# Supplementary material for: Comprehensive Characterization of Transcriptional Activity during Influenza A Virus Infection Reveals Biases in Cap-Snatching of Host RNA Sequences
Source: J Virol. 2020 May 4;94(10):e01720-19. doi: 10.1128/JVI.01720-19 (PMC7199409; doi:10.1128/JVI.01720-19)
Supplement: Supplemental file 2 [file JVI.01720-19-sd002.xlsx]

## Sheet: README
Table S2: The most significantly and consistently snatched and unsnatched genes.
All results shown reach the threshold FDR < 0.5.
This file contains the most significantly snatched and unsnatched genes in dataset AND the most consistently snatched/unsnatched genes across all timepoints
Column Name	Description
gene	HGNC gene name
summed_or	Combined Odds Ratio for this gene
summed_pvalue	Combined pvalue for this gene
snatch	Number of 10mers mapped to this gene that ARE found in an influenza mRNA read
notsnatch	Number of 10mers mapped to this gene that ARE NOT found in an influenza mRNA read
percent_snatched	Percent of 10mers mapped to this gene that are snatched compared to unsnatched
FDR	Adjusted sigificance

## Sheet: Unsnatched
gene	summed_or	summed_pvalue	snatch	notsnatch	percent_snatched	FDR
SNRNP48	0.000898954771564	0.0	6.0	142542.0	0.00420928568422	0.0
RNF135	0.0011601101911	0.0	1.0	18409.0	0.00543212559074	0.0
GRB14	0.00309230201864	0.0	6.0	41438.0	0.0144794632946	0.0
DHPS	0.00336784517688	0.0	7.0	44389.0	0.0157696726667	0.0
RCBTB1	0.00392991507846	1.1671254452e-316	3.0	16303.0	0.0184015211924	5.36135363746e-315
MTSS1	0.00465282538302	2.02017143081e-89	1.0	4590.0	0.0217864923747	3.17176673919e-88
DHRS3	0.00524728955972	3.84051368789e-79	1.0	4070.0	0.02457002457	5.46243741166e-78
MAPK8	0.00530991260767	3.84835685679e-78	1.0	4022.0	0.0248632521134	5.43199122022e-77
MAPK8IP1	0.00533778268134	1.3071829899e-77	1.0	4001.0	0.0249937515621	1.83315845401e-76
INTS2	0.00534914677722	2.50611025963e-154	2.0	7985.0	0.0250469630557	6.14706290098e-153
PLEKHA7	0.0057425298489	3.53252831076e-72	1.0	3719.0	0.0268889486421	4.67170580263e-71
STK40	0.00595053455226	1.68393834764e-69	1.0	3589.0	0.0278629144609	2.17606347111e-68
CUL4B	0.00606115183995	1.29694208324e-270	4.0	14094.0	0.0283808712927	5.2198907375e-269
KCNMA1	0.00622637565832	2.39108743464e-66	1.0	3430.0	0.0291545189504	2.9888592933e-65
HMBOX1	0.0063007725352	1.82160387314e-130	2.0	6779.0	0.0295028765305	3.85681601805e-129
ATP8B4	0.00640287472696	0.0	20.0	66709.0	0.0299809620891	0.0
TRIM41	0.00668224922029	1.06626313613e-61	1.0	3196.0	0.0312891113892	1.25442721898e-60
SPAST	0.00680358984009	9.51232707734e-61	1.0	3139.0	0.0318572793883	1.10115985757e-59
ENST00000465104	0.00703750060678	2.43754616335e-174	3.0	9104.0	0.0329525483304	6.64320757307e-173
UROS	0.00738722535733	9.17599427382e-56	1.0	2891.0	0.0345901072293	9.97390681937e-55
WDR83	0.00782001776201	1.27417328654e-52	1.0	2731.0	0.0366166239473	1.33153156954e-51
AP000783.1	0.00788934928262	4.0812123702e-52	1.0	2707.0	0.0369412633912	4.24446086501e-51
FTH1P11	0.00795547346174	1.1514725234e-102	2.0	5369.0	0.0372508847085	2.03109128958e-101
WWP2	0.00797925219804	2.50142100124e-102	2.0	5353.0	0.0373622267887	4.40629715666e-101
RNASEH1	0.00880235466992	0.0	9.0	21836.0	0.041216339989	0.0
RNASEH1-AS1	0.00880558074823	0.0	9.0	21828.0	0.0412314458494	0.0
AAAS	0.00892083062158	5.24666291815e-46	1.0	2394.0	0.0417710944027	5.00048518592e-45
C1orf150	0.00911630698978	2.77663119987e-133	3.0	7028.0	0.0426863972681	5.98610374765e-132
SNRPB2	0.0102270546567	0.0	43.0	89794.0	0.0478873866851	0.0
MIS18A	0.0102774150664	1.07293963622e-39	1.0	2078.0	0.0481231953802	9.31122514744e-39
BC009316	0.0106775669061	0.0	24.0	48003.0	0.0499968751953	0.0
PEX5L	0.0110312337335	7.10070011867e-37	1.0	1936.0	0.051652892562	5.85346236796e-36
SEPT5	0.0110540727267	6.5703155634e-37	1.0	1932.0	0.0517598343685	5.41967654341e-36
ADAMTS9-AS1	0.0111697011025	1.37952080029e-36	1.0	1912.0	0.0523012552301	1.13218247499e-35
MT-ATP8	0.0111872543259	2.13335997402e-36	1.0	1909.0	0.0523834468308	1.74316025533e-35
TBC1D8	0.0118944408288	1.30836233661e-67	2.0	3591.0	0.0556947925369	1.65615485647e-66
SART3	0.0123210395239	0.0	21.0	36400.0	0.0576923076923	0.0
USF1	0.0124527513166	1.33404385304e-32	1.0	1715.0	0.0583090379009	9.96699430432e-32
CACNB3	0.0126895237719	6.32848733358e-32	1.0	1683.0	0.0594177064765	4.64804154444e-31
DDHD1	0.0127425229762	5.8352703563e-32	1.0	1676.0	0.0596658711217	4.29063996787e-31
PAQR8	0.0138050863013	2.01976490743e-86	3.0	4641.0	0.0646412411118	3.08542230277e-85
DENND2D	0.0140134307796	8.89502099043e-29	1.0	1524.0	0.0656167979003	6.08927187339e-28
PIK3R4	0.0141433566278	1.17878885234e-28	1.0	1510.0	0.0662251655629	8.04000791208e-28
TRIP12	0.0141527292963	1.1721130413e-28	1.0	1509.0	0.0662690523526	7.99867167291e-28
FSTL4	0.0144920618693	3.76996458213e-82	3.0	4421.0	0.0678579506899	5.55663713919e-81
MTRNR2L2	0.0149383242125	0.0	14.0	20015.0	0.0699475393455	0.0
ZMYND8	0.0150344727265	6.00295232559e-53	2.0	2841.0	0.0703977472721	6.33428410979e-52
FAM213B	0.0152873790322	1.01321263033e-77	3.0	4191.0	0.0715819613457	1.42551560544e-76
POLI	0.0154421319653	3.50437290393e-26	1.0	1383.0	0.0723065798988	2.2475011224e-25
SEC16A	0.0154421319653	3.50437290393e-26	1.0	1383.0	0.0723065798988	2.2475011224e-25
HLA-L	0.0156317677759	1.22112936944e-225	9.0	12296.0	0.0731945348081	4.1885703965e-224
SDF4	0.0157612313713	1.74951943905e-25	1.0	1355.0	0.0738007380074	1.10192600328e-24
LY6G5B	0.0158548392784	2.58681612744e-25	1.0	1347.0	0.0742390497402	1.6222194721e-24
DHRS7	0.0158548392784	1.35991860964e-148	6.0	8082.0	0.0742390497402	3.20270687053e-147
PNPLA3	0.0162530201736	7.28036616462e-25	1.0	1314.0	0.076103500761	4.51334096996e-24
PAH	0.0162777961189	1.76387614186e-144	6.0	7872.0	0.0762195121951	4.07289340039e-143
RBM5	0.0163902290929	1.65138429716e-24	1.0	1303.0	0.0767459708365	1.0121638785e-23
ATP2A3	0.0164406993903	1.56442538246e-24	1.0	1299.0	0.0769822940724	9.59770173288e-24
KIAA0586	0.0164660512784	3.43728649141e-48	2.0	2594.0	0.077101002313	3.37243202931e-47
PANK3	0.0169361368026	1.10535722422e-23	1.0	1261.0	0.0793021411578	6.62195572113e-23
NECAP1	0.0169900306349	1.04474531072e-23	1.0	1257.0	0.079554494829	6.26750763238e-23
TRAF3	0.0170171063809	1.03765074029e-23	1.0	1255.0	0.0796812749004	6.22782069426e-23
CROT	0.0171262778733	1.51701170101e-23	1.0	1247.0	0.0801924619086	9.01744495342e-23
TMEM128	0.0171675791865	2.35451941831e-23	1.0	1244.0	0.08038585209	1.39004325332e-22
SLC26A6	0.0173488777482	3.2485578897e-23	1.0	1231.0	0.0812347684809	1.91091640571e-22
PTAR1	0.0177822385579	1.54475620594e-22	1.0	1201.0	0.0832639467111	8.91733156182e-22
FHL2	0.0178491170147	3.09241814878e-44	2.0	2393.0	0.0835770998746	2.88182336445e-43
ARRB1	0.0179315436675	2.2049484546e-22	1.0	1191.0	0.0839630562552	1.26330233186e-21
uc002mej.1	0.0180987021255	3.1593376843e-22	1.0	1180.0	0.0847457627119	1.80295829218e-21
RWDD2B	0.0182222427543	4.62449502735e-22	1.0	1172.0	0.0853242320819	2.61953966691e-21
APOC1P1	0.0182794309627	3.33486374601e-64	3.0	3505.0	0.0855920114123	4.04037546115e-63
SPTY2D1	0.0183317326249	6.82796336727e-22	1.0	1165.0	0.0858369098712	3.85091209434e-21
INPPL1	0.0184266337429	1.03268316934e-21	1.0	1159.0	0.0862812769629	5.79157946567e-21
SRPR	0.0186403091716	0.0	21.0	24060.0	0.0872817955112	0.0
SRPRB	0.0187298324773	0.0	21.0	23945.0	0.0877009814157	0.0
ODZ3	0.0192227439316	1.0677180007e-20	1.0	1111.0	0.0900090009001	5.80039030886e-20
SHISA5	0.0193797354882	1.53678053649e-20	1.0	1102.0	0.0907441016334	8.2828138368e-20
ZBED3	0.019432637405	1.44507331117e-20	1.0	1099.0	0.090991810737	7.80471667853e-20
NEURL	0.0197379561073	3.07868321433e-20	1.0	1082.0	0.0924214417745	1.64162763685e-19
ENST00000464639	0.0199593163627	4.36286580467e-20	1.0	1070.0	0.0934579439252	2.31121660394e-19
FBXW7	0.0201476118	1.02804869635e-19	1.0	1060.0	0.0943396226415	5.36086363921e-19
OXSR1	0.0203783096451	1.39723641045e-19	1.0	1048.0	0.0954198473282	7.23380061165e-19
ZNF74	0.0204086023118	1.8449347258e-169	9.0	9418.0	0.0955616903801	4.89472478273e-168
PHKA2	0.0204629209595	5.28237029887e-57	3.0	3131.0	0.0958160332162	5.84930271595e-56
uc004coy.2	0.0204661892746	2.4948547149e-38	2.0	2087.0	0.0958313368471	2.11842660312e-37
GAS6	0.0206542248627	8.53674841792e-38	2.0	2068.0	0.0967117988395	7.19699931472e-37
PEX5	0.0207747748133	1.1595741176e-37	2.0	2056.0	0.0972762645914	9.72546034116e-37
IMPDH1	0.0208152714503	4.65265381607e-19	1.0	1026.0	0.0974658869396	2.36267576597e-18
TPT1-AS1	0.0208559262774	4.45038398005e-19	1.0	1024.0	0.09765625	2.26349732945e-18
UBE2E3	0.0210616060237	6.34010458387e-19	1.0	1014.0	0.0986193293886	3.20580939674e-18
SCG5	0.0212502174209	9.19669936691e-19	1.0	1005.0	0.0995024875622	4.61788689725e-18
GHR	0.0212713829761	1.03545400221e-54	3.0	3012.0	0.0996015936255	1.11616103057e-53
MAP3K1	0.0213351333747	1.46243996727e-18	1.0	1001.0	0.0999000999001	7.28139393892e-18
IMP4	0.0213457956102	2.16856911183e-72	4.0	4002.0	0.0999500249875	2.87374092291e-71
FTH1P20	0.0214520275398	0.0	33.0	32853.0	0.100447447722	0.0
SLC43A3	0.0215286980928	2.10549343718e-18	1.0	992.0	0.100806451613	1.04192671044e-17
SLC9A1	0.0215940025359	1.98433821215e-18	1.0	989.0	0.10111223458	9.8346918635e-18
KDM1A	0.0220169778434	4.13619055622e-18	1.0	970.0	0.103092783505	2.02601647441e-17
MTATP8P1	0.0221408885599	8.82269368572e-241	14.0	13504.0	0.103672985782	3.14232925793e-239
IFT122	0.0222781226951	0.0	27.0	25883.0	0.104315573929	0.0
RALGAPA2	0.022719647349	6.25474431815e-51	3.0	2820.0	0.106382978723	6.36739828786e-50
NR4A1	0.0229639446323	2.81508898814e-17	1.0	930.0	0.10752688172	1.32642830177e-16
ZAK	0.0232979656451	3.50888826378e-98	6.0	5500.0	0.109090909091	5.99415866349e-97
ENST00000499111	0.023340402741	6.21520219842e-17	1.0	915.0	0.109289617486	2.8907917202e-16
WDR46	0.0234107629576	1.66215478606e-65	4.0	3649.0	0.109619073719	2.05009603594e-64
C22orf40	0.0236374858971	6.45235520518e-33	2.0	1807.0	0.11068068622	4.84859061661e-32
TEX2	0.0237030727059	8.48197409905e-17	1.0	901.0	0.110987791343	3.92544191127e-16
TBC1D17	0.023755804792	1.35293525581e-16	1.0	899.0	0.111234705228	6.21709378774e-16
ZMYM2	0.0243795302603	2.6411362654e-16	1.0	876.0	0.114155251142	1.20051648427e-15
WASF2	0.0245476649518	3.93301992073e-16	1.0	870.0	0.114942528736	1.77347412312e-15
UBE2D3	0.0245673869921	0.0	63.0	54766.0	0.115034875653	0.0
ZNF672	0.0246326049689	3.84850597932e-16	1.0	867.0	0.115340253749	1.73656986224e-15
CACNA2D4	0.0248331029163	5.65486323201e-16	1.0	860.0	0.116279069767	2.52970481817e-15
ATG13	0.0248909889371	5.61291641275e-16	1.0	858.0	0.11655011655	2.51180424667e-15
PDPN	0.0249978172158	4.93383296259e-46	3.0	2563.0	0.117050331643	4.70923851055e-45
CEP164	0.0250957326769	8.22541024851e-16	1.0	851.0	0.117508813161	3.65698814058e-15
ZNF740	0.025343910413	2.2246167674e-45	3.0	2528.0	0.118670886076	2.09869506358e-44
SPIN1	0.0255156898691	0.0	467.0	390876.0	0.119475229996	0.0
BSPRY	0.0255460149618	1.78097609425e-15	1.0	836.0	0.11961722488	7.79814389534e-15
RAD21L1	0.0255809855504	1.97864576272e-103	7.0	5844.0	0.119780971937	3.53329600486e-102
TRAPPC3	0.0259811052409	3.98512389873e-15	1.0	822.0	0.121654501217	1.71943613287e-14
SPIRE1	0.0260762741246	3.7891563496e-15	1.0	819.0	0.1221001221	1.6381454122e-14
QSER1	0.0262042558381	6.02578143174e-15	1.0	815.0	0.122699386503	2.57851081674e-14
FAM195A	0.0262418208168	2.96914170062e-86	6.0	4883.0	0.122875281589	4.51977073865e-85
DCTN3	0.0262687189521	5.75001619701e-15	1.0	813.0	0.123001230012	2.4621281476e-14
FAUP1	0.0265958511931	5.66652904109e-197	14.0	11242.0	0.124533001245	1.72922247733e-195
SNRPB	0.0266424176525	0.0	114.0	91382.0	0.124751045064	0.0
SH3PXD2B	0.0268973155013	1.18280365094e-14	1.0	794.0	0.125944584383	4.98587790604e-14
MYH2	0.0271710795268	2.48395689501e-28	2.0	1572.0	0.127226463104	1.68272223216e-27
BMF	0.0272751832798	1.68764077109e-14	1.0	783.0	0.127713920817	7.05444695311e-14
ZNF468	0.0274504736607	2.55233714853e-14	1.0	778.0	0.12853470437	1.05804792509e-13
ERLEC1	0.0276459139263	4.2107053815e-135	10.0	7725.0	0.129449838188	9.18442448985e-134
uc004cos.3	0.0276646841093	0.0	663.0	511820.0	0.129537728108	0.0
ZFP82	0.0277476853721	3.95329425239e-41	3.0	2309.0	0.129926375054	3.5152411273e-40
HTATSF1P2	0.0278441571161	1.71820181491e-27	2.0	1534.0	0.13037809648	1.13672384701e-26
RP11-404F10.2	0.0279901291062	5.64138203318e-14	1.0	763.0	0.131061598952	2.30332809144e-13
PLBD1	0.0279901291062	5.64138203318e-14	1.0	763.0	0.131061598952	2.30332809144e-13
C16orf87	0.0279901291062	5.64138203318e-14	1.0	763.0	0.131061598952	2.30332809144e-13
Y17172	0.028039127144	1.22682278473e-40	3.0	2285.0	0.131291028446	1.08200109915e-39
RAD21	0.0282820308003	1.00211883605e-105	8.0	6041.0	0.132428405893	1.83745343705e-104
GPR180	0.0283242287905	8.1340641757e-14	1.0	754.0	0.132625994695	3.30343124911e-13
SFT2D2	0.0283242287905	5.25340488639e-27	2.0	1508.0	0.132625994695	3.42842688369e-26
APOC1	0.0283293166707	0.0	96.0	72371.0	0.132649818297	0.0
RUFY1	0.0285732567959	1.69131420674e-91	7.0	5232.0	0.13379204893	2.69780180216e-90
MAP2K6	0.0288017107324	1.63539957639e-26	2.0	1483.0	0.134861766689	1.05824761041e-25
OXSM	0.0288991454777	1.11070724293e-13	1.0	739.0	0.135317997294	4.48700875018e-13
SCARNA10	0.0289187115884	2.51987205023e-26	2.0	1477.0	0.135409614083	1.62250305364e-25
ARMCX3	0.0289775692104	1.72840843383e-13	1.0	737.0	0.135685210312	6.92642097404e-13
SLC35A4	0.0290066597192	4.43662579735e-293	23.0	16934.0	0.135821424353	1.89724129492e-291
TCF12	0.0292955672264	2.54673941521e-13	1.0	729.0	0.137174211248	1.00968625794e-12
PIGG	0.0293761602587	2.45119964878e-13	1.0	727.0	0.137551581843	9.72698273325e-13
ZCCHC24	0.0293761602587	2.45119964878e-13	1.0	727.0	0.137551581843	9.72698273325e-13
STK4	0.0294031232327	3.80399831081e-76	6.0	4358.0	0.137677833869	5.27769242695e-75
STRN	0.0295795962715	2.3619873771e-13	1.0	722.0	0.138504155125	9.39303637268e-13
PPP1R37	0.0295795962715	2.3619873771e-13	1.0	722.0	0.138504155125	9.39303637268e-13
MORN5	0.0298274699833	3.47178634532e-13	1.0	716.0	0.139664804469	1.36725908783e-12
ATL3	0.0299361767705	2.00841755064e-62	5.0	3567.0	0.140173815531	2.39097327457e-61
SDCBP2	0.0300660818389	0.0	85.0	60377.0	0.140782085894	0.0
GPR75-ASB3	0.0301645035424	5.08204477649e-13	1.0	708.0	0.141242937853	1.98636747127e-12
SMPD2	0.0307730093776	1.12578976406e-12	1.0	694.0	0.14409221902	4.31591475458e-12
GALNTL1	0.0308025988097	1.00582025566e-36	3.0	2080.0	0.144230769231	8.27050178595e-36
HIST1H4H	0.0309738484526	1.43782664888e-24	2.0	1379.0	0.145032632342	8.84607024867e-24
RBM15B	0.0310865626027	1.69383830198e-12	1.0	687.0	0.145560407569	6.42729069636e-12
METTL7A	0.0311773262891	1.9634358635e-71	6.0	4110.0	0.14598540146	2.58608573713e-70
NCAM2	0.0312229071755	1.60107182139e-12	1.0	684.0	0.146198830409	6.08416652384e-12
DYNLT1	0.0313374446193	3.08212905822e-24	2.0	1363.0	0.146735143067	1.87846590515e-23
SLC10A7	0.0313604530221	1.5592304492e-12	1.0	681.0	0.14684287812	5.9268993683e-12
CCDC25	0.0314528254905	2.49856362206e-12	1.0	679.0	0.147275405007	9.40125241296e-12
ADORA3	0.0314837373583	1.00484320964e-35	3.0	2035.0	0.14742014742	8.08852119215e-35
BX648904	0.0315573971305	3.48484539607e-47	4.0	2707.0	0.147765053565	3.36825205568e-46
ATP5B	0.0316642312564	0.0	45.0	30351.0	0.148265296036	0.0
IMPDH2	0.0318278219196	2.26787633205e-12	1.0	671.0	0.149031296572	8.54809867111e-12
TBC1D12	0.0322118680363	3.30515757931e-12	1.0	663.0	0.150829562594	1.23575060486e-11
WDR82	0.0324073877209	4.99201719789e-12	1.0	659.0	0.151745068285	1.84994936068e-11
FAM160A2	0.0325555922379	4.83874849179e-12	1.0	656.0	0.15243902439	1.79468560323e-11
MYO1D	0.0326551506239	4.817431849e-12	1.0	654.0	0.152905198777	1.78728921338e-11
PHAX	0.0327553197976	7.47100867499e-12	1.0	652.0	0.153374233129	2.74436600099e-11
RP4-706A16.3	0.0327553197976	7.47100867499e-12	1.0	652.0	0.153374233129	2.74436600099e-11
FLJ33630	0.032805635189	7.33330127854e-12	1.0	651.0	0.153609831029	2.69606664652e-11
ZNF41	0.0331108038885	1.12606255981e-11	1.0	645.0	0.15503875969	4.09477294476e-11
CCDC71	0.0334217034555	1.02752056777e-11	1.0	639.0	0.156494522692	3.74797064563e-11
ZSCAN22	0.0335266381602	1.02299993058e-11	1.0	637.0	0.156985871272	3.73357638898e-11
AUP1	0.0337059564353	3.61836613642e-194	18.0	11405.0	0.157825515125	1.08135079939e-192
SLC10A3	0.0338186358006	9.87278251542e-151	14.0	8841.0	0.158353127474	2.37238766544e-149
PIN1	0.0338634082077	0.0	624.0	393535.0	0.158562770783	0.0
UBA52P3	0.0341157643899	2.28842119461e-11	1.0	626.0	0.159744408946	8.15277487803e-11
ENST00000516857	0.0342434022043	1.19458931491e-32	3.0	1871.0	0.160342063068	8.93022489582e-32
DARS	0.0342525557467	6.18366299994e-22	2.0	1247.0	0.160384923817	3.49359491522e-21
ZFR	0.0342800457593	2.19681011272e-11	1.0	623.0	0.16051364366	7.83283912928e-11
AC092610.12	0.0347118545438	1.36602249358e-125	12.0	7383.0	0.162535554653	2.80541744337e-124
UBE4B	0.0347259650537	3.21574828732e-11	1.0	615.0	0.162601626016	1.1353809814e-10
PHLDB1	0.0348392634715	3.17054732118e-11	1.0	613.0	0.163132137031	1.1197260303e-10
UBTD2	0.0349152073701	5.29106997382e-32	3.0	1835.0	0.16348773842	3.90152635619e-31
RNF166	0.0349533036138	1.92328013699e-21	2.0	1222.0	0.163666121113	1.06803254083e-20
TRIB3	0.0350680927883	4.85665112095e-11	1.0	609.0	0.164203612479	1.69357469346e-10
UBR1	0.0356833224863	5.98355295478e-21	2.0	1197.0	0.167084377611	3.27658754895e-20
CDK2AP2	0.0357131580402	6.82395928939e-11	1.0	598.0	0.167224080268	2.35872030742e-10
FLAD1	0.035953650687	1.0760229142e-10	1.0	594.0	0.16835016835	3.67822715872e-10
SETX	0.0360142807893	1.05135570269e-10	1.0	593.0	0.168634064081	3.59768995393e-10
MAP3K3	0.0360751157231	1.03047894804e-10	1.0	592.0	0.168918918919	3.52810806545e-10
ECSIT	0.036136156528	1.01324952324e-10	1.0	591.0	0.169204737733	3.47186183503e-10
PUS3	0.036166754459	7.90587672123e-21	2.0	1181.0	0.169348010161	4.31289959614e-20
STX18	0.0364444855086	1.53449534981e-30	3.0	1758.0	0.170648464164	1.09246656887e-29
PLD1	0.0365901801965	9.93395898314e-60	6.0	3502.0	0.17133066819	1.13680868645e-58
GGA3	0.0366320214546	1.48769791615e-10	1.0	583.0	0.171526586621	5.05094617653e-10
uc001hnr.1	0.0366320214546	1.48769791615e-10	1.0	583.0	0.171526586621	5.05094617653e-10
B4GALNT2	0.0367202003233	9.78822852579e-50	5.0	2908.0	0.171939477304	9.79576372866e-49
LRRN1	0.0368214974277	1.43499690084e-10	1.0	580.0	0.172413793103	4.87583892078e-10
LOC147727	0.0368214974277	2.51591503546e-20	2.0	1160.0	0.172413793103	1.34540910987e-19
MTND4P24	0.0368992544773	2.83102383786e-262	27.0	15627.0	0.172777884431	1.10189550575e-260
AARS	0.0371309217758	9.31930970547e-59	6.0	3451.0	0.173862648508	1.0534871841e-57
CRISPLD1	0.0373756886735	9.18456969579e-49	5.0	2857.0	0.175008750438	9.05226732716e-48
HTATSF1	0.0374674886106	1.46052868078e-29	3.0	1710.0	0.175438596491	1.01970316059e-28
SLC24A3	0.0377990593063	3.10748577425e-10	1.0	565.0	0.176991150442	1.0339727429e-09
RP11-626H12.1	0.0378437126546	3.08283033214e-29	3.0	1693.0	0.177200236267	2.1397113891e-28
SNAPC5	0.0379839368751	2.04765919293e-38	4.0	2249.0	0.177856825256	1.74440167157e-37
OFD1	0.0380459652756	4.46225230653e-29	3.0	1684.0	0.178147268409	3.08724214928e-28
PDZD11	0.0381250443546	0.0	71.0	39772.0	0.178517550035	0.0
PDIA6	0.0381365509072	4.84061605974e-10	1.0	560.0	0.178571428571	1.58668705942e-09
DACH1	0.0383419542335	1.5814496867e-19	2.0	1114.0	0.179533213645	8.17449142231e-19
ATP8A2	0.0387067847903	1.33541701355e-37	4.0	2207.0	0.181241504304	1.11714421983e-36
C6orf106	0.0387594709765	6.96488518564e-10	1.0	551.0	0.181488203267	2.25794282826e-09
NFIC	0.0387594709765	1.2657608488e-37	4.0	2204.0	0.181488203267	1.06023782438e-36
THAP7-AS1	0.0387907601559	2.3459147537e-83	9.0	4955.0	0.181634712412	3.48934688765e-82
RPL29P19	0.0387946748557	3.47600731549e-19	2.0	1101.0	0.181653042688	1.77486626478e-18
SLC22A18AS	0.0389006712351	6.69070757905e-10	1.0	549.0	0.182149362477	2.17285032545e-09
DCK	0.0392648973285	0.0	54.0	29371.0	0.183854822784	0.0
ZMPSTE24	0.0393305129062	1.02634555697e-09	1.0	543.0	0.184162062615	3.28794781681e-09
CDC25B	0.0395930079867	1.11456808597e-45	5.0	2697.0	0.18539117538	1.05607763248e-44
EEF1D	0.0396784781624	6.57990197558e-188	21.0	11303.0	0.185791382819	1.90934655541e-186
ABCA7	0.0398441576643	9.32037465843e-10	1.0	536.0	0.186567164179	2.99690503486e-09
KLC1	0.0398813604259	1.0239443729e-18	2.0	1071.0	0.186741363212	5.12761049603e-18
FZR1	0.0400684212159	1.44489870897e-09	1.0	533.0	0.187617260788	4.58250383425e-09
VANGL1	0.0401060441466	1.50948888286e-18	2.0	1065.0	0.18779342723	7.5127700908e-18
CLPTM1L	0.0403713960455	1.3670319392e-09	1.0	529.0	0.189035916824	4.34615192213e-09
LILRB2	0.0403713960455	1.3670319392e-09	1.0	529.0	0.189035916824	4.34615192213e-09
RP11-157F20.1	0.0404900341417	7.36858595807e-175	20.0	10549.0	0.189591430467	2.02519275803e-173
GLB1L	0.040601651156	2.17560631536e-09	1.0	526.0	0.190114068441	6.81186948451e-09
MTCH2	0.0408345478165	2.04797836707e-09	1.0	523.0	0.19120458891	6.43551336038e-09
EFTUD2	0.0409520009742	4.88844027756e-18	2.0	1043.0	0.191754554171	2.38550013545e-17
TTC21A	0.0411492649481	4.57750780293e-18	2.0	1038.0	0.19267822736	2.23796921542e-17
NOV	0.0416305429007	2.9226627116e-09	1.0	513.0	0.194931773879	9.06792726749e-09
MAN1A2	0.0417526266042	9.81912146511e-18	2.0	1023.0	0.19550342131	4.72597478883e-17
GIMAP5	0.0421232120474	5.3132417933e-26	3.0	1521.0	0.197238658777	3.38754994178e-25
TM9SF3	0.0429707615856	2.94628677717e-17	2.0	994.0	0.201207243461	1.38724114825e-16
KLHDC1	0.0431443808243	4.42626492039e-17	2.0	990.0	0.20202020202	2.06760488556e-16
C9orf156	0.0432317176276	6.09306298917e-09	1.0	494.0	0.202429149798	1.85112920914e-08
MORF4L1P1	0.0433194087384	6.07365954367e-09	1.0	493.0	0.202839756592	1.84566559298e-08
RP11-396M11.1	0.0435846296083	9.35023036401e-09	1.0	490.0	0.204081632653	2.80076024728e-08
KIAA1967	0.0436737597302	9.1897090641e-09	1.0	489.0	0.204498977505	2.75585277585e-08
TM9SF4	0.0437632551394	9.05994729515e-09	1.0	488.0	0.204918032787	2.71882074878e-08
RABEP2	0.0438531180863	8.95993518075e-09	1.0	487.0	0.205338809035	2.69067122545e-08
FUNDC1	0.0439252745949	1.11406723483e-40	5.0	2431.0	0.205676676265	9.83222949952e-40
CDS1	0.0440339556867	8.84572158203e-09	1.0	485.0	0.20618556701	2.65698661198e-08
IDI1	0.0440339556867	1.05395571436e-24	3.0	1455.0	0.20618556701	6.50899015994e-24
SLC16A1	0.0441705656837	1.42057563409e-16	2.0	967.0	0.206825232678	6.5233073978e-16
CIAO1	0.0441878150824	0.0	151.0	72980.0	0.206906001644	0.0
ERAP1	0.0442162909069	1.40457267116e-08	1.0	483.0	0.207039337474	4.16406949261e-08
CTSB	0.0443765285445	0.0	168.0	80851.0	0.207789637729	0.0
ARMC10	0.0444463444496	1.31164228041e-16	2.0	961.0	0.208116545265	6.02947300047e-16
ZC3H13	0.0445855292444	1.31032740805e-08	1.0	479.0	0.208768267223	3.89443445465e-08
DIAPH1	0.0453428206116	1.91775833351e-08	1.0	471.0	0.212314225053	5.64174209903e-08
HILPDA	0.0457311959487	1.56068953348e-23	3.0	1401.0	0.214132762313	9.26436709372e-23
HNRPLL	0.0458293315623	2.97422719292e-08	1.0	466.0	0.214592274678	8.60559837702e-08
ITPK1	0.0459278892646	2.90938260316e-08	1.0	465.0	0.215053763441	8.43299305264e-08
SLC4A4	0.0460268717846	2.8544121698e-08	1.0	464.0	0.215517241379	8.28104400969e-08
NLGN3	0.0460765232105	5.28611408093e-31	4.0	1854.0	0.215749730313	3.80928398293e-30
TBX19	0.046326395896	2.74544264631e-08	1.0	461.0	0.216919739696	7.98272297071e-08
HAGH	0.0465282538302	8.43189779439e-16	2.0	918.0	0.217864923747	3.74720935791e-15
OBFC1	0.0465282538302	2.71665933083e-08	1.0	459.0	0.217864923747	7.91141830215e-08
FLT1	0.046629843904	2.71474231352e-08	1.0	458.0	0.218340611354	7.90760700779e-08
uc004fle.3	0.046629843904	2.71474231352e-08	1.0	458.0	0.218340611354	7.90760700779e-08
DNM1	0.0466808054821	1.30101096822e-15	2.0	915.0	0.218579234973	5.72550527653e-15
NECAB1	0.0468343607633	4.1908901373e-08	1.0	456.0	0.219298245614	1.19977035421e-07
LOC220729	0.0468686214515	6.90353537852e-23	3.0	1367.0	0.219458668617	4.03171428215e-22
RPL24	0.0468998110578	1.16288147108e-81	11.0	5009.0	0.219604711519	1.70241656802e-80
RN28S1	0.0469889296107	1.22231763979e-15	2.0	909.0	0.2200220022	5.39196787149e-15
L10844	0.047081008346	2.06662633574e-132	18.0	8165.0	0.220453153705	4.43335682584e-131
LRCH3	0.0471445220928	4.01102952544e-08	1.0	453.0	0.220750551876	1.15132223075e-07
CHPF	0.0472140055447	1.08359747596e-44	6.0	2714.0	0.221075902727	1.0178299991e-43
AK026170	0.0473459883463	0.0	221.0	99687.0	0.221693901913	0.0
PEPD	0.0473535887096	2.7664549641e-37	5.0	2255.0	0.221729490022	2.30095422478e-36
ZNF385A	0.0473535887096	1.58129282793e-44	6.0	2706.0	0.221729490022	1.47997168921e-43
GRAMD4	0.0474588189068	2.4048579408e-44	6.0	2700.0	0.222222222222	2.24269391897e-43
TCF7L2	0.0474588189068	3.94624528063e-08	1.0	450.0	0.222222222222	1.1329767811e-07
EPS8	0.047805853995	1.84681279842e-108	15.0	6701.0	0.223847186987	3.43470191409e-107
CNTRL	0.047992064063	5.8646505564e-08	1.0	445.0	0.224719101124	1.6592047276e-07
CTA-384D8.31	0.0480190410524	5.08671775719e-58	8.0	3558.0	0.224845418775	5.69082021028e-57
SDCCAG3	0.0480460483871	3.9374026516e-15	2.0	889.0	0.224971878515	1.69997457558e-14
ICAM4	0.0481001542974	1.20517135793e-36	5.0	2220.0	0.225225225225	9.89717476506e-36
ARAP2	0.0482087325238	5.76419392778e-08	1.0	443.0	0.225733634312	1.63327203708e-07
DYRK1A	0.0488706373182	8.65548914288e-15	2.0	874.0	0.228832951945	3.66399735778e-14
KATNAL1	0.0490953299036	8.40630474274e-08	1.0	435.0	0.229885057471	2.34259296154e-07
FOLR3	0.0490953299036	8.40630474274e-08	1.0	435.0	0.229885057471	2.34259296154e-07
CDK5RAP2	0.0490953299036	8.80280010421e-22	3.0	1305.0	0.229885057471	4.94325707796e-21
SLC4A8	0.0492084527835	8.35809294903e-08	1.0	434.0	0.230414746544	2.33015673038e-07
SNTB1	0.0493981538351	1.28785054214e-21	3.0	1297.0	0.231303006939	7.18543220936e-21
ZNF32	0.0496110267332	1.06575481311e-158	23.0	9901.0	0.2322997677	2.69548882693e-157
HERPUD2	0.0496277347205	1.21310745073e-21	3.0	1291.0	0.232378001549	6.78296639118e-21
ARV1	0.0500151487308	1.22692215428e-07	1.0	427.0	0.234192037471	3.37423059142e-07
CCDC122	0.0500151487308	1.22692215428e-07	1.0	427.0	0.234192037471	3.37423059142e-07
ANP32A	0.0500151487308	1.22692215428e-07	1.0	427.0	0.234192037471	3.37423059142e-07
ARRDC3	0.0500444487593	2.86630978539e-28	4.0	1707.0	0.234329232572	1.93770292304e-27
FXR1	0.0501325551832	1.67174748928e-14	2.0	852.0	0.234741784038	6.99250880329e-14
FUCA1	0.0502157627437	0.0	85.0	36150.0	0.235131396957	0.0
RAB37	0.0503690295001	1.21071303382e-07	1.0	424.0	0.235849056604	3.33459098298e-07
KIAA1274	0.0508459191543	0.0	86.0	36122.0	0.238082055257	0.0
C6orf99	0.050848734543	1.81407446156e-07	1.0	420.0	0.238095238095	4.91516631936e-07
VPS26A	0.0509160838603	6.04322289989e-61	9.0	3775.0	0.238410596026	7.02700337197e-60
MARCH3	0.0509700919047	1.79215000318e-07	1.0	419.0	0.238663484487	4.86082829988e-07
EXTL3	0.0512145527771	1.76500824896e-07	1.0	417.0	0.239808153477	4.79021027901e-07
POLR1C	0.0513376646828	1.75950589438e-07	1.0	416.0	0.240384615385	4.77627409207e-07
ITGA6	0.0515545407557	2.64495407468e-27	4.0	1657.0	0.2414001207	1.74010136492e-26
C19orf79	0.0517105775013	2.70127712578e-07	1.0	413.0	0.242130750605	7.22415195127e-07
SHARPIN	0.0518360886118	5.02211209271e-14	2.0	824.0	0.242718446602	2.05694572165e-13
PSMG1	0.0519622104819	2.61984984021e-07	1.0	411.0	0.243309002433	7.01360130204e-07
NCOR2	0.0520043876008	1.6239115269e-20	3.0	1232.0	0.243506493506	8.74517392283e-20
KIFC3	0.0520889475806	2.59163693121e-07	1.0	410.0	0.243902439024	6.94093121255e-07
PSMB4	0.0521398156935	1.95013389175e-33	5.0	2048.0	0.244140625	1.48690560661e-32
FAM120B	0.0522163044207	2.57144792283e-07	1.0	409.0	0.244498777506	6.8911199746e-07
CXorf69	0.0523442855589	7.28800992058e-14	2.0	816.0	0.245098039216	2.96538744812e-13
SESN3	0.0524085116762	7.2730625031e-14	2.0	815.0	0.245398773006	2.96023207703e-13
TPT1	0.0524728955972	6.5548365847e-251	39.0	15873.0	0.2457002457	2.44162967338e-249
ZCCHC2	0.0525159061673	3.59055934648e-20	3.0	1220.0	0.245901639344	1.90831036403e-19
GAPDHP37	0.0526280643372	6.50361282626e-33	5.0	2029.0	0.246426811237	4.88428461822e-32
KDM5B	0.0529280508254	1.0545332218e-13	2.0	807.0	0.247831474597	4.26405346295e-13
ITGB1	0.0530595490883	8.51984674132e-52	8.0	3220.0	0.248447204969	8.82533925396e-51
RHOA	0.0531255435524	1.62129197263e-13	2.0	804.0	0.248756218905	6.51121274149e-13
FARP1	0.0536594686132	3.70943837079e-07	1.0	398.0	0.251256281407	9.81332902325e-07
ACSL1	0.0537044472122	1.06431368235e-19	3.0	1193.0	0.251466890193	5.54774573799e-19
TIFAB	0.0537861634077	8.39014504831e-101	16.0	6353.0	0.251849519912	1.45623345298e-99
NUP88	0.0537946310026	5.82354338856e-07	1.0	397.0	0.251889168766	1.51412128103e-06
GYG1	0.0537946310026	5.82354338856e-07	1.0	397.0	0.251889168766	1.51412128103e-06
ACTL8	0.0537946310026	2.2907385783e-13	2.0	794.0	0.251889168766	9.12365242583e-13
CHST7	0.0537946310026	5.82354338856e-07	1.0	397.0	0.251889168766	1.51412128103e-06
ZNF100	0.0537946310026	5.82354338856e-07	1.0	397.0	0.251889168766	1.51412128103e-06
LMBR1L	0.0538624678639	2.26059799196e-13	2.0	793.0	0.252206809584	9.00912749708e-13
LRRK2	0.0540670088811	5.61177843899e-07	1.0	395.0	0.253164556962	1.46110794526e-06
TMEM216	0.0541355348747	2.21113842991e-13	2.0	789.0	0.253485424588	8.81471928514e-13
PUSL1	0.054204234792	5.53285399413e-07	1.0	394.0	0.253807106599	1.44142488825e-06
SLAIN2	0.054299792803	0.0	362.0	142377.0	0.254254549541	0.0
ARHGAP5	0.0543076122264	6.25819718862e-75	12.0	4719.0	0.254291163382	8.6182800267e-74
ARPC1A	0.0543421590536	5.47119519286e-07	1.0	393.0	0.254452926209	1.42679112351e-06
ULBP2	0.0543421590536	4.86188261926e-81	13.0	5109.0	0.254452926209	7.06195240786e-80
TMEM120A	0.0545271536376	9.01061109541e-38	6.0	2350.0	0.255319148936	7.58174396378e-37
CYB5R1	0.0545340660588	1.23505058642e-288	47.0	18406.0	0.25535151581	5.17924439466e-287
CAMK1D	0.0546201240615	2.16812279354e-19	3.0	1173.0	0.255754475703	1.11361502631e-18
RARS	0.0547601756617	5.38533213458e-07	1.0	390.0	0.25641025641	1.40524523785e-06
C15ORF37	0.0549009473215	8.55966542979e-07	1.0	389.0	0.25706940874	2.18960351411e-06
VHL	0.0549716049113	4.81073013765e-13	2.0	777.0	0.2574002574	1.88371963221e-12
RALYL	0.0550424446084	8.37768367451e-07	1.0	388.0	0.257731958763	2.14516225662e-06
NFKBIB	0.0553276386219	8.0937464305e-07	1.0	386.0	0.259067357513	2.07491034503e-06
BCS1L	0.0553276386219	8.0937464305e-07	1.0	386.0	0.259067357513	2.07491034503e-06
TATDN2	0.0554340174695	4.73377668337e-163	27.0	10402.0	0.259565468179	1.21618768545e-161
NKAIN2	0.0554713467742	7.99015861661e-07	1.0	385.0	0.25974025974	2.05037627351e-06
COPA	0.0555194155322	4.52199475046e-19	3.0	1154.0	0.259965337955	2.29901962284e-18
EP400	0.0557610143813	6.64496407834e-19	3.0	1149.0	0.261096605744	3.35734679434e-18
HINT3	0.0557763438698	2.76551822821e-114	19.0	7275.0	0.26116838488	5.30261607179e-113
CHPF2	0.0558193113122	7.2174763116e-31	5.0	1913.0	0.261369576581	5.18955708246e-30
CYB5D2	0.0559069856232	7.82457014205e-07	1.0	382.0	0.261780104712	2.00907390572e-06
PRPF31	0.0560390147154	2.62783329055e-60	10.0	3811.0	0.262398320651	3.02584878451e-59
IL21R	0.0560537231182	1.12183914711e-36	6.0	2286.0	0.262467191601	9.21865291557e-36
DPAGT1	0.0562012329159	1.23037056786e-06	1.0	380.0	0.263157894737	3.11062181684e-06
RBM19	0.0562012329159	1.0098651314e-12	2.0	760.0	0.263157894737	3.87721403077e-12
CU680660	0.0569505826881	1.43435104876e-12	2.0	750.0	0.266666666667	5.46499520336e-12
TWSG1	0.0569505826881	1.14433451562e-06	1.0	375.0	0.266666666667	2.89761369362e-06
WNT1	0.0572559477428	1.40722692034e-12	2.0	746.0	0.268096514745	5.36479471097e-12
ARFGEF2	0.0572559477428	1.40722692034e-12	2.0	746.0	0.268096514745	5.36479471097e-12
uc009zdl.1	0.0573328013639	2.19922190451e-12	2.0	745.0	0.268456375839	8.29654229792e-12
ATP8A1	0.0573584651067	2.57901472633e-70	12.0	4468.0	0.268576544315	3.36618387975e-69
MON1B	0.0574098615808	1.80819199235e-06	1.0	372.0	0.268817204301	4.5126695912e-06
MBIP	0.0574098615808	1.80819199235e-06	1.0	372.0	0.268817204301	4.5126695912e-06
PRDM4	0.0577201851569	1.73599755958e-06	1.0	370.0	0.27027027027	4.33665800817e-06
TEX264	0.0578766084229	1.70815645632e-06	1.0	369.0	0.271002710027	4.26957006963e-06
UPB1	0.0579244489796	0.0	105.0	38713.0	0.271226719707	0.0
RPS15AP40	0.0584308303914	1.29283223121e-23	4.0	1462.0	0.273597811218	7.70955000263e-23
MRPL38	0.0585108726248	1.64826181171e-06	1.0	365.0	0.27397260274	4.12303320228e-06
NAPRT1	0.0589414954224	8.66235718063e-18	3.0	1087.0	0.275988960442	4.17695264645e-17
RILPL2	0.0590245431047	1.03117395767e-95	17.0	6151.0	0.276377824744	1.72082945439e-94
LEF1	0.0591264355151	9.16634592799e-29	5.0	1806.0	0.276854928018	6.27171037178e-28
PAIP1	0.0598220406388	2.39648365854e-06	1.0	357.0	0.280112044818	5.92624834716e-06
ACOX3	0.0598891433204	1.78307582412e-28	5.0	1783.0	0.280426247897	1.21107553362e-27
CNKSR2	0.0601967480653	4.44617281774e-50	9.0	3193.0	0.281866583151	4.4702433589e-49
MAZ	0.0602042900997	1.54750722227e-82	15.0	5321.0	0.281901898139	2.28609021472e-81
NIPAL2	0.0603290070849	3.73441304429e-06	1.0	354.0	0.282485875706	9.02367464234e-06
EEF1A1P8	0.0604999107877	3.66291657097e-06	1.0	353.0	0.28328611898	8.85749914855e-06
ZNF263	0.0604999107877	1.18878198486e-22	4.0	1412.0	0.28328611898	6.88995354578e-22
MYH7B	0.0606717855342	3.60275580523e-06	1.0	352.0	0.284090909091	8.72286248704e-06
CD300E	0.0606717855342	3.60275580523e-06	1.0	352.0	0.284090909091	8.72286248704e-06
RPGRIP1L	0.0608013338308	0.0	96.0	33720.0	0.284697508897	0.0
GPSM2	0.0611933195073	3.48717838291e-06	1.0	349.0	0.286532951289	8.45613112812e-06
ARRDC4	0.0611933195073	1.30681478025e-11	2.0	698.0	0.286532951289	4.73615615926e-11
DOK3	0.0611933195073	5.57086718984e-17	3.0	1047.0	0.286532951289	2.59574456874e-16
NDUFA12	0.0615460187552	2.02963493281e-11	2.0	694.0	0.28818443804	7.25268117827e-11
FEM1C	0.0616348297491	1.98761298852e-11	2.0	693.0	0.2886002886	7.10642707667e-11
RP11-100N21.1	0.0617238974221	5.48285752045e-06	1.0	346.0	0.28901734104	1.30400928953e-05
C7orf42	0.0620226578162	0.0	66.0	22726.0	0.290416263311	0.0
MT1P3	0.0620435487792	1.84093796456e-121	23.0	7917.0	0.290514083618	3.67058183118e-120
NOVA2	0.0620827572908	5.27314798748e-06	1.0	344.0	0.290697674419	1.25551142559e-05
TPRA1	0.0622335167792	2.38771474928e-32	6.0	2059.0	0.291403593978	1.77170614958e-31
UQCR11	0.0622637565832	1.86531525809e-11	2.0	686.0	0.291545189504	6.69309918718e-11
DGCR6L	0.062445814351	5.12791662908e-06	1.0	342.0	0.292397660819	1.22317277391e-05
MLST8	0.0626289399063	2.76452832045e-11	2.0	682.0	0.293255131965	9.7979466101e-11
NDUFA7	0.0626748892386	1.11358085041e-21	4.0	1363.0	0.293470286134	6.23451811168e-21
SLC16A13	0.0628131426707	2.713803671e-11	2.0	680.0	0.294117647059	9.62341727305e-11
SNORA21	0.0629984321771	5.02365808712e-06	1.0	339.0	0.294985250737	1.19962445137e-05
KRTCAP3	0.0629984321771	5.02365808712e-06	1.0	339.0	0.294985250737	1.19962445137e-05
TMEM185B	0.0629984321771	1.64268304693e-16	3.0	1017.0	0.294985250737	7.5219723882e-16
DUSP6	0.0630914874684	4.25339797726e-11	2.0	677.0	0.295420974889	1.48880381541e-10
VTI1B	0.0631848180712	2.46444855622e-16	3.0	1014.0	0.295857988166	1.1217728022e-15
OSTF1	0.0637237733189	0.0	92.0	30833.0	0.298381604125	0.0
TAF8	0.0637506522628	7.59361222898e-06	1.0	335.0	0.298507462687	1.77836351967e-05
GNPDA1	0.0638050702332	1.40644571652e-36	7.0	2343.0	0.298762270593	1.15355169178e-35
SGPP2	0.0639962669334	2.04955932872e-36	7.0	2336.0	0.299657534247	1.67574033166e-35
SMG8	0.0641335390632	7.40160174975e-06	1.0	333.0	0.3003003003	1.73558482588e-05
LOC100134229	0.0644561423784	4.97836304484e-16	3.0	994.0	0.301810865191	2.23476241654e-15
ZNF189	0.0645210528944	7.29655600688e-06	1.0	331.0	0.302114803625	1.71280657438e-05
SEC13	0.0645860942784	4.94277889165e-16	3.0	992.0	0.302419354839	2.21955528813e-15
AF091089	0.06491327814	7.27469712596e-06	1.0	329.0	0.303951367781	1.70829231643e-05
THOC2	0.06491327814	8.55753803042e-11	2.0	658.0	0.303951367781	2.94618629225e-10
PDP1	0.0650120806942	8.42335762624e-11	2.0	657.0	0.304414003044	2.90152753421e-10
RP11-531H8.2	0.0653103012479	8.17678885927e-11	2.0	654.0	0.305810397554	2.82033046353e-10
RAB30	0.0653960103046	1.8681696222e-35	7.0	2286.0	0.306211723535	1.49729994381e-34
TXNL4A	0.0655106395952	1.04686429607e-15	3.0	978.0	0.306748466258	4.62899178534e-15
CHTF8	0.0659150262594	1.06858112427e-05	1.0	324.0	0.308641975309	2.46960970942e-05
IL15RA	0.066016904198	1.1958360161e-10	2.0	647.0	0.309119010819	4.07813961419e-10
C7orf30	0.0660509335301	1.51997928271e-15	3.0	970.0	0.309278350515	6.67107720298e-15
C20orf194	0.0661190975481	1.0606402276e-05	1.0	323.0	0.30959752322	2.4525654498e-05
PPARA	0.0661190975481	1.0606402276e-05	1.0	323.0	0.30959752322	2.4525654498e-05
HTR2B	0.0663244363604	1.17548586827e-10	2.0	644.0	0.310559006211	4.01084416995e-10
PKD2	0.0663244363604	1.05572605905e-05	1.0	322.0	0.310559006211	2.4420709551e-05
RNF145	0.0663244363604	1.48572826843e-15	3.0	966.0	0.310559006211	6.52515793567e-15
CXorf40A	0.0667389640877	1.66043380514e-05	1.0	320.0	0.3125	3.76515602073e-05
WNK1	0.0667389640877	1.66043380514e-05	1.0	320.0	0.3125	3.76515602073e-05
HLA-C	0.0668997808686	6.53940277311e-249	52.0	16600.0	0.313253012048	2.40827864166e-247
EIF2C3	0.0670117757896	0.0	109.0	34738.0	0.313777419541	0.0
KLHL13	0.0671587060002	1.59934462165e-05	1.0	318.0	0.314465408805	3.63233404637e-05
GAS8	0.0672291768354	3.16910693254e-15	3.0	953.0	0.314795383001	1.37465432509e-14
CSF1R	0.0672856600758	8.20303087018e-25	5.0	1587.0	0.315059861374	5.07564975309e-24
CEP128	0.0673705631169	3.11206491439e-15	3.0	951.0	0.315457413249	1.3508128176e-14
TACO1	0.0673705631169	1.5759833161e-05	1.0	317.0	0.315457413249	3.58365980572e-05
BCL7B	0.0675837611014	1.55724363853e-05	1.0	316.0	0.316455696203	3.54228649184e-05
BC038747	0.0679061001846	2.47554078817e-10	2.0	629.0	0.317965023847	8.28366286904e-10
ETFDH	0.06808650959	4.35341726497e-57	12.0	3764.0	0.318809776833	4.82475911719e-56
KIAA0391	0.0681477885628	8.71087041061e-62	13.0	4074.0	0.319096710849	1.02666650352e-60
MRPL50	0.0683188371979	2.48619689023e-24	5.0	1563.0	0.319897632758	1.5181098907e-23
C6orf120	0.0685600915186	3.68131567107e-10	2.0	623.0	0.321027287319	1.21928926685e-09
AIFM2	0.0686703167461	6.44711674838e-15	3.0	933.0	0.32154340836	2.75336786232e-14
CLTB	0.0686847200846	0.0	92.0	28606.0	0.32161085087	0.0
TMEM127	0.0688918338969	2.34017509089e-05	1.0	310.0	0.322580645161	5.21822919066e-05
FEM1B	0.0691819517592	9.7210543521e-93	20.0	6174.0	0.323939099449	1.56791199227e-91
HLA-B	0.0697121268856	0.0	88.0	26959.0	0.326421603175	0.0
ACSF3	0.0697781286765	1.39930140154e-73	16.0	4897.0	0.326730651419	1.89291552758e-72
TMEM41A	0.0699066072277	3.71856282533e-19	4.0	1222.0	0.327332242226	1.89648162924e-18
OLFM1	0.0701938159673	5.5763828562e-19	4.0	1217.0	0.328677074774	2.82183640057e-18
UXT	0.0702515411449	2.21078447212e-05	1.0	304.0	0.328947368421	4.93987592602e-05
AK026903	0.070483394416	6.52803317636e-28	6.0	1818.0	0.3300330033	4.37445522127e-27
SNX14	0.070483394416	5.32845484563e-19	4.0	1212.0	0.3300330033	2.69952895531e-18
CCT6A	0.0705213417588	0.0	92.0	27861.0	0.330210688776	0.0
PCDHB15	0.0705388233201	7.55220396935e-95	21.0	6358.0	0.330292544825	1.25068345989e-93
MTR	0.0707137422111	0.0	77.0	23255.0	0.331111588906	0.0
OSBPL8	0.0707167831392	7.49467098361e-10	2.0	604.0	0.331125827815	2.42606381442e-09
BC030103	0.0708340580698	7.78555032532e-19	4.0	1206.0	0.331674958541	3.92447282781e-18
UNC119B	0.0713865242609	2.03993951284e-27	6.0	1795.0	0.33426183844	1.34683665144e-26
SMARCC2	0.0715459581509	1.10252801449e-09	2.0	597.0	0.335008375209	3.52591984954e-09
OTUD4	0.0716660017049	3.24144782573e-05	1.0	298.0	0.335570469799	7.11083728223e-05
EFNA2	0.0719073013739	3.21854012077e-05	1.0	297.0	0.3367003367	7.06296785449e-05
CKM	0.0719073013739	3.21854012077e-05	1.0	297.0	0.3367003367	7.06296785449e-05
AC023590.1	0.0719073013739	3.21854012077e-05	1.0	297.0	0.3367003367	7.06296785449e-05
CSNK1A1P1	0.0719073013739	3.21854012077e-05	1.0	297.0	0.3367003367	7.06296785449e-05
TMSL3	0.0722994581985	0.0	676.0	199683.0	0.33853658048	0.0
ANKRA2	0.0723948085019	5.96088553636e-14	3.0	885.0	0.338983050847	2.4314876678e-13
THOC1	0.0726410493471	5.02027531527e-05	1.0	294.0	0.340136054422	0.0001081238885
PLCE1	0.0730135675489	1.53922689056e-09	2.0	585.0	0.34188034188	4.87453095671e-09
HQ013247	0.073138590781	4.84171853812e-05	1.0	292.0	0.342465753425	0.000104381991701
TRIM4	0.0732460948341	9.30374404764e-61	14.0	4082.0	0.342969132778	1.07797390926e-59
RP11-8L18.3	0.0732640429093	1.53340631599e-09	2.0	583.0	0.343053173242	4.85728121537e-09
AKAP11	0.0733899261445	4.86680974363e-18	4.0	1164.0	0.343642611684	2.37583652524e-17
NFE2L3	0.0738978149068	4.67732015609e-05	1.0	289.0	0.346020761246	0.000100988477046
PTGIR	0.0739617956989	6.9723883461e-18	4.0	1155.0	0.34632034632	3.37708824513e-17
SLC37A1	0.0740258873763	2.2271084199e-09	2.0	577.0	0.346620450607	6.96808891906e-09
LRRC8A	0.0741544045418	6.84110869768e-18	4.0	1152.0	0.347222222222	3.31473772157e-17
PDIA3P1	0.0741544045418	4.64886356875e-05	1.0	288.0	0.347222222222	0.00010044079507
ADAD2	0.0741544045418	4.64886356875e-05	1.0	288.0	0.347222222222	0.00010044079507
PACSIN2	0.0745631939825	2.44716199791e-80	19.0	5442.0	0.349136346931	3.53478955254e-79
DNAJA3	0.0748299527262	8.59153862645e-22	5.0	1427.0	0.350385423966	4.83088244567e-21
RIC8A	0.0749349772212	7.20787354239e-05	1.0	285.0	0.350877192982	0.000152361554555
AL161626.1	0.0750636051861	1.52758865574e-178	43.0	12234.0	0.351479483407	4.28912581525e-177
MSL3	0.0752904562403	0.0	706.0	200260.0	0.352541695795	0.0
POLDIP3	0.07573215783	6.8746602024e-05	1.0	282.0	0.354609929078	0.000145554694839
RPS19BP1	0.07573215783	4.87615827646e-09	2.0	564.0	0.354609929078	1.49047866433e-08
PLEKHJ1	0.075866673208	4.7943779918e-09	2.0	563.0	0.355239786856	1.46651562102e-08
CNOT7	0.0759135732455	0.0	92.0	25882.0	0.355459392628	0.0
SRPK2	0.0759476120485	1.72486149526e-21	5.0	1406.0	0.355618776671	9.59897236232e-21
ELMO1	0.0759678737503	1.1854403965e-33	8.0	2249.0	0.355713650511	9.10261379474e-33
C11orf54	0.0760016672884	6.80267384237e-05	1.0	281.0	0.355871886121	0.000144194945297
RPUSD3	0.0765464821077	2.1627946813e-37	9.0	2511.0	0.358422939068	1.80232890108e-36
VGF	0.0765464821077	6.71483176481e-05	1.0	279.0	0.358422939068	0.000142425865463
C3orf80	0.076683908467	4.59497638851e-09	2.0	557.0	0.359066427289	1.40684628004e-08
SRP19	0.076932523444	3.5630217418e-21	5.0	1388.0	0.36023054755	1.96268146794e-20
RPL35P2	0.077021926096	3.74141049902e-73	18.0	4991.0	0.360649168503	5.00909747552e-72
NUP153	0.0770620706329	5.19263473832e-61	15.0	4157.0	0.36083714217	6.04876806435e-60
GATAD2B	0.077099164289	3.85734720847e-29	7.0	1939.0	0.361010830325	2.67157771498e-28
C11orf88	0.0778013424701	6.61897545989e-09	2.0	549.0	0.364298724954	2.00434849705e-08
ENST00000516522	0.0779433157228	1.03694206958e-08	2.0	548.0	0.36496350365	3.10033277473e-08
AB017116	0.0781614563266	7.51496897105e-68	17.0	4645.0	0.365984930032	9.5685207271e-67
ANKRD19P	0.0782288223738	9.90140958614e-05	1.0	273.0	0.3663003663	0.000206809647525
ALG11	0.0783723614974	9.84113139742e-09	2.0	545.0	0.366972477064	2.94441215573e-08
PDXP	0.0792447811059	1.84401682679e-16	4.0	1078.0	0.371057513915	8.42608743349e-16
TIGD1	0.0793920762381	9.68300696225e-05	1.0	269.0	0.371747211896	0.000202312906637
COLQ	0.0793920762381	1.45328151007e-08	2.0	538.0	0.371747211896	4.30651005947e-08
KIAA0040	0.0795103071782	3.33889775258e-20	5.0	1343.0	0.372300819062	1.77673642176e-19
GNB1	0.0795285278157	4.58213213559e-51	13.0	3491.0	0.372386135778	4.67564503632e-50
ZNF382	0.0795893236325	1.54077958905e-12	3.0	805.0	0.372670807453	5.86019153237e-12
EGLN2	0.079603450243	7.6561487291e-28	7.0	1878.0	0.372736954207	5.11985254518e-27
HIST1H2BM	0.0796883153285	0.000151469862459	1.0	268.0	0.373134328358	0.000309122168284
ZNF335	0.0796883153285	0.000151469862459	1.0	268.0	0.373134328358	0.000309122168284
CMIP	0.0798585895066	7.03064953252e-28	7.0	1872.0	0.373931623932	4.70883276264e-27
REST	0.0799119495156	2.63860582092e-16	4.0	1069.0	0.374181478017	1.19978578776e-15
CDKN2AIP	0.0799867734384	0.00014864436596	1.0	267.0	0.374531835206	0.000303641853784
RBM23	0.0799867734384	0.00014864436596	1.0	267.0	0.374531835206	0.000303641853784
TDG	0.0802874755942	1.37331852622e-08	2.0	532.0	0.375939849624	4.07437438847e-08
COL1A2	0.0808957140456	0.000142610038584	1.0	264.0	0.378787878788	0.000292880016049
ZNF454	0.0810510472666	0.0	672.0	177068.0	0.379515214494	0.0
GOLGA3	0.081203302312	0.0001413833418	1.0	263.0	0.380228136882	0.000290728162512
KIFAP3	0.0815132385803	1.97960956214e-08	2.0	524.0	0.381679389313	5.81448809485e-08
ARFGAP3	0.0815132385803	0.000140536297171	1.0	262.0	0.381679389313	0.000289215112114
SMC5	0.0817782882587	0.0	179.0	46746.0	0.382920463783	0.0
POLR2D	0.0818255498393	3.08436423249e-08	2.0	522.0	0.383141762452	8.89852086604e-08
ARL10	0.0818255498393	0.000140062298271	1.0	261.0	0.383141762452	0.000288330938642
IL2RA	0.0819826046374	3.02449785621e-08	2.0	521.0	0.383877159309	8.73355667053e-08
WBSCR16	0.0821402634925	2.97369315237e-08	2.0	520.0	0.384615384615	8.60559837702e-08
LDOC1L	0.0823514209822	3.4023793483e-23	6.0	1556.0	0.385604113111	1.99959003291e-22
NUBPL	0.082457407367	4.54729791193e-12	3.0	777.0	0.3861003861	1.68899636729e-11
COG2	0.082457407367	1.14407119365e-15	4.0	1036.0	0.3861003861	5.05194480892e-15
KDM4A	0.082457407367	0.000217336103368	1.0	259.0	0.3861003861	0.000435073813333
SNRPD3	0.0825793164192	2.71619486211e-125	34.0	8793.0	0.38667121574	5.56071389093e-124
APOO	0.0827128912008	1.11096280154e-37	10.0	2582.0	0.387296669249	9.32376786315e-37
MIR1181	0.0827770097211	0.000213487835504	1.0	258.0	0.387596899225	0.000428095304882
LOC728024	0.0827770097211	0.000213487835504	1.0	258.0	0.387596899225	0.000428095304882
ST3GAL1	0.0829377417788	1.722404814e-15	4.0	1030.0	0.388349514563	7.54422593733e-15
UBC	0.0829377417788	2.8466777194e-08	2.0	515.0	0.388349514563	8.26044873933e-08
TMSB4X	0.0829731080101	0.0	902.0	232166.0	0.388515114186	0.0
FAM53B	0.0830068181879	1.25993266989e-26	7.0	1801.0	0.388672959467	8.16099885828e-26
CHMP1B	0.0832874134174	3.42701964806e-268	74.0	18975.0	0.389986824769	1.36660292714e-266
C16orf62	0.0834237051096	0.000207529179251	1.0	256.0	0.390625	0.00041698289494
MYPOP	0.0834237051096	4.32296030813e-08	2.0	512.0	0.390625	1.23513151661e-07
EIF3H	0.0834644592401	4.70933035242e-30	8.0	2047.0	0.390815828041	3.31822734859e-29
GABRG3	0.0836196887551	3.95507843685e-19	5.0	1277.0	0.391542678152	2.0131566045e-18
PIGR	0.0837508568943	0.000205394226507	1.0	255.0	0.392156862745	0.000413588126486
LOC644727	0.0837508568943	0.000205394226507	1.0	255.0	0.392156862745	0.000413588126486
DNLZ	0.0840805846774	2.29064994364e-15	4.0	1016.0	0.393700787402	9.99947927042e-15
INCENP	0.0840805846774	0.000203807420879	1.0	254.0	0.393700787402	0.000410965793614
BTN2A1	0.0840805846774	0.000203807420879	1.0	254.0	0.393700787402	0.000410965793614
TMEM19	0.0844736258859	3.38414184145e-196	55.0	13905.0	0.39554117224	1.02549752771e-194
MSL2	0.0846359386052	1.41655927951e-11	3.0	757.0	0.396301188904	5.113932417e-11
LUC7L2	0.084747890905	0.00020224144607	1.0	252.0	0.396825396825	0.000407997951414
uc004cov.3	0.0848161809057	0.0	345.0	86870.0	0.397145159434	0.0
BC131571	0.0854258740322	0.000311859327382	1.0	250.0	0.4	0.000612597651249
SEPT6	0.0854258740322	0.000311859327382	1.0	250.0	0.4	0.000612597651249
ZNF407	0.0857689498315	0.000306624006283	1.0	249.0	0.401606425703	0.000603590563549
EIF2S1	0.0857924417378	4.78389386863e-154	44.0	10953.0	0.401716424724	1.16680338259e-152
ATAD2B	0.0858120281589	6.05007484619e-29	8.0	1991.0	0.401808136615	4.16804308429e-28
SURF4	0.0859242345928	1.48998626421e-70	20.0	4971.0	0.4023335345	1.95063659967e-69
UBE2C	0.0860454009188	8.64022003901e-36	10.0	2482.0	0.402900886382	6.97224460007e-35
SIGIRR	0.0861147923712	0.000302212399825	1.0	248.0	0.403225806452	0.000595989259364
CCDC94	0.0861147923712	0.000302212399825	1.0	248.0	0.403225806452	0.000595989259364
RPLP2	0.0866051785918	1.97626258336e-323	94.0	23180.0	0.405522001726	9.18962101265e-322
ANKZF1	0.0868149126344	0.000295792024296	1.0	246.0	0.406504065041	0.000584924903536
AQP9	0.0868149126344	0.000295792024296	1.0	246.0	0.406504065041	0.000584924903536
HSD17B11	0.0868855512939	3.54300034739e-18	5.0	1229.0	0.406834825061	1.73873176731e-17
PNISR	0.0870271740344	3.47407658863e-18	5.0	1227.0	0.40749796251	1.70619552898e-17
DDX20	0.0871692592165	8.49530125669e-08	2.0	490.0	0.408163265306	2.36536552446e-07
KIAA0664	0.0873475194603	1.88448969103e-21	6.0	1467.0	0.40899795501	1.04738631823e-20
MARCH9	0.0874369232674	1.46565863873e-14	4.0	977.0	0.409416581372	6.15027834199e-14
PTOV1	0.0875265102789	0.000292479863061	1.0	244.0	0.409836065574	0.000578727278507
C15orf23	0.0875265102789	0.000292479863061	1.0	244.0	0.409836065574	0.000578727278507
TDRD1	0.0875265102789	0.000292479863061	1.0	244.0	0.409836065574	0.000578727278507
MAFIP	0.0877663089372	4.12267652984e-11	3.0	730.0	0.41095890411	1.44460363579e-10
EIF4A1P7	0.0878867016792	1.28308662083e-07	2.0	486.0	0.411522633745	3.51530581049e-07
GPNMB	0.0880102995559	0.0	715.0	173501.0	0.412101371174	0.0
C1orf123	0.0880679113734	1.26331044359e-07	2.0	485.0	0.412371134021	3.46696976286e-07
ZNF45	0.088242038748	0.0	745.0	180306.0	0.413186471887	0.0
CPM	0.088249869868	0.000455791176572	1.0	242.0	0.413223140496	0.000879513922434
SLC33A1	0.0885299556004	1.69672442574e-214	64.0	15439.0	0.414534620118	5.61257443629e-213
OXA1L	0.0885425725873	1.16007457318e-84	25.0	6030.0	0.414593698176	1.74346467646e-83
CREG1	0.0885499150346	5.96807361322e-168	50.0	12059.0	0.414628078613	1.56421284217e-166
ENST00000516420	0.0887264998257	9.23706791419e-68	20.0	4814.0	0.415454923141	1.17267463754e-66
HS1BP3	0.0887387888146	5.9694676367e-11	3.0	722.0	0.415512465374	2.07107230523e-10
RTN2	0.0888002848568	1.21941872596e-07	2.0	481.0	0.4158004158	3.3571460054e-07
PANK4	0.0889852854502	0.000440378075195	1.0	240.0	0.416666666667	0.000852429270032
BTBD3	0.0893576088203	0.000434424902017	1.0	239.0	0.418410041841	0.00084124363833
TRIM47	0.0893576088203	0.000434424902017	1.0	239.0	0.418410041841	0.00084124363833
KLF16	0.0893576088203	0.000434424902017	1.0	239.0	0.418410041841	0.00084124363833
DIS3L	0.0893735214922	1.53355537537e-310	94.0	22462.0	0.418484551687	6.94641807659e-309
MIF4GD	0.0895449413335	1.83295792443e-07	2.0	477.0	0.41928721174	4.96529548189e-07
MMP9	0.0896181629605	0.0	331.0	78879.0	0.419630066304	0.0
AC097724.3	0.0897330609582	0.000429610248098	1.0	238.0	0.420168067227	0.00083257800019
IL15	0.0899851201182	8.41122979548e-11	3.0	712.0	0.421348314607	2.89811787281e-10
KSR2	0.0902012334502	1.34554078602e-56	17.0	4025.0	0.422360248447	1.47986719275e-55
ANXA5	0.0902460762209	1.33102706685e-56	17.0	4023.0	0.422570221228	1.46638575161e-55
HMOX2	0.0904415476583	1.59728088058e-192	59.0	13932.0	0.423485501005	4.72998894021e-191
XPO4	0.0904935106273	1.75032144807e-07	2.0	472.0	0.423728813559	4.75233475875e-07
C5orf43	0.090878589396	1.23343465983e-10	3.0	705.0	0.425531914894	4.20195245749e-10
TGFB1	0.090878589396	3.00514984443e-17	5.0	1175.0	0.425531914894	1.41290951094e-16
ARHGEF2	0.090878589396	0.000421799192258	1.0	235.0	0.425531914894	0.000818416343187
SLC20A2	0.090878589396	0.000421799192258	1.0	235.0	0.425531914894	0.000818416343187
ADI1	0.0910723603755	2.66143350106e-07	2.0	469.0	0.426439232409	7.1205259341e-07
EXOSC1	0.0912669594361	0.000421351742175	1.0	234.0	0.42735042735	0.000817914386781
AP2A2	0.0913128683694	1.19117245043e-55	17.0	3976.0	0.427565392354	1.29259113987e-54
NSMCE4A	0.0915277221774	7.27913791397e-30	9.0	2100.0	0.428571428571	5.11506988549e-29
SLC25A40	0.0916305728203	6.86892750354e-46	14.0	3263.0	0.429053018694	6.53226463394e-45
OPA3	0.0916586631247	1.17836725133e-10	3.0	699.0	0.429184549356	4.01962064216e-10
REPS2	0.0916586631247	2.55511126154e-07	2.0	466.0	0.429184549356	6.85016424005e-07
STIM1	0.0916586631247	2.55511126154e-07	2.0	466.0	0.429184549356	6.85016424005e-07
ZHX3	0.0917571149648	8.5233316698e-14	4.0	931.0	0.429645542427	3.45612325974e-13
TMEM104	0.0920537435692	1.75889522571e-10	3.0	696.0	0.431034482759	5.94994481765e-10
TAOK3	0.0922525637497	2.51222416707e-07	2.0	463.0	0.431965442765	6.74213752517e-07
LINC00883	0.0922757381276	6.18763447467e-137	43.0	9952.0	0.432073954984	1.36801442467e-135
ZNF160	0.0924522446236	0.000632423271346	1.0	231.0	0.4329004329	0.00120056987843
CEP120	0.092552409569	1.22954620195e-13	4.0	923.0	0.433369447454	4.95938585956e-13
AK000561	0.0926682545409	5.54784549448e-42	13.0	2996.0	0.43391188251	5.00847162696e-41
DYNC2H1	0.0930565076604	3.74122739834e-07	2.0	459.0	0.435729847495	9.89340036176e-07
EIF4G2	0.0931241359363	4.64771900907e-48	15.0	3440.0	0.436046511628	4.55315351303e-47
MPZL3	0.0932596878081	0.000617983476722	1.0	229.0	0.436681222707	0.00117435830981
ZFPL1	0.0932596878081	0.000617983476722	1.0	229.0	0.436681222707	0.00117435830981
LOC81691	0.0936687215265	7.07746277235e-23	7.0	1596.0	0.438596491228	4.1295788169e-22
RTN1	0.0937509592101	1.25542467473e-16	5.0	1139.0	0.438981562774	5.78126842773e-16
EPSTI1	0.0940813590663	3.76253299345e-10	3.0	681.0	0.440528634361	1.24523749783e-09
FAM98B	0.0941504857078	1.35738892025e-19	6.0	1361.0	0.440852314475	7.03310321373e-19
ZNF776	0.0942890441857	2.53022283494e-13	4.0	906.0	0.441501103753	1.00344407731e-12
TXLNA	0.0944976482657	4.04856278479e-47	15.0	3390.0	0.442477876106	3.91020179809e-46
AKAP10	0.0944976482657	0.000608109669473	1.0	226.0	0.442477876106	0.00115677870985
SSNA1	0.094543209262	7.55907793208e-310	101.0	22815.0	0.442691211922	3.41208378879e-308
MICU1	0.0947071774193	5.42229998672e-07	2.0	451.0	0.443458980044	1.4146076626e-06
AKAP12	0.0949176378136	1.91471397393e-19	6.0	1350.0	0.444444444444	9.85403074469e-19
ORAI1	0.0951941795642	0.0	179.0	40158.0	0.445739329648	0.0
CALD1	0.0957689170765	5.18047425955e-07	2.0	446.0	0.448430493274	1.35405475148e-06
KIAA0355	0.0957689170765	0.000921182683622	1.0	223.0	0.448430493274	0.00171076784101
SFXN3	0.0957689170765	0.000921182683622	1.0	223.0	0.448430493274	0.00171076784101
ENST00000469418	0.0958764018319	5.37220555242e-13	4.0	891.0	0.448933782267	2.09411310889e-12
CTBP1	0.0962003085948	0.000908084084159	1.0	222.0	0.45045045045	0.00168837143794
ARHGAP17	0.0962003085948	0.000908084084159	1.0	222.0	0.45045045045	0.00168837143794
SEMA3A	0.0962003085948	8.01120629234e-07	2.0	444.0	0.45045045045	2.05537165582e-06
DIP2A	0.0966356041088	0.000897285356612	1.0	221.0	0.452488687783	0.00166900982057
NDUFA4	0.0966356041088	0.000897285356612	1.0	221.0	0.452488687783	0.00166900982057
RIN2	0.0968449439549	0.0	1032.0	227579.0	0.453468905303	0.0
PLRG1	0.0968547324628	7.63628543638e-07	2.0	441.0	0.453514739229	1.96344364464e-06
SGCB	0.0972829487237	2.53847438195e-51	17.0	3732.0	0.45551982851	2.60727857601e-50
PACSIN1	0.0977121097444	7.12333591047e-136	46.0	10054.0	0.457529341556	1.56689283987e-134
ZSWIM7	0.0977412746364	7.42674963084e-07	2.0	437.0	0.45766590389	1.91107967539e-06
LUC7L3	0.0979654518718	1.08312259136e-09	3.0	654.0	0.45871559633	3.46556576118e-09
PHLDA3	0.0982659593929	1.05058337235e-09	3.0	652.0	0.460122699387	3.36310855468e-09
ENST00000537979	0.0983665386758	3.20751146967e-27	9.0	1954.0	0.460593654043	2.10594187403e-26
HSPA14	0.0983665386758	3.20751146967e-27	9.0	1954.0	0.460593654043	2.10594187403e-26
uc004fld.3	0.0984169055671	0.000876381198	1.0	217.0	0.460829493088	0.0016333986486
CBX5	0.0984169055671	1.03876352879e-09	3.0	651.0	0.460829493088	3.32609011682e-09
IL32	0.0988725393891	0.0013668046193	1.0	216.0	0.462962962963	0.00248649035137
RMND1	0.0995639557485	1.0669241773e-06	2.0	429.0	0.4662004662	2.70528853226e-06
USP35	0.0999299997034	5.32750035025e-21	7.0	1496.0	0.467914438503	2.92472569904e-20
IDH3G	0.100030297462	1.65768891135e-06	2.0	427.0	0.468384074941	4.14501939749e-06
ZNF646	0.100108446131	1.46297603695e-09	3.0	640.0	0.46875	4.63757339194e-09
PEX7	0.100265110366	1.62621702498e-06	2.0	426.0	0.469483568075	4.07180688073e-06
GCH1	0.100265110366	0.00130362544037	1.0	213.0	0.469483568075	0.002375543976
SNIP1	0.100441944776	7.96653000779e-24	8.0	1701.0	0.470311581423	4.80133936492e-23
NRIP1	0.100453755917	3.16882434743e-15	5.0	1063.0	0.470366886171	1.37465432509e-14
RP11-356J5.12	0.100501028273	1.59923940498e-06	2.0	425.0	0.470588235294	4.00657395736e-06
GBP4	0.100579914481	2.23093982231e-09	3.0	637.0	0.470957613815	6.97839694178e-09
MDS2	0.100738059	2.91346924082e-29	10.0	2120.0	0.471698113208	2.02432389795e-28
TUT1	0.100738059	0.00128910577672	1.0	212.0	0.471698113208	0.0023497441247
KIAA1715	0.100797491483	1.1439438469e-23	8.0	1695.0	0.47197640118	6.84365854105e-23
RCC1	0.100883397104	0.0	203.0	42974.0	0.472378647554	0.0
ALG3	0.100896701613	2.16060902764e-09	3.0	635.0	0.472440944882	6.76980413577e-09
MUT	0.10097621044	1.55828451076e-06	2.0	423.0	0.472813238771	3.90547496431e-06
GOLGA7	0.10097621044	1.55828451076e-06	2.0	423.0	0.472813238771	3.90547496431e-06
RP11-380G5.3	0.101215490559	0.00127776652412	1.0	211.0	0.473933649289	0.00233070924843
TIFA	0.101479234174	2.0253665256e-87	31.0	6524.0	0.475168608216	3.10126794261e-86
ZBTB7B	0.102184059847	4.39396756466e-12	4.0	836.0	0.478468899522	1.63251152731e-11
CNST	0.102429105554	2.31678663682e-06	2.0	417.0	0.479616306954	5.73352870334e-06
ZNF397	0.102429105554	2.31678663682e-06	2.0	417.0	0.479616306954	5.73352870334e-06
TMEM41B	0.102675329366	0.00126242609831	1.0	208.0	0.480769230769	0.00230531525187
BMPER	0.102675329366	2.44456990225e-42	15.0	3120.0	0.480769230769	2.21768379129e-41
PIGH	0.102798885719	6.63473354567e-12	4.0	831.0	0.481347773767	2.44546459013e-11
SLC25A39	0.102840137278	2.99827508342e-09	3.0	623.0	0.481540930979	9.28922213643e-09
RPS24	0.102966363837	0.0	182.0	37749.0	0.482131977006	0.0
TFPT	0.103337750845	4.59106024615e-09	3.0	620.0	0.483870967742	1.40597840283e-08
ENST00000476780	0.103440421239	2.01487492126e-36	13.0	2684.0	0.48435171386	1.64841875245e-35
URB1	0.1035046939	1.98392787574e-17	6.0	1238.0	0.48465266559	9.42311376859e-17
RERE	0.103756122306	3.0207022008e-17	6.0	1235.0	0.485829959514	1.41970819271e-16
TPSAB1	0.10398280547	2.73618922672e-36	13.0	2670.0	0.486891385768	2.23152195404e-35
SMARCD2	0.104177895161	0.00189498921845	1.0	205.0	0.487804878049	0.00338623502953
ANKRD28	0.104177895161	2.02848662216e-14	5.0	1025.0	0.487804878049	8.43850434819e-14
PTPN22	0.104279631387	1.98883006756e-14	5.0	1024.0	0.48828125	8.28413677612e-14
DIS3	0.104632472213	0.0	128.0	26126.0	0.489933399678	0.0
CARS2	0.104688571118	0.00187093824921	1.0	204.0	0.490196078431	0.00334417671384
PDRG1	0.104859910841	6.52136045696e-09	3.0	611.0	0.490998363339	1.97524897345e-08
PIK3IP1	0.104859910841	4.06979310491e-17	6.0	1222.0	0.490998363339	1.90451081223e-16
LPPR1	0.104945791194	3.25102016417e-06	2.0	407.0	0.4914004914	7.91743389551e-06
TULP3	0.105204278365	0.00185142260279	1.0	203.0	0.492610837438	0.00331020407596
SLC47A1	0.105204278365	6.31685952709e-09	3.0	609.0	0.492610837438	1.91598632413e-08
HSP90AA1	0.10523667882	4.36640471412e-86	32.0	6494.0	0.492762550046	6.62348439715e-85
C1orf124	0.105725091624	6.13863086065e-09	3.0	606.0	0.49504950495	1.86410187312e-08
RNF181	0.105804991349	3.35957748358e-156	59.0	11909.0	0.495423629188	8.38282289569e-155
APOE	0.106709811663	0.0	537.0	107473.0	0.499660379816	0.0
RAB33B	0.10678234254	0.00181948772843	1.0	200.0	0.5	0.00325758717389
POM121	0.10678234254	0.00181948772843	1.0	200.0	0.5	0.00325758717389
SELK	0.10678234254	0.00181948772843	1.0	200.0	0.5	0.00325758717389
RNF168	0.10678234254	8.98794928655e-09	3.0	600.0	0.5	2.69846052483e-08
NRG4	0.106960610224	1.20454199439e-16	6.0	1198.0	0.500834724541	5.55088476677e-16
FAM126A	0.107318937226	4.63427669676e-06	2.0	398.0	0.502512562814	1.10949534177e-05
C18orf25	0.107724935728	2.6179425271e-11	4.0	793.0	0.504413619168	9.29362448179e-11
SLC7A5P1	0.107860952061	4.5376614092e-06	2.0	396.0	0.505050505051	1.0875663407e-05
ENST00000517158	0.10799998948	1.18375421134e-131	51.0	10085.0	0.505701536936	2.52275487663e-130
GIGYF2	0.108271069749	2.55564773742e-11	4.0	789.0	0.506970849176	9.0774373187e-11
MIR4461	0.108271069749	2.55564773742e-11	4.0	789.0	0.506970849176	9.0774373187e-11
AHNAK2	0.108961574021	0.00271675263247	1.0	196.0	0.510204081633	0.00474573827225
AB384077	0.109090374487	0.0	1076.0	210647.0	0.510807179784	0.0
OTUD6B	0.109801894643	6.60482788724e-06	2.0	389.0	0.514138817481	1.5574598682e-05
ARL16	0.110084889217	0.00265796357315	1.0	194.0	0.515463917526	0.00464741445204
NINJ1	0.110274364069	5.03713951962e-31	12.0	2324.0	0.516351118761	3.6338964348e-30
PAX8-AS1	0.110312337335	1.58734410308e-13	5.0	968.0	0.51652892562	6.37881710666e-13
MYO10	0.110369346295	6.47696593287e-06	2.0	387.0	0.516795865633	1.52952873982e-05
NDUFB11	0.110483541169	4.77320118533e-26	10.0	1933.0	0.517330574237	3.04473088367e-25
CASC3	0.111038831064	2.74904456456e-08	3.0	577.0	0.51993067591	7.9896220298e-08
RPL9	0.111155431216	1.09820381165e-94	38.0	7301.0	0.520476647035	1.81175755729e-93
EPOR	0.111231606813	0.00262426726252	1.0	192.0	0.520833333333	0.00459405796024
ASCC2	0.111231606813	1.03523839612e-20	8.0	1536.0	0.520833333333	5.62629563109e-20
ZNF689	0.111813971246	9.6761746402e-06	2.0	382.0	0.523560209424	2.24225080789e-05
C2orf56	0.112107446236	1.14823249239e-10	4.0	762.0	0.524934383202	3.91888222659e-10
ECD	0.112107446236	9.53132936645e-06	2.0	381.0	0.524934383202	2.20947364058e-05
THG1L	0.112348710468	6.26850890426e-28	11.0	2091.0	0.52606408417	4.20271355108e-27
CTDSP2	0.112402465832	9.41112251507e-06	2.0	380.0	0.526315789474	2.18316546567e-05
RP11-212P7.1	0.112426617629	8.12407105885e-120	49.0	9308.0	0.526428878384	1.60019581462e-118
UTP15	0.112699042259	9.31500510768e-06	2.0	379.0	0.527704485488	2.16395758399e-05
HIST1H4E	0.11284791814	4.13414916614e-30	12.0	2271.0	0.528401585205	2.9145303232e-29
PSMD12	0.11284791814	1.06938934331e-10	4.0	757.0	0.528401585205	3.65843722711e-10
RPL8	0.112997187873	4.07734558472e-30	12.0	2268.0	0.529100529101	2.87604409123e-29
ZNF69	0.113130203986	8.85225559386e-23	9.0	1699.0	0.529723366686	5.15126780305e-22
RBM42	0.113419040872	3.48558020353e-242	101.0	19018.0	0.531075822905	1.25519508714e-240
KCTD17	0.113598236745	3.68087249688e-08	3.0	564.0	0.531914893617	1.05842385444e-07
ARAP1	0.113598236745	1.06190314695e-103	43.0	8084.0	0.531914893617	1.89886394915e-102
SUN2	0.113598236745	3.68087249688e-08	3.0	564.0	0.531914893617	1.05842385444e-07
RAB11FIP3	0.113719214633	4.53004153488e-13	5.0	939.0	0.532481363152	1.77434588591e-12
PSAP	0.113736742497	0.0	463.0	86938.0	0.532563436012	0.0
H2AFJ	0.113831115459	1.88267887123e-186	78.0	14634.0	0.533005330053	5.45096332427e-185
ENST00000494879	0.114025044437	3.11956500402e-65	27.0	5057.0	0.533913387384	3.83311389908e-64
ARRDC2	0.114205713947	1.52012931859e-10	4.0	748.0	0.534759358289	5.15566948648e-10
MRPS10	0.114205713947	1.39946860749e-05	2.0	374.0	0.534759358289	3.19737994681e-05
RNF170	0.114205713947	6.65097363501e-13	5.0	935.0	0.534759358289	2.57943488231e-12
DNAJC9	0.114573328906	6.47946526818e-13	5.0	932.0	0.536480686695	2.51517015486e-12
RP11-159H10.3	0.114614321152	5.52600930694e-08	3.0	559.0	0.536672629696	1.56817552915e-07
NDUFAF3	0.114614321152	5.52600930694e-08	3.0	559.0	0.536672629696	1.56817552915e-07
PNPLA7	0.114819723162	0.0038492559994	1.0	186.0	0.537634408602	0.00658079010944
LINC00340	0.114819723162	1.35674494207e-05	2.0	372.0	0.537634408602	3.10741441982e-05
RP11-867G23.13	0.1150258627	5.35205539972e-08	3.0	557.0	0.538599640934	1.52080262724e-07
FTX	0.11532553692	6.10624038238e-90	38.0	7037.0	0.54000284212	9.61030568655e-89
TMEM60	0.115440370314	0.00381401758728	1.0	185.0	0.540540540541	0.00652655372313
RNF169	0.115440370314	1.80666289e-17	7.0	1295.0	0.540540540541	8.60000643354e-17
ACYP1	0.115440370314	0.00381401758728	1.0	185.0	0.540540540541	0.00652655372313
ARHGEF18	0.115725602549	0.0	318.0	58685.0	0.541876118258	0.0
CYP2S1	0.115753216846	1.31843614825e-05	2.0	369.0	0.542005420054	3.02928065169e-05
RPP40	0.115857876174	5.17082946866e-08	3.0	553.0	0.542495479204	1.4705924982e-07
LARP1	0.116067763631	1.31225448801e-05	2.0	368.0	0.54347826087	3.01561045503e-05
C1QC	0.116315125665	2.21680208368e-160	69.0	12669.0	0.544636514326	5.63961391151e-159
WDR36	0.116702013705	3.1212420411e-10	4.0	732.0	0.546448087432	1.03775310829e-09
E2F4	0.116702013705	2.02512931603e-05	2.0	366.0	0.546448087432	4.55163919578e-05
SYNCRIP	0.116702013705	0.00376978991947	1.0	183.0	0.546448087432	0.00645682067893
XKR7	0.116794387754	1.98829218315e-175	76.0	13897.0	0.546880621717	5.48785528258e-174
SLC24A1	0.117085901908	2.01476044308e-12	5.0	912.0	0.548245614035	7.61170757339e-12
VLDLR	0.117099184484	1.23035535815e-67	29.0	5289.0	0.548307808659	1.55892979103e-66
GMPS	0.117101952066	1.60104842436e-19	8.0	1459.0	0.548320767649	8.27250775703e-19
ILK	0.117153909208	4.06940348765e-40	17.0	3099.0	0.54856405292	3.55048626439e-39
PRRG4	0.117262695995	2.42212603317e-19	8.0	1457.0	0.549073438572	1.2416261211e-18
CTSK	0.117343233561	7.44275713006e-08	3.0	546.0	0.549450549451	2.08166615083e-07
FAM50B	0.117343233561	7.44275713006e-08	3.0	546.0	0.549450549451	2.08166615083e-07
AC007551.3	0.117343233561	8.20505762865e-15	6.0	1092.0	0.549450549451	3.48125813226e-14
HEATR5A	0.117504641035	2.3221672031e-19	8.0	1454.0	0.550206327373	1.19085497595e-18
RARRES3	0.117666493157	8.10377292102e-15	6.0	1089.0	0.550964187328	3.4405306327e-14
TCF4	0.117898485455	7.71065208904e-49	21.0	3804.0	0.552050473186	7.6111220317e-48
HS3ST1	0.117991538719	0.00376004572757	1.0	181.0	0.552486187845	0.0064418284737
ACBD5	0.117991538719	0.00376004572757	1.0	181.0	0.552486187845	0.0064418284737
B3GAT3	0.11810028668	1.18651836881e-14	6.0	1085.0	0.552995391705	4.99991533048e-14
C20orf96	0.118318385086	4.39075210746e-10	4.0	722.0	0.554016620499	1.44213687208e-09
RNF8	0.118482488255	4.36380937993e-10	4.0	721.0	0.554785020804	1.43364978365e-09
TNFSF14	0.118647047267	0.00573401430132	1.0	180.0	0.555555555556	0.00958495382759
RP11-727A23.1	0.118647047267	1.88004532392e-05	2.0	360.0	0.555555555556	4.24389463639e-05
JMJD8	0.118647047267	0.00573401430132	1.0	180.0	0.555555555556	0.00958495382759
CAV1	0.118663950964	8.73828029849e-89	39.0	7019.0	0.555634705799	1.35999310475e-87
TXNDC5	0.118812064023	4.34254734066e-10	4.0	719.0	0.556328233658	1.4270251625e-09
WRN	0.118812064023	4.34254734066e-10	4.0	719.0	0.556328233658	1.4270251625e-09
CNO	0.119072018106	0.0	165.0	29594.0	0.557545448402	0.0
PPIAP29	0.119257829554	9.78979416815e-144	64.0	11461.0	0.55841549603	2.25651284018e-142
TNFAIP1	0.119262289235	1.66416515017e-32	14.0	2507.0	0.558436378141	1.2390691267e-31
HOXC5	0.119431191453	1.27106926877e-25	11.0	1967.0	0.559227249619	8.03300947691e-25
GPR68	0.119532472993	1.05173893532e-07	3.0	536.0	0.559701492537	2.9035052366e-07
EEF1E1	0.119980160158	0.00557689830237	1.0	178.0	0.561797752809	0.00933913151241
SAP130	0.119980160158	0.00557689830237	1.0	178.0	0.561797752809	0.00933913151241
AP1B1	0.119980160158	2.82498278985e-05	2.0	356.0	0.561797752809	6.26488847971e-05
COX7A2P2	0.120148908625	6.1819341162e-10	4.0	711.0	0.56258790436	2.01265072654e-09
SPATA5L1	0.12031813244	2.78231384437e-05	2.0	355.0	0.56338028169	6.17763962029e-05
PLEC	0.120385955513	3.75611903532e-12	5.0	887.0	0.563697857948	1.40073285884e-11
XIAP	0.1208856708	1.07877092734e-53	24.0	4240.0	0.566037735849	1.14762864611e-52
KBTBD2	0.120999821575	3.4077596634e-14	6.0	1059.0	0.56657223796	1.40414819728e-13
MBD6	0.121155829597	3.54764240996e-25	11.0	1939.0	0.567302733368	2.21621102016e-24
TMPO	0.121171452528	8.91421846733e-10	4.0	705.0	0.567375886525	2.87056824561e-09
SHISA9	0.121343571068	0.00546975179441	1.0	176.0	0.568181818182	0.00917506752611
CTSO	0.121343571068	0.00546975179441	1.0	176.0	0.568181818182	0.00917506752611
NRF1	0.121481618362	5.34593047626e-12	5.0	879.0	0.568828213879	1.9794103159e-11
MCRS1	0.121573824524	1.49573986543e-07	3.0	527.0	0.569259962049	4.07473140205e-07
AF090094	0.121602667662	1.9919911625e-18	8.0	1405.0	0.569395017794	9.86885865568e-18
C21orf63	0.121804953468	1.49147616648e-07	3.0	526.0	0.570342205323	4.06396775608e-07
UBASH3B	0.122153299379	4.7721677955e-14	6.0	1049.0	0.571973307912	1.95642325265e-13
LGMN	0.122180423283	4.81236758032e-315	146.0	25520.0	0.57210031348	2.20284431494e-313
TCN2	0.122211550833	1.86493566203e-18	8.0	1398.0	0.572246065808	9.24996703792e-18
UQCRH	0.122269857871	1.87189404602e-33	15.0	2620.0	0.572519083969	1.42892675269e-32
DHRS11	0.122386639015	2.66752813289e-05	2.0	349.0	0.573065902579	5.93291115955e-05
UCK2	0.122620871817	4.69214618292e-14	6.0	1045.0	0.574162679426	1.92483118895e-13
URI1	0.122738324759	0.00541162190756	1.0	174.0	0.574712643678	0.00908224694013
CLASP1	0.122738324759	0.00541162190756	1.0	174.0	0.574712643678	0.00908224694013
CASQ1	0.122973906956	2.17200169375e-07	3.0	521.0	0.575815738964	5.85445200472e-07
PSEN2	0.122973906956	2.17200169375e-07	3.0	521.0	0.575815738964	5.85445200472e-07
SLC39A9	0.12299399827	1.76239507547e-101	47.0	8161.0	0.575909814974	3.0794537609e-100
CUL2	0.123305245428	1.11978110016e-11	5.0	866.0	0.577367205543	4.07421055194e-11
RPS10	0.123318841456	0.0	199.0	34463.0	0.577430867887	0.0
FOXO1	0.123328980797	6.70911608578e-14	6.0	1039.0	0.577478344562	2.73326571968e-13
LOC100130872	0.123447794844	0.00540070106589	1.0	173.0	0.578034682081	0.00906743043479
SLC4A10	0.123447794844	3.95393927529e-05	2.0	346.0	0.578034682081	8.61136045883e-05
PHOSPHO2	0.12377801632	1.28442092769e-28	13.0	2243.0	0.579580918413	8.73755733122e-28
RCOR3	0.123781695371	1.2273746788e-64	30.0	5176.0	0.579598145286	1.49820383328e-63
GSK3A	0.123985303385	1.82750304606e-09	4.0	689.0	0.580551523948	5.76499383615e-09
LOC654433	0.124054553443	1.20290229447e-28	13.0	2238.0	0.580875781948	8.18729310372e-28
AGPAT4	0.124165514582	0.00833141151814	1.0	172.0	0.581395348837	0.0135741759288
ABCG1	0.124165514582	0.00833141151814	1.0	172.0	0.581395348837	0.0135741759288
SNHG11	0.124454944686	1.60668108402e-11	5.0	858.0	0.582750582751	5.78147871166e-11
POM121C	0.124891628702	0.00819796393614	1.0	171.0	0.584795321637	0.0133668043609
TMEM98	0.124891628702	1.42126731115e-13	6.0	1026.0	0.584795321637	5.72027091175e-13
AC021016.7	0.124934605863	1.31267187779e-107	51.0	8718.0	0.584996558844	2.42741599022e-106
ENST00000498581	0.125222342302	8.946450657e-66	31.0	5287.0	0.586343862304	1.10976964257e-64
ABHD10	0.125478663385	6.34610161069e-22	10.0	1702.0	0.587544065805	3.58225449149e-21
TRAK1	0.125626285341	0.00808216931463	1.0	170.0	0.588235294118	0.0131928931555
HIST1H4F	0.125626285341	2.58769178729e-09	4.0	680.0	0.588235294118	8.07295254014e-09
TMEM51	0.125626285341	3.80458170877e-05	2.0	340.0	0.588235294118	8.29580043845e-05
HMGB2	0.125873095332	2.04161989064e-13	6.0	1018.0	0.589390962672	8.14892802527e-13
METAP1	0.125873095332	2.49084029349e-38	18.0	3054.0	0.589390962672	2.11640024937e-37
POP5	0.125996864354	5.78754846368e-05	2.0	339.0	0.589970501475	0.000123889560395
KDM5C	0.126182974937	1.07034442995e-17	8.0	1354.0	0.590841949778	5.14208336635e-17
WSCD2	0.126369636142	2.52241054352e-09	4.0	676.0	0.591715976331	7.87496087074e-09
SELS	0.126369636142	5.69517274753e-05	2.0	338.0	0.591715976331	0.000121992495828
MRPS28	0.126369636142	4.62169157997e-07	3.0	507.0	0.591715976331	1.21230812227e-06
NCKIPSD	0.126819884252	3.31651933688e-11	5.0	842.0	0.593824228029	1.17000682169e-10
ATF2	0.126852167634	9.3756187454e-30	14.0	2357.0	0.593975392448	6.57051448465e-29
RP11-736I10.2	0.126870109949	4.47290581574e-07	3.0	505.0	0.594059405941	1.17493989906e-06
RALGPS2	0.126932948042	3.7595882697e-09	4.0	673.0	0.594353640416	1.16009132462e-08
LOC100499467	0.126932948042	3.7595882697e-09	4.0	673.0	0.594353640416	1.16009132462e-08
PREB	0.127121836357	5.55184598757e-05	2.0	336.0	0.595238095238	0.000119079356275
AC007163.6	0.127121836357	5.55184598757e-05	2.0	336.0	0.595238095238	0.000119079356275
USP37	0.127425229762	1.80739846209e-21	10.0	1676.0	0.596658711217	1.00496920475e-20
CPSF7	0.127883044958	3.08057764062e-11	5.0	835.0	0.59880239521	1.08883929658e-10
NRBP1	0.127906254222	7.31998648225e-68	33.0	5510.0	0.59891107078	9.3293945362e-67
NR1H2	0.128212075091	3.52567173718e-15	7.0	1166.0	0.600343053173	1.52677323729e-14
PCTP	0.128218947891	2.25325995802e-33	16.0	2665.0	0.600375234522	1.71501050669e-32
TLR1	0.128302104636	2.28743760349e-23	11.0	1831.0	0.600764609503	1.35121975115e-22
C14orf37	0.128498607148	4.53326625638e-11	5.0	831.0	0.601684717208	1.5850581316e-10
RP11-267M23.4	0.128524384201	3.90175617817e-13	6.0	997.0	0.601805416249	1.53182910463e-12
POLR2B	0.128653424747	0.0077922350703	1.0	166.0	0.602409638554	0.0127388148785
ZNF619	0.128653424747	6.53495329846e-07	3.0	498.0	0.602409638554	1.68861842337e-06
MECP2	0.128787187925	3.89720290125e-59	29.0	4809.0	0.603035974215	4.43251423589e-58
CST3	0.128934754731	5.38196413503e-254	127.0	21036.0	0.603726944286	2.02212525305e-252
TMEM64	0.129172188557	5.83337016814e-13	6.0	992.0	0.604838709677	2.26979383974e-12
AF130094	0.129433142473	0.00776238630303	1.0	165.0	0.606060606061	0.0126948071379
TAX1BP1	0.129433142473	5.64494993734e-13	6.0	990.0	0.606060606061	2.19845264186e-12
CTNNBIP1	0.129433142473	6.2559469673e-07	3.0	495.0	0.606060606061	1.62006594771e-06
C3orf19	0.129668904117	1.00362878638e-40	20.0	3294.0	0.607164541591	8.86356944493e-40
PPP1R21	0.129958226215	6.14777131793e-07	3.0	493.0	0.608519269777	1.59554855526e-06
SLC1A2	0.1300393867	7.92889330721e-27	13.0	2135.0	0.608899297424	5.1563588291e-26
TFB2M	0.130078158133	3.46997949017e-66	33.0	5418.0	0.609080841639	4.32914907603e-65
LINC00973	0.130109033556	7.11942038249e-15	7.0	1149.0	0.609225413403	3.03260537706e-14
ARL6IP4	0.130421181729	2.35701977723e-95	48.0	7860.0	0.610687022901	3.92333637695e-94
C2orf69	0.13102127919	0.0118958551024	1.0	163.0	0.613496932515	0.0189341680394
TMEM168	0.13102127919	9.31331801672e-11	5.0	815.0	0.613496932515	3.19707246415e-10
CNOT8	0.131559354259	8.96390290328e-07	3.0	487.0	0.616016427105	2.28805689658e-06
CBX3P2	0.131830052519	7.73657190357e-05	2.0	324.0	0.617283950617	0.000163218816531
LIMK2	0.131830052519	7.73657190357e-05	2.0	324.0	0.617283950617	0.000163218816531
BC045168	0.132238195096	7.72204858534e-05	2.0	323.0	0.61919504644	0.000162965311054
C4orf48	0.132443215554	1.0484135527e-08	4.0	645.0	0.62015503876	3.1324698196e-08
GNB4	0.132648872721	0.0115557445933	1.0	161.0	0.621118012422	0.0184324760384
NOP10	0.132648872721	1.29399511348e-10	5.0	805.0	0.621118012422	4.40364829195e-10
IGKV4-1	0.132648872721	0.0115557445933	1.0	161.0	0.621118012422	0.0184324760384
USP8	0.133121353122	2.02518350304e-14	7.0	1123.0	0.623330365093	8.4274601599e-14
TM7SF3	0.133477928175	0.000114622276542	2.0	320.0	0.625	0.000237540187318
CARD8	0.133686813822	1.54490955264e-08	4.0	639.0	0.625978090767	4.5728197141e-08
ZBP1	0.133756587733	1.28532408564e-06	3.0	479.0	0.62630480167	3.24387752151e-06
WIPF1	0.133871668376	2.7416059905e-33	17.0	2712.0	0.626843657817	2.07939777576e-32
MCM3AP	0.134001371031	3.7550393033e-16	8.0	1275.0	0.627450980392	1.69616090837e-15
MITD1	0.13403641323	2.30175247434e-12	6.0	956.0	0.627615062762	8.66824512353e-12
FST	0.134055754704	5.26091499934e-56	29.0	4620.0	0.627705627706	5.73757508317e-55
HNRNPF	0.134076483907	2.89862799521e-14	7.0	1115.0	0.627802690583	1.19854210998e-13
ARHGEF1	0.134096528231	0.0	378.0	60201.0	0.627896546569	0.0
DLEU2	0.134106552641	5.98419644624e-39	20.0	3185.0	0.627943485086	5.12143211331e-38
LILRB3	0.134528935484	1.46840362476e-08	4.0	635.0	0.629921259843	4.34933860148e-08
PRPF8	0.134528935484	1.46840362476e-08	4.0	635.0	0.629921259843	4.34933860148e-08
EXOSC9	0.134634947253	3.48553994728e-16	8.0	1269.0	0.630417651694	1.57716739696e-15
LIX1L	0.134839286355	1.85287635507e-25	13.0	2059.0	0.631374453618	1.16589509274e-24
SLAMF8	0.135204727687	3.83655144054e-44	23.0	3633.0	0.633085604184	3.57016239993e-43
HAUS6	0.135381733807	2.21827250998e-08	4.0	631.0	0.633914421553	6.49347953833e-08
ZNF706	0.135535158256	3.93219140175e-14	7.0	1103.0	0.634632819583	1.6151181113e-13
PCDHGB7	0.135596625448	0.000110030775826	2.0	315.0	0.634920634921	0.000228425436879
FAM131A	0.135704327295	4.90528462825e-16	8.0	1259.0	0.635424940429	2.20424127782e-15
DNM1L	0.136028461835	0.000109874244795	2.0	314.0	0.636942675159	0.000228209807051
AEBP2	0.136028461835	4.66747093739e-27	14.0	2198.0	0.636942675159	3.05216912405e-26
STK11IP	0.136201967526	2.50710336032e-10	5.0	784.0	0.637755102041	8.38711880704e-10
RAB3GAP2	0.136463057559	0.000167524703324	2.0	313.0	0.638977635783	0.000340178247924
FAU	0.13646576559	2.52118062157e-296	161.0	25196.0	0.638990315923	1.08888199603e-294
KIAA2026	0.136900439154	0.0111242782766	1.0	156.0	0.641025641026	0.0178059977189
GPCPD1	0.137025920767	5.46955673772e-14	7.0	1091.0	0.6416131989	2.23668567444e-13
H3F3AP4	0.137094791978	9.28918575235e-191	104.0	16201.0	0.641935682983	2.7445321541e-189
GFM1	0.137151632621	5.46934241624e-14	7.0	1090.0	0.642201834862	2.23668567444e-13
SRRM2	0.137340633492	0.000162487032236	2.0	311.0	0.64308681672	0.000330206568558
CDCA7	0.137537185383	5.35430766384e-34	18.0	2795.0	0.644007155635	4.13337289964e-33
NPM2	0.137561793933	3.07309084559e-08	4.0	621.0	0.644122383253	8.86796470426e-08
DGUOK	0.138378845625	2.64784721868e-06	3.0	463.0	0.647948164147	6.51808631752e-06
KIAA0889	0.139130088	0.0001568838786	2.0	307.0	0.651465798046	0.000319119139696
ING3	0.139263507724	1.7114510452e-31	17.0	2607.0	0.652090525508	1.25063876265e-30
FGD3	0.139584761491	0.0167249769029	1.0	153.0	0.653594771242	0.0260077392031
LAMC2	0.139584761491	1.9553835225e-15	8.0	1224.0	0.653594771242	8.55028112765e-15
NOL10	0.139813214455	4.27087601554e-08	4.0	611.0	0.654664484452	1.22105538161e-07
UQCRC1	0.139976853517	1.5686726973e-13	7.0	1068.0	0.65543071161	6.30573440473e-13
LAGE3	0.140042416446	0.000156221129925	2.0	305.0	0.655737704918	0.000317920270668
POGLUT1	0.140042416446	0.000156221129925	2.0	305.0	0.655737704918	0.000317920270668
KIF22	0.140335217197	5.31797175029e-40	22.0	3348.0	0.657108721625	4.63362149824e-39
SPECC1	0.14050308229	4.1474329307e-08	4.0	608.0	0.657894736842	1.18837619791e-07
HEATR6	0.14050308229	0.00023706637752	2.0	304.0	0.657894736842	0.000472678360086
SNX13	0.14050308229	0.0165097235398	1.0	152.0	0.657894736842	0.0257129994031
PORCN	0.14050308229	0.0165097235398	1.0	152.0	0.657894736842	0.0257129994031
ZFYVE21	0.140588459897	0.0	715.0	108614.0	0.658294510837	0.0
CAP2P1	0.141153129597	1.35291498812e-18	10.0	1513.0	0.660938532716	6.74123987948e-18
CTSD	0.14140335834	2.50478992536e-109	62.0	9364.0	0.662110209312	4.67177460971e-108
AMMECR1	0.141433566278	3.67655351353e-06	3.0	453.0	0.662251655629	8.88882195944e-06
PPIB	0.14156749958	2.17927908469e-13	7.0	1056.0	0.662878787879	8.69304329579e-13
SATB1	0.141746472399	3.62627300189e-06	3.0	452.0	0.663716814159	8.77541865684e-06
MYRIP	0.141746472399	3.62627300189e-06	3.0	452.0	0.663716814159	8.77541865684e-06
MCFD2	0.142060766129	3.58458357746e-06	3.0	451.0	0.665188470067	8.68261347251e-06
ENST00000508616	0.14237645672	1.0096943879e-09	5.0	750.0	0.666666666667	3.23619996122e-09
NDUFA5	0.142757142433	9.98349327786e-10	5.0	748.0	0.668449197861	3.20141619665e-09
PSMA2P3	0.142852632161	5.83136124734e-08	4.0	598.0	0.66889632107	1.65122405174e-07
PPM1K	0.143096807999	4.1227907594e-85	49.0	7313.0	0.670039655408	6.21046116711e-84
SERPINB2	0.144057123157	8.49095854718e-08	4.0	593.0	0.674536256324	2.36505261223e-07
RPS11	0.144261667231	0.0	201.0	29756.0	0.675494018013	0.0
BC016999	0.144300462892	8.99530477514e-108	63.0	9324.0	0.675675675676	1.66579718058e-106
ASXL2	0.144789617004	8.27241526419e-08	4.0	590.0	0.677966101695	2.30726021099e-07
PNPLA8	0.145183334521	5.02029046468e-18	10.0	1471.0	0.679809653297	2.44708571582e-17
HSPB8	0.145282098694	0.0159259357788	1.0	147.0	0.680272108844	0.0249082248706
BC018860	0.145349514981	7.2739577093e-222	132.0	19395.0	0.680587780356	2.47543063405e-220
EXOSC4	0.145391994382	2.78014156983e-16	9.0	1322.0	0.680786686838	1.26237654236e-15
LOC100128822	0.145565023911	2.36517154589e-36	21.0	3081.0	0.681596884129	1.93135867441e-35
SAP30L	0.145678502783	7.21772581897e-18	10.0	1466.0	0.682128240109	3.49331480442e-17
ARHGEF26-AS1	0.146277181562	0.0159068574435	1.0	146.0	0.684931506849	0.0248843738587
CENPH	0.146277181562	0.0159068574435	1.0	146.0	0.684931506849	0.0248843738587
NPC2	0.14655924963	0.0	242.0	35264.0	0.686252268603	0.0
BCO2	0.146588289257	2.01967341524e-118	71.0	10344.0	0.686388244393	3.94230546518e-117
VPS29	0.146679041951	1.00656947258e-17	10.0	1456.0	0.686813186813	4.84106664578e-17
GOLGA2	0.146779852289	1.17453953793e-07	4.0	582.0	0.687285223368	3.23701801846e-07
NDUFS5	0.147283136492	0.0	356.0	51621.0	0.689641812441	0.0
LSM6	0.147285989711	0.00031735301438	2.0	290.0	0.689655172414	0.000621829920255
SOWAHB	0.147285989711	0.0241979135109	1.0	145.0	0.689655172414	0.0368611290886
KLF9	0.147285989711	0.00031735301438	2.0	290.0	0.689655172414	0.000621829920255
LPL	0.147417172957	8.74075059902e-103	62.0	8982.0	0.690269427744	1.54598309915e-101
NEK6	0.147930332356	2.64520011441e-32	19.0	2743.0	0.692672256653	1.96164298273e-31
JUP	0.148137353813	6.98698330947e-11	6.0	865.0	0.693641618497	2.41442804421e-10
FAM110A	0.14838241147	6.38353813347e-24	14.0	2015.0	0.694789081886	3.86160985273e-23
MOB1A	0.148825564516	0.000315034344198	2.0	287.0	0.696864111498	0.000618087303739
RPL10AP2	0.149229981811	1.10057930956e-15	9.0	1288.0	0.698757763975	4.86319885258e-15
TBC1D2	0.149408622555	1.65963086483e-81	50.0	7147.0	0.699594235344	2.42145917427e-80
RNU4	0.149647024829	0.0	1783.0	254456.0	0.700710535417	0.0
SNX21	0.149869954442	6.22636231267e-14	8.0	1140.0	0.701754385965	2.53898086778e-13
BC023992	0.150133346278	2.70003684759e-20	12.0	1707.0	0.702987697715	1.44327627544e-19
ZFX	0.15039766555	1.03139682548e-05	3.0	426.0	0.704225352113	2.38749265157e-05
WDR70	0.15039766555	0.0233183735443	1.0	142.0	0.704225352113	0.0356633948325
MTND2P28	0.150929106064	2.53658943943e-23	14.0	1981.0	0.706713780919	1.49481698606e-22
SPINT1	0.15146431566	0.0004524604612	2.0	282.0	0.709219858156	0.000873735293464
NUBP1	0.15146431566	0.023115113565	1.0	141.0	0.709219858156	0.0354025066382
BTBD11	0.152546203629	0.0229566479946	1.0	140.0	0.714285714286	0.0352137373368
MNAT1	0.152546203629	3.47698975133e-07	4.0	560.0	0.714285714286	9.21150739093e-07
NFAM1	0.15281909487	3.4237366496e-07	4.0	559.0	0.715563506261	9.07227404093e-07
NDST1	0.153349462719	1.73594584744e-24	15.0	2089.0	0.718046912398	1.06199040079e-23
APEX2	0.153593431571	4.17576001598e-35	22.0	3059.0	0.719189277542	3.31611974391e-34
DCUN1D1	0.153643658331	0.000680063909869	2.0	278.0	0.719424460432	0.00128276709639
RCBTB2	0.153766573258	4.28165570488e-15	9.0	1250.0	0.72	1.8443182294e-14
IL6ST	0.153809639957	6.15284609455e-32	20.0	2777.0	0.720201656464	4.5215940774e-31
HIST1H1B	0.153920493752	3.28896444557e-07	4.0	555.0	0.720720720721	8.72938705439e-07
ETF1	0.154118844903	9.41958337066e-23	14.0	1940.0	0.721649484536	5.47405381397e-22
RP11-452F19.3	0.154198328578	0.000669248809466	2.0	277.0	0.72202166065	0.00126420147095
SDCBP	0.154554858834	0.0	554.0	76552.0	0.723691085798	0.0
SWAP70	0.154596979893	1.02168903136e-11	7.0	967.0	0.723888314374	3.72983920463e-11
MICAL2	0.155319770968	4.0629683742e-10	6.0	825.0	0.727272727273	1.33819581618e-09
MBD1	0.155319770968	0.000651926558619	2.0	275.0	0.727272727273	0.00123633045398
EMBP1	0.155409001016	9.25075825484e-59	38.0	5222.0	0.727690540023	1.04664801839e-57
AB593186	0.155508265835	4.00062772798e-10	6.0	824.0	0.728155339806	1.31866532616e-09
FXN	0.155562205574	1.85740406529e-22	14.0	1922.0	0.728407908429	1.06794572529e-21
ALDOC	0.155886631446	0.0227495213271	1.0	137.0	0.729927007299	0.0349496309681

## Sheet: Snatched
gene	summed_or	summed_pvalue	snatch	notsnatch	percent_snatched	FDR
DLEC1	18.9346009453	1.95595796752e-317	430.0	485.0	88.6597938144	9.01682753121e-316
ZCCHC18	17.9633847264	1.55485277272e-66	90.0	107.0	84.1121495327	1.9491886254e-65
ASPSCR1	17.79705709	1.26103315352e-08	10.0	12.0	83.3333333333	3.75393427886e-08
C6orf211	16.6131828328	0.0	711.0	914.0	77.7899343545	0.0
CHMP2B	16.0764559987	7.28667761192e-142	204.0	271.0	75.2767527675	1.65606309362e-140
RP11-69I8.3	16.0587398859	2.21991741164e-68	97.0	129.0	75.1937984496	2.84604796364e-67
ABCE1	15.6614102392	5.9209609172e-09	11.0	15.0	73.3333333333	1.80136887254e-08
RB1CC1	15.5936119265	3.84866516554e-64	92.0	126.0	73.0158730159	4.65853325438e-63
REXO2	15.3230267322	7.80132532435e-217	320.0	446.0	71.7488789238	2.60044177478e-215
FCAR	15.2154897687	0.0	3444.0	4834.0	71.2453454696	0.0
EVI2A	15.054559768	7.67866170268e-174	258.0	366.0	70.4918032787	2.0753139737e-172
MRPS36	14.7632971473	0.0	983.0	1422.0	69.1279887482	0.0
MAGI3	14.0952692153	4.80005013346e-23	33.0	50.0	66.0	2.8095745941e-22
TRPM8	13.9648520318	0.0	2133.0	3262.0	65.3893316983	0.0
ZNF799	13.0511751994	4.55210196978e-36	55.0	90.0	61.1111111111	3.6939653937e-35
C15orf57	13.0245727224	1.46869477863e-86	136.0	223.0	60.9865470852	2.2462390732e-85
C10orf32	12.9060672998	4.59493040615e-158	252.0	417.0	60.4316546763	1.15539836131e-156
FCRL6	12.9006078805	2.31855438848e-149	238.0	394.0	60.4060913706	5.4902016485e-148
AC091729.9	12.563989599	0.0	543.0	923.0	58.8299024919	0.0
FCHO1	12.5626285341	2.35920811668e-32	50.0	85.0	58.8235294118	1.75155371313e-31
AK095821	12.4196078401	8.40305439852e-117	189.0	325.0	58.1538461538	1.62559088067e-115
DTL	12.3295075923	1.01767736266e-69	112.0	194.0	57.7319587629	1.31902350096e-68
RNU7	12.2598287744	0.0	4961.0	8642.0	57.4056931266	0.0
SPAG16	12.2512843608	1.09448762344e-201	331.0	577.0	57.3656845754	3.44511842729e-200
DYNLT3	12.0130135358	4.19889117321e-104	171.0	304.0	56.25	7.53944547676e-103
SRSF3	11.9863179501	0.0	1347.0	2400.0	56.125	0.0
TSSC1	11.9394430242	3.92882764175e-44	71.0	127.0	55.905511811	3.65080481363e-43
ITPR1	11.9254140056	0.0	1004.0	1798.0	55.8398220245	0.0
COPE	11.9198893998	2.55847971254e-73	120.0	215.0	55.8139534884	3.43597482056e-72
SECISBP2	11.778415965	1.44167650105e-109	182.0	330.0	55.1515151515	2.69278656805e-108
C20orf196	11.3456238949	4.97394808888e-61	102.0	192.0	53.125	5.79922198703e-60
ENST00000410856	11.3433564329	1.00139546829e-273	469.0	883.0	53.114382786	4.04290095893e-272
ITM2C	11.2606833952	2.62117944768e-35	58.0	110.0	52.7272727273	2.09179452547e-34
TRUB1	11.2254351309	7.55638130659e-209	359.0	683.0	52.5622254758	2.46197887182e-207
BAIAP2	11.2121459667	0.0	819.0	1560.0	52.5	0.0
DPP4	11.076934559	0.0	639.0	1232.0	51.8668831169	0.0
C21orf33	10.8772075631	7.31983341501e-95	164.0	322.0	50.9316770186	1.21374788769e-93
RP11-139H15.1	10.7201096825	7.25854097597e-74	128.0	255.0	50.1960784314	9.88073640708e-73
C1orf144	10.7194629577	5.46780117354e-75	130.0	259.0	50.1930501931	7.53779589141e-74
OCLN	10.678234254	1.07865304077e-15	25.0	50.0	50.0	4.76793251615e-15
PITX1	10.678234254	2.03918218276e-13	21.0	42.0	50.0	8.14169790414e-13
CCND2	10.678234254	2.76593277102e-65	113.0	226.0	50.0	3.40180946294e-64
TNFRSF9	10.6025020962	5.94424954341e-41	70.0	141.0	49.6453900709	5.27116262376e-40
OSGIN1	10.5102099494	0.0	907.0	1843.0	49.2132392838	0.0
RP11-933H2.4	10.5031812335	3.62978507474e-35	60.0	122.0	49.1803278689	2.88783390279e-34
VIPR1	10.4542153536	4.05316286815e-157	280.0	572.0	48.951048951	1.01524310763e-155
TMEM217	10.3731418468	1.72143355865e-20	34.0	70.0	48.5714285714	9.25884826746e-20
COQ7	10.3353551725	3.93933489862e-118	211.0	436.0	48.3944954128	7.67786412025e-117
PPP2R2A	10.2930474473	4.32405646038e-266	481.0	998.0	48.1963927856	1.70859373814e-264
SPSB1	10.1633508414	1.80766595951e-249	454.0	954.0	47.5890985325	6.6950591093e-248
HNRNPCP10	10.1496087959	3.30111097245e-54	96.0	202.0	47.5247524752	3.53787655745e-53
SIK2	10.1211089886	4.30176601589e-239	436.0	920.0	47.3913043478	1.52378632715e-237
SNX4	9.99431660326	8.48332568221e-298	548.0	1171.0	46.7976088813	3.68840247053e-296
C7orf11	9.91689762531	1.62855448749e-138	254.0	547.0	46.4351005484	3.6190099722e-137
RP11-277P12.20	9.8239755137	5.8759916909e-14	23.0	50.0	46.0	2.39836395547e-13
RPTOR	9.80296915124	1.19468892847e-16	28.0	61.0	45.9016393443	5.50938491313e-16
KLF2	9.79507202249	2.42433715269e-262	488.0	1064.0	45.8646616541	9.46437927477e-261
SAR1B	9.61041082862	3.166996039e-06	9.0	20.0	45.0	7.71858802156e-06
SLC12A2	9.59918875544	4.54017326333e-295	556.0	1237.0	44.9474535166	1.95437921931e-293
ANKLE1	9.59125816062	0.0	1928.0	4293.0	44.9103191242	0.0
LIN52	9.5735893312	6.08905738129e-43	78.0	174.0	44.8275862069	5.57841761499e-42
PPBP	9.49176378136	4.12655835543e-12	20.0	45.0	44.4444444444	1.53623306474e-11
CCDC82	9.4829095241	3.15888873398e-64	119.0	268.0	44.4029850746	3.83074193486e-63
OSGEP	9.45857579611	2.79603333909e-101	190.0	429.0	44.289044289	4.87898435009e-100
AGRN	9.42197140061	2.11720013738e-09	15.0	34.0	44.1176470588	6.63699102627e-09
PRKAA1	9.39980402439	0.0	3305.0	7509.0	44.0138500466	0.0
PTGR2	9.3594085095	4.71685792528e-59	110.0	251.0	43.8247011952	5.35071143356e-58
IL1B	9.30174311972	2.32203695194e-117	223.0	512.0	43.5546875	4.49873030927e-116
CU691854	9.29366746798	0.0	1470.0	3378.0	43.5168738899	0.0
DMRTB1	9.28542109046	3.2151922251e-17	30.0	69.0	43.4782608696	1.51057097674e-16
STK17A	9.26790142802	2.84909534602e-251	483.0	1113.0	43.3962264151	1.06431722696e-249
CYB5R4	9.15491622622	2.03271744053e-314	610.0	1423.0	42.8671820098	9.27204446559e-313
EPG5	9.15277221774	0.000180142233471	6.0	14.0	42.8571428571	0.00036477399301
AK097035	9.04935106273	2.13089237868e-14	25.0	59.0	42.3728813559	8.84752504722e-14
RP11-432J24.2	9.03542898418	2.13462838124e-35	66.0	156.0	42.3076923077	1.70770270499e-34
SLC9A3R1	9.0313424039	2.40280356249e-88	170.0	402.0	42.2885572139	3.72749955995e-87
DUSP5	9.01116814686	1.29145202315e-255	500.0	1185.0	42.194092827	4.88048729679e-254
FAM162A	8.97972350339	1.28207923927e-174	341.0	811.0	42.0468557337	3.50884844432e-173
FGFR1OP2	8.96249259799	1.02637387287e-202	397.0	946.0	41.9661733615	3.27030890865e-201
IFRD1	8.95424677164	0.0	683.0	1629.0	41.927562922	0.0
ENST00000424245	8.93721779956	9.54912779408e-41	77.0	184.0	41.847826087	8.43906603148e-40
SIDT2	8.91808575061	3.11796009601e-155	304.0	728.0	41.7582417582	7.70598502816e-154
PHPT1	8.83232505038	1.1164765652e-96	189.0	457.0	41.3566739606	1.88496043475e-95
C18orf8	8.8084422043	0.0	1100.0	2667.0	41.2448443945	0.0
OBFC2B	8.77057584699	4.92481895809e-190	377.0	918.0	41.0675381264	1.44520646626e-188
MAPRE1	8.74843288282	1.01693071147e-52	102.0	249.0	40.9638554217	1.0652779411e-51
ARHGAP23	8.73673711693	1.42121549772e-10	18.0	44.0	40.9090909091	4.83027489421e-10
ELP4	8.69275007242	2.37751790569e-260	521.0	1280.0	40.703125	9.17143405756e-259
FGFR1OP	8.68700614518	8.32473232209e-199	397.0	976.0	40.6762295082	2.58285251043e-197
CHCHD7	8.66462436612	6.00990963152e-248	497.0	1225.0	40.5714285714	2.20081197774e-246
DDX41	8.66347307402	1.83754167165e-44	86.0	212.0	40.5660377358	1.71732866509e-43
LOC100131831	8.65802777353	5.30017135781e-09	15.0	37.0	40.5405405405	1.61818289459e-08
ENST00000383897	8.64490954963	0.0	2636.0	6512.0	40.4791154791	0.0
MDM4	8.63111162502	2.14018692058e-40	78.0	193.0	40.414507772	1.8760910295e-39
ABCD1	8.57833044675	1.22057191829e-143	288.0	717.0	40.1673640167	2.80839556421e-142
USP18	8.57578398639	1.31425329406e-230	465.0	1158.0	40.1554404145	4.54396085712e-229
DYRK2	8.5620783132	5.40719230241e-304	615.0	1534.0	40.0912646675	2.36678450947e-302
PAOX	8.55970681685	1.98247944093e-198	400.0	998.0	40.0801603206	6.12167048268e-197
IER5	8.5362564343	0.0	809.0	2024.0	39.9703557312	0.0
CAMK1G	8.46894440837	6.9561552657e-13	23.0	58.0	39.6551724138	2.69618421151e-12
CASZ1	8.41315426075	2.56783966765e-14	26.0	66.0	39.3939393939	1.06413502325e-13
ABHD14A-ACY1	8.40805846774	4.38492943661e-26	50.0	127.0	39.3700787402	2.79980759705e-25
GADD45A	8.38038637658	3.86179566837e-122	248.0	632.0	39.2405063291	7.73549209381e-121
JMJD6	8.33993478234	1.33540149512e-53	107.0	274.0	39.0510948905	1.4194782859e-52
KIAA1217	8.30529330869	5.77234805482e-39	77.0	198.0	38.8888888889	4.94338107462e-38
CCNYL1	8.2934792357	2.36352001012e-133	273.0	703.0	38.8335704125	5.10394686571e-132
ZCWPW2	8.28758479417	1.79186947985e-64	130.0	335.0	38.8059701493	2.1811145354e-63
RP11-195F19.9	8.21402634925	1.235321882e-13	25.0	65.0	38.4615384615	4.98113662097e-13
DLGAP4	8.1569844996	5.3020377478e-28	55.0	144.0	38.1944444444	3.55841459584e-27
C19orf63	8.13579752688	1.31503388641e-24	48.0	126.0	38.0952380952	8.09826647244e-24
DBI	8.132215938	0.0	17732.0	46567.0	38.0784675843	0.0
DOT1L	8.05132039601	2.88199221076e-280	590.0	1565.0	37.6996805112	1.18562970696e-278
SSTR2	8.03180878032	3.30913871386e-104	217.0	577.0	37.6083188908	5.95004194747e-103
MRPL18	8.02003551419	4.24272407971e-168	353.0	940.0	37.5531914894	1.11650633677e-166
P4HA2	8.00867569052	3.89014545189e-37	75.0	200.0	37.5	3.22730637362e-36
BC035135	8.00867569052	1.03643249136e-05	9.0	24.0	37.5	2.39872216266e-05
ADAM22	8.00867569052	1.60680635271e-11	21.0	56.0	37.5	5.78147871166e-11
AX721088	7.98187703312	5.62968174114e-229	484.0	1295.0	37.3745173745	1.94126956591e-227
PEX14	7.88326018754	2.07656936376e-27	55.0	149.0	36.9127516779	1.37032496086e-26
GNPAT	7.87384950044	8.43121857912e-36	73.0	198.0	36.8686868687	6.81204732931e-35
GADD45B	7.84269423974	0.0	3467.0	9441.0	36.7228047876	0.0
ZCCHC4	7.83971628777	3.78437926769e-15	29.0	79.0	36.7088607595	1.6366244338e-14
FGFR1	7.82556517533	7.04161839797e-190	406.0	1108.0	36.642599278	2.06173511652e-188
SNURF	7.78621247689	1.56705862679e-66	140.0	384.0	36.4583333333	1.96259750947e-65
CCNY	7.76855666629	1.22938519593e-128	275.0	756.0	36.3756613757	2.59448174466e-127
SIGLEC17P	7.76467406149	3.88777441466e-249	537.0	1477.0	36.3574813812	1.43582577814e-247
STAP1	7.73084832871	1.32296488427e-38	80.0	221.0	36.1990950226	1.12851335272e-37
LYRM5	7.70944008808	2.46023422639e-189	409.0	1133.0	36.0988526037	7.17108631011e-188
IRAK2	7.69932770247	9.0050688651e-156	336.0	932.0	36.0515021459	2.2383536376e-154
MAT2A	7.64388583084	0.0	1087.0	3037.0	35.7918999012	0.0
ICAM5	7.59467997746	2.9866169724e-62	133.0	374.0	35.5614973262	3.5425201315e-61
TNFSF9	7.58255073099	0.0	2529.0	7123.0	35.5047030745	0.0
LMBRD1	7.5812985655	1.49079934604e-140	306.0	862.0	35.4988399072	3.35300890978e-139
PIBF1	7.57810172866	1.29057317367e-11	22.0	62.0	35.4838709677	4.68368043911e-11
FPR1	7.54196964795	1.73218099234e-47	101.0	286.0	35.3146853147	1.68047409705e-46
SNORD13	7.54168133533	0.0	1189.0	3367.0	35.3133353133	0.0
SLC15A3	7.4801844013	8.15675517407e-33	69.0	197.0	35.0253807107	6.11521437502e-32
CYBRD1	7.47876331649	1.57111498693e-253	561.0	1602.0	35.0187265918	5.88602156487e-252
DTWD2	7.47476397782	4.6090177017e-11	21.0	60.0	35.0	1.60981273837e-10
CLCN6	7.45922392797	3.46470141854e-77	168.0	481.0	34.9272349272	4.84834428859e-76
ANGPTL4	7.45129533111	9.2196331503e-59	127.0	364.0	34.8901098901	1.04403511284e-57
RNU1	7.43364643454	0.0	103421.0	297123.0	34.8074703069	0.0
HERPUD1	7.42267503024	5.16541937001e-307	684.0	1968.0	34.756097561	2.2996730072e-305
BCL2L11	7.41298906891	7.40221276246e-77	168.0	484.0	34.7107438017	1.03360650818e-75
NAA30	7.37196397763	1.12340136834e-178	398.0	1153.0	34.5186470078	3.16108610139e-177
MTHFD2	7.37142622697	1.97941779127e-49	107.0	310.0	34.5161290323	1.97486042107e-48
LOC729013	7.35625338489	1.95879361264e-267	599.0	1739.0	34.4450833813	7.78725289429e-266
C4orf43	7.32975092005	6.46687555847e-125	278.0	810.0	34.3209876543	1.32184563302e-123
AC093391.2	7.27028715168	8.53792346633e-16	32.0	94.0	34.0425531915	3.79074470841e-15
KCTD10	7.22587280348	4.87369343469e-61	135.0	399.0	33.8345864662	5.68743399021e-60
TANK	7.2253578651	6.61983543428e-279	633.0	1871.0	33.8321753073	2.69773857823e-277
TBL1X	7.21502314461	1.14297682789e-23	50.0	148.0	33.7837837838	6.84102152973e-23
ZNF79	7.15668891493	3.13899644425e-29	63.0	188.0	33.5106382979	2.17753221853e-28
MT1X	7.15310288178	7.32428658617e-274	626.0	1869.0	33.493846977	2.96622198194e-272
BTG2	7.1359129825	0.0	1531.0	4582.0	33.4133566128	0.0
HCG27	7.13332145686	4.4044420751e-73	164.0	491.0	33.4012219959	5.8907147095e-72
RTF1	7.11882283602	1.25220281611e-07	14.0	42.0	33.3333333333	3.43721212192e-07
RP11-638I2.4	7.11882283602	7.45924246387e-10	19.0	57.0	33.3333333333	2.41519681271e-09
RNU5A	7.11882283602	0.0	1585.0	4755.0	33.3333333333	0.0
THAP9	7.11882283602	1.84836373149e-16	34.0	102.0	33.3333333333	8.44298261046e-16
PITPNC1	7.10215111977	2.46818219104e-63	142.0	427.0	33.2552693208	2.96273023855e-62
RHOB	7.05149089174	0.0	768.0	2326.0	33.0180567498	0.0
ZKSCAN5	7.01489841505	1.88248374988e-40	90.0	274.0	32.8467153285	1.65130153498e-39
RCL1	7.00546578449	3.90848199856e-90	206.0	628.0	32.8025477707	6.18129756463e-89
MRPL12	7.00212082231	3.42046365095e-10	20.0	61.0	32.7868852459	1.1346268809e-09
NFKBIZ	6.99961372826	0.0	2975.0	9077.0	32.7751459733	0.0
GRAMD3	6.97785604719	8.19540689008e-16	33.0	101.0	32.6732673267	3.64614269579e-15
FAM164A	6.97701361618	7.1592943092e-37	82.0	251.0	32.6693227092	5.89802446259e-36
PHACTR4	6.96915486265	0.0	1816.0	5565.0	32.632524708	0.0
C11orf49	6.96406581784	5.82268968825e-21	45.0	138.0	32.6086956522	3.18984264422e-20
ZNF187	6.93814205338	4.84701188657e-29	64.0	197.0	32.4873096447	3.35165715561e-28
SIPA1L3	6.9031009319	2.84904312986e-15	32.0	99.0	32.3232323232	1.23830025704e-14
RNF146	6.89854983687	2.4578362812e-293	689.0	2133.0	32.3019221753	1.05451721636e-291
SALL2	6.88265335804	1.40701448863e-30	68.0	211.0	32.2274881517	1.00390715435e-29
OBFC2A	6.87889315024	0.0	2523.0	7833.0	32.2098812715	0.0
D2HGDH	6.86991294665	1.39562634926e-79	184.0	572.0	32.1678321678	1.99594527397e-78
SSH2	6.8645791633	2.84202344993e-05	9.0	28.0	32.1428571429	6.30052947631e-05
NEAT1	6.85906081998	0.0	1021.0	3179.0	32.1170179302	0.0
AMD1	6.84809837207	0.0	2226.0	6942.0	32.0656871219	0.0
CASP10	6.83657875882	1.34972343917e-93	218.0	681.0	32.0117474302	2.20709493198e-92
PLA2G4A	6.83323405297	1.37444731498e-276	654.0	2044.0	31.9960861057	5.58369221711e-275
GIPR	6.79523997983	0.000233789642031	7.0	22.0	31.8181818182	0.000466288024916
S69623	6.78478794819	0.0	2390.0	7523.0	31.7692409943	0.0
PNRC2	6.75708016074	1.91660783381e-139	330.0	1043.0	31.6395014382	4.27373959512e-138
ARFGAP1	6.71203295967	8.98868659834e-11	22.0	70.0	31.4285714286	3.08807943389e-10
RP11-509J21.1	6.71203295967	8.98868659834e-11	22.0	70.0	31.4285714286	3.08807943389e-10
TFAM	6.69508338149	5.04747220794e-100	237.0	756.0	31.3492063492	8.71409544531e-99
ING5	6.68997808686	1.95316956759e-12	26.0	83.0	31.3253012048	7.38116406357e-12
RBBP6	6.68185099328	9.25625879997e-219	525.0	1678.0	31.2872467223	3.10933758139e-217
SPAG1	6.67951259088	4.11026967093e-186	446.0	1426.0	31.2762973352	1.18741123827e-184
ODF2	6.67389640877	1.04837596151e-90	215.0	688.0	31.25	1.66205945117e-89
WSB1	6.66822964995	0.0	809.0	2591.0	31.2234658433	0.0
GALNT5	6.65895991629	2.09732194253e-254	613.0	1966.0	31.1800610376	7.90295224721e-253
CHST13	6.65455178149	1.74285333147e-19	43.0	138.0	31.1594202899	8.99447928111e-19
SGPL1	6.63501934231	7.14740564386e-15	32.0	103.0	31.067961165	3.04344164331e-14
LONP1	6.62396921286	0.0	937.0	3021.0	31.0162197948	0.0
DNAJA1	6.61282436246	0.0	1455.0	4699.0	30.964034901	0.0
PLK3	6.60415702952	0.0	1527.0	4938.0	30.9234507898	0.0
CU687581	6.60307138565	5.27026199361e-126	303.0	980.0	30.9183673469	1.08579090201e-124
GNB3	6.58357299872	1.62808859899e-18	41.0	133.0	30.8270676692	8.09684460094e-18
TPST1	6.58293680636	8.17889337068e-161	389.0	1262.0	30.824088748	2.08481595723e-159
KLHL5	6.57026205706	8.51657897282e-217	527.0	1713.0	30.7647402218	2.83159914697e-215
PRKCA	6.52150757742	5.52275396062e-92	222.0	727.0	30.5364511692	8.85274987522e-91
PMAIP1	6.50023327199	0.0	1289.0	4235.0	30.4368358914	0.0
MIR4767	6.49069140931	3.05856588505e-14	31.0	102.0	30.3921568627	1.26266613228e-13
C1orf9	6.48475764415	3.81760223837e-32	75.0	247.0	30.3643724696	2.81821857461e-31
CTPS	6.48019492988	2.52945517648e-48	115.0	379.0	30.3430079156	2.48924430691e-47
PANK2	6.47445992015	5.05899295502e-284	700.0	2309.0	30.3161541793	2.1011791826e-282
GSPT1	6.46233196929	3.46312828384e-44	105.0	347.0	30.2593659942	3.22497619555e-43
TRANK1	6.45660675825	8.8315398485e-07	13.0	43.0	30.2325581395	2.2582615663e-06
C15orf34	6.44083970878	2.96833718125e-09	19.0	63.0	30.1587301587	9.20524412124e-09
SLC20A1	6.43371170178	1.15803780972e-300	745.0	2473.0	30.1253538213	5.05184279408e-299
uc003uvh.2	6.40694055242	0.000849242537334	6.0	20.0	30.0	0.00158486261633
SRSF6	6.39407520994	2.45352037265e-200	497.0	1660.0	29.9397590361	7.68572646854e-199
CKS2	6.38854422089	2.30744270685e-154	382.0	1277.0	29.9138606108	5.67046411891e-153
FAM54B	6.38698123605	1.72882323948e-14	32.0	107.0	29.9065420561	7.21962804794e-14
MLLT11	6.37506522628	9.60326348174e-34	80.0	268.0	29.8507462687	7.38275725976e-33
PPT2	6.36051344696	2.04148511791e-56	137.0	460.0	29.7826086957	2.24339023946e-55
PLEKHO2	6.34628690493	0.0	994.0	3345.0	29.7159940209	0.0
PNMT	6.34222398118	3.0776822169e-21	49.0	165.0	29.696969697	1.69893285859e-20
TMEM111	6.33815438084	2.14067004435e-155	387.0	1304.0	29.6779141104	5.30070677649e-154
MPPE1	6.3278425209	6.30736296592e-08	16.0	54.0	29.6296296296	1.77505213089e-07
SRF	6.31848180712	1.40256537838e-21	50.0	169.0	29.5857988166	7.81876068565e-21
TSC22D4	6.29742020109	9.82631828626e-11	23.0	78.0	29.4871794872	3.36996916625e-10
NFE2L1	6.29404973409	1.98504739444e-162	407.0	1381.0	29.471397538	5.07984569443e-161
TUFT1	6.26407566874	3.90858097533e-69	171.0	583.0	29.3310463122	5.03583277297e-68
LILRB5	6.2573092444	7.65355039601e-20	46.0	157.0	29.2993630573	4.01194173984e-19
NRARP	6.23896832819	7.27355336952e-12	26.0	89.0	29.2134831461	2.67485696757e-11
RNU12	6.23833685367	6.80270079655e-89	222.0	760.0	29.2105263158	1.06037302584e-87
TNFAIP2	6.23151970316	0.0	1222.0	4188.0	29.1786055396	0.0
FAM149B1	6.22449835913	1.69988592062e-24	58.0	199.0	29.1457286432	1.04041981959e-23
FAM69A	6.22196326613	3.31667852405e-16	37.0	127.0	29.1338582677	1.50285189309e-15
GFI1B	6.22033063341	2.85630906195e-25	60.0	206.0	29.1262135922	1.78777168057e-24
DERA	6.21817453961	1.44095701017e-67	168.0	577.0	29.116117851	1.82045103326e-66
CDH23	6.21279083871	7.80263835128e-08	16.0	55.0	29.0909090909	2.17997632853e-07
HIST1H3A	6.20026505072	1.18867949667e-96	243.0	837.0	29.0322580645	2.0042585547e-95
RNVU1-6	6.19897494148	2.46317650304e-62	155.0	534.0	29.0262172285	2.92431913603e-61
METRNL	6.19418380435	5.28174037291e-181	460.0	1586.0	29.0037831021	1.51239261779e-179
GLS	6.18402791816	1.04642074821e-135	344.0	1188.0	28.9562289562	2.29014641864e-134
AC010894.3	6.16964645788	6.80868410456e-17	39.0	135.0	28.8888888889	3.1634343588e-16
DRG2	6.14854596259	8.26293046298e-155	395.0	1372.0	28.7900874636	2.03443363672e-153
BRD1	6.1462545822	0.0	870.0	3023.0	28.7793582534	0.0
uc003pat.1	6.13691623795	2.45593131792e-11	25.0	87.0	28.7356321839	8.73518663008e-11
CRISPLD2	6.11754758292	1.08213216454e-130	334.0	1166.0	28.6449399657	2.29489692317e-129
NOP56	6.10964105467	3.23919940677e-88	224.0	783.0	28.6079182631	5.01902172682e-87
TRAV14DV4	6.08335769623	4.8297769433e-56	141.0	495.0	28.4848484848	5.27179683148e-55
CCR1	6.05099941061	6.86702025729e-93	238.0	840.0	28.3333333333	1.11449766972e-91
EPHB2	6.03411824647	1.09348115377e-108	280.0	991.0	28.2542885974	2.0365694841e-107
PFDN1	6.01050311304	1.20271522082e-19	47.0	167.0	28.1437125749	6.24911985238e-19
uc003iwy.1	6.00650676789	6.09046713401e-12	27.0	96.0	28.125	2.24995944138e-11
SRPX	5.9947981777	1.17988795558e-07	16.0	57.0	28.0701754386	3.25106897468e-07
GPC5	5.98525232073	1.94681717381e-18	44.0	157.0	28.025477707	9.65241161691e-18
CTR9	5.98293271237	5.07664059758e-89	230.0	821.0	28.0146163216	7.93225093372e-88
KIAA1143	5.96284576335	3.54613603537e-92	239.0	856.0	27.9205607477	5.69836445733e-91
MED14-AS1	5.96203914211	0.0	993.0	3557.0	27.9167838066	0.0
DDX60L	5.95290539516	1.22492824596e-268	708.0	2540.0	27.874015748	4.89971298384e-267
RPS15AP11	5.94192067361	8.062197806e-28	69.0	248.0	27.8225806452	5.38584642744e-27
ADAMTSL2	5.93235236335	3.7825245301e-09	20.0	72.0	27.7777777778	1.16689176296e-08
IKZF1	5.92238202324	1.14835180483e-88	231.0	833.0	27.731092437	1.78358105888e-87
uc002msf.2	5.90112945617	2.06175224446e-25	63.0	228.0	27.6315789474	1.29669952482e-24
CCDC53	5.8771676902	2.46740104056e-28	71.0	258.0	27.519379845	1.67237818182e-27
AASS	5.87302883971	7.53399176993e-10	22.0	80.0	27.5	2.43757822322e-09
ACY1	5.86716167804	2.02734635623e-20	50.0	182.0	27.4725274725	1.08817104174e-19
SERPINB1	5.85325433184	1.69180299266e-15	37.0	135.0	27.4074074074	7.4151850656e-15
CYP20A1	5.83270070151	0.0	1421.0	5203.0	27.3111666346	0.0
C11orf71	5.82449141129	8.3189317186e-05	9.0	33.0	27.2727272727	0.000175050359893
IFI35	5.80948756942	5.94969605653e-132	352.0	1294.0	27.2024729521	1.27423474028e-130
OAS2	5.80395099635	0.0	1233.0	4537.0	27.17654838	0.0
EMID1	5.80115610916	1.33325440636e-43	113.0	416.0	27.1634615385	1.2336161767e-42
PRKCH	5.78715492788	4.36247349973e-173	465.0	1716.0	27.0979020979	1.17173874993e-171
NOM1	5.78404355426	3.00966385508e-11	26.0	96.0	27.0833333333	1.06493277398e-10
ID2	5.76838760174	0.0	2748.0	10174.0	27.0100255553	0.0
DDX60	5.76640623142	9.45920857043e-267	722.0	2674.0	27.0007479432	3.74907656755e-265
SOX11	5.74981844448	2.50009200326e-09	21.0	78.0	26.9230769231	7.80715734864e-09
SPHK1	5.74981844448	6.67576162999e-25	63.0	234.0	26.9230769231	4.14445564422e-24
TACC2	5.74486426694	1.50065717554e-83	223.0	829.0	26.8998793727	2.23465558786e-82
CBR3	5.7311029414	1.30452094335e-40	106.0	395.0	26.835443038	1.14896831054e-39
RNU2	5.70752170735	1.05012555742e-190	519.0	1942.0	26.7250257467	3.09560821915e-189
FMNL2	5.68334004192	2.74907105923e-72	194.0	729.0	26.6117969822	3.63929977291e-71
ZNF136	5.6810310317	2.22310465234e-21	54.0	203.0	26.6009852217	1.23137454113e-20
C9orf30	5.67056568464	1.17289806112e-258	710.0	2674.0	26.5519820494	4.49783917244e-257
MRPS9	5.65318284037	0.000101040100791	9.0	34.0	26.4705882353	0.000210736613233
MYLIP	5.65248723524	2.27247951595e-174	478.0	1806.0	26.4673311185	6.20635161919e-173
MED14	5.64165289399	0.0	993.0	3759.0	26.4166001596	0.0
RP13-188A5.1	5.64133130401	6.76501017215e-17	42.0	159.0	26.4150943396	3.14426643682e-16
CEP192	5.63360080548	1.72686344593e-41	110.0	417.0	26.3788968825	1.54290204791e-40
S100PBP	5.62616643492	2.10451725772e-19	49.0	186.0	26.3440860215	1.08180009294e-18
C9orf3	5.62429252252	7.48360950509e-257	710.0	2696.0	26.3353115727	2.8446468879e-255
PHF16	5.62012329159	4.37929034233e-05	10.0	38.0	26.3157894737	9.48846240838e-05
TNFAIP6	5.61767131997	0.0	1447.0	5501.0	26.3043083076	0.0
ULK1	5.58938824234	8.70950822079e-26	67.0	256.0	26.171875	5.52040989129e-25
RARG	5.57125265427	0.00156178538128	6.0	23.0	26.0869565217	0.00281754231982
HIST2H2AA3	5.56588321835	0.0	1307.0	5015.0	26.0618145563	0.0
TBC1D22A	5.5561544086	4.29416253799e-13	32.0	123.0	26.0162601626	1.68246271832e-12
TIPARP	5.54726495301	3.57199780782e-198	553.0	2129.0	25.9746359793	1.1003784716e-196
ATF7IP2	5.53765716088	2.05372157321e-93	258.0	995.0	25.9296482412	3.34566171074e-92
FOS	5.52438617558	0.0	3690.0	14265.0	25.8675078864	0.0
ZNF815	5.51134671176	3.11145715576e-07	16.0	62.0	25.8064516129	8.27007626761e-07
GBP1P1	5.50664317283	0.0	1775.0	6884.0	25.7844276583	0.0
AK074482	5.49897093321	1.51223672947e-62	172.0	668.0	25.748502994	1.80193194162e-61
MAP3K8	5.49166333064	2.43317455999e-220	621.0	2415.0	25.7142857143	8.2373097083e-219
CLEC16A	5.49166333064	8.79667666721e-56	153.0	595.0	25.7142857143	9.56960641621e-55
GALNT7	5.48993964472	6.69977824002e-34	91.0	354.0	25.7062146893	5.15672688693e-33
RAP1B	5.48415721298	5.76237990193e-178	501.0	1951.0	25.6791389031	1.61445988632e-176
SPCS2	5.48407053318	9.63375781539e-82	227.0	884.0	25.6787330317	1.41193744758e-80
AC156455.1	5.47025333715	1.86493352275e-27	73.0	285.0	25.6140350877	1.23254376186e-26
MLL5	5.46328264159	2.58183432762e-71	198.0	774.0	25.5813953488	3.39715043108e-70
ZNF714	5.45518489064	8.93832765685e-35	94.0	368.0	25.5434782609	7.03379295031e-34
SLC25A10	5.4495816193	1.12601810012e-14	37.0	145.0	25.5172413793	4.74958965008e-14
RP11-63P12.6	5.44380569813	2.26955214795e-15	39.0	153.0	25.4901960784	9.9140382807e-15
VPS37A	5.43767498614	1.84987838812e-141	400.0	1571.0	25.4614894971	4.1969317706e-140
PLS1	5.42623558829	7.32718964593e-40	109.0	429.0	25.4079254079	6.36721025382e-39
CABYR	5.41967993689	2.67181690936e-66	185.0	729.0	25.3772290809	3.33656290314e-65
BC071773	5.41431595979	3.00941867215e-14	36.0	142.0	25.3521126761	1.24356143477e-13
FAM43A	5.40422831149	1.18232442419e-174	498.0	1968.0	25.3048780488	3.24266192288e-173
NT5M	5.39531835993	5.62180008727e-10	24.0	95.0	25.2631578947	1.83626636016e-09
FOSL2	5.39032521657	5.9897047567e-175	500.0	1981.0	25.23977789	1.64970681858e-173
SNHG8	5.38483744494	1.3329142204e-93	265.0	1051.0	25.2140818268	2.18235325758e-92
USP46-AS1	5.35872220826	1.52247526274e-72	205.0	817.0	25.0917992656	2.02167297402e-71
NDUFB10	5.34749002371	1.64104801208e-166	479.0	1913.0	25.0392054365	4.27527538217e-165
RAB1B	5.34611465929	1.39451001208e-67	191.0	763.0	25.0327653997	1.76348542384e-66
GNAO1	5.33911712701	1.2022058339e-05	12.0	48.0	25.0	2.76907793067e-05
ZNF117	5.33911712701	1.33783073035e-10	26.0	104.0	25.0	4.54806472138e-10
LOC100192378	5.33911712701	0.0271849494385	3.0	12.0	25.0	0.0410791982681
HSPA6	5.33911712701	5.97216570793e-11	27.0	108.0	25.0	2.07145555505e-10
DECR1	5.33718055932	3.69908148414e-238	689.0	2757.0	24.9909321727	1.30674074168e-236
ZDHHC3	5.29348364729	1.42406597377e-11	29.0	117.0	24.7863247863	5.13960512466e-11
MEPCE	5.27269748811	2.2761312122e-264	774.0	3135.0	24.6889952153	8.93948814459e-263
SLAMF7	5.27214986544	0.0	1299.0	5262.0	24.6864310148	0.0
TPSD1	5.26173861793	2.36263881051e-07	17.0	69.0	24.6376811594	6.34855405883e-07
VWA5A	5.25942881168	3.62591527239e-80	231.0	938.0	24.6268656716	5.22003306103e-79
DPH3	5.25697686352	5.34968248806e-07	16.0	65.0	24.6153846154	1.39650346074e-06
TLR7	5.25069862682	3.3711379835e-67	193.0	785.0	24.5859872611	4.24658854511e-66
SP140L	5.24377574974	6.36554537983e-132	385.0	1568.0	24.5535714286	1.36105411082e-130
CCDC159	5.18840627799	2.02911680726e-177	525.0	2161.0	24.2943081907	5.67279967621e-176
PCCB	5.1882946093	3.81186834627e-16	43.0	177.0	24.2937853107	1.72063501741e-15
AB464698	5.18360886118	5.07911547833e-10	25.0	103.0	24.2718446602	1.66402472828e-09
RABGEF1	5.17416879301	1.2326326099e-51	149.0	615.0	24.2276422764	1.27075526794e-50
TIMMDC1	5.17179436805	1.2618890422e-58	170.0	702.0	24.2165242165	1.42277168678e-57
CDKN1A	5.16709826362	0.0	2373.0	9808.0	24.1945350734	0.0
RP4-756H11.3	5.16068904822	1.65396451891e-64	188.0	778.0	24.1645244216	2.01513952632e-63
DNAJB4	5.14832621436	5.14550081899e-143	425.0	1763.0	24.1066364152	1.17974445585e-141
IL12RB2	5.13376646828	6.03128979942e-10	25.0	104.0	24.0384615385	1.96458951121e-09
RP11-372E1.1	5.12555244193	1.70780635877e-05	12.0	50.0	24.0	3.86852808225e-05
C9orf86	5.1162501689	4.23050156363e-89	264.0	1102.0	23.9564428312	6.6181131561e-88
AC007392.3	5.11352062869	3.3417484744e-07	17.0	71.0	23.9436619718	8.86043854114e-07
PPP2R5C	5.10892764609	0.0	1598.0	6680.0	23.9221556886	0.0
SUMF1	5.1047168629	6.27115702865e-18	49.0	205.0	23.9024390244	3.04197915569e-17
CLIC4	5.08245323847	6.57667592412e-166	500.0	2101.0	23.7981913375	1.70993574027e-164
GCC2	5.07833762724	1.34993268705e-62	185.0	778.0	23.7789203085	1.61001146162e-61
PTTG1IP	5.06946474686	1.76537626338e-63	188.0	792.0	23.7373737374	2.12498994666e-62
PFKFB3	5.05669531425	0.0	1034.0	4367.0	23.677581864	0.0
RP11-195C7.1	5.04789255645	3.77693524166e-10	26.0	110.0	23.6363636364	1.2490500672e-09
PRPSAP2	5.04789255645	3.77693524166e-10	26.0	110.0	23.6363636364	1.2490500672e-09
MCOLN1	5.04789255645	8.60409691509e-53	156.0	660.0	23.6363636364	9.0277045921e-52
SMURF2P1	5.04249950885	3.95824055905e-07	17.0	72.0	23.6111111111	1.04566403714e-06
GFOD1	5.03916672662	1.8139984083e-08	21.0	89.0	23.595505618	5.3510277531e-08
NDUFAF2	5.03526493279	1.11881138323e-20	58.0	246.0	23.5772357724	6.07288015949e-20
ARID5A	5.03165425772	0.0	1031.0	4376.0	23.5603290676	0.0
ARIH1	5.01136934298	1.09787450732e-78	237.0	1010.0	23.4653465347	1.55811884227e-77
EPHX1	5.00325075677	1.11214742739e-106	324.0	1383.0	23.4273318872	2.05076830583e-105
RP11-249L21.4	4.99832241678	1.43623896741e-19	55.0	235.0	23.4042553191	7.43276535682e-19
NBPF3	4.99660772641	7.65086475609e-22	62.0	265.0	23.3962264151	4.30754620308e-21
ACAT2	4.99465795753	1.11891156607e-179	551.0	2356.0	23.3870967742	3.17594986002e-178
SSBP1	4.98327503659	0.0	3354.0	14374.0	23.3337971337	0.0
HNRNPM	4.97810920739	3.02576167882e-86	262.0	1124.0	23.3096085409	4.60057331283e-85
VCL	4.96543011812	1.53170123601e-157	485.0	2086.0	23.2502396932	3.84403785099e-156
PPP1R15A	4.94792118926	0.0	6732.0	29057.0	23.1682554978	0.0
CPB1	4.94460108314	5.29455687132e-47	141.0	609.0	23.1527093596	5.10602665632e-46
KCTD5	4.93553436874	4.69512185997e-155	480.0	2077.0	23.1102551757	1.15818945312e-153
MRPS18C	4.93114472196	3.02021619436e-46	139.0	602.0	23.0897009967	2.88909569733e-45
TP53INP2	4.91775977537	1.09172963503e-69	213.0	925.0	23.027027027	1.41359414894e-68
C5orf30	4.90621573834	5.51041291531e-07	17.0	74.0	22.972972973	1.43644210746e-06
CTNNB1	4.90490135546	6.57087213955e-114	353.0	1537.0	22.9668184776	1.25435150975e-112
USP5	4.9038147323	6.55488699186e-177	552.0	2404.0	22.9617304493	1.82470087568e-175
PDSS1	4.89827259359	1.3860622961e-09	25.0	109.0	22.9357798165	4.40234787425e-09
SOX4	4.89419069976	5.46516780212e-05	11.0	48.0	22.9166666667	0.000117394549616
NADKD1	4.88147851613	0.000569408036461	8.0	35.0	22.8571428571	0.00108649706062
ENST00000410290	4.87670991625	0.0	2133.0	9341.0	22.8348142597	0.0
H1F0	4.83116729463	2.38833670874e-35	107.0	473.0	22.621564482	1.9071484775e-34
FAM212B	4.82242837279	6.38130700323e-06	14.0	62.0	22.5806451613	1.50885760353e-05
EGR1	4.81338349306	0.0	2369.0	10511.0	22.5382932166	0.0
C1QTNF9B-AS1	4.81001542974	1.91027338396e-09	25.0	111.0	22.5225225225	6.01296706815e-09
MRPL40	4.8067265303	1.96241535082e-26	79.0	351.0	22.5071225071	1.26733231797e-25
C9orf133	4.80247673435	6.01933519274e-43	132.0	587.0	22.4872231687	5.51843141789e-42
UPP1	4.80117081699	7.42079030949e-113	357.0	1588.0	22.4811083123	1.41038412315e-111
DHRS4L2	4.80054649884	7.20767994896e-202	644.0	2865.0	22.4781849913	2.27980144371e-200
BC127696	4.7992064063	7.82588473914e-08	20.0	89.0	22.4719101124	2.18600132378e-07
TFAP2C	4.79663998577	8.52459774718e-15	42.0	187.0	22.4598930481	3.61094072054e-14
NDUFS3	4.79276370267	2.61188438579e-139	443.0	1974.0	22.4417426545	5.81412620124e-138
MTFR1	4.78950212864	1.13564084285e-58	183.0	816.0	22.4264705882	1.28153914558e-57
ANKRD32	4.7838489458	2.35939236426e-10	28.0	125.0	22.4	7.91129758457e-10
BIRC2	4.78129891971	3.30380027838e-06	15.0	67.0	22.3880597015	8.04145358902e-06
C1orf56	4.78129891971	3.30380027838e-06	15.0	67.0	22.3880597015	8.04145358902e-06
NKIRAS2	4.76795575994	3.35755547479e-61	192.0	860.0	22.3255813953	3.93227217768e-60
MIR4763	4.76413528257	1.23951512904e-10	29.0	130.0	22.3076923077	4.22156056524e-10
EPC1	4.76295340827	2.92806421117e-11	31.0	139.0	22.3021582734	1.03634181174e-10
ITGAV	4.76224700065	8.70802379136e-32	97.0	435.0	22.2988505747	6.38490182108e-31
ZC3H12A	4.74906064613	5.36932402745e-104	332.0	1493.0	22.237106497	9.62775342853e-103
SLC2A13	4.74588189068	0.00312538215383	6.0	27.0	22.2222222222	0.00542673540801
SOBP	4.74588189068	0.00312538215383	6.0	27.0	22.2222222222	0.00542673540801
MIR4787	4.74588189068	2.76017127162e-10	28.0	126.0	22.2222222222	9.20765371595e-10
TRAF1	4.73921632622	4.28981545606e-26	79.0	356.0	22.191011236	2.74042265006e-25
CCDC15	4.73591573803	1.00285724637e-163	528.0	2381.0	22.1755564889	2.59704067785e-162
UPF1	4.72419138844	5.85423371341e-76	242.0	1094.0	22.1206581353	8.09628066748e-75
ENST00000384770	4.71212637481	0.0	8748.0	39648.0	22.0641646489	0.0
MX1	4.68792372762	0.0	1402.0	6387.0	21.950837639	0.0
CELSR2	4.67659894337	5.56166563101e-20	60.0	274.0	21.897810219	2.93432034104e-19
RPS6KB2	4.67608950993	4.08167356563e-22	67.0	306.0	21.8954248366	2.31811954361e-21
POLR2A	4.67582676865	0.0	1105.0	5047.0	21.894194571	0.0
SCRN1	4.67172748614	0.00155736705663	7.0	32.0	21.875	0.00280996137907
EPAS1	4.66673001435	1.59486432501e-292	963.0	4407.0	21.8515997277	6.77556739383e-291
ALPK1	4.66001889595	5.50692598809e-122	398.0	1824.0	21.8201754386	1.10138519762e-120
GPR89A	4.65069228256	9.83545586963e-25	76.0	349.0	21.776504298	6.07704022363e-24
FAM20C	4.64916174098	2.40279387031e-143	470.0	2159.0	21.7693376563	5.51878450778e-142
RP11-153M3.1	4.64072754019	3.45774767936e-124	407.0	1873.0	21.7298451682	7.03454144471e-123
ANKRD12	4.64037361039	9.35687682632e-80	259.0	1192.0	21.7281879195	1.33964095531e-78
GLCCI1	4.63305260353	1.01835361803e-45	146.0	673.0	21.6939078752	9.65616122129e-45
BABAM1	4.62816419365	9.87577157159e-27	83.0	383.0	21.6710182768	6.40963706593e-26
ARL5A	4.6235653471	1.62589151426e-58	189.0	873.0	21.6494845361	1.82842471327e-57
SPTAN1	4.6218934739	0.0	1197.0	5531.0	21.6416561201	0.0
ITPKA	4.61761481255	0.000781782421019	8.0	37.0	21.6216216216	0.00146295832348
RBM25	4.61516904199	2.29850112969e-32	102.0	472.0	21.6101694915	1.70843423019e-31
RYR3	4.61200000855	4.84755770822e-35	111.0	514.0	21.5953307393	3.83789587131e-34
MPRIP	4.60961399481	2.00342483095e-34	109.0	505.0	21.5841584158	1.55955226361e-33
SPTBN1	4.60629712919	3.35294787356e-18	55.0	255.0	21.568627451	1.64795169589e-17
NASP	4.60167001002	2.86019847785e-83	273.0	1267.0	21.546961326	4.23974688849e-82
BUD31	4.59780445259	5.37437432398e-43	138.0	641.0	21.5288611544	4.93410072117e-42
DCTN4	4.59043847154	2.38298098456e-64	210.0	977.0	21.494370522	2.89791887739e-63
NUDT15	4.58886200656	8.61369221749e-88	289.0	1345.0	21.4869888476	1.32832738823e-86
NRM	4.56635017442	2.43224430065e-40	130.0	608.0	21.3815789474	2.12637363204e-39
SNORD104	4.55521461238	5.22210138559e-174	584.0	2738.0	21.3294375457	1.41727177479e-172
CFB	4.55469707518	4.9480244821e-15	45.0	211.0	21.327014218	2.12501877328e-14
TMEM126A	4.55212107118	3.63106091392e-61	201.0	943.0	21.31495228	4.2487661459e-60
ZC3H7A	4.5513785345	2.30228714269e-05	13.0	61.0	21.3114754098	5.13728513284e-05
C21orf91	4.55053082012	8.66485686932e-28	88.0	413.0	21.3075060533	5.78547197232e-27
DPF2	4.55003455738	1.37489565622e-34	111.0	521.0	21.3051823417	1.07349210396e-33
UNC50	4.5439294698	1.62313329547e-10	30.0	141.0	21.2765957447	5.49784597215e-10
CIRBP	4.53675890861	1.48101771279e-258	875.0	4119.0	21.2430201505	5.6627147842e-257
ATF3	4.53621526524	0.0	2202.0	10367.0	21.2404745828	0.0
CORO1B	4.53015998656	6.87100712645e-10	28.0	132.0	21.2121212121	2.22917625765e-09
GGA1	4.53015998656	0.00181554149368	7.0	33.0	21.2121212121	0.003252313548
RANBP1	4.52467553137	2.00597609165e-16	50.0	236.0	21.186440678	9.15327805948e-16
HSPA2	4.52144949861	4.04788454008e-172	582.0	2749.0	21.1713350309	1.08499997982e-170
TACC1	4.51215024868	2.65480218722e-170	577.0	2731.0	21.1277920176	7.07221894136e-169
PLA2G4C	4.50040524116	8.1583945269e-18	55.0	261.0	21.0727969349	3.94125339464e-17
CBX4	4.49609863327	0.000909554068937	8.0	38.0	21.0526315789	0.00169086270502
ATG10	4.49609863327	0.0179201723563	4.0	19.0	21.0526315789	0.0278230312471
SEC11C	4.48552786846	2.81824557083e-60	201.0	957.0	21.0031347962	3.24222941777e-59
ZNRF2P1	4.47590657354	7.43621423427e-12	35.0	167.0	20.9580838323	2.73312934819e-11
DHX9	4.47468863978	5.29043751558e-08	22.0	105.0	20.9523809524	1.50395118527e-07
SPTLC1	4.45742806017	4.12517882684e-28	91.0	436.0	20.871559633	2.77717890984e-27
C3orf38	4.45240862889	6.9040840401e-36	118.0	566.0	20.8480565371	5.58513332429e-35
FAM91A1	4.44926427251	1.57157436357e-20	65.0	312.0	20.8333333333	8.46683246018e-20
ALDH1A3	4.44926427251	0.00865210898029	5.0	24.0	20.8333333333	0.0140790357672
ANKRD33B	4.44429302751	9.34936067577e-45	149.0	716.0	20.8100558659	8.79462292221e-44
DEF6	4.43693944073	2.28771897867e-23	75.0	361.0	20.7756232687	1.35121975115e-22
CCDC66	4.42948976463	1.06476186981e-09	28.0	135.0	20.7407407407	3.40765738738e-09
RIPK3	4.41446555753	2.7310373026e-12	37.0	179.0	20.6703910615	1.02522335934e-11
RNU4ATAC	4.41418046821	0.0	3806.0	18414.0	20.6690561529	0.0
LSR	4.40339556867	6.83093339493e-19	60.0	291.0	20.618556701	3.44996636108e-18
SLC25A33	4.40100761012	4.9702150552e-83	285.0	1383.0	20.6073752711	7.35908835052e-82
RIPK1	4.39988950601	3.4196001356e-237	828.0	4019.0	20.6021398358	1.20148112872e-235
TMEM219	4.39915079364	2.26331248929e-117	406.0	1971.0	20.5986808727	4.39150184489e-116
FAF2	4.38921285288	7.74840315193e-21	67.0	326.0	20.5521472393	4.23232104937e-20
ATF7IP	4.38763244056	8.10373136869e-77	264.0	1285.0	20.5447470817	1.12913727538e-75
MAP1LC3A	4.37421644141	2.17330890457e-06	17.0	83.0	20.4819277108	5.38973974808e-06
RNU5E	4.36925915348	7.99310974292e-128	446.0	2180.0	20.4587155963	1.66790411971e-126
PRMT5-AS1	4.36836855846	2.71351814217e-09	27.0	132.0	20.4545454545	8.44523242715e-09
SHOC2	4.3550445585	2.02942060427e-16	52.0	255.0	20.3921568627	9.25700626509e-16
TRIOBP	4.35423144339	1.56700031716e-07	21.0	103.0	20.3883495146	4.26260810276e-07
KIAA1432	4.35062126891	1.37754167834e-100	351.0	1723.0	20.3714451538	2.38773890912e-99
SFT2D1	4.34368851011	3.04724969719e-15	48.0	236.0	20.3389830508	1.32356318288e-14
HIST1H3F	4.32924421472	5.73719950583e-73	254.0	1253.0	20.271348763	7.66532308076e-72
IARS2	4.32901388677	3.01323591128e-31	105.0	518.0	20.2702702703	2.18960686678e-30
OLFML2A	4.32536071049	4.85092082228e-06	16.0	79.0	20.253164557	1.16029384894e-05
KCNK3	4.32536071049	1.21855247979e-10	32.0	158.0	20.253164557	4.15343005697e-10
DYNC1H1	4.3240877968	5.38701547768e-98	344.0	1699.0	20.2472042378	9.17840120706e-97
TMEM69	4.31539260413	2.68827903526e-78	274.0	1356.0	20.2064896755	3.79865515852e-77
ARL4D	4.31480433355	4.64451019599e-35	119.0	589.0	20.2037351443	3.6793804112e-34
MAP4K4	4.30848929263	1.37941814651e-40	139.0	689.0	20.1741654572	1.2141121127e-39
PIK3CG	4.30630430572	4.18010862891e-36	123.0	610.0	20.1639344262	3.39633826099e-35
SEPW1	4.30274983618	2.60534917052e-108	383.0	1901.0	20.1472908995	4.83160331195e-107
BRCA2	4.30118611476	7.27847518428e-74	259.0	1286.0	20.1399688958	9.89750809578e-73
ZNF267	4.2992945344	2.72714569347e-206	737.0	3661.0	20.1311117181	8.81912786446e-205
SLC31A1	4.29223141583	5.5087591407e-36	123.0	612.0	20.0980392157	4.46470503922e-35
LOC401074	4.27129370161	0.00243037020787	7.0	35.0	20.0	0.00427187840756
uc004amx.2	4.27129370161	0.0003094768304	10.0	50.0	20.0	0.000608469267272
TMBIM4	4.27129370161	6.34167878477e-12	37.0	185.0	20.0	2.34143209889e-11
PIGZ	4.27129370161	0.000157287158302	11.0	55.0	20.0	0.000319889402054
RNVU1-14	4.26989602697	0.0	7332.0	36672.0	19.9934554974	0.0
CRLS1	4.25661571638	1.42761173879e-81	290.0	1455.0	19.9312714777	2.08762121533e-80
DHRS4	4.25262647975	1.02817455755e-201	729.0	3661.0	19.9125921879	3.24424010877e-200
FKBP4	4.25260095018	7.88429001877e-77	273.0	1371.0	19.9124726477	1.09974002408e-75
CHPT1	4.24754963533	3.78101732347e-90	322.0	1619.0	19.8888202594	5.98699454386e-89
SENP2	4.23805406191	1.01575716122e-15	51.0	257.0	19.8443579767	4.49297145147e-15
RSAD1	4.23705487434	6.26013900611e-29	99.0	499.0	19.8396793587	4.30819518684e-28
MITF	4.23375303431	2.32701311657e-57	203.0	1024.0	19.82421875	2.5833621277e-56
CPSF6	4.23338281077	4.09363699374e-20	67.0	338.0	19.8224852071	2.16947741209e-19
ENST00000364498	4.22680105889	3.71119865566e-38	133.0	672.0	19.7916666667	3.14303469209e-37
ZBTB25	4.22303049594	3.03536864829e-11	35.0	177.0	19.7740112994	1.07344375484e-10
RNU5D	4.21394416563	9.8509455617e-94	338.0	1713.0	19.7314652656	1.61490910848e-92
TIMM50	4.21278282899	2.19122856841e-21	72.0	365.0	19.7260273973	1.2142357796e-20
GDF15	4.20919088527	3.30218409324e-101	366.0	1857.0	19.7092084006	5.75447630189e-100
CPEB2	4.20657713037	1.04065540935e-08	26.0	132.0	19.696969697	3.11071977962e-08
CAMSAP3	4.20127249339	9.2121127744e-05	12.0	61.0	19.6721311475	0.000193281901335
NEO1	4.1950205998	1.41625224529e-07	22.0	112.0	19.6428571429	3.86385712251e-07
ADARB1	4.18412444239	1.04666566018e-14	48.0	245.0	19.5918367347	4.42205186296e-14
ENST00000390851	4.18321029405	0.0	5566.0	28416.0	19.5875563063	0.0
MIDN	4.17981104478	2.78542603954e-73	265.0	1354.0	19.5716395864	3.73304520763e-72
LOC100507217	4.1790533352	1.21168810814e-240	888.0	4538.0	19.5680916703	4.30381022017e-239
LOC100287559	4.17843949071	2.08344647201e-11	36.0	184.0	19.5652173913	7.44088025718e-11
PAG1	4.16668335358	5.69970862826e-128	470.0	2409.0	19.5101701951	1.19317571928e-126
GBP1	4.16180650813	0.0	1931.0	9909.0	19.4873347462	0.0
C10orf47	4.16177335029	6.54761472046e-12	38.0	195.0	19.4871794872	2.41540838155e-11
RNF32	4.15264665434	0.00279222817113	7.0	36.0	19.4444444444	0.00487299855346
CHRAC1	4.13351003382	0.00563398783394	6.0	31.0	19.3548387097	0.00942744778494
SEPSECS	4.13351003382	0.00563398783394	6.0	31.0	19.3548387097	0.00942744778494
ZFP36	4.12997405055	0.0	2449.0	12664.0	19.3382817435	0.0
CTD-2336O2.1	4.12866702265	4.18935750906e-31	110.0	569.0	19.3321616872	3.02732893929e-30
BCL7A	4.12142374717	1.85141243638e-07	22.0	114.0	19.298245614	5.01319759903e-07
ICAM1	4.11926004297	0.0	1837.0	9524.0	19.2881142377	0.0
SSH1	4.11690959191	8.38822666644e-06	16.0	83.0	19.2771084337	1.95880989157e-05
LAG3	4.11648569266	7.2128288817e-33	117.0	607.0	19.2751235585	5.41066217323e-32
USP19	4.11011280721	2.9572580719e-15	51.0	265.0	19.2452830189	1.28490491092e-14
SPCS1	4.1042001519	0.0	1459.0	7592.0	19.217597471	0.0
RAB8B	4.10081056573	7.5038947489e-49	178.0	927.0	19.2017259978	7.412661986e-48
ANK2	4.09517975366	6.89163536798e-205	772.0	4026.0	19.175360159	2.2121298712e-203
AB463523	4.08953652282	2.55615980415e-06	18.0	94.0	19.1489361702	6.30791143773e-06
HIST1H2AI	4.07236701779	1.07593857761e-58	217.0	1138.0	19.0685413005	1.21522167758e-57
OSBPL1A	4.06789876344	0.00159723329089	8.0	42.0	19.0476190476	0.00287630319734
SNRPN	4.06003960818	5.81342385043e-34	123.0	647.0	19.0108191654	4.48247390603e-33
APBB1IP	4.05634223286	2.31775269809e-32	117.0	616.0	18.9935064935	1.72175914715e-31
SNRNP25	4.0539101157	9.33004605545e-74	276.0	1454.0	18.9821182944	1.26608140627e-72
MCTP2	4.04795808323	3.27600194824e-09	29.0	153.0	18.954248366	1.01375923178e-08
RP11-36C20.1	4.04478570228	3.87084961689e-08	25.0	132.0	18.9393939394	1.11182158682e-07
UTP23	4.04441205002	3.93217992722e-23	82.0	433.0	18.9376443418	2.30678425333e-22
DEPDC1	4.04041296098	3.60921264775e-05	14.0	74.0	18.9189189189	7.88567469256e-05
KYNU	4.03962636811	1.25542432137e-181	694.0	3669.0	18.9152357591	3.60276295316e-180
TJAP1	4.03273740445	3.39444651769e-20	71.0	376.0	18.8829787234	1.80555665835e-19
MTHFD1L	4.02004113093	1.09024257116e-05	16.0	85.0	18.8235294118	2.51832861142e-05
TMEM93	4.01506890937	3.51323298413e-80	304.0	1617.0	18.8002473717	5.06341782635e-79
TGS1	4.00780995785	5.53562443225e-261	1010.0	5382.0	18.7662578967	2.14175945295e-259
SNHG5	4.0064072705	5.74974965896e-33	121.0	645.0	18.7596899225	4.32812655278e-32
LPCAT1	4.00433784526	3.31521587497e-06	18.0	96.0	18.75	8.06621867389e-06
RASL11A	4.00251188181	4.76518019355e-37	137.0	731.0	18.7414500684	3.94067064352e-36
FKBP1A-SDCBP2	4.00081600019	4.97188076917e-20	71.0	379.0	18.7335092348	2.63062474559e-19
LBH	3.99671053508	1.89168632515e-35	131.0	700.0	18.7142857143	1.51521393881e-34
EREG	3.99605871808	7.45570027566e-141	543.0	2902.0	18.711233632	1.68857323316e-139
GCDH	3.99572636602	4.23397001456e-09	29.0	155.0	18.7096774194	1.29937701108e-08
BC009873	3.99299411199	1.06499178676e-18	66.0	353.0	18.6968838527	5.32700778295e-18
MIR572	3.99256730486	5.41472844326e-29	106.0	567.0	18.6948853616	3.73627758824e-28
HIST1H2BN	3.98654078817	3.07705201688e-41	154.0	825.0	18.6666666667	2.74359919201e-40
uc002ump.1	3.9817144676	0.000268920796825	11.0	59.0	18.6440677966	0.000534225299316
AMOTL1	3.9817144676	0.000268920796825	11.0	59.0	18.6440677966	0.000534225299316
C11orf96	3.9817144676	0.000268920796825	11.0	59.0	18.6440677966	0.000534225299316
KDM2A	3.98031868081	1.22409274515e-149	580.0	3112.0	18.6375321337	2.90917837056e-148
TUFM	3.97329646661	9.5888552068e-08	24.0	129.0	18.6046511628	2.65223654656e-07
RNF19B	3.97329646661	0.0018209516474	8.0	43.0	18.6046511628	0.00325931039738
XXbac-B135H6.15	3.97155379273	7.89371974921e-29	106.0	570.0	18.5964912281	5.41236058754e-28
SSB	3.96370180159	0.0	3670.0	19774.0	18.5597248913	0.0
HIST1H4J	3.95903202107	8.22253688814e-20	71.0	383.0	18.5378590078	4.30499313515e-19
PPIF	3.95777577729	5.45410347362e-131	510.0	2752.0	18.5319767442	1.15855139146e-129
SOCS6	3.95490157557	5.32113067459e-50	190.0	1026.0	18.5185185185	5.34167558067e-49
RPLP0P2	3.94382785115	8.69112087688e-72	277.0	1500.0	18.4666666667	1.14821718902e-70
MVK	3.9372260378	5.2788494305e-10	33.0	179.0	18.4357541899	1.72772010565e-09
ZNF75A	3.93480042397	2.20775833702e-38	145.0	787.0	18.4243964422	1.87955850565e-37
AEN	3.93408630411	0.00363829640181	7.0	38.0	18.4210526316	0.00624476541108
SESTD1	3.93099832428	1.19203567711e-18	67.0	364.0	18.4065934066	5.95559715697e-18
CDC16	3.9260702804	3.88688555948e-60	232.0	1262.0	18.383518225	4.46373783333e-59
DYNLL2	3.92594119789	2.15788448007e-62	241.0	1311.0	18.3829138063	2.56421373317e-61
SSSCA1	3.92403405107	3.21696471426e-30	113.0	615.0	18.3739837398	2.27409142389e-29
KLF7	3.92261666474	4.97149006065e-13	45.0	245.0	18.3673469388	1.94491034573e-12
AP1AR	3.92099188824	2.80433601622e-51	197.0	1073.0	18.3597390494	2.87737712793e-50
ATF5	3.91578192186	7.26145665132e-154	608.0	3316.0	18.3353437877	1.76777034583e-152
THAP6	3.91535255981	4.00202000181e-07	22.0	120.0	18.3333333333	1.05658529698e-06
ESPN	3.90874357309	4.82778741875e-19	69.0	377.0	18.3023872679	2.44778613275e-18
FOSB	3.90717566671	1.14374558199e-166	661.0	3613.0	18.2950456684	2.98568123813e-165
SMTN	3.90667106855	2.72457448364e-05	15.0	82.0	18.2926829268	6.05254071895e-05
PTGS1	3.90662154492	1.60100338422e-241	962.0	5259.0	18.2924510363	5.73362093522e-240
BCL2L13	3.90315519981	8.85021986683e-46	176.0	963.0	18.2762201454	8.39801885174e-45
PSMB7	3.901181601	9.14526899021e-41	156.0	854.0	18.2669789227	8.09315839842e-40
FMNL1	3.90106191572	0.0	1374.0	7522.0	18.2664185057	0.0
RALBP1	3.88966608566	6.23285167639e-15	53.0	291.0	18.2130584192	2.66361182752e-14
SLC25A27	3.88299427419	0.0272224412638	4.0	22.0	18.1818181818	0.0411310711796
RASSF10	3.88299427419	4.83781743605e-06	18.0	99.0	18.1818181818	1.15758561879e-05
ZNF687	3.88299427419	1.59356751471e-05	16.0	88.0	18.1818181818	3.6211112902e-05
TRIM25	3.87682916023	2.44384261042e-171	686.0	3779.0	18.152950516	6.53702755874e-170
CYP7B1	3.87321343219	1.31890166367e-19	72.0	397.0	18.1360201511	6.83641213226e-19
PRKACA	3.87281871268	1.22339836966e-44	173.0	954.0	18.1341719078	1.14831615925e-43
TUBG1	3.87085991708	7.90116741855e-09	29.0	160.0	18.125	2.38262993368e-08
AGBL5	3.86892545436	8.23830721123e-08	25.0	138.0	18.115942029	2.29824020914e-07
CPNE2	3.86542416435	1.38653957354e-11	40.0	221.0	18.0995475113	5.01251792437e-11
ESR1	3.85458212097	1.09983981171e-83	333.0	1845.0	18.0487804878	1.64155195778e-82
PPIH	3.85116645227	5.51187046437e-37	143.0	793.0	18.0327868852	4.54948038329e-36
OSBPL2	3.84646072591	3.16870419034e-18	67.0	372.0	18.0107526882	1.55916557435e-17
HLA-G	3.84237717927	2.91931867656e-12	43.0	239.0	17.9916317992	1.09369287594e-11
BST2	3.83472500835	1.25883357892e-33	130.0	724.0	17.955801105	9.66047020423e-33
P2RY6	3.83023619981	9.74778717648e-10	33.0	184.0	17.9347826087	3.13046524936e-09
MRPL32	3.82884893571	8.80736371888e-24	90.0	502.0	17.9282868526	5.29582462282e-23
RNASE4	3.82804624201	3.21001750132e-06	19.0	106.0	17.9245283019	7.81904206805e-06
LASP1	3.8249153	4.87390638869e-114	461.0	2574.0	17.9098679099	9.33148498571e-113
KHDRBS3	3.81640863231	6.81380404386e-26	99.0	554.0	17.8700361011	4.33363270891e-25
MRPS7	3.81140514672	3.2913065178e-31	121.0	678.0	17.8466076696	2.38633489857e-30
ITGB8	3.79670551254	2.03472436794e-05	16.0	90.0	17.7777777778	4.57083407348e-05
FHOD1	3.78905086433	1.09499844997e-25	99.0	558.0	17.7419354839	6.92362833152e-25
CHD1L	3.78704819474	1.82263977954e-16	61.0	344.0	17.7325581395	8.33133513854e-16
PML	3.78299253723	9.15005503982e-36	141.0	796.0	17.7135678392	7.37450189198e-35
SMARCB1	3.77907282794	2.53757769907e-69	281.0	1588.0	17.6952141058	3.27266965158e-68
PATL1	3.77383379259	1.6634199051e-33	132.0	747.0	17.6706827309	1.27053224244e-32
PLCL1	3.77175669457	1.80751384302e-73	299.0	1693.0	17.6609568813	2.43751866797e-72
PLAUR	3.77126030221	8.48919293518e-88	359.0	2033.0	17.6586325627	1.31068299474e-86
LINC00996	3.76878856024	6.96305058152e-06	18.0	102.0	17.6470588235	1.63777198407e-05
PMS2P1	3.76878856024	0.000226039615131	12.0	68.0	17.6470588235	0.000451592899447
RNF26	3.75715649679	1.41448611458e-33	133.0	756.0	17.5925925926	1.08230250086e-32
CAPNS1	3.75680724727	1.9046379843e-120	498.0	2831.0	17.5909572589	3.78019752609e-119
PROX1	3.75548069103	1.33553149174e-21	83.0	472.0	17.5847457627	7.4482665777e-21
CSTA	3.75534232175	1.122406254e-56	230.0	1308.0	17.5840978593	1.2386486674e-55
UBIAD1	3.74674886106	2.39391312631e-06	20.0	114.0	17.5438596491	5.9214153399e-06
RBCK1	3.74199168882	1.11361776803e-83	345.0	1969.0	17.5215845607	1.66020997527e-82
uc002uro.2	3.73849199247	1.49104336588e-101	421.0	2405.0	17.5051975052	2.6123401289e-100
BMPR1A	3.73738198891	0.00466611627461	7.0	40.0	17.5	0.00793142149188
LSG1	3.7212028461	4.85997417915e-07	23.0	132.0	17.4242424242	1.27250079212e-06
BZW2	3.72072203948	2.95977743316e-112	469.0	2692.0	17.4219910847	5.60890767217e-111
LMNA	3.71816001967	4.09438122322e-78	324.0	1861.0	17.4099946265	5.77298870953e-77
AP000704.5	3.71416843618	0.0308554188897	4.0	23.0	17.3913043478	0.0463294577923
DNAJC15	3.70756965977	4.60424322505e-82	342.0	1970.0	17.3604060914	6.77861403461e-81
JOSD2	3.7046935167	9.49200672066e-30	119.0	686.0	17.3469387755	6.64849608667e-29
ATP1B3	3.7041445919	3.11066198065e-227	964.0	5558.0	17.3443684779	1.06980438488e-225
PSMD13	3.70122063785	3.40020068282e-22	87.0	502.0	17.3306772908	1.93786097662e-21
C6orf108	3.68680087928	6.32321859378e-21	82.0	475.0	17.2631578947	3.45967347303e-20
RPS26P3	3.68214974277	4.97666348831e-05	15.0	87.0	17.2413793103	0.000107220128187
ADRB2	3.68214974277	9.09457525283e-23	90.0	522.0	17.2413793103	5.28754375165e-22
SEPT3	3.68214974277	3.02393766341e-06	20.0	116.0	17.2413793103	7.39627274211e-06
LOC100505783	3.67727272324	1.11487614715e-07	26.0	151.0	17.2185430464	3.07454177195e-07
PBX1	3.67611343171	1.78873864514e-11	42.0	244.0	17.2131147541	6.42364706818e-11
ZFAND6	3.67064302482	1.17679412627e-19	77.0	448.0	17.1875	6.1193294566e-19
PDGFA	3.67064302482	0.000496066066647	11.0	64.0	17.1875	0.000951439785543
JUNB	3.66632983854	0.0	1886.0	10986.0	17.1673038413	0.0
DLAT	3.66110888709	0.000286222008577	12.0	70.0	17.1428571429	0.000567121797211
PLD2	3.66080918925	1.95284933598e-82	349.0	2036.0	17.141453831	2.88161650031e-81
ZNF655	3.66070505863	1.1009067518e-61	259.0	1511.0	17.1409662475	1.29401336107e-60
DAPP1	3.65722081181	5.62193984432e-101	430.0	2511.0	17.1246515333	9.77075106633e-100
ARL4A	3.65636036714	9.50547153567e-63	264.0	1542.0	17.1206225681	1.13680892331e-61
RP1-34H18.1	3.64622633064	9.78469521863e-10	35.0	205.0	17.0731707317	3.14076636647e-09
PPP1CB	3.63843052906	3.77999561031e-158	683.0	4009.0	17.0366674981	9.52324475466e-157
HIST1H4C	3.63729993572	4.59074102574e-297	1292.0	7586.0	17.0313735829	1.98932111115e-295
SLC31A2	3.63712782452	1.10211516508e-19	78.0	458.0	17.0305676856	5.74248382607e-19
STT3A	3.63549044068	6.12640299429e-53	223.0	1310.0	17.0229007634	6.45930567119e-52
RHOT2	3.63059964637	1.85092418345e-09	34.0	200.0	17.0	5.83604520612e-09
CERS2	3.62297233619	3.8767907639e-19	76.0	448.0	16.9642857143	1.97485422926e-18
ADAR	3.62229854554	1.10014946909e-12	48.0	283.0	16.961130742	4.21886227085e-12
TP53TG1	3.61974042509	0.000968865923812	10.0	59.0	16.9491525424	0.00179598702546
TMCO4	3.61417159367	0.000556780135098	11.0	65.0	16.9230769231	0.00106318180909
NEFM	3.61417159367	9.89725303401e-12	44.0	260.0	16.9230769231	3.61619700512e-11
PI4K2B	3.61377017516	8.10077401986e-65	277.0	1637.0	16.9211973122	9.93491153379e-64
NAA16	3.60850674791	7.30787584337e-13	49.0	290.0	16.8965517241	2.82745196321e-12
MLXIPL	3.60817047853	4.29581689173e-10	37.0	219.0	16.8949771689	1.41314680138e-09
C15orf24	3.60600057269	4.19784213075e-31	129.0	764.0	16.8848167539	3.03177487221e-30
PDCD4	3.60229589292	2.04347108481e-49	210.0	1245.0	16.8674698795	2.0372027686e-48
HLA-F	3.60146676237	2.0974312796e-37	157.0	931.0	16.8635875403	1.74898054104e-36
NCOA7	3.59983509819	2.48562435353e-256	1128.0	6692.0	16.8559473999	9.42073370143e-255
RP1-197B17.3	3.5985258292	1.24491457666e-22	92.0	546.0	16.8498168498	7.20564982038e-22
PTP4A1	3.59382433216	9.36864442071e-292	1288.0	7654.0	16.8278024562	3.95429796978e-290
LSM3	3.5850186944	2.27348826274e-33	140.0	834.0	16.7865707434	1.7283828898e-32
SCFD1	3.58430240695	1.9696998089e-23	96.0	572.0	16.7832167832	1.1660335845e-22
PDLIM5	3.57804707988	1.35965075499e-30	128.0	764.0	16.7539267016	9.70645788845e-30
C9orf21	3.57155957984	1.0184230666e-12	49.0	293.0	16.7235494881	3.90776265224e-12
PMS2CL	3.56457747232	2.9672520484e-53	230.0	1378.0	16.6908563135	3.13867181686e-52
C7orf41	3.55941141801	1.25757294787e-30	129.0	774.0	16.6666666667	8.99254583185e-30
RBM10	3.55941141801	2.09182680791e-17	70.0	420.0	16.6666666667	9.91748668958e-17
ZNF384	3.55941141801	1.38803219207e-05	18.0	108.0	16.6666666667	3.17236612112e-05
TMEM106B	3.55941141801	9.60772928473e-07	23.0	138.0	16.6666666667	2.44471483072e-06
uc002sqr.2	3.55941141801	0.00589856306211	7.0	42.0	16.6666666667	0.00984861543892
C16orf72	3.55941141801	9.37079508125e-19	76.0	456.0	16.6666666667	4.70167256103e-18
SP140	3.55941141801	6.74431263621e-120	530.0	3180.0	16.6666666667	1.33044103597e-118
DMXL2	3.55210256499	7.87257667639e-20	81.0	487.0	16.6324435318	4.12509055998e-19
BST1	3.54938490697	6.99557645687e-15	59.0	355.0	16.6197183099	2.98367762268e-14
RP11-512F24.1	3.54553070496	5.66903051951e-68	298.0	1795.0	16.6016713092	7.23232549103e-67
KALRN	3.54386813671	3.95618548345e-10	38.0	229.0	16.5938864629	1.30467811479e-09
SNORD1C	3.53826639968	2.04949416312e-57	251.0	1515.0	16.5676567657	2.28111507882e-56
MPND	3.53809757718	1.31355216511e-38	166.0	1002.0	16.5668662675	1.1212198389e-37
MCF2L	3.52675626738	1.54986225843e-05	18.0	109.0	16.5137614679	3.52673015221e-05
CLYBL	3.5241697208	9.35424265238e-13	50.0	303.0	16.501650165	3.59672151674e-12
STX12	3.52134284669	1.44514422658e-42	185.0	1122.0	16.4884135472	1.31468684014e-41
ARMCX1	3.51977431981	4.53251435814e-18	74.0	449.0	16.4810690423	2.21680536704e-17
ZNF257	3.51220437002	2.27194215422e-15	62.0	377.0	16.4456233422	9.92114477825e-15
SPIN4	3.50628587446	3.17832464054e-16	66.0	402.0	16.4179104478	1.44166853897e-15
OSTalpha	3.50628587446	0.000696887316637	11.0	67.0	16.4179104478	0.00131069663141
ADM	3.50189148548	0.0	1796.0	10953.0	16.3973340637	0.0
NQO1	3.50162876512	6.79477560653e-24	101.0	616.0	16.3961038961	4.10274421202e-23
UFC1	3.49972137658	3.04626272742e-123	557.0	3399.0	16.3871726979	6.15885154844e-122
C12orf57	3.49612651201	0.0	1998.0	12205.0	16.3703400246	0.0
ARL4C	3.49568793994	9.97353418979e-16	64.0	391.0	16.368286445	4.41607440284e-15
DRAM1	3.49491024956	3.32190228651e-194	885.0	5408.0	16.3646449704	9.95039855406e-193
PCGF3	3.49469484677	0.00212179940543	9.0	55.0	16.3636363636	0.00377389414018
MTG1	3.48677036866	5.07564984334e-05	16.0	98.0	16.3265306122	0.000109262208914
CXorf57	3.47663440829	0.000150107083929	14.0	86.0	16.2790697674	0.000306581632534
GTF2H4	3.47436193319	5.1127064336e-71	320.0	1967.0	16.2684290798	6.70688028626e-70
QTRTD1	3.46695917338	3.32526142504e-34	150.0	924.0	16.2337662338	2.57772203491e-33
PIH1D1	3.46321110941	0.0117733292535	6.0	37.0	16.2162162162	0.0187611277636
HIST2H4B	3.46162539004	5.91871326044e-40	177.0	1092.0	16.2087912088	5.15360163334e-39
SMAD3	3.4531603309	1.00789518611e-15	65.0	402.0	16.1691542289	4.46123167158e-15
MXD1	3.44829286786	0.0	2224.0	13774.0	16.1463627124	0.0
PRUNE2	3.44459169485	0.0212423035706	5.0	31.0	16.1290322581	0.0327230651046
FAM32A	3.43831069598	0.0	2172.0	13491.0	16.0996219702	0.0
NUP85	3.43685683326	1.07096339337e-47	215.0	1336.0	16.0928143713	1.0436674748e-46
IGFBP7	3.43495647332	1.64816177081e-06	23.0	143.0	16.0839160839	4.12303320228e-06
STAT6	3.42758136549	0.000288333000676	13.0	81.0	16.049382716	0.000571217465527
SNHG3	3.42537500478	1.12241360312e-50	230.0	1434.0	16.0390516039	1.13640006546e-49
UST	3.42073305107	1.56729411411e-09	37.0	231.0	16.0173160173	4.96099914376e-09
RP11-550I24.2	3.42065470171	6.60690216134e-42	189.0	1180.0	16.0169491525	5.95629182368e-41
F2RL3	3.41897940455	4.08022260408e-91	422.0	2636.0	16.0091047041	6.49239826843e-90
BAZ2A	3.41703496129	1.44020261928e-07	28.0	175.0	16.0	3.92755067142e-07
REV1	3.41703496129	1.44020261928e-07	28.0	175.0	16.0	3.92755067142e-07
KCNN2	3.41083344593	5.199138026e-39	176.0	1102.0	15.9709618875	4.46130655696e-38
ACER2	3.40465439983	0.00086509983129	11.0	69.0	15.9420289855	0.0016135290971
IRF8	3.4013364852	7.80956547673e-133	624.0	3918.0	15.9264931087	1.68086674168e-131
PLEKHA1	3.39761998992	1.89350188928e-19	84.0	528.0	15.9090909091	9.74872259827e-19
HHLA3	3.39481435822	2.72991570672e-13	55.0	346.0	15.8959537572	1.08000317064e-12
uc010crb.1	3.39308378165	6.26252750974e-34	153.0	963.0	15.8878504673	4.82303658925e-33
SEPT8	3.39308378165	1.25221768841e-19	85.0	535.0	15.8878504673	6.49853490991e-19
UNC93B1	3.39157798638	5.83191996305e-90	421.0	2651.0	15.8807996982	9.2008446019e-89
TUBA1B	3.3899156362	4.45280740142e-10	40.0	252.0	15.873015873	1.46178020754e-09
AKT3	3.38757776335	2.03143790832e-06	23.0	145.0	15.8620689655	5.04560428127e-06
AK057714	3.38757776335	2.03143790832e-06	23.0	145.0	15.8620689655	5.04560428127e-06
MERTK	3.3830311609	1.41483391314e-42	195.0	1231.0	15.8407798538	1.28801406658e-41
CASP8	3.37838207546	9.77556975446e-96	451.0	2851.0	15.8190108734	1.63555221117e-94
PHF20	3.3731698716	8.4927386788e-103	486.0	3077.0	15.7946051349	1.50416352622e-101
NCF4	3.37207397496	6.12699642743e-114	540.0	3420.0	15.7894736842	1.1713375523e-112
C11orf67	3.36847421624	9.32431383858e-43	197.0	1249.0	15.7726180945	8.50639157204e-42
IL10RA	3.36768668121	1.28843632106e-85	404.0	2562.0	15.768930523	1.94537423621e-84
ALAS1	3.36290046598	9.29275551628e-70	328.0	2083.0	15.7465194431	1.20564692327e-68
DNAL1	3.36166633923	4.51784171623e-05	17.0	108.0	15.7407407407	9.77399605775e-05
SEMA4A	3.3606625571	2.35927027852e-40	186.0	1182.0	15.7360406091	2.06674620086e-39
B4GALT5	3.35998768831	2.33999811479e-59	278.0	1767.0	15.7328805886	2.66608023596e-58
GPR89B	3.35003427577	7.87946306855e-35	160.0	1020.0	15.6862745098	6.20806181158e-34
FZD5	3.34498904343	0.000355626259363	13.0	83.0	15.6626506024	0.000693644616912
TLE4	3.34209516819	9.36376925419e-102	487.0	3112.0	15.6491002571	1.64276653582e-100
MAX	3.33988824685	9.21044367988e-162	781.0	4994.0	15.6387665198	2.35237264909e-160
SDHB	3.33539251757	1.66559697798e-15	67.0	429.0	15.6177156177	7.30278607546e-15
IFI44L	3.3311109772	4.30976970042e-111	535.0	3430.0	15.5976676385	8.10810508038e-110
NUCB2	3.3287088261	3.95898399736e-43	202.0	1296.0	15.5864197531	3.64495693808e-42
HSD11B1	3.31622181802	1.05880586158e-06	25.0	161.0	15.5279503106	2.68575145376e-06
CD40	3.31166383913	1.44236464152e-37	176.0	1135.0	15.5066079295	1.20583539162e-36
COMMD3	3.30874864209	0.00106557890521	11.0	71.0	15.4929577465	0.00196044802827
C3orf78	3.30295084315	1.19985417422e-205	1011.0	6537.0	15.4658100046	3.86091689724e-204
PTP4A2	3.29883957189	1.92986655827e-44	211.0	1366.0	15.4465592972	1.80231790643e-43
ZSWIM6	3.29543593007	7.66609176263e-54	258.0	1672.0	15.4306220096	8.16209606177e-53
TMX2	3.29489942249	2.41653295415e-40	191.0	1238.0	15.4281098546	2.11405978492e-39
ATL1	3.29328719984	4.42211836638e-35	165.0	1070.0	15.4205607477	3.50747643459e-34
TET2	3.28885398545	8.61388960272e-96	468.0	3039.0	15.3998025666	1.44304851592e-94
CEBPB	3.28669329157	6.92742942848e-189	934.0	6069.0	15.3896852859	2.0146886481e-187
BGN	3.2856105397	0.005132659028	8.0	52.0	15.3846153846	0.00863078092925
MLL	3.28402175317	1.32073571062e-65	318.0	2068.0	15.3771760155	1.63208785533e-64
KLHL36	3.28195173064	2.4276999005e-43	207.0	1347.0	15.3674832962	2.23989344972e-42
TOP1MT	3.28195173064	1.31033742859e-15	69.0	449.0	15.3674832962	5.76459782459e-15
ZCCHC7	3.2793041855	8.16478236172e-18	80.0	521.0	15.3550863724	3.94287409741e-17
ARL6IP6	3.27914280242	2.07237080101e-17	78.0	508.0	15.3543307087	9.83241620917e-17
ABI1	3.27303477682	3.71405766906e-197	981.0	6401.0	15.3257303546	1.13606469877e-195
PUF60	3.26884722062	1.09650504874e-10	45.0	294.0	15.306122449	3.74627217704e-10
NDUFS2	3.26765638375	9.31534136587e-169	840.0	5490.0	15.3005464481	2.4613706861e-167
HLA-E	3.26473812509	0.0	1889.0	12357.0	15.2868819293	0.0
PSMC4	3.25929241143	8.7036163373e-38	181.0	1186.0	15.2613827993	7.32817437726e-37
TNFAIP3	3.25556886489	0.0	2059.0	13507.0	15.2439475827	0.0
HIST1H2BG	3.25359086658	1.25237694421e-77	383.0	2514.0	15.2346857597	1.75819657394e-76
COMMD4	3.25111594086	3.14506733344e-13	58.0	381.0	15.2230971129	1.24122268776e-12
ANKRD30B	3.24618321322	2.55973323979e-05	19.0	125.0	15.2	5.69998837226e-05
KCTD7	3.23651924028	9.16407154875e-30	142.0	937.0	15.1547491996	6.42572438693e-29
OAS1	3.23501163969	7.93440773247e-237	1200.0	7922.0	15.1476899773	2.78025068793e-235
RAF1	3.23367493217	1.11305119988e-19	91.0	601.0	15.1414309484	5.7948200234e-19
WTAP	3.23325021237	8.06148197383e-84	418.0	2761.0	15.1394422311	1.20597543912e-82
CPSF2	3.22849108209	3.88825759185e-80	400.0	2646.0	15.1171579743	5.59152087324e-79
PHRF1	3.22830337912	1.02364326371e-06	26.0	172.0	15.1162790698	2.5975722093e-06
ACADVL	3.22786694498	1.19413517427e-18	86.0	569.0	15.1142355009	5.96379456992e-18
DDAH2	3.22205907858	4.94445716627e-17	78.0	517.0	15.087040619	2.30717671075e-16
C3orf58	3.21633561868	5.857216116e-36	175.0	1162.0	15.0602409639	4.74416258617e-35
LOC641298	3.20848353173	3.38442041519e-14	64.0	426.0	15.0234741784	1.39541596567e-13
TOP1	3.20738171733	1.74681290253e-65	328.0	2184.0	15.0183150183	2.15247087516e-64
RAD9A	3.20347027621	0.000830573352255	12.0	80.0	15.0	0.00155135827289
FBXO34	3.20347027621	0.000830573352255	12.0	80.0	15.0	0.00155135827289
ZNF264	3.20118371641	2.48797452515e-15	70.0	467.0	14.9892933619	1.0842664709e-14
C17orf81	3.19119644373	0.000530861948932	13.0	87.0	14.9425287356	0.00101548047912
E4F1	3.18433365568	8.03741228843e-42	208.0	1395.0	14.9103942652	7.23088994807e-41
KLF3	3.17907637334	1.40707249059e-40	202.0	1357.0	14.8857774503	1.23761450458e-39
ANKRD13A	3.17884541734	2.17079369539e-15	71.0	477.0	14.8846960168	9.48901077339e-15
ADAMDEC1	3.17574551379	4.94063227392e-38	189.0	1271.0	14.8701809599	4.17880413539e-37
ZBTB38	3.17402060053	5.7832731814e-113	582.0	3916.0	14.8621041879	1.10076941959e-111
FAM65A	3.17032595936	7.3258980294e-44	220.0	1482.0	14.8448043185	6.78807372646e-43
GLMN	3.17010079416	3.42236787672e-05	19.0	128.0	14.84375	7.4862497724e-05
ZNF460	3.16501680105	3.28799139193e-22	107.0	722.0	14.8199445983	1.874731934e-21
HIST1H2BC	3.16392126045	7.94681005446e-50	252.0	1701.0	14.8148148148	7.95905475408e-49
ABAT	3.16392126045	0.000915254481491	12.0	81.0	14.8148148148	0.00170073016858
HTRA2	3.16392126045	0.000915254481491	12.0	81.0	14.8148148148	0.00170073016858
HRH2	3.16392126045	2.21291626878e-05	20.0	135.0	14.8148148148	4.94378956765e-05
MT1E	3.16178099675	1.22316606256e-74	383.0	2587.0	14.8047931968	1.68088359548e-73
CHI3L2	3.16042714531	8.69279414177e-53	268.0	1811.0	14.7984538929	9.11341321315e-52
USE1	3.15095437004	5.82770405884e-05	18.0	122.0	14.7540983607	0.000124687545696
ZNF180	3.15095437004	5.82770405884e-05	18.0	122.0	14.7540983607	0.000124687545696
GTF3C5	3.14934097815	5.66056109757e-20	96.0	651.0	14.7465437788	2.98407519337e-19
MRPS6	3.14726904329	1.70717058013e-78	406.0	2755.0	14.7368421053	2.4201982052e-77
ZNF850	3.14726904329	0.000374267186089	14.0	95.0	14.7368421053	0.000729019091872
TTLL3	3.14467846149	1.54275590758e-23	115.0	781.0	14.7247119078	9.16209538535e-23
TPGS1	3.14065713354	2.89458928527e-08	35.0	238.0	14.7058823529	8.39385695037e-08
EXOC3	3.13710836841	1.64722376681e-06	26.0	177.0	14.6892655367	4.12202290058e-06
NAA38	3.1348944599	6.30364550234e-86	448.0	3052.0	14.6788990826	9.55097803385e-85
SLC35F3	3.13228204785	0.00158185319864	11.0	75.0	14.6666666667	0.00285255813321
RP11-545E17.3	3.12533685484	0.0178384623929	6.0	41.0	14.6341463415	0.0277027847459
C10orf26	3.12461789076	1.68222124817e-41	212.0	1449.0	14.6307798482	1.50508439272e-40
AIP	3.12441045295	0.0	6663.0	45544.0	14.6298085368	0.0
CTC-529P8.1	3.1194841641	0.000642843633325	13.0	89.0	14.606741573	0.00121946114595
ASMTL	3.1194841641	0.000642843633325	13.0	89.0	14.606741573	0.00121946114595
C16orf57	3.11621622199	9.32123863871e-16	75.0	514.0	14.5914396887	4.12865765939e-15
LAMA2	3.1151233357	1.29125662053e-58	305.0	2091.0	14.5863223338	1.45462184288e-57
RNF10	3.11292603341	1.52806020848e-40	208.0	1427.0	14.576033637	1.34312256323e-39
TMX2-CTNND1	3.10985722703	5.10480049251e-20	98.0	673.0	14.5616641902	2.69656263318e-19
PURA	3.10952298599	1.72038884253e-45	235.0	1614.0	14.5600991326	1.62536736576e-44
PCF11	3.10759758476	1.9425102308e-10	47.0	323.0	14.5510835913	6.55061815834e-10
MEMO1	3.1069900586	1.95962563222e-19	95.0	653.0	14.5482388974	1.00811765805e-18
ZNF791	3.10639541935	0.00690677787448	8.0	55.0	14.5454545455	0.0114483832193
LFNG	3.10499572181	2.04306776796e-91	484.0	3329.0	14.5389005707	3.25488737543e-90
DEPDC5	3.09106781038	0.00173862675117	11.0	76.0	14.4736842105	0.00311882817238
TXNDC17	3.09106781038	3.14160385166e-32	165.0	1140.0	14.4736842105	2.32578872845e-31
PMPCA	3.08331180159	3.03472020088e-14	68.0	471.0	14.4373673036	1.25321990506e-13
LACTB	3.08261765234	1.03746252102e-146	792.0	5487.0	14.4341170038	2.41702737872e-145
LSM14B	3.08217189828	2.88856769938e-30	155.0	1074.0	14.4320297952	2.04416875841e-29
PAPSS2	3.08099590484	8.08663083496e-61	322.0	2232.0	14.4265232975	9.39465601917e-60
AC008155.1	3.07344011739	8.32360935952e-09	39.0	271.0	14.3911439114	2.50478985356e-08
STX11	3.07187991469	9.49796697122e-67	356.0	2475.0	14.3838383838	1.19413511244e-65
STAT1	3.07009720108	3.28248617025e-35	183.0	1273.0	14.3754909662	2.61793375541e-34
FTSJD1	3.06971826604	1.56650291838e-14	70.0	487.0	14.3737166324	6.56074031538e-14
CYC1	3.06852248097	9.5898191606e-52	274.0	1907.0	14.368117462	9.92576823947e-51
LYRM7	3.05092407258	2.55138872601e-13	64.0	448.0	14.2857142857	1.01122114141e-12
ZSCAN21	3.05092407258	0.000317267786279	15.0	105.0	14.2857142857	0.000621829920255
MAP3K5	3.05092407258	0.00759034414218	8.0	56.0	14.2857142857	0.0124290809735
CBR4	3.05092407258	1.09990741555e-06	28.0	196.0	14.2857142857	2.78783318428e-06
FAM21A	3.05092407258	1.48852578447e-32	170.0	1190.0	14.2857142857	1.11020282261e-31
CTD-2547L16.1	3.05092407258	0.00190783857881	11.0	77.0	14.2857142857	0.00340779081128
C8orf33	3.05092407258	3.51651558348e-05	20.0	140.0	14.2857142857	7.68701909959e-05
C17orf62	3.05092407258	0.000774092800923	13.0	91.0	14.2857142857	0.00144877719724
SAP18	3.04973694259	4.86830372682e-68	367.0	2570.0	14.280155642	6.21689081028e-67
HIST1H2BI	3.03982980322	4.68452908109e-51	274.0	1925.0	14.2337662338	4.77638259248e-50
GATM	3.02462300299	2.48282720711e-22	115.0	812.0	14.1625615764	1.42125731803e-21
MAPK9	3.0201066577	0.000542029045653	14.0	99.0	14.1414141414	0.00103607963439
STX17	3.0201066577	1.05696856955e-11	56.0	396.0	14.1414141414	3.85106261327e-11
RP5-1125A11.1	3.01724941394	1.41956616337e-24	128.0	906.0	14.1280353201	8.73785990711e-24
SEPT2	3.01617550683	7.09414003437e-35	186.0	1317.0	14.1230068337	5.60290525193e-34
FCHSD2	3.0150308482	1.061699759e-16	84.0	595.0	14.1176470588	4.90131280788e-16
LOC100506085	3.0150308482	0.00132917989883	12.0	85.0	14.1176470588	0.00242041443967
RNF114	3.00667896219	4.22554767901e-154	864.0	6137.0	14.0785400033	1.03450319825e-152
ATP1B2	3.00032338064	3.29864448425e-27	144.0	1025.0	14.0487804878	2.16468340713e-26
CAPS	2.99739908885	0.00832353203698	8.0	57.0	14.0350877193	0.0135664388767
USP4	2.99644328557	1.58535293478e-40	220.0	1568.0	14.0306122449	1.39253974001e-39
NIPBL	2.99644328557	3.67477882901e-21	110.0	784.0	14.0306122449	2.02252856804e-20
PABPN1	2.99242552841	1.78219761687e-18	95.0	678.0	14.01179941	8.8497207866e-18
C12orf62	2.98947545077	3.42803795805e-26	139.0	993.0	13.9979859013	2.2018030363e-25
CD83	2.98800534404	0.0	3365.0	24051.0	13.9911022411	0.0
NHS	2.9853128022	0.000927139177072	13.0	93.0	13.9784946237	0.0017210922893
RP11-325B23.2	2.98123291356	5.17872726994e-21	110.0	788.0	13.9593908629	2.8442524085e-20
LRTOMT	2.97696227688	1.3584941666e-05	23.0	165.0	13.9393939394	3.11087267321e-05
SERPINH1	2.97343117516	1.4665494426e-27	148.0	1063.0	13.9228598307	9.7271136499e-27
ZNF169	2.96617618167	0.00041485075629	15.0	108.0	13.8888888889	0.000805655786043
TTYH3	2.96567386564	1.39195701929e-58	328.0	2362.0	13.8865368332	1.5667048702e-57
RGS1	2.9633505438	1.43284675914e-192	1107.0	7978.0	13.8756580597	4.25274152256e-191
CDC42EP1	2.96333773557	1.21215969911e-06	29.0	209.0	13.8755980861	3.06577355806e-06
DIABLO	2.96274707626	3.24407302769e-14	72.0	519.0	13.8728323699	1.33839890067e-13
ORAI2	2.96103549505	1.34068158074e-15	80.0	577.0	13.8648180243	5.89410231641e-15
BCL2L1	2.95964814606	2.61979328257e-71	403.0	2908.0	13.8583218707	3.44361098821e-70
PNPLA2	2.95558269531	1.52878793541e-44	248.0	1792.0	13.8392857143	1.43186189916e-43
CRYBG3	2.95143741804	1.03993300272e-47	267.0	1932.0	13.8198757764	1.01418822471e-46
BATF	2.94668750768	7.72309240769e-38	210.0	1522.0	13.7976346912	6.51526290071e-37
CLPB	2.94571979421	2.03012215728e-06	28.0	203.0	13.7931034483	5.04426377e-06
CBLN1	2.94571979421	5.46651913526e-05	20.0	145.0	13.7931034483	0.000117404177694
DGCR6	2.94155132281	2.79882964089e-39	219.0	1590.0	13.7735849057	2.41278417318e-38
ALDH1A2	2.9349532745	1.02809363648e-09	47.0	342.0	13.7426900585	3.29273645584e-09
ABHD14B	2.93236484696	9.63440671351e-11	53.0	386.0	13.7305699482	3.30554994129e-10
RP11-624C23.1	2.92702867877	3.39941386743e-06	27.0	197.0	13.7055837563	8.25717120265e-06
Y_RNA	2.92554363124	5.95579220694e-05	20.0	146.0	13.698630137	0.000127386144604
RPS15P5	2.92554363124	2.41537039755e-15	80.0	584.0	13.698630137	1.05333160577e-14
HIST2H2AA4	2.92344377936	4.2560154443e-92	534.0	3901.0	13.6887977442	6.8306420711e-91
CTNNBL1	2.92287433961	1.33751741517e-52	300.0	2192.0	13.6861313869	1.3966045299e-51
FAM173A	2.92246411163	5.2308130925e-06	26.0	190.0	13.6842105263	1.24611636801e-05
C15orf39	2.92246411163	9.35374338271e-13	65.0	475.0	13.6842105263	3.59672151674e-12
LSM7	2.92246411163	5.2308130925e-06	26.0	190.0	13.6842105263	1.24611636801e-05
TUBB4B	2.92160364478	0.0	1930.0	14108.0	13.6801814573	0.0
GOSR2	2.91698106451	2.40562225211e-06	28.0	205.0	13.6585365854	5.94771572412e-06
LCMT1	2.90951888382	4.16660794092e-18	97.0	712.0	13.6235955056	2.03937888675e-17
SECTM1	2.90624107532	7.88435053715e-13	66.0	485.0	13.6082474227	3.04686554646e-12
CD38	2.90558332144	2.53406043985e-58	337.0	2477.0	13.6051675414	2.84234561847e-57
PPFIA3	2.90406852155	9.3682391492e-21	113.0	831.0	13.5980746089	5.09996268591e-20
SCAPER	2.90282096226	0.000769731451583	14.0	103.0	13.5922330097	0.00144102950325
MEX3A	2.90026115541	0.00272373640634	11.0	81.0	13.5802469136	0.00475729857348
CXCL11	2.89792788015	1.62904995544e-101	598.0	4407.0	13.5693215339	2.85028928946e-100
UBE2K	2.897537394	9.68034936037e-35	197.0	1452.0	13.5674931129	7.60849707889e-34
HSPD1P1	2.89311765503	3.85412006712e-20	110.0	812.0	13.5467980296	2.04504330092e-19
SMAD2	2.88940456285	2.08102701471e-05	23.0	170.0	13.5294117647	4.66758992257e-05
ATP1B1	2.88879767259	1.97248432303e-20	112.0	828.0	13.5265700483	1.05916134653e-19
SCYL1	2.88600925784	1.5359691986e-12	65.0	481.0	13.5135135135	5.84360537951e-12
SLC35A1	2.88600925784	0.00429775489595	10.0	74.0	13.5135135135	0.00731676449022
ENST00000489347	2.88403591818	7.10437520674e-15	79.0	585.0	13.5042735043	3.02809435041e-14
FOXR2	2.87490922224	0.0159423434582	7.0	52.0	13.4615384615	0.0249278884961
CLTC	2.87405890895	1.06760296326e-44	260.0	1932.0	13.4575569358	1.00353134652e-43
MAGED2	2.87405890895	1.80851759191e-12	65.0	483.0	13.4575569358	6.8504454239e-12
JUN	2.87317204925	0.0	1972.0	14658.0	13.4534042843	0.0
DAGLB	2.86977545577	9.20025849731e-09	43.0	320.0	13.4375	2.75838008453e-08
C1orf38	2.86954965937	1.51385933183e-47	278.0	2069.0	13.436442726	1.47086482166e-46
GPR85	2.86024131804	0.000584099033732	15.0	112.0	13.3928571429	0.00111403865002
MBD2	2.85481803151	3.58776013539e-40	235.0	1758.0	13.3674630262	3.13236277771e-39
COPS6	2.85296335031	3.61439271524e-13	70.0	524.0	13.358778626	1.42126755288e-12
MRPS17	2.84752913441	0.0108419504896	8.0	60.0	13.3333333333	0.0174006612796
DNAJB6	2.84679824911	5.46759295742e-128	779.0	5844.0	13.3299110198	1.14643078139e-126
MX2	2.84335649385	1.15615570856e-104	636.0	4777.0	13.313795269	2.08750336268e-103
CDKN2C	2.83757273883	8.30980537161e-08	38.0	286.0	13.2867132867	2.31719154506e-07
AC096649.1	2.83742127237	5.47023079515e-23	131.0	986.0	13.2860040568	3.19896537728e-22
RHOU	2.83640597373	9.80254038501e-13	68.0	512.0	13.28125	3.76575132994e-12
ANTXR2	2.83179692924	1.95881825834e-09	48.0	362.0	13.2596685083	6.16278735683e-09
PRKRIP1	2.83179692924	1.87674326574e-05	24.0	181.0	13.2596685083	4.23717652911e-05
PHF2	2.83078791555	1.68210983896e-81	496.0	3742.0	13.2549438803	2.45150537068e-80
MIR155HG	2.83040273499	2.2645938071e-201	1245.0	9394.0	13.2531403023	7.11104335563e-200
RGS20	2.83037534444	4.11004380399e-05	22.0	166.0	13.2530120482	8.94085834201e-05
NOS1AP	2.83037534444	0.00322600735674	11.0	83.0	13.2530120482	0.00558281358328
AC005550.4	2.8280255102	2.78823094021e-06	29.0	219.0	13.2420091324	6.8519852973e-06
SNRNP70	2.8268317153	1.66753587099e-29	173.0	1307.0	13.2364192808	1.16360527766e-28
MSL1	2.82659142018	0.00741091936187	9.0	68.0	13.2352941176	0.0121567131488
DHX29	2.82659142018	0.00741091936187	9.0	68.0	13.2352941176	0.0121567131488
ZNF316	2.82456518977	2.9642242485e-08	41.0	310.0	13.2258064516	8.58047544656e-08
TCF21	2.82066565201	0.0173700466566	7.0	53.0	13.2075471698	0.0269882402935
DHRS2	2.81913496925	6.77232245676e-24	139.0	1053.0	13.200379867	4.09108698596e-23
EIF4ENIF1	2.81623760546	2.10470166081e-07	36.0	273.0	13.1868131868	5.67775920119e-07
SNX29	2.81065974334	8.88056646069e-61	371.0	2819.0	13.160695282	1.0298605173e-59
HMP19	2.8100616458	1.15959453177e-09	50.0	380.0	13.1578947368	3.70477486188e-09
DNAJC25-GNG10	2.80823693044	1.61827897471e-27	162.0	1232.0	13.1493506494	1.07170793027e-26
DNAJC7	2.80811696646	1.05618524245e-07	38.0	289.0	13.1487889273	2.91516096642e-07
SMCR8	2.80611572172	1.68379008526e-22	131.0	997.0	13.1394182548	9.69839216144e-22
TUBB3	2.80370116222	1.15315657738e-47	290.0	2209.0	13.128112268	1.12292400794e-46
GDAP2	2.80186904625	8.13528396692e-09	45.0	343.0	13.1195335277	2.45152275313e-08
uc003lyl.3	2.79939911454	7.75254822633e-62	380.0	2899.0	13.1079682649	9.14547431418e-61
CCT6P1	2.79430429077	5.09571998655e-15	84.0	642.0	13.0841121495	2.18484036363e-14
PIGF	2.79169522981	2.19412268041e-17	100.0	765.0	13.0718954248	1.03911092333e-16
AK130480	2.79090213457	6.24629918046e-09	46.0	352.0	13.0681818182	1.89635425843e-08
CDYL	2.79068191031	1.95323734926e-24	144.0	1102.0	13.0671506352	1.1943596209e-23
RHBDF2	2.79029236789	1.09319354582e-05	26.0	199.0	13.0653266332	2.52469641067e-05
PTGER4	2.78342599039	2.45932400557e-10	55.0	422.0	13.0331753555	8.23363689735e-10
PDE7A	2.78048204952	4.79380343246e-09	47.0	361.0	13.0193905817	1.46651562102e-08
SDR39U1	2.77634090605	0.00167609175791	13.0	100.0	13.0	0.00301080459484
DNM2	2.77634090605	0.00167609175791	13.0	100.0	13.0	0.00301080459484
SMCHD1	2.7741885184	7.90773286892e-20	116.0	893.0	12.9899216125	4.14184235681e-19
RPAP3	2.7684311029	0.018885415103	7.0	54.0	12.962962963	0.0292727311719
ATF4	2.76460658269	7.53852665333e-93	589.0	4550.0	12.9450549451	1.22043395384e-91
HIST1H3B	2.75867300031	3.52451846943e-29	178.0	1378.0	12.9172714078	2.4436661388e-28
SLC10A4	2.75756598868	3.20789615761e-16	94.0	728.0	12.9120879121	1.45429844835e-15
MANBAL	2.75567335588	0.0128076842588	8.0	62.0	12.9032258065	0.0203420764037
TTC38	2.75233557323	2.94074617262e-22	133.0	1032.0	12.8875968992	1.68042638435e-21
RPP21	2.75153432714	1.91436375679e-31	193.0	1498.0	12.8838451268	1.39734580788e-30
ZNF664	2.75078245489	2.59919193643e-21	127.0	986.0	12.8803245436	1.43785085845e-20
CYB5R3	2.75045427755	0.000393054939502	17.0	132.0	12.8787878788	0.000764240833611
ENST00000518988	2.74303265241	6.86425911166e-06	28.0	218.0	12.8440366972	1.61541217327e-05
HIST1H2BF	2.73941361058	6.88362915072e-40	250.0	1949.0	12.8270908158	5.98977101468e-39
DUS1L	2.73800878308	0.00598488049634	10.0	78.0	12.8205128205	0.0099863235082
PSMD10	2.73800878308	1.51269394726e-08	45.0	351.0	12.8205128205	4.47950371626e-08
BCL2L12	2.73502457733	7.6082107685e-09	47.0	367.0	12.8065395095	2.2958853294e-08
IDO1	2.73445869066	8.69346778114e-38	237.0	1851.0	12.8038897893	7.32437337361e-37
FMR1	2.73228970469	3.8295068045e-09	49.0	383.0	12.7937336815	1.18082515319e-08
TRIB1	2.72912275052	4.40801334478e-78	504.0	3944.0	12.7789046653	6.20846949969e-77
CRTC2	2.72635768188	0.0028396657435	12.0	94.0	12.7659574468	0.00494847917768
RNF139	2.72028977401	3.36815928713e-39	248.0	1947.0	12.7375449409	2.89782069707e-38
PTGER3	2.71809599193	0.0204909353136	7.0	55.0	12.7272727273	0.0316437653683
FAM208B	2.71672390915	4.5769274119e-07	36.0	283.0	12.7208480565	1.20129328396e-06
ZNF682	2.71585148657	7.1385130342e-05	22.0	173.0	12.7167630058	0.000150969040905
KIAA0090	2.71524782987	2.28104587168e-09	52.0	409.0	12.7139364303	7.128268349e-09
ETS2	2.71432609458	2.12653559525e-23	144.0	1133.0	12.7096204766	1.25773260866e-22
MAGED1	2.71394552299	7.32785765087e-18	107.0	842.0	12.7078384798	3.5439787746e-17
PPM1B	2.71140117422	6.98799957732e-14	81.0	638.0	12.6959247649	2.84509848121e-13
HBP1	2.71140117422	4.23143334675e-26	162.0	1276.0	12.6959247649	2.70445592467e-25
GTF2A1	2.71062869525	1.39857726934e-06	33.0	260.0	12.6923076923	3.51741236243e-06
SLC1A3	2.70987020287	4.56833418837e-176	1168.0	9205.0	12.6887561108	1.26627600104e-174
ACSM3	2.70940272117	0.000459209484804	17.0	134.0	12.6865671642	0.000885321563466
UBAC2	2.70715797989	3.16999550896e-08	45.0	355.0	12.676056338	9.1354337434e-08
TBX1	2.706403161	6.98110185765e-17	101.0	797.0	12.6725219573	3.24238385671e-16
NHP2L1	2.70632934262	2.19502483941e-08	46.0	363.0	12.6721763085	6.4268745298e-08
TRAFD1	2.70398428941	5.18622365765e-66	432.0	3412.0	12.6611957796	6.44559345597e-65
PPP1R8	2.69847075011	7.52688425874e-07	35.0	277.0	12.6353790614	1.93608024067e-06
SPATS2L	2.69547660781	2.7921920507e-15	91.0	721.0	12.6213592233	1.21440269853e-14
APOL6	2.69474307826	2.13436624704e-49	321.0	2544.0	12.6179245283	2.12456058281e-48
UBE2D1	2.69380461786	3.49361141381e-221	1486.0	11781.0	12.6135302606	1.18582110652e-219
FLVCR2	2.69199182875	0.00102218128292	15.0	119.0	12.6050420168	0.00188433872348
GNAQ	2.68723775929	0.000241817967782	19.0	151.0	12.582781457	0.000481856772098
C14orf119	2.68687087585	6.46385050393e-16	97.0	771.0	12.5810635538	2.88168918214e-15
MADD	2.68072826461	4.98358244517e-06	30.0	239.0	12.5523012552	1.19092962844e-05
HIST1H2BD	2.68025105441	1.89807984913e-29	188.0	1498.0	12.5500667557	1.32305833988e-28
EMILIN2	2.67734153308	3.07664835861e-52	344.0	2744.0	12.5364431487	3.20741208195e-51
RELA	2.67725181585	1.55460119258e-14	87.0	694.0	12.5360230548	6.51299242782e-14
HELZ	2.66955856351	0.00481066170096	11.0	88.0	12.5	0.00814304715006
IDH2	2.66955856351	0.0330271797368	6.0	48.0	12.5	0.0493793371568
RP11-15B17.1	2.6680001522	5.41947235252e-33	214.0	1713.0	12.4927028605	4.08898088118e-32
CD48	2.66627497364	2.55665245631e-31	203.0	1626.0	12.4846248462	1.86094523696e-30
BRAP	2.66296706088	2.11590984496e-16	101.0	810.0	12.4691358025	9.64475034519e-16
RNF11	2.65830073254	8.29784163334e-134	915.0	7351.0	12.4472860835	1.79786568722e-132
SETD3	2.65480962117	4.24826319699e-08	45.0	362.0	12.4309392265	1.21512478682e-07
PCK2	2.65384500754	1.33965803359e-56	380.0	3058.0	12.4264224984	1.47464474485e-55

## Sheet: Meet All Thresholds
Gene	Gene Name	Odds ratio	Information
FCAR	Fc Fragment Of IgA Receptor	15.22	Member of the immunoglobulin gene superfamily
TRPM8	Transient receptor potential cation channel subfamily M member 8	13.96	Molecular transducer of cold somatosensation in humans.
RNVU1-14	Variant of snRNA U1	4.27	Component of major spliceosome
C12orf57		3.5	Unknown
ATP6V0C	ATPase H+ Transporting V0 Subunit C	1.82	Component of complex that mediates acidification of eukaryotic intracellular organelles
LGALS1	Galectin 1	1.56	Implicated in modulating cell-cell and cell-matrix interactions
SEC23B	Sec23 Homolog B, Coat Complex II Component	1.18	Component of the COPII complex
AIMP1	Aminoacyl TRNA Synthetase Complex Interacting	0.78	Cytokine that is specifically induced by apoptosis
	These genes are significant in at least two donors at all timepoints when snatched population is compared to the background population at the same timepoint AND the
	previous timepoint.
	Therefore, these genes represent the most consistently snatched/unsnatched genes in the dataset.
