# Supplementary material for: Comprehensive Characterization of Transcriptional Activity during Influenza A Virus Infection Reveals Biases in Cap-Snatching of Host RNA Sequences
Source: J Virol. 2020 May 4;94(10):e01720-19. doi: 10.1128/JVI.01720-19 (PMC7199409; doi:10.1128/JVI.01720-19)
Supplement: Supplemental file 3 [file JVI.01720-19-sd003.xlsx]

## Sheet: README
Table S3: Fasta preranked gene set enrichment analysis (FGSEA) of under- and over- represented 10mers.
This file contains all significant (FDR<0.05) enrichments detected using FGSEA for over and underrepresented 10mer sequences
Column Name	Description
Pathway Name	Name of Pathway as described in database
Direction	Over or Under representation of pathway
p-value	Significance of enrichment
adjusted p-value	Benjamini-Hochberg adjusted significance
ES	Enrichment Score
NES	Normalised Enrichment Score
Number more extreme	The number of random lists ( out of 10^6) of the same length that had a more extreme enrichment score
Size	Size of the pathway after removing genes not present
Leading edge	Genes driving the enrichment score

## Sheet: WikiPathways 2016
Pathway	Direction	p-value	adjusted p-value	ES	NES	Number more extreme	Size	Leading edge
Cytoplasmic Ribosomal Proteins_Mus musculus_WP163	Under-represented	0.000227401	0.0213757	-0.857691	-1.72339	72	45	RPL13 RPS2 RPL19 RPS24 RPL15 RPS11 RPL35 RPL27 RPL35A RPLP2 RPL10 RPSA RPL38 RPL37A RPL37 RPS21 RPS27A RPL31 RPL27A FAU
Cytoplasmic Ribosomal Proteins_Homo sapiens_WP477	Under-represented	3.35434e-06	0.000630616	-0.878746	-1.84854	0	59	RPL13 RPS2 RPL19 RPS24 RPL15 RPS3A RPLP1 RPS11 RPL35 RPL27 UBA52 RPL35A RPL36 RPL14 RPLP2 RPL36A RPL10 RPL23A RPSA RPL38 RPL41 RPL37A RPL37 RPS21 RPS27 RPS27A RPL31 RPL5 RPL27A MRPL19 FAU

## Sheet: Reactome 2016
Pathway	Direction	p-value	adjusted p-value	ES	NES	Number more extreme	Size	Leading edge
RNA polymerase II transcribes snRNA genes_Homo sapiens_R-HSA-6807505	Over-represented	0.000876696	0.0275582	0.884044	1.52931	576	35	RNU5A-1 NABP1 RNU4ATAC POLR2A NABP2 SP1 RNU11 RNU12 POLR2F
Disease_Homo sapiens_R-HSA-1643685	Under-represented	0.000162619	0.00541161	-0.583405	-1.52539	17	311	MAP2K3 RCC1 B2M RPL13 RPS2 RPL19 RPS24 RPL15 RPS3A RPLP1 ERLEC1 RPS11 RPL35 RPL27 HLA-A UBA52 RPL35A RPL36 RPL14 RPLP2 RPL36A RPL10 RPL23A XRCC5 RPSA VAV1 FDX1 RPL38 SUPT5H BANF1 RPL41 RPL37A RPL37 RPS21 RPS27 RPS27A RPL31 RPL5 RPL27A PPIA FAU LY96 PSMB8 PSMB4 RPL34 CCR5 RPS18 NR4A1 GTF2F2 RPS8
Metabolism of amino acids and derivatives_Homo sapiens_R-HSA-71291	Under-represented	0.00102482	0.0280817	-0.655987	-1.58135	206	147	RPL13 RPS2 RPL19 RPS24 AIMP2 RPL15 RPS3A RPLP1 RPS11 RPL35 RPL27 UBA52 RPL35A RPL36 RPL14 RPLP2 RPL36A RPL10 RPL23A RPSA RPL38 RPL41 RPL37A RPL37 RPS21 RPS27 RPS27A RPL31 TYR RPL5 RPL27A FAU PSMB8 PSMB4 RPL34
Infectious disease_Homo sapiens_R-HSA-5663205	Under-represented	5.84255e-06	0.000593931	-0.700104	-1.7407	0	190	MAP2K3 RCC1 B2M RPL13 RPS2 RPL19 RPS24 RPL15 RPS3A RPLP1 RPS11 RPL35 RPL27 HLA-A UBA52 RPL35A RPL36 RPL14 RPLP2 RPL36A RPL10 RPL23A XRCC5 RPSA RPL38 SUPT5H BANF1 RPL41 RPL37A RPL37 RPS21 RPS27 RPS27A RPL31 RPL5 RPL27A PPIA FAU PSMB8 PSMB4 RPL34 CCR5 RPS18 GTF2F2 RPS8
rRNA processing_Homo sapiens_R-HSA-72312	Under-represented	0.0019571	0.0488459	-0.707597	-1.61045	486	97	RPL13 RPS2 RPL19 RPS24 UTP11 RPL15 RPS3A RPLP1 RPS11 RPL35 RPL27 UBA52 RPL35A RPL36 RPL14 RPLP2 RPL36A RPL10 RPL23A RPSA RPL38 RPL41 RPL37A RPL37 RPS21 RPS27 RPS27A RPL31 RPL5 RPL27A PNO1
Translation_Homo sapiens_R-HSA-72766	Under-represented	0.000920139	0.0275582	-0.721395	-1.64954	225	100	RPL13 RPS2 RPL19 RPS24 RPL15 RPS3A RPLP1 RPS11 RPL35 RPL27 EIF2S1 UBA52 SRPRA RPL35A SRPRB RPL36 RPL14 RPLP2 RPL36A RPL10 RPL23A RPSA RPL38 RPL41 RPL37A RPL37 RPS21 RPS27 RPS27A RPL31 EIF3L RPL5 EEF1A1P5 RPL27A EEF1B2 SSR4 FAU TRAM1 EIF4B RPL34 RPS18 EIF3B RPS8
SRP-dependent cotranslational protein targeting to membrane_Homo sapiens_R-HSA-1799339	Under-represented	0.00103138	0.0280817	-0.765336	-1.66761	286	73	RPL13 RPS2 RPL19 RPS24 RPL15 RPS3A RPLP1 RPS11 RPL35 RPL27 UBA52 SRPRA RPL35A SRPRB RPL36 RPL14 RPLP2 RPL36A RPL10 RPL23A RPSA RPL38 RPL41 RPL37A RPL37 RPS21 RPS27 RPS27A RPL31 RPL5 RPL27A SSR4 FAU TRAM1
Influenza Infection_Homo sapiens_R-HSA-168254	Under-represented	4.99219e-05	0.00175901	-0.791215	-1.77215	12	87	RPL13 RPS2 RPL19 RPS24 RPL15 RPS3A RPLP1 RPS11 RPL35 RPL27 UBA52 RPL35A RPL36 RPL14 RPLP2 RPL36A RPL10 RPL23A RPSA RPL38 RPL41 RPL37A RPL37 RPS21 RPS27 RPS27A RPL31 RPL5 RPL27A FAU RPL34 RPS18 GTF2F2 RPS8
Influenza Life Cycle_Homo sapiens_R-HSA-168255	Under-represented	1.88474e-05	0.000993508	-0.810167	-1.80201	4	83	RPL13 RPS2 RPL19 RPS24 RPL15 RPS3A RPLP1 RPS11 RPL35 RPL27 UBA52 RPL35A RPL36 RPL14 RPLP2 RPL36A RPL10 RPL23A RPSA RPL38 RPL41 RPL37A RPL37 RPS21 RPS27 RPS27A RPL31 RPL5 RPL27A FAU RPL34 RPS18 GTF2F2 RPS8
Cap-dependent Translation Initiation_Homo sapiens_R-HSA-72737	Under-represented	3.31093e-05	0.00132216	-0.810692	-1.78531	8	78	RPL13 RPS2 RPL19 RPS24 RPL15 RPS3A RPLP1 RPS11 RPL35 RPL27 EIF2S1 UBA52 RPL35A RPL36 RPL14 RPLP2 RPL36A RPL10 RPL23A RPSA RPL38 RPL41 RPL37A RPL37 RPS21 RPS27 RPS27A RPL31 EIF3L RPL5 RPL27A FAU EIF4B RPL34 RPS18 EIF3B RPS8
Eukaryotic Translation Initiation_Homo sapiens_R-HSA-72613	Under-represented	3.31093e-05	0.00132216	-0.810692	-1.78531	8	78	RPL13 RPS2 RPL19 RPS24 RPL15 RPS3A RPLP1 RPS11 RPL35 RPL27 EIF2S1 UBA52 RPL35A RPL36 RPL14 RPLP2 RPL36A RPL10 RPL23A RPSA RPL38 RPL41 RPL37A RPL37 RPS21 RPS27 RPS27A RPL31 EIF3L RPL5 RPL27A FAU EIF4B RPL34 RPS18 EIF3B RPS8
GTP hydrolysis and joining of the 60S ribosomal subunit_Homo sapiens_R-HSA-72706	Under-represented	4.71958e-05	0.00175901	-0.813747	-1.78053	12	75	RPL13 RPS2 RPL19 RPS24 RPL15 RPS3A RPLP1 RPS11 RPL35 RPL27 EIF2S1 UBA52 RPL35A RPL36 RPL14 RPLP2 RPL36A RPL10 RPL23A RPSA RPL38 RPL41 RPL37A RPL37 RPS21 RPS27 RPS27A RPL31 EIF3L RPL5 RPL27A FAU EIF4B RPL34 RPS18 EIF3B RPS8
Influenza Viral RNA Transcription and Replication_Homo sapiens_R-HSA-168273	Under-represented	1.46504e-05	0.000877556	-0.820044	-1.80196	3	77	RPL13 RPS2 RPL19 RPS24 RPL15 RPS3A RPLP1 RPS11 RPL35 RPL27 UBA52 RPL35A RPL36 RPL14 RPLP2 RPL36A RPL10 RPL23A RPSA RPL38 RPL41 RPL37A RPL37 RPS21 RPS27 RPS27A RPL31 RPL5 RPL27A FAU RPL34 RPS18 GTF2F2 RPS8
L13a-mediated translational silencing of Ceruloplasmin expression_Homo sapiens_R-HSA-156827	Under-represented	2.15619e-05	0.000993508	-0.823856	-1.79513	5	73	RPL13 RPS2 RPL19 RPS24 RPL15 RPS3A RPLP1 RPS11 RPL35 RPL27 EIF2S1 UBA52 RPL35A RPL36 RPL14 RPLP2 RPL36A RPL10 RPL23A RPSA RPL38 RPL41 RPL37A RPL37 RPS21 RPS27 RPS27A RPL31 EIF3L RPL5 RPL27A FAU EIF4B RPL34 RPS18 EIF3B RPS8
3' -UTR-mediated translational regulation_Homo sapiens_R-HSA-157279	Under-represented	2.15619e-05	0.000993508	-0.823856	-1.79513	5	73	RPL13 RPS2 RPL19 RPS24 RPL15 RPS3A RPLP1 RPS11 RPL35 RPL27 EIF2S1 UBA52 RPL35A RPL36 RPL14 RPLP2 RPL36A RPL10 RPL23A RPSA RPL38 RPL41 RPL37A RPL37 RPS21 RPS27 RPS27A RPL31 EIF3L RPL5 RPL27A FAU EIF4B RPL34 RPS18 EIF3B RPS8
Selenoamino acid metabolism_Homo sapiens_R-HSA-2408522	Under-represented	1.05728e-05	0.000703681	-0.853802	-1.84399	2	69	RPL13 RPS2 RPL19 RPS24 AIMP2 RPL15 RPS3A RPLP1 RPS11 RPL35 RPL27 UBA52 RPL35A RPL36 RPL14 RPLP2 RPL36A RPL10 RPL23A RPSA RPL38 RPL41 RPL37A RPL37 RPS21 RPS27 RPS27A RPL31 RPL5 RPL27A
Nonsense Mediated Decay (NMD) independent of the Exon Junction Complex (EJC)_Homo sapiens_R-HSA-975956	Under-represented	1.01429e-05	0.000703681	-0.861641	-1.82372	2	61	RPL13 RPS2 RPL19 RPS24 RPL15 RPS3A RPLP1 RPS11 RPL35 RPL27 UBA52 RPL35A RPL36 RPL14 RPLP2 RPL36A RPL10 RPL23A RPSA RPL38 RPL41 RPL37A RPL37 RPS21 RPS27 RPS27A RPL31 RPL5 RPL27A
Formation of a pool of free 40S subunits_Homo sapiens_R-HSA-72689	Under-represented	6.94076e-06	0.000593931	-0.86937	-1.86439	1	66	RPL13 RPS2 RPL19 RPS24 RPL15 RPS3A RPLP1 RPS11 RPL35 RPL27 UBA52 RPL35A RPL36 RPL14 RPLP2 RPL36A RPL10 RPL23A RPSA RPL38 RPL41 RPL37A RPL37 RPS21 RPS27 RPS27A RPL31 EIF3L RPL5 RPL27A FAU RPL34 RPS18 EIF3B RPS8
Selenocysteine synthesis_Homo sapiens_R-HSA-2408557	Under-represented	6.69326e-06	0.000593931	-0.870602	-1.83263	1	59	RPL13 RPS2 RPL19 RPS24 RPL15 RPS3A RPLP1 RPS11 RPL35 RPL27 UBA52 RPL35A RPL36 RPL14 RPLP2 RPL36A RPL10 RPL23A RPSA RPL38 RPL41 RPL37A RPL37 RPS21 RPS27 RPS27A RPL31 RPL5 RPL27A
Viral mRNA Translation_Homo sapiens_R-HSA-192823	Under-represented	6.62445e-06	0.000593931	-0.873913	-1.82901	1	57	RPL13 RPS2 RPL19 RPS24 RPL15 RPS3A RPLP1 RPS11 RPL35 RPL27 UBA52 RPL35A RPL36 RPL14 RPLP2 RPL36A RPL10 RPL23A RPSA RPL38 RPL41 RPL37A RPL37 RPS21 RPS27 RPS27A RPL31 RPL5 RPL27A
Eukaryotic Translation Termination_Homo sapiens_R-HSA-72764	Under-represented	6.69326e-06	0.000593931	-0.87811	-1.84844	1	59	RPL13 RPS2 RPL19 RPS24 RPL15 RPS3A RPLP1 RPS11 RPL35 RPL27 UBA52 RPL35A RPL36 RPL14 RPLP2 RPL36A RPL10 RPL23A RPSA RPL38 RPL41 RPL37A RPL37 RPS21 RPS27 RPS27A RPL31 RPL5 RPL27A
Peptide chain elongation_Homo sapiens_R-HSA-156902	Under-represented	6.59387e-06	0.000593931	-0.880574	-1.83751	1	56	RPL13 RPS2 RPL19 RPS24 RPL15 RPS3A RPLP1 RPS11 RPL35 RPL27 UBA52 RPL35A RPL36 RPL14 RPLP2 RPL36A RPL10 RPL23A RPSA RPL38 RPL41 RPL37A RPL37 RPS21 RPS27 RPS27A RPL31 RPL5 RPL27A
Eukaryotic Translation Elongation_Homo sapiens_R-HSA-156842	Under-represented	6.65892e-06	0.000593931	-0.882406	-1.85237	1	58	RPL13 RPS2 RPL19 RPS24 RPL15 RPS3A RPLP1 RPS11 RPL35 RPL27 UBA52 RPL35A RPL36 RPL14 RPLP2 RPL36A RPL10 RPL23A RPSA RPL38 RPL41 RPL37A RPL37 RPS21 RPS27 RPS27A RPL31 RPL5 EEF1A1P5 RPL27A EEF1B2 FAU
Lipid digestion, mobilization, and transport_Homo sapiens_R-HSA-73923	Under-represented	0.00162081	0.0422116	-0.91389	-1.62295	623	20	CAV1 APOE PRKACB LPL

## Sheet: NCI Nature 2016
No significant pathways with FDR<0.05

## Sheet: KEGG 2016
No significant pathways with FDR <0.05

## Sheet: Biocarta 2016
No significant pathways with FDR <0.05

## Sheet: GO Molecular Function 2018
No significant terms with FDR <0.05

## Sheet: GO Cellular Component 2018
Pathway	Direction	p-value	adjusted p-value	ES	NES	Number more extreme	Size	Leading edge
cytosolic large ribosomal subunit (GO:0022625)	Under-represented	5.87895e-06	0.000467376	-0.919646	-1.78256	1	36	RPL13 RPL19 RPL15 RPLP1 RPL35 RPL27 RPL35A RPL36 RPL14 RPLP2 RPL36A RPL10 RPL23A RPL38 RPL41 RPL37A RPL37 RPL31 RPL5 RPL27A
large ribosomal subunit (GO:0015934)	Under-represented	2.96002e-06	0.000467376	-0.920759	-1.7924	0	37	RPL13 RPL19 RPL15 RPLP1 RPL35 RPL27 RPL35A RPL36 RPL14 RPLP2 RPL36A RPL10 RPL23A RPL38 RPL41 RPL37A RPL37 RPL31 RBM3 RPL5 RPL27A
cytosolic part (GO:0044445)	Under-represented	2.26328e-05	0.00119954	-0.816627	-1.8191	5	84	RPL13 RPS2 RPL19 RPS24 RPL15 RPS3A RPLP1 RPS11 RPL35 RPL27 RPL35A RPL36 RPL14 RPLP2 RPL36A RPL10 RPL23A RPSA RPL38 RPL41 RPL37A RPL37 RPS21 RPS27 RPS27A RPL31 RPL5 RPL27A
cytosolic ribosome (GO:0022626)	Under-represented	3.16639e-05	0.00125864	-0.843016	-1.81929	8	69	RPL13 RPS2 RPL19 RPS24 RPL15 RPS3A RPLP1 RPS11 RPL35 RPL27 RPL35A RPL36 RPL14 RPLP2 RPL36A RPL10 RPL23A RPSA RPL38 RPL41 RPL37A RPL37 RPS21 RPS27 RPS27A RPL31 RPL5 RPL27A

## Sheet: GO Biological Process 2018
Pathway	Direction	p-value	adjusted p-value	ES	NES	Number more extreme	Size	Leading edge
positive regulation of response to DNA damage stimulus (GO:2001022)	Over-represented	0.000201327	0.028362	0.935495	1.53806	125	23	ANKLE1 TIGAR PMAIP1 DHX9
positive regulation of response to stimulus (GO:0048584)	Over-represented	0.000465849	0.0403855	0.924087	1.52671	292	24	ANKLE1 IER5 DHX9
ribosome biogenesis (GO:0042254)	Under-represented	9.65281e-05	0.0181312	-0.740474	-1.73497	21	118	DIS3 DIS3L RPL13 RPS2 RPL19 RPS24 UTP11 RPL15 RPS3A RPLP1 RPS11 RPL35 RPL27 UBA52 RPL35A RPL36 RPL14 RPLP2 RPL36A RPL10 RPL23A RPSA RPL38 RPL41 RPL37A RPL37 RPS21 RPS27 RPS27A RPL31 RPL5 RPL27A PNO1
rRNA processing (GO:0006364)	Under-represented	0.000200936	0.028362	-0.744841	-1.72121	47	107	DIS3 DIS3L RPL13 RPS2 RPL19 RPS24 UTP11 RPL15 RPS3A RPLP1 RPS11 RPL35 RPL27 UBA52 RPL35A RPL36 RPL14 RPLP2 RPL36A RPL10 RPL23A RPSA RPL38 RPL41 RPL37A RPL37 RPS21 RPS27 RPS27A RPL31 RPL5 RPL27A PNO1
rRNA metabolic process (GO:0016072)	Under-represented	7.8478e-05	0.0176889	-0.763529	-1.75727	18	104	SPIN1 DIS3 DIS3L RPL13 RPS2 RPL19 RPS24 UTP11 RPL15 RPS3A RPLP1 RPS11 RPL35 RPL27 UBA52 RPL35A RPL36 RPL14 RPLP2 RPL36A RPL10 RPL23A RPSA RPL38 RPL41 RPL37A RPL37 RPS21 RPS27 RPS27A RPL31 RPL5 RPL27A PNO1
positive regulation of binding (GO:0051099)	Under-represented	0.000269959	0.0304244	-0.860685	-1.71808	87	43	CAV1 MMP9 APOE B2M
cotranslational protein targeting to membrane (GO:0006613)	Under-represented	6.8406e-06	0.00197252	-0.872278	-1.85579	1	63	RPL13 RPS2 RPL19 RPS24 RPL15 RPS3A RPLP1 RPS11 RPL35 RPL27 UBA52 SRPRA RPL35A RPL36 RPL14 RPLP2 RPL36A RPL10 RPL23A RPSA RPL38 RPL41 RPL37A RPL37 RPS21 RPS27 RPS27A RPL31 RPL5 RPL27A
cytoplasmic translation (GO:0002181)	Under-represented	0.000402746	0.0378245	-0.876102	-1.69794	136	36	RPL19 RPL15 RPS3A RPLP1 RPL35A RPL36 RPLP2 RPL36A RPL38 RPL41 RPS21 RPL31 RPL27A EIF4B
viral transcription (GO:0019083)	Under-represented	7.00096e-06	0.00197252	-0.880178	-1.89655	1	68	RPL13 RPS2 RPL19 RPS24 RPL15 RPS3A RPLP1 RPS11 RPL35 RPL27 UBA52 RPL35A RPL36 RPL14 RPLP2 RPL36A RPL10 RPL23A RPSA RPL38 RPL41 RPL37A RPL37 RPS21 RPS27 RPS27A RPL31 RPL5 RPL27A
SRP-dependent cotranslational protein targeting to membrane (GO:0006614)	Under-represented	6.80513e-06	0.00197252	-0.88173	-1.87095	1	62	RPL13 RPS2 RPL19 RPS24 RPL15 RPS3A RPLP1 RPS11 RPL35 RPL27 UBA52 RPL35A RPL36 RPL14 RPLP2 RPL36A RPL10 RPL23A RPSA RPL38 RPL41 RPL37A RPL37 RPS21 RPS27 RPS27A RPL31 RPL5 RPL27A
viral gene expression (GO:0019080)	Under-represented	6.90572e-06	0.00197252	-0.883677	-1.88979	1	65	RPL13 RPS2 RPL19 RPS24 RPL15 RPS3A RPLP1 RPS11 RPL35 RPL27 UBA52 RPL35A RPL36 RPL14 RPLP2 RPL36A RPL10 RPL23A RPSA RPL38 RPL41 RPL37A RPL37 RPS21 RPS27 RPS27A RPL31 RPL5 RPL27A
positive regulation of protein binding (GO:0032092)	Under-represented	0.000252044	0.0304244	-0.897336	-1.70667	87	32	CAV1 MMP9 APOE B2M
cholesterol transport (GO:0030301)	Under-represented	0.000399234	0.0378245	-0.940225	-1.64657	156	18	APOC1 CAV1 APOE NPC2
