# Supplementary material for: Comprehensive Characterization of Transcriptional Activity during Influenza A Virus Infection Reveals Biases in Cap-Snatching of Host RNA Sequences
Source: J Virol. 2020 May 4;94(10):e01720-19. doi: 10.1128/JVI.01720-19 (PMC7199409; doi:10.1128/JVI.01720-19)
Supplement: Supplemental file 4 [file JVI.01720-19-sd004.xlsx]

## Sheet: README
Table S4: Clustering of transcripts expressed in IAV- infected MDMs.
Analysis was restricted to the dominant promoters (p1) and used averaged data from the 4
donors. A Pearson correlation coefficient threshold of 0.94 and an MCL of 1.7 was used.
This file contains transcripts from all donors data GT10 p1 averaged r0.94 mcl1.7 across all timepoints, including uninfected.
Column Name:	Description
			Example Graph
Name	Fantom 5 promoter name
Connections	Number of connections in network
Gene ID	HGNC Gene Identification
Annotation	Clustered transcription start site position
Description	Brief description
Association_with_transcript	Distance from known trancript
Cluster	Cluster to which transcript was assigned
Sample Labels
Mock 0	Uninfected sample at 0 hours
Mock 24	Uninfected sample at 24 hours
Flu 0	Infected sample at 0 hours
Flu 2	Infected sample at 2 hours
Flu 7	Infected sample at 7 hours
Flu 24	Infected sample at 24 hours

## Sheet: Flu data GT10 p1 averaged_r-0.9
Name	Connections	Gene ID	Annotation	Description	Association_with_transcript	Cluster	MCL_1.7_6
p1@A1BG-AS1	1180	A1BG-AS1	hg19::chr19:58859101..58859149,+;hg_177833.1	CAGE_peak_1_at_A1BG-AS1_5end	0bp_to_ENST00000594950.4,ENST00000593374.4,ENST00000599728.4,ENST00000593960.4,uc002qse.3,BC040926_5end	Cluster001
p1@AACS	3333	AACS	hg19::chr12:125549973..125549995,+;hg_128668.1	CAGE_peak_1_at_AACS_5end	0bp_to_ENST00000418937.5,AK308779,AK024036,AK304176,AK022451_5end	Cluster001
p1@AAGAB	936	AAGAB	hg19::chr15:67546963..67547024,-;hg_150626.1	CAGE_peak_1_at_AAGAB_5end	0bp_to_ENST00000561452.4,ENST00000558725.4,ENST00000561229.1,AL136715,BC058886,BC047026,BC035852,AK021568,CR533540,KJ894718,AB528136,AM393020,AM393411,CU691322_5end	Cluster001
p1@AAMDC	1202	AAMDC	hg19::chr11:77532171..77532210,+;hg_115998.1	CAGE_peak_1_at_AAMDC_5end	0bp_to_ENST00000526415.4,ENST00000531855.1,ENST00000393427.5,ENST00000527134.4,ENST00000304716.11,ENST00000630098.1,NM_024684,uc001oyp.3,uc001oyq.3,uc001oyr.1,BC016854,AK024688,AF092136,BC002752_5end	Cluster001
p1@AARS2	1216	AARS2	hg19::chr6:44281043..44281091,-;hg_73775.1	CAGE_peak_1_at_AARS2_5end	0bp_to_ENST00000244571.4,NM_020745,uc010jza.1,BC131728,AB033096,AB462941_5end	Cluster001
p1@AARSD1	1425	AARSD1	hg19::chr17:41116454..41116497,-;hg_166196.1	CAGE_peak_1_at_AARSD1_5end	0bp_to_ENST00000427569.5,ENST00000441280.6,ENST00000436545.4,ENST00000416949.4,ENST00000492036.1,AK309477_5end	Cluster001
p1@AASDHPPT	615	AASDHPPT	hg19::chr11:105948366..105948416,+;hg_116495.1	CAGE_peak_1_at_AASDHPPT_5end	0bp_to_ENST00000525660.1,AF201943,BC016728,AK312529,BC015470,AK293362_5end	Cluster001
p1@AASS	3297	AASS	hg19::chr7:121784285..121784350,-;hg_85924.1	CAGE_peak_1_at_AASS_5end	0bp_to_ENST00000473553.4,ENST00000417368.5,NM_005763,uc003vkb.3,uc011knw.2,AK294326_5end	Cluster001
p1@AATF	3120	AATF	hg19::chr17:35306233..35306325,+;hg_160448.1	CAGE_peak_1_at_AATF_5end	0bp_to_ENST00000613840.1,AF083208,BC000591,AJ249940_5end	Cluster001
p1@ABAT	3357	ABAT	hg19::chr16:8768462..8768484,+;hg_152653.1	CAGE_peak_1_at_ABAT_5end	0bp_to_ENST00000563992.1,AK096146_5end	Cluster001
p1@ABCA11P,p1@ZNF721	3266	ABCA11P,p1	hg19::chr4:467892..467963,-;hg_50989.1	CAGE_peak_1_at_ABCA11P,p1@ZNF721_5end	0bp_to_ENST00000451020.5,ENST00000506646.4,ENST00000505900.1,BC036795,AK024359,AK303674,BC060316,BC065035,BC040413_5end	Cluster001
p1@ABCA5	3163	ABCA5	hg19::chr17:67323232..67323299,-;hg_167801.1	CAGE_peak_1_at_ABCA5_5end	0bp_to_ENST00000392676.6,ENST00000592568.1,ENST00000589609.1,AJ275973,AJ512612_5end	Cluster001
p1@ABCB5	3255	ABCB5	hg19::chr7:20686946..20686958,+;hg_77529.1	CAGE_peak_1_at_ABCB5_5end	0bp_to_ENST00000477094.4_5end	Cluster001
p1@ABCC4	942	ABCC4	hg19::chr13:95953664..95953740,-;hg_137874.1	CAGE_peak_1_at_ABCC4_5end	0bp_to_ENST00000376887.7,ENST00000536256.2,ENST00000629385.1,NM_001301829,NM_005845,NM_001301830,NM_001105515,uc001vmd.4,uc010afk.3,uc001vme.2,uc010tih.1,uc001vmf.2,uc010afl.1,uc010afm.1,AF071202,AK296247,AK290317,BC041560_5end	Cluster001
p1@ABCC5	2697	ABCC5	hg19::chr3:183735660..183735727,-;hg_45866.1	CAGE_peak_1_at_ABCC5_5end	0bp_to_ENST00000265586.9,ENST00000443376.4,ENST00000392579.5,ENST00000382494.5,ENST00000438979.5,ENST00000446941.2,NM_005688,NM_001023587,uc003fmg.3,uc003fmh.3,uc010hxm.3,uc010hxn.3,uc010hxo.3,uc003fmi.3,AF146074,U83661,AF104942,AB209454,BC142719,AY754874,AY754875,AY754876,BC051358_5end	Cluster001
p1@ABCD1	3351	ABCD1	hg19::chrX:152990302..152990319,+;hg_198100.1	CAGE_peak_1_at_ABCD1_5end	4bp_to_ENST00000218104.5,NM_000033,uc004fif.2,BC025358_5end	Cluster001
p1@ABCD3	1555	ABCD3	hg19::chr1:94883931..94883980,+;hg_4090.1	CAGE_peak_1_at_ABCD3_5end	0bp_to_NM_002858,NM_001122674,uc001dqm.4,uc001dqn.4,uc010oto.2,uc010otp.2,uc009wdr.3,AK296791,AK302714,AK308159,BC068509_5end	Cluster001
p1@ABCF1	2848	ABCF1	hg19::chr6:30539204..30539255,+;hg_66743.1	CAGE_peak_1_at_ABCF1_5end	0bp_to_ENST00000441867.4,ENST00000468958.1,AK307551,BC034488,AK298061,BC112923,BC016772_5end	Cluster001
p1@ABCF3	597	ABCF3	hg19::chr3:183903943..183903996,+;hg_40150.1	CAGE_peak_1_at_ABCF3_5end	0bp_to_ENST00000463685.1,ENST00000478288.4,ENST00000292808.5,ENST00000473311.4,ENST00000481116.4,ENST00000498136.4,ENST00000466416.1,AK092415,AK097073,AK299433,AK299256,BC009253,AK027288,BC051754,BC035652,BC051884,CU690830,CU679275,JF432237,AK290106,KJ894186,KJ899124_5end	Cluster001
p1@ABHD11	3329	ABHD11	hg19::chr7:73153122..73153148,-;hg_84329.1	CAGE_peak_1_at_ABHD11_5end	0bp_to_BC067750_5end	Cluster001
p1@ABHD12	392	ABHD12	hg19::chr20:25371412..25371507,-;hg_186800.1	CAGE_peak_1_at_ABHD12_5end	0bp_to_BC014049_5end	Cluster001
p1@ABHD13	2291	ABHD13	hg19::chr13:108870828..108870878,+;hg_135973.1	CAGE_peak_1_at_ABHD13_5end	0bp_to_BC022566_5end	Cluster001
p1@ABHD17B	3339	ABHD17B	hg19::chr9:74526099..74526124,-;hg_100938.1	CAGE_peak_1_at_ABHD17B_5end	0bp_to_BC044576_5end	Cluster001
p1@ABHD3	3286	ABHD3	hg19::chr18:19284724..19284779,-;hg_171323.1	CAGE_peak_1_at_ABHD3_5end	0bp_to_ENST00000289119.5,ENST00000580981.4,ENST00000577891.1,ENST00000579982.1,NM_138340,NM_001308256,uc002ktl.2,uc010xao.1,AF007152,BC021196,AK298728_5end	Cluster001
p1@ABHD5	3292	ABHD5	hg19::chr3:43732420..43732436,+;hg_36313.1	CAGE_peak_1_at_ABHD5_5end	7bp_to_ENST00000013894.2_5end	Cluster001
p1@ABHD8	2652	ABHD8	hg19::chr19:17414179..17414249,-;hg_179855.1	CAGE_peak_1_at_ABHD8_5end	0bp_to_ENST00000594194.1,AK021805,BC007895,AK298251,AK225140,AK225340,AK315366_5end	Cluster001
p1@ABI2	3298	ABI2	hg19::chr2:204192989..204193038,+;hg_24752.1	CAGE_peak_1_at_ABI2_5end	0bp_to_ENST00000261017.8,ENST00000447762.4,AK311427,AK302853_5end	Cluster001
p1@ABL2	2474	ABL2	hg19::chr1:179112189..179112219,-;hg_16075.1	CAGE_peak_1_at_ABL2_5end	0bp_to_ENST00000512653.4,ENST00000509520.4,ENST00000504324.1,ENST00000508127.1,BC065912,AK225255,AK309549_5end	Cluster001
p1@ABR	1707	ABR	hg19::chr17:1083234..1083294,-;hg_163683.1	CAGE_peak_1_at_ABR_5end	0bp_to_NM_021962,uc002fsd.5_5end	Cluster001
p1@ABTB2	2950	ABTB2	hg19::chr11:34379546..34379563,-;hg_119251.1	CAGE_peak_1_at_ABTB2_5end	0bp_to_ENST00000435224.2,NM_145804,uc001mvl.2,AK291744_5end	Cluster001
p1@ACAA2	130	ACAA2	hg19::chr18:47339882..47339910,-;hg_171924.1	CAGE_peak_1_at_ACAA2_5end	0bp_to_AK225457,D16294_5end	Cluster001
p1@ACADSB	3337	ACADSB	hg19::chr10:124768482..124768542,+;hg_107478.1	CAGE_peak_1_at_ACADSB_5end	0bp_to_ENST00000368869.7,ENST00000358776.6,uc010qub.2,AK298638,BC013756,U12778,AK314241_5end	Cluster001
p1@ACAP2	630	ACAP2	hg19::chr3:195163706..195163777,-;hg_46270.1	CAGE_peak_1_at_ACAP2_5end	0bp_to_ENST00000480906.4,ENST00000490224.1,BC060767,AK290369,AK222635_5end	Cluster001
p1@ACAP3	3194	ACAP3	hg19::chr1:1243252..1243318,-;hg_9749.1	CAGE_peak_1_at_ACAP3_5end	0bp_to_NM_030649,uc001aeb.2,BC051194_5end	Cluster001
p1@ACBD3	670	ACBD3	hg19::chr1:226374373..226374464,-;hg_17749.1	CAGE_peak_1_at_ACBD3_5end	0bp_to_ENST00000366812.5,NM_022735,uc001hpy.3,AB043587,BC045533,AY150218,BC060792,AK025520,BC039575,AK314468_5end	Cluster001
p1@ACBD6	698	ACBD6	hg19::chr1:180471671..180471764,-;hg_16108.1	CAGE_peak_1_at_ACBD6_5end	193bp_to_BC006505_5end	Cluster001
p1@ACBD7	3236	ACBD7	hg19::chr10:15130767..15130782,-;hg_108412.1	CAGE_peak_1_at_ACBD7_5end	0bp_to_ENST00000356189.5,NM_001039844,uc010qby.1,uc001inv.3,AK295169,AK095538,BC029526_5end	Cluster001
p1@ACER2	3243	ACER2	hg19::chr9:19408999..19409016,+;hg_96258.1	CAGE_peak_1_at_ACER2_5end	0bp_to_BC092487_5end	Cluster001
p1@ACHE	3262	ACHE	hg19::chr7:100493499..100493515,-;hg_85256.1	CAGE_peak_1_at_ACHE_5end	0bp_to_ENST00000419336.5,ENST00000241069.8,AK223443,BC026315,AF334270,BC036813_5end	Cluster001
p1@ACIN1	1794	ACIN1	hg19::chr14:23564320..23564362,-;hg_142311.1	CAGE_peak_1_at_ACIN1_5end	0bp_to_ENST00000605057.4,AB014570,AK299034_5end	Cluster001
p1@ACKR2	3316	ACKR2	hg19::chr3:42846107..42846160,+;hg_36284.1	CAGE_peak_1_at_ACKR2_5end	84bp_to_ENST00000565749.1_5end	Cluster001
p1@ACLY	3237	ACLY	hg19::chr17:40075197..40075213,-;hg_166070.1	CAGE_peak_1_at_ACLY_5end	0bp_to_ENST00000590770.4,ENST00000590735.1_5end	Cluster001
p1@ACO1	1105	ACO1	hg19::chr9:32384617..32384709,+;hg_96412.1	CAGE_peak_1_at_ACO1_5end	0bp_to_ENST00000379923.4,ENST00000309951.7,AF261088,AK057904,AB209480,AK308752,Z11559_5end	Cluster001
p1@ACOT7	3325	ACOT7	hg19::chr1:6453426..6453447,-;hg_10028.1	CAGE_peak_1_at_ACOT7_5end	0bp_to_U91316,AK300831,AK289572_5end	Cluster001
p1@ACOT9	2920	ACOT9	hg19::chrX:23761317..23761419,-;hg_198728.1	CAGE_peak_1_at_ACOT9_5end	0bp_to_ENST00000379303.8,ENST00000336430.10,ENST00000494361.4,ENST00000492081.1,NM_001033583,NM_001037171,uc004dao.3,uc004dap.3,uc011mjt.2,uc004dar.3,uc004dat.1,AF132950,BX648512,AK000659,BC136671,BC144360,BC144370,BC012573_5end	Cluster001
p1@ACOX1	2818	ACOX1	hg19::chr17:73975198..73975269,-;hg_168151.1	CAGE_peak_1_at_ACOX1_5end	0bp_to_ENST00000573078.4,ENST00000301608.7,ENST00000588176.4,ENST00000589301.1,AK291793,AK292965,AK300447,AK225897,BC010425_5end	Cluster001
p1@ACOX3	3248	ACOX3	hg19::chr4:8430152..8430200,-;hg_51332.1	CAGE_peak_1_at_ACOX3_5end	0bp_to_ENST00000514423.1_5end	Cluster001
p1@ACSF2	3228	ACSF2	hg19::chr17:48503603..48503622,+;hg_161665.1	CAGE_peak_1_at_ACSF2_5end	0bp_to_ENST00000502667.4,BC012053,AK300145,AK225561,AK024573,AK225044,AK295258,CU680180,CU680788,KJ899622,KJ899623_5end	Cluster001
p1@ACSF3	1478	ACSF3	hg19::chr16:89160269..89160349,+;hg_155571.1	CAGE_peak_1_at_ACSF3_5end	0bp_to_ENST00000540697.4,ENST00000406948.6,ENST00000378345.7,ENST00000541755.2,BC028399,AK290963,BC064609,BC072391,AK075499_5end	Cluster001
p1@ACSL1	3063	ACSL1	hg19::chr4:185747114..185747128,-;hg_55185.1	CAGE_peak_1_at_ACSL1_5end	0bp_to_AK292798_5end	Cluster001
p1@ACSL3	1245	ACSL3	hg19::chr2:223725723..223725765,+;hg_25635.1	CAGE_peak_1_at_ACSL3_5end	0bp_to_ENST00000535678.1,NM_203372,NM_004457,uc002vni.3,uc002vnj.3,BC041692,AK314621,AB061712_5end	Cluster001
p1@ACSL4	860	ACSL4	hg19::chrX:108976449..108976501,-;hg_200136.1	CAGE_peak_1_at_ACSL4_5end	0bp_to_ENST00000469857.1,BC034959,AK294915,AB061714,Y12777,AK307566,Y13058_5end	Cluster001
p1@ACSL5	817	ACSL5	hg19::chr10:114135952..114136022,+;hg_107053.1	CAGE_peak_1_at_ACSL5_5end	0bp_to_ENST00000356116.4,ENST00000433418.4,ENST00000354273.4,NM_016234,uc001kzu.3,AK024932,AK223288,BC007985,AY358520_5end	Cluster001
p1@ACSS2	3151	ACSS2	hg19::chr20:33464407..33464423,+;hg_184269.1	CAGE_peak_1_at_ACSS2_5end	0bp_to_ENST00000467019.4,ENST00000253382.5,AK092281_5end	Cluster001
p1@ACTL10	3264	ACTL10	hg19::chr20:32254740..32254757,+;hg_184174.1	CAGE_peak_1_at_ACTL10_5end	-417bp_to_BC137111,BC137114_5end	Cluster001
p1@ACTN1-AS1	3285	ACTN1-AS1	hg19::chr14:69446210..69446217,+;hg_140324.1	CAGE_peak_1_at_ACTN1-AS1_5end	182bp_to_ENST00000553961.1,NR_073422,uc031qpf.1_5end	Cluster001
p1@ACTN2	3204	ACTN2	hg19::chr1:236849791..236849806,+;hg_9248.1	CAGE_peak_1_at_ACTN2_5end	0bp_to_AK297886_5end	Cluster001
p1@ACTR3B	3319	ACTR3B	hg19::chr7:152456829..152456900,+;hg_82148.1	CAGE_peak_1_at_ACTR3B_5end	0bp_to_ENST00000377776.6,ENST00000256001.11,ENST00000397282.2,NR_073001,NR_073000,NM_020445,NM_001040135,uc003wle.2,uc003wlg.2,uc011kvp.2,uc003wlf.2,AK315534,BC008682,AK294292_5end	Cluster001
p1@ACTR5	1887	ACTR5	hg19::chr20:37377090..37377126,+;hg_184588.1	CAGE_peak_1_at_ACTR5_5end	0bp_to_NM_024855,uc002xjd.2,BC038402,AK022847_5end	Cluster001
p1@ACTR6	2137	ACTR6	hg19::chr12:100594557..100594634,+;hg_127563.1	CAGE_peak_1_at_ACTR6_5end	0bp_to_ENST00000551517.4,ENST00000546902.4,ENST00000550813.4,ENST00000549977.4,ENST00000547458.4,ENST00000548180.4,ENST00000551440.1,ENST00000552064.4,ENST00000552376.4,ENST00000551617.1,BC015107,AF161399,AK222959,AB038229,AF212251,BC050679,AK296991,AK023495,AK023684,AF175226,HQ447318,KJ894558,CU677213_5end	Cluster001
p1@ACVR1	3174	ACVR1	hg19::chr2:158732561..158732631,-;hg_31420.1	CAGE_peak_1_at_ACVR1_5end	188bp_to_ENST00000434821.4,ENST00000424669.4,NM_001111067,uc010fog.2_5end	Cluster001
p1@ACVR1B	3149	ACVR1B	hg19::chr12:52345448..52345532,+;hg_125537.1	CAGE_peak_1_at_ACVR1B_5end	0bp_to_ENST00000257963.7,ENST00000541224.4,ENST00000426655.5,ENST00000536420.4,ENST00000415850.5,NM_004302,NM_020328,uc001rzl.3,uc001rzm.3,uc010snn.2,uc001rzn.3,BC040531,AK299120,L10125,BC000254,CU674106,L10126,AB384957,BT007072,U14722,EU831986,EU832079,Z22536,KJ890624_5end	Cluster001
p1@ACVR2A	3120	ACVR2A	hg19::chr2:148602058..148602150,+;hg_22942.1	CAGE_peak_1_at_ACVR2A_5end	0bp_to_ENST00000487959.4,ENST00000241416.10,ENST00000535787.4,ENST00000462659.1,NM_001278580,NM_001278579,uc002twg.4,uc010zbn.3,AK301629_5end	Cluster001
p1@ADA	1981	ADA	hg19::chr20:43280325..43280348,-;hg_187356.1	CAGE_peak_1_at_ADA_5end	0bp_to_ENST00000492931.4,ENST00000539235.4,ENST00000537820.1,X02994_5end	Cluster001
p1@ADAM17	3001	ADAM17	hg19::chr2:9695847..9695966,-;hg_26834.1	CAGE_peak_1_at_ADAM17_5end	0bp_to_ENST00000310823.6,ENST00000497134.4,ENST00000618923.1,ENST00000478059.1,NM_003183,uc002qzu.4,uc010ewy.4,uc010ewz.4,uc010exb.1,uc002qzv.3,GQ402545,U92649,U69611,U69612,U86755,BC146658,AK289829,BC062687_5end	Cluster001
p1@ADAMTS1	3332	ADAMTS1	hg19::chr21:28217721..28217735,-;hg_190026.1	CAGE_peak_1_at_ADAMTS1_5end	0bp_to_ENST00000284984.6,NM_006988,uc002ymf.3,BC036515,BX647388,AK314475,DQ108407_5end	Cluster001
p1@ADAMTS17	3276	ADAMTS17	hg19::chr15:100882172..100882186,-;hg_151786.1	CAGE_peak_1_at_ADAMTS17_5end	0bp_to_NM_139057,uc002bvv.1_5end	Cluster001
p1@ADAMTS4	3332	ADAMTS4	hg19::chr1:161168834..161168851,-;hg_15608.1	CAGE_peak_1_at_ADAMTS4_5end	0bp_to_ENST00000367996.5,ENST00000367995.3,NM_005099,uc001fyt.4,uc001fyu.2,AY358886,BC063293,AK291573,BC030812_5end	Cluster001
p1@ADAP1	1359	ADAP1	hg19::chr7:994302..994329,-;hg_82397.1	CAGE_peak_1_at_ADAP1_5end	0bp_to_NM_006869,uc003sjo.5_5end	Cluster001
p1@ADAR	3231	ADAR	hg19::chr1:154580616..154580695,-;hg_14828.1	CAGE_peak_1_at_ADAR_5end	0bp_to_ENST00000368474.7,BC038227,X79449,U10439,AK304153_5end	Cluster001
p1@ADAT2	2263	ADAT2	hg19::chr6:143771799..143771869,-;hg_76042.1	CAGE_peak_1_at_ADAT2_5end	0bp_to_ENST00000237283.8,ENST00000367593.1,NM_182503,uc003qjj.3_5end	Cluster001
p1@ADCK1	357	ADCK1	hg19::chr14:78266436..78266487,+;hg_140795.1	CAGE_peak_1_at_ADCK1_5end	0bp_to_ENST00000556048.4,ENST00000393639.7,ENST00000557501.4,ENST00000341211.5,AK299430,BX248292,BC017459,BC058906,AK096919_5end	Cluster001
p1@ADCK3	1121	ADCK3	hg19::chr1:227127981..227128012,+;hg_8891.1	CAGE_peak_1_at_ADCK3_5end	0bp_to_ENST00000366778.4,ENST00000366777.3,ENST00000478406.4,BX648860,BC005171,AK293571,AK297735,AK074693,AK126200,AK092784,AK301012,AK090494_5end	Cluster001
p1@ADCK5	1242	ADCK5	hg19::chr8:145597713..145597775,+;hg_91508.1	CAGE_peak_1_at_ADCK5_5end	0bp_to_ENST00000533715.2,ENST00000529654.4,ENST00000308860.9,ENST00000525136.1,ENST00000532190.2,ENST00000526833.2,BC032402,AK092773,BC101659,BC143322,BC143326_5end	Cluster001
p1@ADGRB1	3205	ADGRB1	hg19::chr8:143531017..143531037,+;hg_91338.1	CAGE_peak_1_at_ADGRB1_5end	3bp_to_ENST00000521208.4_5end	Cluster001
p1@ADGRE1	2288	ADGRE1	hg19::chr19:6887571..6887610,+;hg_173522.1	CAGE_peak_1_at_ADGRE1_5end	0bp_to_ENST00000250572.11,ENST00000381407.8,ENST00000312053.7,ENST00000450315.6,ENST00000381404.7,BC059395,X81479,AK297003,AK313495,AK291518,AK290401,AK131562,AK297011_5end	Cluster001
p1@ADGRE2	3339	ADGRE2	hg19::chr19:14887645..14887660,-;hg_179679.1	CAGE_peak_1_at_ADGRE2_5end	0bp_to_ENST00000392965.6,ENST00000601345.4,ENST00000392962.3,ENST00000599423.4,AK298700,AK222891,AK301458_5end	Cluster001
p1@ADGRE5	891	ADGRE5	hg19::chr19:14492247..14492264,+;hg_174242.1	CAGE_peak_1_at_ADGRE5_5end	0bp_to_ENST00000592261.5,ENST00000242786.5,AK314697,AK304553,AK300343,AK225677,AK097264_5end	Cluster001
p1@ADIPOR2	729	ADIPOR2	hg19::chr12:1800179..1800250,+;hg_123387.1	CAGE_peak_1_at_ADIPOR2_5end	0bp_to_ENST00000357103.4,NM_024551,uc001qjm.3,AK128511,AK127111,BC051858_5end	Cluster001
p1@ADIRF	3301	ADIRF	hg19::chr10:88728230..88728245,+;hg_106012.1	CAGE_peak_1_at_ADIRF_5end	0bp_to_AK304688,AK312031_5end	Cluster001
p1@ADIRF-AS1	3204	ADIRF-AS1	hg19::chr10:88730922..88731004,-;hg_110427.1	CAGE_peak_1_at_ADIRF-AS1_5end	-64bp_to_ENST00000418273.2,ENST00000609111.1,AK128041_5end	Cluster001
p1@ADK	2075	ADK	hg19::chr10:75936500..75936537,+;hg_105587.1	CAGE_peak_1_at_ADK_5end	0bp_to_AK302706,AK290633,BC003568_5end	Cluster001
p1@ADM	3111	ADM	hg19::chr11:10326612..10326630,+;hg_113023.1	CAGE_peak_1_at_ADM_5end	0bp_to_ENST00000534464.1,ENST00000530439.1,ENST00000524948.4,AK312893_5end	Cluster001
p1@ADPGK	1511	ADPGK	hg19::chr15:73076030..73076121,-;hg_150847.1	CAGE_peak_1_at_ADPGK_5end	0bp_to_ENST00000567941.4,ENST00000569534.4,ENST00000569517.4,ENST00000569058.1,ENST00000562823.1,BC044589,AK075560,AK055526,AK293282,BC006112,EU831454,EU831541,CU675251,BC018074_5end	Cluster001
p1@ADPGK-AS1	1403	ADPGK-AS1	hg19::chr15:73075463..73075507,+;hg_147592.1	CAGE_peak_1_at_ADPGK-AS1_5end	-288bp_to_ENST00000563592.4,NR_040107,uc002avk.1,AK127877_5end	Cluster001
p1@ADPRHL2	3227	ADPRHL2	hg19::chr1:36554470..36554519,+;hg_2147.1	CAGE_peak_1_at_ADPRHL2_5end	0bp_to_ENST00000373178.4,AJ427295,AK000453,AK295283,BC014169,AK316349,AK223037,CR457237,KJ894094_5end	Cluster001
p1@ADPRM	3136	ADPRM	hg19::chr17:10600894..10600974,+;hg_159596.1	CAGE_peak_1_at_ADPRM_5end	0bp_to_ENST00000379774.4,ENST00000468843.1,ENST00000527582.2,NM_020233,uc002gmt.3,uc002gmu.3,uc002gmv.3,BC070155,AK292629,AB073393,BC001294_5end	Cluster001
p1@ADRA2A	3328	ADRA2A	hg19::chr10:112836779..112836797,+;hg_107032.1	CAGE_peak_1_at_ADRA2A_5end	0bp_to_NM_000681,uc001kzo.3_5end	Cluster001
p1@ADRB2	3177	ADRB2	hg19::chr5:148206163..148206201,+;hg_59323.1	CAGE_peak_1_at_ADRB2_5end	0bp_to_AK313151,BC012481,AK223025_5end	Cluster001
p1@ADRBK1	646	ADRBK1	hg19::chr11:67033909..67033950,+;hg_115416.1	CAGE_peak_1_at_ADRBK1_5end	0bp_to_BC037963,BC090863_5end	Cluster001
p1@ADRBK2	1566	ADRBK2	hg19::chr22:25960595..25960655,+;hg_191477.1	CAGE_peak_1_at_ADRBK2_5end	161bp_to_ENST00000324198.9_5end	Cluster001
p1@ADRM1	1221	ADRM1	hg19::chr20:60878005..60878086,+;hg_185720.1	CAGE_peak_1_at_ADRM1_5end	0bp_to_AK307459,BC017245,BC093021,BC003059,AK297567,D64154_5end	Cluster001
p1@ADSSL1	3275	ADSSL1	hg19::chr14:105190558..105190573,+;hg_141840.1	CAGE_peak_1_at_ADSSL1_5end	4bp_to_BX248286_5end	Cluster001
p1@AEBP2	3141	AEBP2	hg19::chr12:19592602..19592648,+;hg_124597.1	CAGE_peak_1_at_AEBP2_5end	0bp_to_ENST00000398864.6,ENST00000266508.12,NM_153207,NM_001114176,uc001ref.2,uc001ree.2,AK131361,AK126973,BC022220_5end	Cluster001
p1@AEN	3225	AEN	hg19::chr15:89164560..89164599,+;hg_148287.1	CAGE_peak_1_at_AEN_5end	0bp_to_ENST00000557787.1,AK308119,BC020988,AF318330_5end	Cluster001
p1@AFF1	3118	AFF1	hg19::chr4:87856129..87856186,+;hg_48688.1	CAGE_peak_1_at_AFF1_5end	0bp_to_ENST00000504956.4,ENST00000395146.7,ENST00000507468.4,NM_001166693,uc011ccx.2,uc003hqh.2,uc011ccy.2,uc011ccz.2,AK296149,BC017432,AK300364_5end	Cluster001
p1@AFF4	2871	AFF4	hg19::chr5:132299313..132299334,-;hg_63385.1	CAGE_peak_1_at_AFF4_5end	0bp_to_ENST00000265343.8_5end	Cluster001
p1@AFMID	3232	AFMID	hg19::chr17:76183432..76183451,+;hg_163045.1	CAGE_peak_1_at_AFMID_5end	0bp_to_ENST00000591256.4,ENST00000589256.4,ENST00000592988.4,ENST00000589107.4,ENST00000588199.4,ENST00000588800.4,ENST00000591952.4,ENST00000327898.8,ENST00000586542.4,BC020920,BC142973,BX647783,BX648442,EU832465,EU832546,HQ258157,KJ895402_5end	Cluster001
p1@AFTPH	3354	AFTPH	hg19::chr2:64751475..64751556,+;hg_20592.1	CAGE_peak_1_at_AFTPH_5end	0bp_to_AK222821_5end	Cluster001
p1@AGAP5,p1@BMS1P4	3345	AGAP5,p1	hg19::chr10:75490225..75490276,-;hg_110106.1	CAGE_peak_1_at_AGAP5,p1@BMS1P4_5end	0bp_to_ENST00000580790.1,ENST00000584747.4,NR_026592,uc001juu.4,uc001juv.3,uc010qkm.1,uc021pto.1,BC063124,BC099910,BC046139,AK294783_5end	Cluster001
p1@AGFG1	1527	AGFG1	hg19::chr2:228336849..228336904,+;hg_25746.1	CAGE_peak_1_at_AGFG1_5end	0bp_to_ENST00000409979.5,ENST00000310078.11,NM_001135188,NM_004504,NM_001135187,NM_001135189,uc002vpd.2,uc002vpc.2,uc002vpe.2,uc002vpf.2,AK097451_5end	Cluster001
p1@AGO2	2615	AGO2	hg19::chr8:141645693..141645783,-;hg_95338.1	CAGE_peak_1_at_AGO2_5end	0bp_to_ENST00000220592.8_5end	Cluster001
p1@AGO3	3339	AGO3	hg19::chr1:36396677..36396749,+;hg_2138.1	CAGE_peak_1_at_AGO3_5end	0bp_to_ENST00000373191.7,ENST00000397828.3,NM_024852,NM_177422,uc001bzp.3,uc001bzq.3,BC066888,AK292870_5end	Cluster001
p1@AGPAT3	3222	AGPAT3	hg19::chr21:45285082..45285117,+;hg_189406.1	CAGE_peak_1_at_AGPAT3_5end	0bp_to_NM_020132,uc002zdv.3_5end	Cluster001
p1@AGPAT5	3041	AGPAT5	hg19::chr8:6566147..6566197,+;hg_87255.1	CAGE_peak_1_at_AGPAT5_5end	0bp_to_ENST00000523234.4,AL136587,AB528060,AM392899,AM393058,DQ896747,DQ893436_5end	Cluster001
p1@AGRN	1719	AGRN	hg19::chr1:955448..955508,+;hg_50.1	CAGE_peak_1_at_AGRN_5end	0bp_to_ENST00000620552.3,ENST00000379370.5,NM_001305275,NM_198576,uc001ack.2,AB191264_5end	Cluster001
p1@AGTPBP1	3297	AGTPBP1	hg19::chr9:88356789..88356903,-;hg_101191.1	CAGE_peak_1_at_AGTPBP1_5end	0bp_to_ENST00000357081.6,ENST00000376081.7,AK001544,AB028958_5end	Cluster001
p1@AHCTF1	3370	AHCTF1	hg19::chr1:247095194..247095235,-;hg_18496.1	CAGE_peak_1_at_AHCTF1_5end	-45bp_to_ENST00000478568.1_5end	Cluster001
p1@AHCY	3306	AHCY	hg19::chr20:32891151..32891168,-;hg_186989.1	CAGE_peak_1_at_AHCY_5end	0bp_to_ENST00000217426.5,ENST00000606061.1,AK290422,AK300014,AK316180,AK309204_5end	Cluster001
p1@AHCYL2	1962	AHCYL2	hg19::chr7:128864848..128864913,+;hg_81013.1	CAGE_peak_1_at_AHCYL2_5end	0bp_to_ENST00000325006.6,ENST00000446544.5,NM_015328,NM_001130720,uc003vot.3,uc011kov.2,BC024325,AB020635,AK129958_5end	Cluster001
p1@AHI1	3358	AHI1	hg19::chr6:135818844..135818921,-;hg_75730.1	CAGE_peak_1_at_AHI1_5end	0bp_to_ENST00000367800.7,ENST00000457866.5,ENST00000265602.9,ENST00000531788.4,ENST00000327035.9,ENST00000524469.4,ENST00000531527.1,NM_001134831,NM_001134830,NM_017651,NM_001134832,uc003qgi.3,uc003qgh.3,uc003qgj.3,uc003qgk.4,uc003qgl.3,AJ459824,AJ606362,DQ090887,AK092262,BC094800,AJ459825_5end	Cluster001
p1@AHR	3006	AHR	hg19::chr7:17338266..17338282,+;hg_77350.1	CAGE_peak_1_at_AHR_5end	0bp_to_NM_001621,uc032zfq.1,uc011jxz.1,AK307495_5end	Cluster001
p1@AHRR	3042	AHRR	hg19::chr5:321810..321877,+;hg_55470.1	CAGE_peak_1_at_AHRR_5end	0bp_to_ENST00000514523.1_5end	Cluster001
p1@AHSA1	2209	AHSA1	hg19::chr14:77924394..77924451,+;hg_140784.1	CAGE_peak_1_at_AHSA1_5end	0bp_to_AJ243310,BC000321,AK313824_5end	Cluster001
p1@AHSA2	3346	AHSA2	hg19::chr2:61404545..61404621,+;hg_20477.1	CAGE_peak_1_at_AHSA2_5end	0bp_to_ENST00000357022.5,ENST00000463681.1,ENST00000489653.4,NM_152392,uc002sbb.3,uc002sbc.2,BC030998,BC050395_5end	Cluster001
p1@AIDA	3088	AIDA	hg19::chr1:222885791..222885851,-;hg_17614.1	CAGE_peak_1_at_AIDA_5end	0bp_to_BC067805,AK022868,BC171848_5end	Cluster001
p1@AIM2	3061	AIM2	hg19::chr1:159046532..159046595,-;hg_15365.1	CAGE_peak_1_at_AIM2_5end	0bp_to_AK292042_5end	Cluster001
p1@AK1	1610	AK1	hg19::chr9:130639944..130639961,-;hg_102608.1	CAGE_peak_1_at_AK1_5end	0bp_to_ENST00000550992.1,AK313758_5end	Cluster001
p1@AK2	192	AK2	hg19::chr1:33502473..33502500,-;hg_11601.1	CAGE_peak_1_at_AK2_5end	0bp_to_ENST00000467905.4,ENST00000480134.4_5end	Cluster001
p1@AK4	3243	AK4	hg19::chr1:65613852..65613892,+;hg_3255.1	CAGE_peak_1_at_AK4_5end	0bp_to_ENST00000327299.7,AK025926_5end	Cluster001
p1@AKAP10	3243	AKAP10	hg19::chr17:19881113..19881156,-;hg_164901.1	CAGE_peak_1_at_AKAP10_5end	0bp_to_ENST00000225737.9,ENST00000582611.4,ENST00000572341.4,ENST00000576896.4,ENST00000571858.1,BC017055,AF037439,AK312438,AK295180_5end	Cluster001
p1@AKAP11	1464	AKAP11	hg19::chr13:42846272..42846334,+;hg_134874.1	CAGE_peak_1_at_AKAP11_5end	0bp_to_ENST00000025301.3,NM_016248,uc001uys.2,AF176555_5end	Cluster001
p1@AKAP12	3314	AKAP12	hg19::chr6:151561535..151561551,+;hg_70579.1	CAGE_peak_1_at_AKAP12_5end	0bp_to_BC046095,AK307578_5end	Cluster001
p1@AKAP13,p1@MIR7706	3068	AKAP13,p1	hg19::chr15:85923797..85923844,+;hg_148176.1	CAGE_peak_1_at_AKAP13,p1@MIR7706_5end	0bp_to_ENST00000560571.1,ENST00000559362.4,ENST00000613747.1,NR_106993,AK125331,KC832804_5end	Cluster001
p1@AKAP2	3303	AKAP2	hg19::chr9:112810962..112810985,+;hg_97960.1	CAGE_peak_1_at_AKAP2_5end	0bp_to_ENST00000374525.4,ENST00000495980.1,AK057098,AK304311_5end	Cluster001
p1@AKAP8	2758	AKAP8	hg19::chr19:15490568..15490606,-;hg_179738.1	CAGE_peak_1_at_AKAP8_5end	0bp_to_ENST00000269701.5,ENST00000537303.4,Y11997,BC037270,AK308251,AK303640_5end	Cluster001
p1@AKAP8L	2813	AKAP8L	hg19::chr19:15529790..15529845,-;hg_179746.1	CAGE_peak_1_at_AKAP8L_5end	0bp_to_ENST00000609519.4,ENST00000595465.5,ENST00000593845.4,ENST00000599137.4,ENST00000596213.4,ENST00000596195.4,ENST00000595067.1,ENST00000601147.2,uc002naw.1,uc002nax.1,uc010xoh.1,uc002nay.1,AK225291,AK001594,AK094736,AK295956,AK225046,AK310990_5end	Cluster001
p1@AKIRIN1	3309	AKIRIN1	hg19::chr1:39456911..39456986,+;hg_2255.1	CAGE_peak_1_at_AKIRIN1_5end	0bp_to_ENST00000446189.5,ENST00000372984.7,NM_024595,NM_001136275,uc001ccw.3,uc010oip.2,uc010oiq.2,AK022728,AK092624,AK303098,AK298890,AK124799,AK126262,AK223276,BC001498_5end	Cluster001
p1@AKIRIN2	355	AKIRIN2	hg19::chr6:88411939..88412012,-;hg_74639.1	CAGE_peak_1_at_AKIRIN2_5end	0bp_to_NM_018064,uc003pmk.3,AK222701,AK001204_5end	Cluster001
p1@AKR1C1	817	AKR1C1	hg19::chr10:5005598..5005621,+;hg_103614.1	CAGE_peak_1_at_AKR1C1_5end	0bp_to_AK310658,AK303435,BC020216_5end	Cluster001
p1@AKT2	489	AKT2	hg19::chr19:40791211..40791269,-;hg_180975.1	CAGE_peak_1_at_AKT2_5end	0bp_to_ENST00000584288.4,ENST00000579047.4,BC022779,AK294453,AK314619,AK308906,BC040028_5end	Cluster001
p1@AKTIP	3072	AKTIP	hg19::chr16:53537105..53537156,-;hg_157402.1	CAGE_peak_1_at_AKTIP_5end	0bp_to_ENST00000300245.7,ENST00000570004.4,ENST00000563108.4,ENST00000568596.4,ENST00000566045.4,ENST00000561799.4,ENST00000564497.1,BC095401,AK023320,AK222743,BC001134,AK303503_5end	Cluster001
p1@ALAS1	3235	ALAS1	hg19::chr3:52232168..52232186,+;hg_36816.1	CAGE_peak_1_at_ALAS1_5end	0bp_to_AK293190_5end	Cluster001
p1@ALCAM	2774	ALCAM	hg19::chr3:105085734..105085760,+;hg_37745.1	CAGE_peak_1_at_ALCAM_5end	0bp_to_ENST00000306107.8,BC017840,BC057809,AK316113_5end	Cluster001
p1@ALDH1A2	3347	ALDH1A2	hg19::chr15:58357901..58357917,-;hg_150206.1	CAGE_peak_1_at_ALDH1A2_5end	0bp_to_ENST00000558595.4_5end	Cluster001
p1@ALDH1A3	3332	ALDH1A3	hg19::chr15:101420028..101420044,+;hg_148932.1	CAGE_peak_1_at_ALDH1A3_5end	0bp_to_ENST00000557963.1,AK303441,AK312303,BC009245_5end	Cluster001
p1@ALDH4A1	1380	ALDH4A1	hg19::chr1:19229014..19229056,-;hg_10614.1	CAGE_peak_1_at_ALDH4A1_5end	0bp_to_ENST00000290597.8,ENST00000538839.4,BC007581,BC023600,FJ462711,U24266,U24267,AK222486,KR710110,DQ893505,DQ896489,AB587364_5end	Cluster001
p1@ALDOC	3330	ALDOC	hg19::chr17:26903900..26903933,-;hg_165038.1	CAGE_peak_1_at_ALDOC_5end	0bp_to_ENST00000395319.6,ENST00000584086.4,ENST00000581807.4,ENST00000582381.1,AK294157,AK293623,AK293693,AK294091_5end	Cluster001
p1@ALG11,p1@UTP14C	2163	ALG11,p1	hg19::chr13:52586517..52586559,+;hg_135223.1	CAGE_peak_1_at_ALG11,p1@UTP14C_5end	0bp_to_ENST00000523764.1,ENST00000616513.1,ENST00000521508.1,NR_036571,NM_001004127,uc001vfz.2,uc001vga.3,uc001vgb.3,BC142998,AK296747,AK092428,BC108677,BC111022,AK025456,BC143059,BC150316_5end	Cluster001
p1@ALKBH1	3278	ALKBH1	hg19::chr14:78174344..78174381,-;hg_144249.1	CAGE_peak_1_at_ALKBH1_5end	0bp_to_ENST00000216489.6,ENST00000557057.4,NM_006020,uc001xuc.1,BC025787,KJ897918,DQ890543,DQ893703,CU693074,BX537699_5end	Cluster001
p1@ALOX12-AS1	3238	ALOX12-AS1	hg19::chr17:6915646..6915673,-;hg_164081.1	CAGE_peak_1_at_ALOX12-AS1_5end	0bp_to_ENST00000572385.4,ENST00000570562.4,ENST00000399541.5,ENST00000574377.4,ENST00000571010.3,ENST00000575727.4,ENST00000399540.2,ENST00000573939.1,NR_040089,uc021tou.1,uc002gdy.4,AK074580_5end	Cluster001
p1@ALPK1	1176	ALPK1	hg19::chr4:113218497..113218567,+;hg_49291.1	CAGE_peak_1_at_ALPK1_5end	0bp_to_ENST00000504176.5,ENST00000458497.4,ENST00000505176.4,ENST00000177648.12,ENST00000502366.4,ENST00000509722.4,ENST00000505127.4,ENST00000504488.1,ENST00000509688.4,ENST00000426472.5,ENST00000515330.4,ENST00000515106.1,NM_001253884,NM_001102406,NM_025144,uc003iam.4,uc011cfw.1,uc003iap.4,uc003ian.4,uc011cfx.2,uc003iao.4,AK026323,AK304708,AK097246,BC028117,AK303489,BX648798,BC060780_5end	Cluster001
p1@ALPL	3313	ALPL	hg19::chr1:21835908..21835926,+;hg_1164.1	CAGE_peak_1_at_ALPL_5end	0bp_to_ENST00000539907.4,ENST00000540617.4,AK312667,AK295608,AK298085_5end	Cluster001
p1@ALS2	2842	ALS2	hg19::chr2:202645612..202645693,-;hg_33265.1	CAGE_peak_1_at_ALS2_5end	0bp_to_ENST00000482891.4,ENST00000482789.4,ENST00000467448.4,ENST00000496244.4,ENST00000409632.5,ENST00000410052.1,ENST00000462747.1,AB053305,AF391100,BC071576,AK291029,BC029174,AK023024,AB053306_5end	Cluster001
p1@AMBRA1	1517	AMBRA1	hg19::chr11:46615557..46615608,-;hg_119524.1	CAGE_peak_1_at_AMBRA1_5end	0bp_to_ENST00000534300.4,ENST00000528950.1,AK057896,AK000301,AB051523,AK304530_5end	Cluster001
p1@AMD1	3042	AMD1	hg19::chr6:111195979..111195994,+;hg_69265.1	CAGE_peak_1_at_AMD1_5end	0bp_to_ENST00000368882.6,ENST00000368877.8,NM_001287216,NM_001634,NM_001287214,NR_109768,uc003puk.2,uc011eaz.2,uc003pul.2,uc011eba.2,AK302761,AK300330,BX640599,AL832698_5end	Cluster001
p1@AMOTL2	2743	AMOTL2	hg19::chr3:134093275..134093299,-;hg_44701.1	CAGE_peak_1_at_AMOTL2_5end	0bp_to_ENST00000422605.5,ENST00000513145.1,AK223598,AK001343_5end	Cluster001
p1@AMPD3	1764	AMPD3	hg19::chr11:10476786..10476831,+;hg_113052.1	CAGE_peak_1_at_AMPD3_5end	0bp_to_D12775_5end	Cluster001
p1@ANAPC1	1776	ANAPC1	hg19::chr2:112641724..112641781,-;hg_30144.1	CAGE_peak_1_at_ANAPC1_5end	0bp_to_ENST00000467878.1,NM_022662,uc002thi.3,AJ278357_5end	Cluster001
p1@ANGEL1	407	ANGEL1	hg19::chr14:77279153..77279245,-;hg_144175.1	CAGE_peak_1_at_ANGEL1_5end	0bp_to_ENST00000556298.1,AL137268,BC028714,AB018302,AK301069,KJ898476,AB383980_5end	Cluster001
p1@ANGEL2	949	ANGEL2	hg19::chr1:213188772..213188856,-;hg_17433.1	CAGE_peak_1_at_ANGEL2_5end	0bp_to_ENST00000481918.1,NM_001300755,uc010pto.2,AK299208_5end	Cluster001
p1@ANGPTL4	3246	ANGPTL4	hg19::chr19:8429031..8429048,+;hg_173654.1	CAGE_peak_1_at_ANGPTL4_5end	0bp_to_ENST00000301455.5,ENST00000595079.4,uc010xkc.2,AB056477,AK222489,AF202636,AK303269,AK222524,AY358275_5end	Cluster001
p1@ANKFY1	3321	ANKFY1	hg19::chr17:4167244..4167281,-;hg_163908.1	CAGE_peak_1_at_ANKFY1_5end	0bp_to_ENST00000341657.7,ENST00000574367.4,ENST00000572412.4,ENST00000575955.1,NM_016376,NR_047571,uc002fxo.3,uc010ckp.3,uc002fxp.3,uc002fxq.1,uc002fxr.4,uc010vrz.2,BC060812,AK292930,AK057047,AK025483,AK225170,BC052308,AK302712_5end	Cluster001
p1@ANKHD1,p1@ANKHD1-EIF4EBP3	1527	ANKHD1,p1	hg19::chr5:139781393..139781435,+;hg_58901.1	CAGE_peak_1_at_ANKHD1,p1@ANKHD1-EIF4EBP3_5end	0bp_to_ENST00000360839.5,ENST00000616482.3,ENST00000297183.9,ENST00000421134.4,NM_020690,NM_017978,NM_017747,NM_001197030,NM_024668,uc003lfo.3,uc003lfp.3,uc010jfk.3,uc003lfq.2,uc003lfr.3,uc003lfs.2,AK098574,AK074173_5end	Cluster001
p1@ANKLE2	3338	ANKLE2	hg19::chr12:133338379..133338425,-;hg_134237.1	CAGE_peak_1_at_ANKLE2_5end	0bp_to_ENST00000539605.4,BC043157,KJ898446_5end	Cluster001
p1@ANKMY1	3262	ANKMY1	hg19::chr2:241500447..241500512,-;hg_34836.1	CAGE_peak_1_at_ANKMY1_5end	0bp_to_ENST00000405002.4,ENST00000484526.4,ENST00000441168.4,AK296714,AK056511_5end	Cluster001
p1@ANKMY2	3346	ANKMY2	hg19::chr7:16685353..16685419,-;hg_82898.1	CAGE_peak_1_at_ANKMY2_5end	0bp_to_ENST00000447802.2,AL050390,BC035353,AK023704,AK001740,AK001389_5end	Cluster001
p1@ANKRA2	3004	ANKRA2	hg19::chr5:72861427..72861478,-;hg_62064.1	CAGE_peak_1_at_ANKRA2_5end	-14bp_to_ENST00000515804.1_5end	Cluster001
p1@ANKRD10	3238	ANKRD10	hg19::chr13:111567353..111567432,-;hg_138286.1	CAGE_peak_1_at_ANKRD10_5end	0bp_to_ENST00000267339.5,ENST00000465753.1,AK000100,AK096083,BC039715_5end	Cluster001
p1@ANKRD12	3248	ANKRD12	hg19::chr18:9136763..9136852,+;hg_169337.1	CAGE_peak_1_at_ANKRD12_5end	0bp_to_ENST00000262126.7,ENST00000577992.1,ENST00000540578.5,ENST00000581635.4,BC070234,AK024808,AY373757,BC057225,AL834204_5end	Cluster001
p1@ANKRD13A	2169	ANKRD13A	hg19::chr12:110437227..110437248,+;hg_127961.1	CAGE_peak_1_at_ANKRD13A_5end	0bp_to_ENST00000550404.1,NM_033121,uc009zvm.2,uc001tpx.3,uc010sxw.2,BC057817,AK025261_5end	Cluster001
p1@ANKRD13C	113	ANKRD13C	hg19::chr1:70820357..70820435,-;hg_12808.1	CAGE_peak_1_at_ANKRD13C_5end	0bp_to_ENST00000370944.7,ENST00000262346.6,NM_030816,uc001dex.4,uc009wbk.3,uc001dey.4,AL136717,BC028840,BC016937_5end	Cluster001
p1@ANKRD17	3330	ANKRD17	hg19::chr4:74124504..74124523,-;hg_52481.1	CAGE_peak_1_at_ANKRD17_5end	0bp_to_ENST00000330838.9,ENST00000561029.1,AK307581_5end	Cluster001
p1@ANKRD28	3162	ANKRD28	hg19::chr3:15839437..15839503,-;hg_41311.1	CAGE_peak_1_at_ANKRD28_5end	0bp_to_ENST00000461696.1_5end	Cluster001
p1@ANKRD33B	2976	ANKRD33B	hg19::chr5:10564402..10564431,+;hg_55718.1	CAGE_peak_1_at_ANKRD33B_5end	4bp_to_NM_001164440,uc021xwp.1_5end	Cluster001
p1@ANKRD37	3279	ANKRD37	hg19::chr4:186317988..186318004,+;hg_50885.1	CAGE_peak_1_at_ANKRD37_5end	0bp_to_ENST00000511311.3,ENST00000506424.2_5end	Cluster001
p1@ANKRD40	1064	ANKRD40	hg19::chr17:48785216..48785291,-;hg_166995.1	CAGE_peak_1_at_ANKRD40_5end	0bp_to_ENST00000285243.6,NM_052855,uc002iso.3,BC012978,EU164539_5end	Cluster001
p1@ANKRD42	583	ANKRD42	hg19::chr11:82904746..82904832,+;hg_116065.1	CAGE_peak_1_at_ANKRD42_5end	0bp_to_ENST00000393389.6,ENST00000528722.4,NM_001300976,NM_001300977,NM_001300972,NM_001300973,NM_182603,NM_001300975,NR_125355,DQ508934,BC045621,AK310765_5end	Cluster001
p1@ANKRD49	2977	ANKRD49	hg19::chr11:94227129..94227182,+;hg_116259.1	CAGE_peak_1_at_ANKRD49_5end	0bp_to_ENST00000540349.1,ENST00000534911.1,ENST00000535502.1,ENST00000545130.4,ENST00000544514.1,ENST00000544253.1,NM_017704,uc001pew.3,uc001pex.3,AF025354,AK000196,BC017798,AK000448,AL833977_5end	Cluster001
p1@ANKRD50	3067	ANKRD50	hg19::chr4:125633876..125633897,-;hg_53868.1	CAGE_peak_1_at_ANKRD50_5end	0bp_to_ENST00000504087.4,ENST00000515641.1,NM_020337,NM_001167882,uc010inw.3,uc011cgo.2,AK291068,AK295135_5end	Cluster001
p1@ANKS1A	3123	ANKS1A	hg19::chr6:34857019..34857117,+;hg_67387.1	CAGE_peak_1_at_ANKS1A_5end	0bp_to_ENST00000360359.4,NM_015245,uc003ojx.4,uc011dst.4,uc010jvp.2,BC022396,D86982,BC031934,AK298987,BC132832,BC144341_5end	Cluster001
p1@ANKZF1	270	ANKZF1	hg19::chr2:220094514..220094599,+;hg_25434.1	CAGE_peak_1_at_ANKZF1_5end	0bp_to_ENST00000475202.4,ENST00000474225.4,ENST00000467884.4,ENST00000461731.4,ENST00000477479.4,ENST00000496346.4,ENST00000435521.4,ENST00000463792.4,ENST00000486203.4,AK001277,DQ412564,AK225275,BC028334,AK303537,AK095304,BC008948,AF364318,AK303077,AK225309,BC000238_5end	Cluster001
p1@ANO5	2875	ANO5	hg19::chr11:22214569..22214642,+;hg_113453.1	CAGE_peak_1_at_ANO5_5end	80bp_to_ENST00000324559.8,NM_213599,NM_001142649,uc001mqi.2,uc001mqj.2,AB125267,AL832374,AL833271_5end	Cluster001
p1@ANTXR2	3234	ANTXR2	hg19::chr4:80994351..80994402,-;hg_52762.1	CAGE_peak_1_at_ANTXR2_5end	-75bp_to_NM_058172,NM_001286781,NM_001145794,uc003hly.4,uc032tnl.1,uc003hlz.4,uc010ijn.3_5end	Cluster001
p1@AP1G1	91	AP1G1	hg19::chr16:71842706..71842750,-;hg_158047.1	CAGE_peak_1_at_AP1G1_5end	0bp_to_ENST00000568327.4,ENST00000450149.5,ENST00000563104.4,ENST00000567583.1,ENST00000565412.4,ENST00000569975.4,ENST00000570297.4,AK293233,AK225906,AK299630,AK294546_5end	Cluster001
p1@AP1S3	3014	AP1S3	hg19::chr2:224702270..224702326,-;hg_34172.1	CAGE_peak_1_at_AP1S3_5end	0bp_to_ENST00000443700.4,ENST00000334271.6,ENST00000396654.5,ENST00000396653.2,NR_110906,NR_110905,NM_001039569,uc002vnn.3,uc010fww.3,uc002vno.3,uc010fwx.2,BC009606,AK025338,AK299026_5end	Cluster001
p1@AP3B2	3270	AP3B2	hg19::chr15:83378614..83378634,-;hg_151275.1	CAGE_peak_1_at_AP3B2_5end	0bp_to_ENST00000535513.1,ENST00000560529.1,AK294331_5end	Cluster001
p1@AP3S2	498	AP3S2	hg19::chr15:90437195..90437261,-;hg_151552.1	CAGE_peak_1_at_AP3S2_5end	0bp_to_ENST00000423566.5,ENST00000558011.4,ENST00000560940.4,ENST00000557999.4,ENST00000558806.4,ENST00000558999.4,ENST00000560184.4,ENST00000560251.1,BC002785,X99459,BC010020,BC007773,AK294712,AK222698,AK312467,AL110108_5end	Cluster001
p1@AP4B1	3208	AP4B1	hg19::chr1:114447412..114447530,-;hg_13923.1	CAGE_peak_1_at_AP4B1_5end	0bp_to_ENST00000369567.4,ENST00000489499.4,ENST00000489092.4,uc001eeb.3,uc001eec.3,uc010owq.2,AB209817,AK093740,AK298037_5end	Cluster001
p1@AP4E1	1084	AP4E1	hg19::chr15:51200871..51200932,+;hg_146627.1	CAGE_peak_1_at_AP4E1_5end	-2bp_to_ENST00000561393.4,ENST00000558439.4,ENST00000261842.8,BC126308,BC130466,BC144025,BC144030_5end	Cluster001
p1@AP5B1	3338	AP5B1	hg19::chr11:65548388..65548470,-;hg_120681.1	CAGE_peak_1_at_AP5B1_5end	116bp_to_ENST00000532090.2_5end	Cluster001
p1@AP5Z1	3100	AP5Z1	hg19::chr7:4815238..4815327,+;hg_77081.1	CAGE_peak_1_at_AP5Z1_5end	0bp_to_ENST00000348624.4,ENST00000477680.4,ENST00000496303.4,NM_014855,uc003sne.3,uc010ksp.3,BC037399,AB007875_5end	Cluster001
p1@APAF1	679	APAF1	hg19::chr12:99038998..99039076,+;hg_127559.1	CAGE_peak_1_at_APAF1_5end	2bp_to_ENST00000359972.5,ENST00000333991.4,ENST00000357310.4,NM_001160,NM_013229,NM_181869,NM_181868,NM_181861,uc001tfy.3,uc001tfz.3,uc001tga.3,uc001tgb.3,uc001tgc.3,AF013263_5end	Cluster001
p1@APBB3	2908	APBB3	hg19::chr5:139943886..139943967,-;hg_63801.1	CAGE_peak_1_at_APBB3_5end	0bp_to_ENST00000509914.4,ENST00000511896.4,ENST00000506165.1,uc003lgc.1,AB049618,AB209839,AK304824_5end	Cluster001
p1@APC	3160	APC	hg19::chr5:112073544..112073596,+;hg_58001.1	CAGE_peak_1_at_APC_5end	0bp_to_ENST00000508624.4,ENST00000257430.7,ENST00000508376.5,NM_000038,NM_001127510,uc003kpz.4,uc003kpy.4,uc010jbz.3,BC034955,BC056268,AB210001_5end	Cluster001
p1@API5	789	API5	hg19::chr11:43333513..43333608,+;hg_113939.1	CAGE_peak_1_at_API5_5end	0bp_to_ENST00000455725.5,ENST00000530300.1,ENST00000531273.4,ENST00000420461.5,ENST00000378852.6,AK299288,AK304157,AK294724,Y15906,AF229254,AY311389,U83857,BC017709,AK293303_5end	Cluster001
p1@APOBEC3A	667	APOBEC3A	hg19::chr22:39353606..39353623,+;hg_192286.1	CAGE_peak_1_at_APOBEC3A_5end	0bp_to_U03891_5end	Cluster001
p1@APOBEC3F	2975	APOBEC3F	hg19::chr22:39436868..39436890,+;hg_192309.1	CAGE_peak_1_at_APOBEC3F_5end	0bp_to_BC038808_5end	Cluster001
p1@APOBEC3G	3118	APOBEC3G	hg19::chr22:39473269..39473296,+;hg_192311.1	CAGE_peak_1_at_APOBEC3G_5end	-7bp_to_CR456472_5end	Cluster001
p1@APOL1	2941	APOL1	hg19::chr22:36649170..36649187,+;hg_192039.1	CAGE_peak_1_at_APOL1_5end	0bp_to_ENST00000422471.4,ENST00000475519.4,ENST00000438034.4,ENST00000439680.4,ENST00000427990.4,ENST00000397279.7,AK313752,AK303919,AF305224,AK298053,BC113867,BC114475,BC127186,BC143038,BC143039_5end	Cluster001
p1@APOL2	3140	APOL2	hg19::chr22:36635563..36635581,-;hg_193878.1	CAGE_peak_1_at_APOL2_5end	0bp_to_ENST00000451256.5,AF305225,AK303978_5end	Cluster001
p1@APOL3	3007	APOL3	hg19::chr22:36556793..36556811,-;hg_193866.1	CAGE_peak_1_at_APOL3_5end	0bp_to_ENST00000487355.4,ENST00000426939.5,ENST00000531195.1,ENST00000487783.4,ENST00000530895.4,ENST00000472303.1,ENST00000533061.1,AK025349,AF070675_5end	Cluster001
p1@APOL6	2780	APOL6	hg19::chr22:36044517..36044582,+;hg_192026.1	CAGE_peak_1_at_APOL6_5end	0bp_to_AY358210_5end	Cluster001
p1@APP	3114	APP	hg19::chr21:27543073..27543094,-;hg_189999.1	CAGE_peak_1_at_APP_5end	0bp_to_ENST00000348990.8,Y00264,AK297412,AK294534,AK298861,M35675_5end	Cluster001
p1@APPBP2	3140	APPBP2	hg19::chr17:58603568..58603610,-;hg_167391.1	CAGE_peak_1_at_APPBP2_5end	0bp_to_ENST00000083182.6,NM_001282476,NM_006380,uc002iys.2,uc010ddl.2,D86981,AF017782_5end	Cluster001
p1@APPL1	1019	APPL1	hg19::chr3:57261743..57261824,+;hg_36988.1	CAGE_peak_1_at_APPL1_5end	0bp_to_ENST00000288266.6,ENST00000482800.4,NM_012096,uc010hnb.3,uc011bey.1,uc003dio.3,BC028599,AK299008,AK310716_5end	Cluster001
p1@APTR	2958	APTR	hg19::chr7:77325545..77325591,-;hg_84475.1	CAGE_peak_1_at_APTR_5end	0bp_to_ENST00000440088.4,ENST00000430801.4,ENST00000416650.4,ENST00000398043.2,ENST00000447009.1,BC037783_5end	Cluster001
p1@APTX	2884	APTX	hg19::chr9:33001567..33001644,-;hg_100406.1	CAGE_peak_1_at_APTX_5end	0bp_to_ENST00000379825.5,ENST00000309615.6,ENST00000436040.5,ENST00000397172.6,ENST00000379819.4,ENST00000474658.5,ENST00000476858.4,ENST00000379813.6,ENST00000379812.8,ENST00000473221.4,ENST00000464632.4,ENST00000478279.4,ENST00000480031.4,ENST00000477119.1,ENST00000494973.1,NM_001195254,NM_001195252,NM_001195251,NM_001195249,NM_001195250,NM_001195248,NM_175073,NM_175069,NR_036579,NR_036578,NR_0…	Cluster001
p1@AQP3	3217	AQP3	hg19::chr9:33447584..33447600,-;hg_100471.1	CAGE_peak_1_at_AQP3_5end	0bp_to_ENST00000493581.1,AK095363,AK292208,AK315760,AK303206_5end	Cluster001
p1@AQP9	2559	AQP9	hg19::chr15:58430567..58430589,+;hg_146877.1	CAGE_peak_1_at_AQP9_5end	0bp_to_ENST00000536493.1,BC026258_5end	Cluster001
p1@ARAP2	2679	ARAP2	hg19::chr4:36246060..36246167,-;hg_51768.1	CAGE_peak_1_at_ARAP2_5end	0bp_to_ENST00000303965.7_5end	Cluster001
p1@ARC	3242	ARC	hg19::chr8:143695830..143695845,-;hg_95415.1	CAGE_peak_1_at_ARC_5end	0bp_to_ENST00000356613.3,NM_015193,uc003ywn.2,BC012321_5end	Cluster001
p1@AREL1	3184	AREL1	hg19::chr14:75179774..75179816,-;hg_144089.1	CAGE_peak_1_at_AREL1_5end	0bp_to_ENST00000557401.4,ENST00000556202.4,ENST00000556589.4,ENST00000555249.1,ENST00000473934.4,ENST00000556860.1,NM_001039479,uc001xqb.3,uc010tut.1,uc001xqd.1,BC032944,AK296912,AK304217,BX248747_5end	Cluster001
p1@ARF4	441	ARF4	hg19::chr3:57583064..57583079,-;hg_42662.1	CAGE_peak_1_at_ARF4_5end	0bp_to_AK313008_5end	Cluster001
p1@ARF6	563	ARF6	hg19::chr14:50359773..50359850,+;hg_139461.1	CAGE_peak_1_at_ARF6_5end	0bp_to_ENST00000298316.6,AK313790,BC008918,BC002952,M57763_5end	Cluster001
p1@ARFGAP3	2804	ARFGAP3	hg19::chr22:43253189..43253317,-;hg_194477.1	CAGE_peak_1_at_ARFGAP3_5end	0bp_to_ENST00000437119.5,ENST00000454099.4,ENST00000493606.1,BC005122,AF111847,AL159143,AK300531,AK297635,AK307967,CR456382,AK315720_5end	Cluster001
p1@ARFGEF1	112	ARFGEF1	hg19::chr8:68256003..68256034,-;hg_93446.1	CAGE_peak_1_at_ARFGEF1_5end	92bp_to_ENST00000262215.6,ENST00000519436.1,NM_006421,uc003xxo.2_5end	Cluster001
p1@ARFGEF2	486	ARFGEF2	hg19::chr20:47538238..47538278,+;hg_185145.1	CAGE_peak_1_at_ARFGEF2_5end	0bp_to_NM_006420,uc002xtx.4,BC050449_5end	Cluster001
p1@ARFIP2	1481	ARFIP2	hg19::chr11:6502534..6502579,-;hg_118434.1	CAGE_peak_1_at_ARFIP2_5end	0bp_to_ENST00000254584.5,ENST00000531037.4,ENST00000445086.5,ENST00000525235.1,ENST00000529847.1,ENST00000525329.1,AK026390,AK304512,AK300855,AK311086,AK311655,AK309198_5end	Cluster001
p1@ARFRP1	406	ARFRP1	hg19::chr20:62339212..62339290,-;hg_188409.1	CAGE_peak_1_at_ARFRP1_5end	0bp_to_ENST00000612157.3,BC021023,BC092480,BC093967,BC143447,BC143448,BC143467,BC143472,BC143477_5end	Cluster001
p1@ARG2	3241	ARG2	hg19::chr14:68086629..68086644,+;hg_140241.1	CAGE_peak_1_at_ARG2_5end	0bp_to_AY074489,BC008464_5end	Cluster001
p1@ARGLU1	3337	ARGLU1	hg19::chr13:107220455..107220517,-;hg_138153.1	CAGE_peak_1_at_ARGLU1_5end	0bp_to_ENST00000400198.6,NM_018011,uc001vqk.4,BC050434,BC071587,AK001016,AK303575,AK304751_5end	Cluster001
p1@ARHGAP10	3222	ARHGAP10	hg19::chr4:148653221..148653295,+;hg_49947.1	CAGE_peak_1_at_ARHGAP10_5end	-8bp_to_ENST00000510379.1,ENST00000336498.6,AK123785_5end	Cluster001
p1@ARHGAP12	1672	ARHGAP12	hg19::chr10:32217717..32217781,-;hg_108979.1	CAGE_peak_1_at_ARHGAP12_5end	0bp_to_ENST00000375250.8,ENST00000344936.5,CR936681,AK091182,AY033594,AY033595,BC094719,AK127611_5end	Cluster001
p1@ARHGAP15	449	ARHGAP15	hg19::chr2:143886949..143886997,+;hg_22812.1	CAGE_peak_1_at_ARHGAP15_5end	0bp_to_ENST00000552641.4,AF212222,AF217507,AF217522,AY219338,AK226014,AK303490,BC016701_5end	Cluster001
p1@ARHGAP17	3119	ARHGAP17	hg19::chr16:25026641..25026698,-;hg_156803.1	CAGE_peak_1_at_ARHGAP17_5end	0bp_to_ENST00000289968.9,ENST00000303665.8,ENST00000455311.5,ENST00000571480.4,ENST00000575447.1,BC080195,AK027567,AK301500,AK291691_5end	Cluster001
p1@ARHGAP20	3248	ARHGAP20	hg19::chr11:110583123..110583173,-;hg_122213.1	CAGE_peak_1_at_ARHGAP20_5end	0bp_to_AK307602_5end	Cluster001
p1@ARHGAP21	2780	ARHGAP21	hg19::chr10:25012800..25012822,-;hg_108705.1	CAGE_peak_1_at_ARHGAP21_5end	204bp_to_ENST00000396432.5,ENST00000612832.3,NM_020824,uc001isb.2_5end	Cluster001
p1@ARHGAP23	3271	ARHGAP23	hg19::chr17:36584700..36584724,+;hg_160488.1	CAGE_peak_1_at_ARHGAP23_5end	0bp_to_NM_001199417,uc021twd.1_5end	Cluster001
p1@ARHGAP26	3403	ARHGAP26	hg19::chr5:142149955..142150000,+;hg_59094.1	CAGE_peak_1_at_ARHGAP26_5end	0bp_to_ENST00000378004.6,BC068555_5end	Cluster001
p1@ARHGAP31-AS1	3131	ARHGAP31-AS1	hg19::chr3:119041903..119041938,-;hg_43981.1	CAGE_peak_1_at_ARHGAP31-AS1_5end	297bp_to_ENST00000466292.1,NR_046748_5end	Cluster001
p1@ARHGAP39	3333	ARHGAP39	hg19::chr8:145911211..145911239,-;hg_95706.1	CAGE_peak_1_at_ARHGAP39_5end	15bp_to_NM_001308208_5end	Cluster001
p1@ARHGEF11	3259	ARHGEF11	hg19::chr1:157015496..157015586,-;hg_15247.1	CAGE_peak_1_at_ARHGEF11_5end	335bp_to_ENST00000368194.6,NM_014784,NM_198236,uc001fqn.3,uc001fqo.3,BC057394_5end	Cluster001
p1@ARHGEF3	3322	ARHGEF3	hg19::chr3:56835967..56835985,-;hg_42631.1	CAGE_peak_1_at_ARHGEF3_5end	0bp_to_ENST00000465659.4,ENST00000495373.4,BC068513,AK291412,AK225688,BC094748_5end	Cluster001
p1@ARHGEF40	1179	ARHGEF40	hg19::chr14:21538434..21538469,+;hg_138512.1	CAGE_peak_1_at_ARHGEF40_5end	0bp_to_ENST00000556399.4,BC144317_5end	Cluster001
p1@ARHGEF7	148	ARHGEF7	hg19::chr13:111805980..111806050,+;hg_136096.1	CAGE_peak_1_at_ARHGEF7_5end	0bp_to_ENST00000491775.4,ENST00000466143.4,ENST00000469877.4,uc010tjn.1,uc001vrv.4,AK300157_5end	Cluster001
p1@ARID1A	1670	ARID1A	hg19::chr1:27022485..27022543,+;hg_1644.1	CAGE_peak_1_at_ARID1A_5end	0bp_to_ENST00000324856.10,NM_006015,NM_139135,uc001bmt.1,uc001bmu.1,uc001bmv.1,AF231056_5end	Cluster001
p1@ARID2	2775	ARID2	hg19::chr12:46123464..46123512,+;hg_125155.1	CAGE_peak_1_at_ARID2_5end	0bp_to_AK127872_5end	Cluster001
p1@ARID3A	1598	ARID3A	hg19::chr19:926001..926046,+;hg_172811.1	CAGE_peak_1_at_ARID3A_5end	0bp_to_ENST00000263620.6,NM_005224,uc002lql.3,AY845638,BC060828_5end	Cluster001
p1@ARID3B	3341	ARID3B	hg19::chr15:74833584..74833626,+;hg_147703.1	CAGE_peak_1_at_ARID3B_5end	0bp_to_ENST00000569680.1,BC041792,AK298716,AB208830,BC060824_5end	Cluster001
p1@ARID4A	3366	ARID4A	hg19::chr14:58765217..58765301,+;hg_139820.1	CAGE_peak_1_at_ARID4A_5end	0bp_to_ENST00000348476.6,ENST00000395168.6,ENST00000431612.4,NM_023001,NM_002892,NM_023000,uc010apf.1,uc001xdo.3,uc001xdp.3,uc001xdq.3,AK307520,BC026230,BC047301_5end	Cluster001
p1@ARID4B	3027	ARID4B	hg19::chr1:235491462..235491510,-;hg_18141.1	CAGE_peak_1_at_ARID4B_5end	0bp_to_ENST00000491632.4,AF214114,BX648820,BC048959,BC062536_5end	Cluster001
p1@ARID5A	2493	ARID5A	hg19::chr2:97202480..97202499,+;hg_21473.1	CAGE_peak_1_at_ARID5A_5end	0bp_to_ENST00000357485.6,ENST00000412735.4,AK307768,AK304566,BX648918,AK300173_5end	Cluster001
p1@ARID5B	3266	ARID5B	hg19::chr10:63809106..63809127,+;hg_105091.1	CAGE_peak_1_at_ARID5B_5end	98bp_to_AK024803_5end	Cluster001
p1@ARIH1	3195	ARIH1	hg19::chr15:72766651..72766680,+;hg_147582.1	CAGE_peak_1_at_ARIH1_5end	0bp_to_ENST00000379887.7,NM_005744,uc002aut.4,AJ243190,AK312715_5end	Cluster001
p1@ARIH2	2161	ARIH2	hg19::chr3:48956249..48956330,+;hg_36592.1	CAGE_peak_1_at_ARIH2_5end	0bp_to_ENST00000452882.4,ENST00000430423.4,ENST00000478224.4,ENST00000356401.7,ENST00000498314.4,ENST00000474618.4,ENST00000492077.4,ENST00000463738.4,ENST00000490095.4,ENST00000449376.4,ENST00000495761.4,ENST00000482427.4,ENST00000483333.4,ENST00000488963.4,ENST00000420814.4,ENST00000486316.4,ENST00000449729.4,ENST00000433170.4,ENST00000474936.5,NM_006321,uc003cvb.3,uc003cvc.3,AK223550,BC000422_…	Cluster001
p1@ARL13B	3146	ARL13B	hg19::chr3:93698974..93699039,+;hg_37475.1	CAGE_peak_1_at_ARL13B_5end	0bp_to_ENST00000535334.4,ENST00000478400.2,ENST00000303097.10,ENST00000394222.6,ENST00000471138.4,ENST00000460371.4,ENST00000335438.6,NM_001174151,NM_001174150,NM_144996,NR_033427,NM_182896,uc003drc.3,uc010hop.3,uc003drf.3,uc003drg.3,uc003drd.3,uc003dre.3,CR936753,BC094725,BC104033,BC104034,BC104035,BC104036,AK299284,BC031093,AK296994,BC062993,BC015439,CR936763_5end	Cluster001
p1@ARL15	1918	ARL15	hg19::chr5:53606396..53606431,-;hg_61654.1	CAGE_peak_1_at_ARL15_5end	0bp_to_ENST00000502271.4,ENST00000504924.4,ENST00000620747.3,ENST00000507646.2,ENST00000505630.4,ENST00000505383.1,NM_019087,uc003jpg.1,uc010ivs.1,AK000058,BC026093,AK311482,AK290886_5end	Cluster001
p1@ARL4A	3155	ARL4A	hg19::chr7:12727250..12727265,+;hg_77294.1	CAGE_peak_1_at_ARL4A_5end	0bp_to_ENST00000404894.1,AK313233_5end	Cluster001
p1@ARL4D	3283	ARL4D	hg19::chr17:41476352..41476368,+;hg_161084.1	CAGE_peak_1_at_ARL4D_5end	0bp_to_NM_001661,uc002idt.3,AK314951_5end	Cluster001
p1@ARL5B	2010	ARL5B	hg19::chr10:18948311..18948417,+;hg_104146.1	CAGE_peak_1_at_ARL5B_5end	0bp_to_ENST00000377275.3,NM_178815,uc001iqd.1,BC024163,AK027275,AF494061_5end	Cluster001
p1@ARL6IP1	364	ARL6IP1	hg19::chr16:18812860..18812878,-;hg_156569.1	CAGE_peak_1_at_ARL6IP1_5end	0bp_to_ENST00000563861.4,ENST00000562819.4,ENST00000562234.2,ENST00000569976.4,ENST00000567969.1,BX648446,AK300825,AK300869,AK307315,AK308092,AK291137_5end	Cluster001
p1@ARL8B	3262	ARL8B	hg19::chr3:5163961..5164039,+;hg_35135.1	CAGE_peak_1_at_ARL8B_5end	0bp_to_ENST00000455168.4,ENST00000444332.1,ENST00000419534.2,AK303872,AK298951,AK001564,AK295465,BC013131_5end	Cluster001
p1@ARMC1	515	ARMC1	hg19::chr8:66546373..66546428,-;hg_93354.1	CAGE_peak_1_at_ARMC1_5end	0bp_to_ENST00000528721.4,ENST00000518908.4,ENST00000519352.1,ENST00000523384.1,AK001373,AK304463_5end	Cluster001
p1@ARMC8	1007	ARMC8	hg19::chr3:137906353..137906402,+;hg_38782.1	CAGE_peak_1_at_ARMC8_5end	0bp_to_ENST00000461822.4,ENST00000485396.4,ENST00000471453.4,ENST00000470821.4,ENST00000471709.4,ENST00000463485.4,AK296757,AK299769,AF161541,AK304558,BC013424,AK296837,AF109184,AK289577_5end	Cluster001
p1@ARMCX1	3205	ARMCX1	hg19::chrX:100805520..100805555,+;hg_196969.1	CAGE_peak_1_at_ARMCX1_5end	0bp_to_CR749609,AK222578_5end	Cluster001
p1@ARMCX2	3339	ARMCX2	hg19::chrX:100914826..100914842,-;hg_199966.1	CAGE_peak_1_at_ARMCX2_5end	0bp_to_ENST00000328766.8,BX648494,AK291342,BC012541_5end	Cluster001
p1@ARMCX3	3382	ARMCX3	hg19::chrX:100878112..100878187,+;hg_196972.1	CAGE_peak_1_at_ARMCX3_5end	0bp_to_ENST00000491568.5,ENST00000479298.4,ENST00000477980.5,NM_177947,NM_016607,uc004ehz.1,uc004eia.1,uc004eib.1,AK291225,BX647802,AF208859,AK222655,AB039669,BC005194,CR933656_5end	Cluster001
p1@ARMCX5	780	ARMCX5	hg19::chrX:101854430..101854480,+;hg_196989.1	CAGE_peak_1_at_ARMCX5_5end	0bp_to_ENST00000473968.4,ENST00000602463.4,ENST00000604957.1,ENST00000465548.1,ENST00000477663.4,ENST00000460026.5,ENST00000475738.4,ENST00000466616.4,ENST00000602366.4,ENST00000476910.5,ENST00000486740.5,ENST00000479502.1,ENST00000460793.1,CR749476,BC022066,BC050678,BC047679,BC058904_5end	Cluster001
p1@ARNTL	3259	ARNTL	hg19::chr11:13299319..13299424,+;hg_113174.1	CAGE_peak_1_at_ARNTL_5end	0bp_to_ENST00000533520.4,ENST00000529825.4,ENST00000389707.7,ENST00000401424.4,ENST00000529388.4,ENST00000530357.4,ENST00000480685.4,ENST00000403290.4,ENST00000403510.6,uc001mko.3,uc001mkp.3,uc001mkq.3,uc001mkr.3,uc001mks.3,uc001mkt.3,AK315174,BC041129,AK291510,U60415,AF044288,AK095749_5end	Cluster001
p1@ARNTL2	2457	ARNTL2	hg19::chr12:27485785..27485816,+;hg_124838.1	CAGE_peak_1_at_ARNTL2_5end	0bp_to_ENST00000544915.4,NM_020183,NM_001248005,NM_001248004,NM_001248003,NM_001248002,uc001rht.2,uc001rhu.2,uc001rhv.2,uc001rhw.3,uc010sjp.2,uc009zji.2,AF256215_5end	Cluster001
p1@ARPC1A	774	ARPC1A	hg19::chr7:98923505..98923566,+;hg_79860.1	CAGE_peak_1_at_ARPC1A_5end	0bp_to_ENST00000441989.5,ENST00000262942.8,ENST00000432786.4,EU668326,AK297111,BC039594,BC006445,AB209059,BC047889,BC054027_5end	Cluster001
p1@ARPC5L	3237	ARPC5L	hg19::chr9:127631399..127631529,+;hg_98494.1	CAGE_peak_1_at_ARPC5L_5end	0bp_to_ENST00000259477.6,NM_030978,uc004bpa.4,AK315604,BC000798,AK308570,AF087842,BC000018,BC002418_5end	Cluster001
p1@ARRDC1	533	ARRDC1	hg19::chr9:140500126..140500149,+;hg_99706.1	CAGE_peak_1_at_ARRDC1_5end	0bp_to_ENST00000483563.4,ENST00000431925.5,ENST00000461627.1,AJ420420_5end	Cluster001
p1@ARRDC1-AS1	3364	ARRDC1-AS1	hg19::chr9:140513231..140513337,-;hg_103393.1	CAGE_peak_1_at_ARRDC1-AS1_5end	0bp_to_ENST00000371417.3,ENST00000623970.1,uc004cnz.3,AF267857,BC011781_5end	Cluster001
p1@ARRDC2	2118	ARRDC2	hg19::chr19:18118972..18118992,+;hg_174580.1	CAGE_peak_1_at_ARRDC2_5end	0bp_to_ENST00000593560.5,ENST00000222250.4,ENST00000596105.2,ENST00000608009.1,ENST00000593460.1,NM_015683,NM_001286826,uc032hpg.1,uc002nhv.3,AF193051,AK000689,AK128588,BC022516,AK314657_5end	Cluster001
p1@ARRDC3	3145	ARRDC3	hg19::chr5:90679111..90679143,-;hg_62558.1	CAGE_peak_1_at_ARRDC3_5end	0bp_to_BC053619,AB037797,BC015928,AK291753_5end	Cluster001
p1@ARRDC4	3279	ARRDC4	hg19::chr15:98503922..98503964,+;hg_148790.1	CAGE_peak_1_at_ARRDC4_5end	0bp_to_ENST00000268042.6,NM_183376,uc010bom.3,AK290221,BC028704,BC070100_5end	Cluster001
p1@ASAP1	2738	ASAP1	hg19::chr8:131455835..131455928,-;hg_95031.1	CAGE_peak_1_at_ASAP1_5end	0bp_to_ENST00000357668.2,ENST00000518721.4,NM_018482,NM_001247996,uc011liw.2,uc003yta.2_5end	Cluster001
p1@ASAP2	3373	ASAP2	hg19::chr2:9346892..9346948,+;hg_18742.1	CAGE_peak_1_at_ASAP2_5end	0bp_to_ENST00000281419.6,ENST00000315273.4,NM_001135191,NM_003887,uc002qzh.2,uc002qzi.2,AB007860,BC063308_5end	Cluster001
p1@ASB6	1343	ASB6	hg19::chr9:132404374..132404450,-;hg_102753.1	CAGE_peak_1_at_ASB6_5end	0bp_to_ENST00000450050.5,ENST00000277459.7,ENST00000277458.4,NM_017873,NM_001202403,NM_177999,uc004byf.2,uc010myx.2,uc004byg.2,uc011mbt.2,BC001719,AK225618,AK000555,AK023004,AK292807,AK299193_5end	Cluster001
p1@ASCC2	361	ASCC2	hg19::chr22:30234218..30234276,-;hg_193561.1	CAGE_peak_1_at_ASCC2_5end	0bp_to_ENST00000307790.6,ENST00000397771.5,ENST00000449900.5,ENST00000495967.4,ENST00000495681.4,ENST00000453160.4,ENST00000460313.1,ENST00000454854.4,ENST00000492821.1,BC025368,AK022886,AK303257_5end	Cluster001
p1@ASCC3	3310	ASCC3	hg19::chr6:101329191..101329272,-;hg_74833.1	CAGE_peak_1_at_ASCC3_5end	0bp_to_ENST00000369162.5,ENST00000324696.7,ENST00000522650.4,ENST00000324723.9,NM_006828,NM_001284271,NM_022091,uc003pqk.4,uc011eai.2,uc003pql.4,uc010kcv.4,uc003pqm.4,AK299117,BC026066_5end	Cluster001
p1@ASF1B	3229	ASF1B	hg19::chr19:14247387..14247409,-;hg_179619.1	CAGE_peak_1_at_ASF1B_5end	0bp_to_ENST00000589468.1,BC036521,AK223080,AK001288,AK302134_5end	Cluster001
p1@ASH1L	3242	ASH1L	hg19::chr1:155532531..155532605,-;hg_14973.1	CAGE_peak_1_at_ASH1L_5end	0bp_to_ENST00000548830.1,uc009wqr.1,AK307595_5end	Cluster001
p1@ASH1L-AS1	3247	ASH1L-AS1	hg19::chr1:155533011..155533044,+;hg_5629.1	CAGE_peak_1_at_ASH1L-AS1_5end	0bp_to_BC104640_5end	Cluster001
p1@ASH2L	859	ASH2L	hg19::chr8:37963028..37963070,+;hg_88472.1	CAGE_peak_1_at_ASH2L_5end	0bp_to_ENST00000517496.4,AK291750,AK293699,AB020982,AF056718,AK298483,AB385056_5end	Cluster001
p1@ASL	3273	ASL	hg19::chr7:65540799..65540829,+;hg_78854.1	CAGE_peak_1_at_ASL_5end	0bp_to_ENST00000487982.4,ENST00000496336.1,BC008195,J03058,AK300519,AK310912_5end	Cluster001
p1@ASNS	3238	ASNS	hg19::chr7:97501713..97501727,-;hg_85038.1	CAGE_peak_1_at_ASNS_5end	0bp_to_ENST00000453600.4_5end	Cluster001
p1@ASNSD1	2428	ASNSD1	hg19::chr2:190526148..190526248,+;hg_24255.1	CAGE_peak_1_at_ASNSD1_5end	0bp_to_ENST00000425590.1,ENST00000605941.4,ENST00000607535.4,ENST00000420250.1,ENST00000606910.4,ENST00000607829.4,ENST00000607690.1,BC001243_5end	Cluster001
p1@ASS1	3312	ASS1	hg19::chr9:133320339..133320356,+;hg_99015.1	CAGE_peak_1_at_ASS1_5end	0bp_to_ENST00000372394.4,AK315093,AK293114,BC021676,AK027126,BC013224_5end	Cluster001
p1@ASXL1	3316	ASXL1	hg19::chr20:30946106..30946168,+;hg_184038.1	CAGE_peak_1_at_ASXL1_5end	0bp_to_ENST00000613218.3,ENST00000542461.4,ENST00000375687.7,NM_001164603,NM_015338,uc002wxt.3,uc002wxr.2,uc002wxs.3,BC100280,BC064984_5end	Cluster001
p1@ASXL2	240	ASXL2	hg19::chr2:26101314..26101363,-;hg_27402.1	CAGE_peak_1_at_ASXL2_5end	0bp_to_ENST00000336112.7,BX648218,CR933613_5end	Cluster001
p1@ATAD2	3324	ATAD2	hg19::chr8:124408652..124408712,-;hg_94725.1	CAGE_peak_1_at_ATAD2_5end	0bp_to_ENST00000517666.4,ENST00000287394.8,NM_014109,uc003yqh.4,uc003yqj.3,BC112942,AK097133_5end	Cluster001
p1@ATAD3B	2460	ATAD3B	hg19::chr1:1407133..1407170,+;hg_116.1	CAGE_peak_1_at_ATAD3B_5end	0bp_to_ENST00000308647.7,NM_031921,uc001afv.3,AK290586,AK097309_5end	Cluster001
p1@ATF2	3036	ATF2	hg19::chr2:176032843..176032941,-;hg_31932.1	CAGE_peak_1_at_ATF2_5end	0bp_to_ENST00000264110.5,ENST00000345739.8,ENST00000426833.6,ENST00000409635.4,ENST00000428760.4,ENST00000392544.4,ENST00000417080.4,ENST00000456655.4,ENST00000421438.4,ENST00000429579.4,ENST00000415955.4,ENST00000409499.4,ENST00000435231.5,ENST00000409833.4,ENST00000413123.4,NM_001256090,NM_001880,NM_001256091,NM_001256093,NM_001256092,NR_045774,NR_045773,NR_045772,NR_045771,NR_045769,NR_045770,…	Cluster001
p1@ATF3	2345	ATF3	hg19::chr1:212782094..212782109,+;hg_8480.1	CAGE_peak_1_at_ATF3_5end	0bp_to_AK294296,AK312998_5end	Cluster001
p1@ATF4	795	ATF4	hg19::chr22:39916558..39916579,+;hg_192369.1	CAGE_peak_1_at_ATF4_5end	0bp_to_ENST00000337304.2,ENST00000396680.2,NM_001675,NM_182810,uc011aol.1,uc003axz.3,uc003aya.3,AK296028,AK057751,D90209_5end	Cluster001
p1@ATF5	2079	ATF5	hg19::chr19:50432453..50432468,+;hg_177104.1	CAGE_peak_1_at_ATF5_5end	0bp_to_AK091985,AK024402,AB021663,AB073613_5end	Cluster001
p1@ATF6	199	ATF6	hg19::chr1:161736102..161736123,+;hg_6285.1	CAGE_peak_1_at_ATF6_5end	0bp_to_AF005887,AK290498_5end	Cluster001
p1@ATF7IP	3344	ATF7IP	hg19::chr12:14518598..14518627,+;hg_124443.1	CAGE_peak_1_at_ATF7IP_5end	0bp_to_ENST00000539659.4,ENST00000537653.4,ENST00000538511.4,ENST00000545723.1,ENST00000543189.4,AK299320,AK025060,BC063855_5end	Cluster001
p1@ATF7IP2	2710	ATF7IP2	hg19::chr16:10479906..10479925,+;hg_152702.1	CAGE_peak_1_at_ATF7IP2_5end	0bp_to_ENST00000562527.4,ENST00000396560.5,ENST00000396559.4,ENST00000566316.4,ENST00000561932.4,ENST00000562102.4,ENST00000543967.4,ENST00000562396.1,ENST00000569939.4,ENST00000569900.4,ENST00000535850.4,NM_001256160,NM_024997,NR_045816,uc002czu.3,uc002czv.3,uc010uyo.2,uc010uyp.2,AK093414,AK296565,BC041882,AK299040,BC033891_5end	Cluster001
p1@ATG10	3289	ATG10	hg19::chr5:81267834..81267868,+;hg_57356.1	CAGE_peak_1_at_ATG10_5end	0bp_to_ENST00000355178.7,ENST00000282185.6,ENST00000510085.1,NM_001131028,NM_031482,uc003khq.2,uc003khs.4,uc003khr.4,uc010jas.4,AK024016,AK315752,AK225969_5end	Cluster001
p1@ATG101	674	ATG101	hg19::chr12:52463751..52463814,+;hg_125573.1	CAGE_peak_1_at_ATG101_5end	0bp_to_ENST00000336854.7,ENST00000552544.4,ENST00000550604.1,ENST00000553049.4,ENST00000552947.1,ENST00000548915.1,NM_021934,NM_001098673,uc001rzu.4,uc009zmd.3,AK021835,BC064533,BC005151_5end	Cluster001
p1@ATG13	1433	ATG13	hg19::chr11:46639071..46639140,+;hg_114151.1	CAGE_peak_1_at_ATG13_5end	0bp_to_ENST00000580238.4,ENST00000579280.1,ENST00000581416.4,ENST00000529655.4,ENST00000526715.4,ENST00000533325.4,ENST00000581438.4,ENST00000583249.4,ENST00000530500.4,ENST00000526508.4,ENST00000578626.4,ENST00000577256.4,ENST00000524625.4,ENST00000530942.1,ENST00000534610.4,ENST00000582547.4,BC006191,AK023867,AK294110,BC002378,AK293109_5end	Cluster001
p1@ATG14	513	ATG14	hg19::chr14:55878538..55878559,-;hg_143374.1	CAGE_peak_1_at_ATG14_5end	0bp_to_AK292810,KJ893300,KJ898415,AB587548_5end	Cluster001
p1@ATG16L1	3317	ATG16L1	hg19::chr2:234160287..234160335,+;hg_26039.1	CAGE_peak_1_at_ATG16L1_5end	0bp_to_ENST00000444735.4,ENST00000373525.8,ENST00000392021.6,ENST00000419681.4,ENST00000479942.4,ENST00000485623.4,AK000897,AK308400,AK123876,BC006253,BC013411,BC000061,AY358182,AY398617_5end	Cluster001
p1@ATG2A	3187	ATG2A	hg19::chr11:64684672..64684687,-;hg_120512.1	CAGE_peak_1_at_ATG2A_5end	0bp_to_ENST00000421419.3,ENST00000461701.4,ENST00000461955.1,BC113090,BC113091,AK307684,AK126181,AK300925_5end	Cluster001
p1@ATG3	581	ATG3	hg19::chr3:112280709..112280816,-;hg_43761.1	CAGE_peak_1_at_ATG3_5end	0bp_to_ENST00000283290.8,ENST00000402314.5,ENST00000495756.4,NM_001278712,NM_022488,uc003dzd.4,uc003dzc.4,uc010hqe.4,BC002830,AK308919_5end	Cluster001
p1@ATG4D	1845	ATG4D	hg19::chr19:10654561..10654600,+;hg_173814.1	CAGE_peak_1_at_ATG4D_5end	0bp_to_ENST00000586417.4,ENST00000590096.1,ENST00000588857.4,ENST00000585752.4,ENST00000309469.7,NM_032885,NM_001281504,NR_104025,NR_104024,uc010xlh.3,uc002mov.4,uc010dxh.4,uc010dxi.4,uc010xlg.2,AK294676,AK316454,AK314712,AK056210,BC068992_5end	Cluster001
p1@ATG5	3233	ATG5	hg19::chr6:106773491..106773559,-;hg_74902.1	CAGE_peak_1_at_ATG5_5end	0bp_to_BX537904,AK315800_5end	Cluster001
p1@ATG9A	511	ATG9A	hg19::chr2:220094294..220094366,-;hg_34043.1	CAGE_peak_1_at_ATG9A_5end	0bp_to_ENST00000409033.6,ENST00000409422.4,ENST00000431715.4,ENST00000436856.4,ENST00000457841.4,ENST00000428226.4,ENST00000412355.4,ENST00000439812.4,ENST00000456708.4,ENST00000466217.4,ENST00000486766.1,ENST00000455079.4,BX538192,BX537984,BC065534,BX538198,AK056595,AK289755,AK302521_5end	Cluster001
p1@ATHL1	3358	ATHL1	hg19::chr11:289110..289139,+;hg_112170.1	CAGE_peak_1_at_ATHL1_5end	0bp_to_ENST00000474221.4,ENST00000409548.5,NM_025092,uc010qvu.2,uc001lor.4,AK074155_5end	Cluster001
p1@ATIC	320	ATIC	hg19::chr2:216176761..216176859,+;hg_25073.1	CAGE_peak_1_at_ATIC_5end	0bp_to_ENST00000443953.4,ENST00000435675.4,ENST00000427397.4,uc010zjo.2,AK313066,D82348,AK298142,D89976,AB062403,BC008879,BC007306_5end	Cluster001
p1@ATMIN	2846	ATMIN	hg19::chr16:81069433..81069462,+;hg_155138.1	CAGE_peak_1_at_ATMIN_5end	0bp_to_ENST00000299575.4,NM_015251,uc002ffz.1_5end	Cluster001
p1@ATP10A	2702	ATP10A	hg19::chr15:26108452..26108518,-;hg_149022.1	CAGE_peak_1_at_ATP10A_5end	98bp_to_ENST00000356865.9,BC052251_5end	Cluster001
p1@ATP10D	2502	ATP10D	hg19::chr4:47487285..47487366,+;hg_47556.1	CAGE_peak_1_at_ATP10D_5end	0bp_to_ENST00000273859.6,ENST00000507889.1,ENST00000504445.1,BC057839,BC108723_5end	Cluster001
p1@ATP11B	1356	ATP11B	hg19::chr3:182511266..182511308,+;hg_40055.1	CAGE_peak_1_at_ATP11B_5end	0bp_to_ENST00000323116.8,ENST00000493826.1,NM_014616,uc003fla.3,uc003flb.3,BC042180,AK296750_5end	Cluster001
p1@ATP13A1	1699	ATP13A1	hg19::chr19:19774473..19774502,-;hg_180168.1	CAGE_peak_1_at_ATP13A1_5end	0bp_to_ENST00000357324.9,ENST00000487364.1,AK056420,AB385506_5end	Cluster001
p1@ATP13A3	740	ATP13A3	hg19::chr3:194207678..194207787,-;hg_46222.1	CAGE_peak_1_at_ATP13A3_5end	291bp_to_ENST00000457986.4_5end	Cluster001
p1@ATP1A1	3109	ATP1A1	hg19::chr1:116915855..116915872,+;hg_4820.1	CAGE_peak_1_at_ATP1A1_5end	10bp_to_ENST00000295598.8,BC003077_5end	Cluster001
p1@ATP1B1	1071	ATP1B1	hg19::chr1:169075919..169075940,+;hg_6507.1	CAGE_peak_1_at_ATP1B1_5end	0bp_to_AK290181_5end	Cluster001
p1@ATP1B2	3243	ATP1B2	hg19::chr17:7554234..7554251,+;hg_159287.1	CAGE_peak_1_at_ATP1B2_5end	3bp_to_uc002gif.1_5end	Cluster001
p1@ATP2A2	3232	ATP2A2	hg19::chr12:110719036..110719113,+;hg_127973.1	CAGE_peak_1_at_ATP2A2_5end	0bp_to_ENST00000377685.8_5end	Cluster001
p1@ATP2A3	1870	ATP2A3	hg19::chr17:3867722..3867748,-;hg_163898.1	CAGE_peak_1_at_ATP2A3_5end	10bp_to_ENST00000397041.6,ENST00000397035.6,BC035729_5end	Cluster001
p1@ATP2B1	2839	ATP2B1	hg19::chr12:90102594..90102647,-;hg_132495.1	CAGE_peak_1_at_ATP2B1_5end	0bp_to_ENST00000428670.6_5end	Cluster001
p1@ATP2C1	3319	ATP2C1	hg19::chr3:130613001..130613078,+;hg_38600.1	CAGE_peak_1_at_ATP2C1_5end	0bp_to_ENST00000504948.4,ENST00000513801.4,ENST00000505072.4,AF189723,AF225981,AK304175_5end	Cluster001
p1@ATP6V0A2	2461	ATP6V0A2	hg19::chr12:124196880..124196957,+;hg_128601.1	CAGE_peak_1_at_ATP6V0A2_5end	0bp_to_ENST00000540368.4,ENST00000613625.3,BC022300,AK289391_5end	Cluster001
p1@ATP6V1A	247	ATP6V1A	hg19::chr3:113465869..113465925,+;hg_37976.1	CAGE_peak_1_at_ATP6V1A_5end	0bp_to_ENST00000462855.1,ENST00000470455.4,ENST00000496747.4,ENST00000475322.1,AK293804,AK314779,BC013138_5end	Cluster001
p1@ATP6V1B2	487	ATP6V1B2	hg19::chr8:20054880..20054915,+;hg_87625.1	CAGE_peak_1_at_ATP6V1B2_5end	0bp_to_ENST00000523482.4,ENST00000523478.4,AK294163,BC030640,AK312372,X62949,BC003100,AK298819,AB208806,L35249_5end	Cluster001
p1@ATP6V1C1	1291	ATP6V1C1	hg19::chr8:104033296..104033360,+;hg_90090.1	CAGE_peak_1_at_ATP6V1C1_5end	0bp_to_ENST00000521514.4,ENST00000518738.1,AK308632,BC010960,X69151,AK000064_5end	Cluster001
p1@ATP6V1H	2447	ATP6V1H	hg19::chr8:54755789..54755876,-;hg_93082.1	CAGE_peak_1_at_ATP6V1H_5end	0bp_to_ENST00000359530.5,ENST00000524164.4,ENST00000519588.1,ENST00000521335.1,NM_213619,NM_015941,uc003xrm.4,uc003xrn.4,uc011ldv.3,uc010lyd.4,AF132945,BC025275,AF112204,AF113222,AK308204,AK022345,AK303229_5end	Cluster001
p1@ATP8A1	1082	ATP8A1	hg19::chr4:42659102..42659161,-;hg_51980.1	CAGE_peak_1_at_ATP8A1_5end	0bp_to_ENST00000381668.8,ENST00000264449.13,ENST00000510289.1,NM_001105529,NM_006095,uc003gwr.2,uc003gws.2,uc011byz.1,AK295616,BC020943_5end	Cluster001
p1@ATP9B	920	ATP9B	hg19::chr18:76829385..76829438,+;hg_170893.1	CAGE_peak_1_at_ATP9B_5end	0bp_to_ENST00000586366.4,ENST00000426216.5,ENST00000307671.10,ENST00000586672.4,ENST00000586722.4,uc002lmu.3,uc002lmv.1,uc002lmw.1,uc002lmx.3,BC036473,AK308291,BC022535,BC125220,BC125219,AK093704,AK295981_5end	Cluster001
p1@ATR	1979	ATR	hg19::chr3:142297558..142297642,-;hg_44857.1	CAGE_peak_1_at_ATR_5end	0bp_to_ENST00000507148.1,U76308,Y09077,AK307402_5end	Cluster001
p1@ATRIP	3270	ATRIP	hg19::chr3:48488163..48488189,+;hg_36580.1	CAGE_peak_1_at_ATRIP_5end	0bp_to_AK291829_5end	Cluster001
p1@ATXN2	2404	ATXN2	hg19::chr12:112037077..112037130,-;hg_133310.1	CAGE_peak_1_at_ATXN2_5end	0bp_to_ENST00000483311.4,Y08262_5end	Cluster001
p1@ATXN7L1	2291	ATXN7L1	hg19::chr7:105516925..105516982,-;hg_85463.1	CAGE_peak_1_at_ATXN7L1_5end	0bp_to_AB033044,AK097574,AK095475_5end	Cluster001
p1@ATXN7L3B	2664	ATXN7L3B	hg19::chr12:74931567..74931656,+;hg_126890.1	CAGE_peak_1_at_ATXN7L3B_5end	0bp_to_ENST00000519948.3,AK056642,BC009111_5end	Cluster001
p1@AVEN	614	AVEN	hg19::chr15:34331243..34331429,-;hg_149224.1	CAGE_peak_1_at_AVEN_5end	0bp_to_ENST00000306730.6,NM_020371,uc001zhj.3,BC063533,AF283508,BC010488_5end	Cluster001
p1@AVL9	2609	AVL9	hg19::chr7:32535060..32535215,+;hg_78055.1	CAGE_peak_1_at_AVL9_5end	0bp_to_ENST00000318709.7,ENST00000459629.1,ENST00000409301.4,uc003tcv.1,uc011kai.2,AL833560,AK090619,BC027724_5end	Cluster001
p1@AVPI1	512	AVPI1	hg19::chr10:99446965..99447007,-;hg_110948.1	CAGE_peak_1_at_AVPI1_5end	0bp_to_AF218019,AK024533,AK222493_5end	Cluster001
p1@AXL	2834	AXL	hg19::chr19:41725088..41725137,+;hg_175934.1	CAGE_peak_1_at_AXL_5end	0bp_to_ENST00000301178.7,NM_001699,NM_021913,uc010ehi.2,uc010ehj.4,uc010ehk.4,BC032229_5end	Cluster001
p1@AZI2	2423	AZI2	hg19::chr3:28390419..28390550,-;hg_41552.1	CAGE_peak_1_at_AZI2_5end	0bp_to_ENST00000463512.4,ENST00000420543.5,AK025592,BC001139,BC001853_5end	Cluster001
p1@AZIN1	2978	AZIN1	hg19::chr8:103876383..103876399,-;hg_94305.1	CAGE_peak_1_at_AZIN1_5end	0bp_to_uc003ykx.3,uc003yky.3,BC042404_5end	Cluster001
p1@AZIN2	3210	AZIN2	hg19::chr1:33546746..33546769,+;hg_2050.1	CAGE_peak_1_at_AZIN2_5end	0bp_to_ENST00000481886.4,ENST00000475935.4,ENST00000462920.4,ENST00000471119.4,ENST00000495135.4,ENST00000477570.4,ENST00000483027.4,ENST00000492420.4,ENST00000373443.6,uc001bwu.3,uc001bwv.3,AK095127,AL832640,AK315677,AK057051,AY325129,BC010449_5end	Cluster001
p1@B3GALNT2	3386	B3GALNT2	hg19::chr1:235667716..235667786,-;hg_18146.1	CAGE_peak_1_at_B3GALNT2_5end	0bp_to_ENST00000366600.6,ENST00000313984.3,ENST00000494378.1,NM_152490,NM_001277155,uc001hxc.3,uc001hxd.2,BC029564,BC016974,AK130297_5end	Cluster001
p1@B3GAT3	2794	B3GAT3	hg19::chr11:62389449..62389465,-;hg_120171.1	CAGE_peak_1_at_B3GAT3_5end	0bp_to_ENST00000532585.4,ENST00000534026.4,AK310200,AK316228,AK297970_5end	Cluster001
p1@B3GNT2	3360	B3GNT2	hg19::chr2:62423242..62423288,+;hg_20491.1	CAGE_peak_1_at_B3GNT2_5end	0bp_to_ENST00000301998.4,NM_006577,uc002sbs.3,AB049584,BC047933,AF092051,AF288208_5end	Cluster001
p1@B3GNT5	3202	B3GNT5	hg19::chr3:182971063..182971082,+;hg_40069.1	CAGE_peak_1_at_B3GNT5_5end	0bp_to_ENST00000493370.1_5end	Cluster001
p1@B4GALT1	2598	B4GALT1	hg19::chr9:33167149..33167170,-;hg_100440.1	CAGE_peak_1_at_B4GALT1_5end	0bp_to_KJ901453,X55415,AB590749_5end	Cluster001
p1@B4GALT4	3241	B4GALT4	hg19::chr3:118959716..118959732,-;hg_43975.1	CAGE_peak_1_at_B4GALT4_5end	0bp_to_ENST00000467604.4,ENST00000460321.4,ENST00000491906.4,ENST00000475803.4,ENST00000479150.4,ENST00000470111.4,ENST00000459820.4,ENST00000487579.4,BX647468,AK001006,AK314425,AK301688_5end	Cluster001
p1@B4GALT5	3127	B4GALT5	hg19::chr20:48330377..48330441,-;hg_187787.1	CAGE_peak_1_at_B4GALT5_5end	0bp_to_ENST00000371711.4,NM_004776,uc002xuu.4_5end	Cluster001
p1@B4GALT7	3060	B4GALT7	hg19::chr5:177027105..177027212,+;hg_60507.1	CAGE_peak_1_at_B4GALT7_5end	0bp_to_ENST00000502420.1,ENST00000505433.4,ENST00000510761.1,NM_007255,uc003mhy.3,BC007317,BC072403,AY358578,BC062983,AB028600,AK023506,AF142675,DQ893010,DQ896256,AB527637,AJ005382_5end	Cluster001
p1@BACH1	3253	BACH1	hg19::chr21:30671235..30671253,+;hg_188765.1	CAGE_peak_1_at_BACH1_5end	0bp_to_AK313791,BC063307_5end	Cluster001
p1@BAG1	3155	BAG1	hg19::chr9:33264676..33264741,-;hg_100451.1	CAGE_peak_1_at_BAG1_5end	0bp_to_BC001936,Z35491,AF116273,AF022224,U46917,AK222749,AK316577_5end	Cluster001
p1@BAG3	2208	BAG3	hg19::chr10:121410884..121410902,+;hg_107327.1	CAGE_peak_1_at_BAG3_5end	0bp_to_AK222800_5end	Cluster001
p1@BAG5	905	BAG5	hg19::chr14:104028974..104029012,-;hg_145109.1	CAGE_peak_1_at_BAG5_5end	0bp_to_AB020680_5end	Cluster001
p1@BAIAP2	3239	BAIAP2	hg19::chr17:79008940..79008958,+;hg_163287.1	CAGE_peak_1_at_BAIAP2_5end	0bp_to_ENST00000576470.4,ENST00000575750.4,ENST00000570913.4,ENST00000575989.4,ENST00000572329.4,ENST00000428708.5,ENST00000575712.4,ENST00000575245.4,NM_017450,NM_017451,NM_001144888,NM_006340,uc002jyz.4,uc002jza.2,uc002jzc.2,uc002jzb.2,uc002jzg.2,uc002jzd.2,uc002jzf.2,uc002jze.2,uc010wuh.1,AK298629,AK222670,AK023688,AK225612,AK297644,BC014043_5end	Cluster001
p1@BAIAP3	3330	BAIAP3	hg19::chr16:1383632..1383652,+;hg_152097.1	CAGE_peak_1_at_BAIAP3_5end	0bp_to_ENST00000565665.4,ENST00000397488.5,ENST00000562208.4,ENST00000568887.4,AK295645,AK294744,AK299309_5end	Cluster001
p1@BAMBI	3138	BAMBI	hg19::chr10:28966443..28966461,+;hg_104507.1	CAGE_peak_1_at_BAMBI_5end	0bp_to_AK223065,U23070_5end	Cluster001
p1@BANP	3232	BANP	hg19::chr16:87985029..87985096,+;hg_155508.1	CAGE_peak_1_at_BANP_5end	0bp_to_ENST00000439677.4,ENST00000286122.10,ENST00000454563.4,ENST00000479780.5,ENST00000393208.5,ENST00000459966.4,ENST00000412691.4,ENST00000526460.1,ENST00000626016.1,ENST00000485772.4,ENST00000466197.4,ENST00000355022.7,NM_001173541,NM_017869,NM_001173539,NM_001173540,NM_079837,uc002fkp.3,uc010vov.2,uc010vow.2,uc002fkq.3,uc002fks.4,AK001039,AK315089,AK125232,AK293472,AK297945,BC009424_5end	Cluster001
p1@BARD1	3311	BARD1	hg19::chr2:215674374..215674441,-;hg_33559.1	CAGE_peak_1_at_BARD1_5end	0bp_to_ENST00000260947.7,ENST00000619009.3,ENST00000617164.3,ENST00000613374.3,ENST00000613706.3,ENST00000613192.1,ENST00000455743.4,ENST00000421162.1,ENST00000471787.1,ENST00000479904.1,NM_000465,NM_001282545,NM_001282543,NR_104212,NM_001282549,NM_001282548,NR_104215,NR_104216,uc002veu.3,uc021vwc.2,uc021vwd.2,uc032osd.1,uc021vwe.2,uc021vwf.2,uc021vwg.2,uc021vwh.2,uc021vwi.2,uc010zjm.2,uc021vwj.2…	Cluster001
p1@BASP1	2703	BASP1	hg19::chr5:17217727..17217748,+;hg_55862.1	CAGE_peak_1_at_BASP1_5end	0bp_to_AK314152,AK295995_5end	Cluster001
p1@BATF2	2608	BATF2	hg19::chr11:64764435..64764449,-;hg_120519.1	CAGE_peak_1_at_BATF2_5end	-41bp_to_ENST00000534177.1_5end	Cluster001
p1@BAZ1A	3048	BAZ1A	hg19::chr14:35344520..35344552,-;hg_142830.1	CAGE_peak_1_at_BAZ1A_5end	0bp_to_AF161435_5end	Cluster001
p1@BAZ1B	3116	BAZ1B	hg19::chr7:72936610..72936637,-;hg_84301.1	CAGE_peak_1_at_BAZ1B_5end	0bp_to_NM_032408,uc003tyc.3,AF072810_5end	Cluster001
p1@BAZ2A	3283	BAZ2A	hg19::chr12:57024075..57024133,-;hg_131550.1	CAGE_peak_1_at_BAZ2A_5end	0bp_to_ENST00000551959.1,ENST00000546695.4,NM_001300905_5end	Cluster001
p1@BAZ2B	1399	BAZ2B	hg19::chr2:160472952..160473077,-;hg_31449.1	CAGE_peak_1_at_BAZ2B_5end	0bp_to_ENST00000541068.5,ENST00000483316.1,AL834381,BX647250_5end	Cluster001
p1@BBC3	2800	BBC3	hg19::chr19:47734448..47734466,-;hg_181735.1	CAGE_peak_1_at_BBC3_5end	0bp_to_ENST00000439096.2,NM_014417,uc002pgf.4,AF332558_5end	Cluster001
p1@BBS1	3100	BBS1	hg19::chr11:66278098..66278135,+;hg_115348.1	CAGE_peak_1_at_BBS1_5end	0bp_to_ENST00000526815.4,ENST00000533557.4,ENST00000525809.4,ENST00000455748.5,ENST00000529955.4,ENST00000526035.4,ENST00000534730.4,ENST00000532908.4,ENST00000529766.4,ENST00000393994.3,ENST00000630659.1,NM_024649,uc010rpf.1,uc010rpg.1,uc001oij.1,uc001oik.1,uc001oil.1,AK302657,AK294962,AK296311,BC047642,AF503941,BC109064,BC109065,KJ890757,KR711868,KR711869,KR711870,KR711871_5end	Cluster001
p1@BCL10	3339	BCL10	hg19::chr1:85742151..85742323,-;hg_13028.1	CAGE_peak_1_at_BCL10_5end	0bp_to_BX647306,AK291346,AF100338,AF057700,AF134395,BC053617_5end	Cluster001
p1@BCL2	3052	BCL2	hg19::chr18:60987220..60987386,-;hg_172271.1	CAGE_peak_1_at_BCL2_5end	0bp_to_ENST00000398117.1,M13994_5end	Cluster001
p1@BCL2A1	2185	BCL2A1	hg19::chr15:80263506..80263553,-;hg_151195.1	CAGE_peak_1_at_BCL2A1_5end	0bp_to_ENST00000335661.6,BC016281,U29680,AL110097,AK304026_5end	Cluster001
p1@BCL2L11	3237	BCL2L11	hg19::chr2:111878483..111878501,+;hg_21949.1	CAGE_peak_1_at_BCL2L11_5end	0bp_to_ENST00000308659.11,ENST00000337565.8,ENST00000622509.3,ENST00000619294.3,ENST00000610735.3,ENST00000622612.3,ENST00000357757.5,ENST00000615946.3,ENST00000621302.3,ENST00000620862.3,NM_001204108,NM_001204106,NM_001204113,NM_006538,NM_001204112,NM_001204110,NM_138627,NM_138625,NM_138621,NM_001204107,NM_001204111,NM_001204109,NM_138624,NM_207003,NM_207002,NM_138622,NM_138623,NM_138626,uc002tg…	Cluster001
p1@BCL2L13	2774	BCL2L13	hg19::chr22:18121493..18121535,+;hg_190988.1	CAGE_peak_1_at_BCL2L13_5end	0bp_to_ENST00000498133.4,ENST00000464649.1,AK056248,AK314489,AK294286,AK291449_5end	Cluster001
p1@BCL2L2,p1@BCL2L2-PABPN1	3331	BCL2L2,p1	hg19::chr14:23776024..23776105,+;hg_138890.1	CAGE_peak_1_at_BCL2L2,p1@BCL2L2-PABPN1_5end	0bp_to_ENST00000553781.4,ENST00000556100.2,ENST00000557236.4,ENST00000557579.1,NM_001199839,uc021rqx.1,BC104789,BC113522,D87461,BC011637_5end	Cluster001
p1@BCL6	2933	BCL6	hg19::chr3:187463248..187463264,-;hg_46018.1	CAGE_peak_1_at_BCL6_5end	0bp_to_ENST00000470319.1,BC146796,AK304325,AK308162_5end	Cluster001
p1@BCL7B	2937	BCL7B	hg19::chr7:72971934..72972057,-;hg_84307.1	CAGE_peak_1_at_BCL7B_5end	0bp_to_ENST00000411832.4,ENST00000454871.4,ENST00000448175.4,ENST00000455335.2,ENST00000416906.2,AJ223979,X89985,BC009548,BC000956,AK290091_5end	Cluster001
p1@BCL7C	2894	BCL7C	hg19::chr16:30905311..30905428,-;hg_157102.1	CAGE_peak_1_at_BCL7C_5end	0bp_to_BC019071_5end	Cluster001
p1@BCLAF1	3322	BCLAF1	hg19::chr6:136610911..136610990,-;hg_75757.1	CAGE_peak_1_at_BCLAF1_5end	0bp_to_ENST00000531224.4,ENST00000353331.7,ENST00000527536.4,ENST00000527613.4,ENST00000530767.4,ENST00000527759.4,ENST00000534269.4,ENST00000532384.4,ENST00000530429.4,ENST00000628517.1,ENST00000529826.4,ENST00000528229.1,NM_001301038,NM_014739,NM_001077441,NM_001077440,uc003qgw.1,uc003qgx.1,uc003qgy.1,uc011edc.1,uc011edd.1,uc011ede.1,D79986,BX649160,BC132780,BC144281,BC144299,BC144282,BC047887,…	Cluster001
p1@BCOR	3264	BCOR	hg19::chrX:39957202..39957220,-;hg_198937.1	CAGE_peak_1_at_BCOR_5end	484bp_to_NM_017745,NM_001123385,uc004den.4,uc004dem.4,uc004deq.5_5end	Cluster001
p1@BCORL1	3027	BCORL1	hg19::chrX:129116602..129116624,+;hg_197546.1	CAGE_peak_1_at_BCORL1_5end	-17bp_to_ENST00000218147.10_5end	Cluster001
p1@BDP1	3297	BDP1	hg19::chr5:70751463..70751503,+;hg_56867.1	CAGE_peak_1_at_BDP1_5end	0bp_to_ENST00000380675.3,AK057871,AF176695,BC032146_5end	Cluster001
p1@BECN1	1859	BECN1	hg19::chr17:40976266..40976315,-;hg_166192.1	CAGE_peak_1_at_BECN1_5end	0bp_to_ENST00000361523.7,ENST00000617806.3,ENST00000590099.4,ENST00000438274.6,ENST00000543382.5,ENST00000593205.4,ENST00000591085.1,ENST00000585515.4,ENST00000591307.4,ENST00000593112.1,NM_003766,uc002ibo.3,uc010whb.1,uc010whc.1,uc002ibn.2,BC010276,BX647788,AF139131,AK298619,AK299616,AK223411,AK312651_5end	Cluster001
p1@BET1	2140	BET1	hg19::chr7:93633658..93633680,-;hg_84897.1	CAGE_peak_1_at_BET1_5end	0bp_to_ENST00000357520.7,ENST00000433727.4,BC012595,AK313984_5end	Cluster001
p1@BET1L	1526	BET1L	hg19::chr11:207342..207414,-;hg_117722.1	CAGE_peak_1_at_BET1L_5end	0bp_to_ENST00000410108.4,ENST00000325147.12,ENST00000529614.5,ENST00000332865.9,ENST00000479463.1,BC032779,AK022958,BC008971,AF234160_5end	Cluster001
p1@BEX2	3309	BEX2	hg19::chrX:102565858..102565929,-;hg_199997.1	CAGE_peak_1_at_BEX2_5end	0bp_to_ENST00000536889.1,ENST00000449185.1,NM_001168399,NM_001168400,uc022cbn.1,uc004eka.3,BC050651,AY833560,AK312085_5end	Cluster001
p1@BFAR	463	BFAR	hg19::chr16:14726763..14726819,+;hg_152880.1	CAGE_peak_1_at_BFAR_5end	0bp_to_ENST00000566520.4,ENST00000563971.4,ENST00000562442.4,ENST00000562121.1,AF173003_5end	Cluster001
p1@BHLHE41	1854	BHLHE41	hg19::chr12:26277956..26277980,-;hg_130211.1	CAGE_peak_1_at_BHLHE41_5end	-23bp_to_NM_030762,uc001rhb.3,BC025968_5end	Cluster001
p1@BICD1	3300	BICD1	hg19::chr12:32259696..32259794,+;hg_124972.1	CAGE_peak_1_at_BICD1_5end	0bp_to_ENST00000551848.1,BC010091_5end	Cluster001
p1@BIK	3309	BIK	hg19::chr22:43506747..43506762,+;hg_192592.1	CAGE_peak_1_at_BIK_5end	0bp_to_ENST00000216115.2,NM_001197,uc003bdk.3_5end	Cluster001
p1@BIN1	3109	BIN1	hg19::chr2:127864608..127864688,-;hg_30509.1	CAGE_peak_1_at_BIN1_5end	0bp_to_AK295300_5end	Cluster001
p1@BIN3	3328	BIN3	hg19::chr8:22526597..22526657,-;hg_92240.1	CAGE_peak_1_at_BIN3_5end	0bp_to_ENST00000276416.9,ENST00000519513.4,ENST00000522687.4,ENST00000520292.1,ENST00000518366.1,AK001289,AF271732,AK023980,AK222470_5end	Cluster001
p1@BIRC2	2689	BIRC2	hg19::chr11:102217936..102218035,+;hg_116417.1	CAGE_peak_1_at_BIRC2_5end	0bp_to_ENST00000527808.1,ENST00000532832.4,ENST00000530675.4,ENST00000534646.4,ENST00000533742.4,ENST00000227758.5,ENST00000532672.4,ENST00000531259.4,ENST00000527465.1,AK303197,BX647978,AF207599_5end	Cluster001
p1@BIRC3	3136	BIRC3	hg19::chr11:102188181..102188222,+;hg_116402.1	CAGE_peak_1_at_BIRC3_5end	0bp_to_ENST00000526421.4_5end	Cluster001
p1@BIRC6	3301	BIRC6	hg19::chr2:32582184..32582301,+;hg_19644.1	CAGE_peak_1_at_BIRC6_5end	13bp_to_AF265555_5end	Cluster001
p1@BISPR	2837	BISPR	hg19::chr19:17516624..17516640,+;hg_174512.1	CAGE_peak_1_at_BISPR_5end	0bp_to_ENST00000596322.1,ENST00000600008.4,ENST00000601885.1_5end	Cluster001
p1@BLCAP	755	BLCAP	hg19::chr20:36156264..36156288,-;hg_187203.1	CAGE_peak_1_at_BLCAP_5end	0bp_to_ENST00000445723.4,ENST00000414080.1,AL049288_5end	Cluster001
p1@BLNK	251	BLNK	hg19::chr10:98031265..98031306,-;hg_110846.1	CAGE_peak_1_at_BLNK_5end	0bp_to_ENST00000224337.8,ENST00000371176.5,ENST00000427367.5,ENST00000413476.5,NM_001258440,NM_001258442,NM_001258441,NR_047683,NR_047682,NR_047681,NR_047680,AF068180,AF068181,AK027779_5end	Cluster001
p1@BLOC1S3	2339	BLOC1S3	hg19::chr19:45681997..45682072,+;hg_176395.1	CAGE_peak_1_at_BLOC1S3_5end	0bp_to_ENST00000433642.2,NM_212550,uc002pax.4,AK296695_5end	Cluster001
p1@BLOC1S5,p1@BLOC1S5-TXNDC5	854	BLOC1S5,p1	hg19::chr6:8064567..8064652,-;hg_71641.1	CAGE_peak_1_at_BLOC1S5,p1@BLOC1S5-TXNDC5_5end	0bp_to_ENST00000439343.2,ENST00000397457.5,ENST00000543936.4,ENST00000244777.5,ENST00000627748.1,NR_037616,NM_201280,NM_001199323,NM_001199322,uc003mxw.3,uc010job.3,uc010joc.3,uc003mxy.3,uc021ylf.1,BC052310,AK025442,BX647336,AF426434,CR749569,BC032438,BC119645,BC119644,AK301142,KJ894513_5end	Cluster001
p1@BLOC1S6	686	BLOC1S6	hg19::chr15:45879564..45879584,+;hg_146471.1	CAGE_peak_1_at_BLOC1S6_5end	0bp_to_ENST00000568597.4,ENST00000566184.1,ENST00000567523.4,AK057545_5end	Cluster001
p1@BLVRA	272	BLVRA	hg19::chr7:43798270..43798316,+;hg_78373.1	CAGE_peak_1_at_BLVRA_5end	0bp_to_ENST00000265523.7,ENST00000402924.4,NM_001253823,NM_000712,uc010kxv.3,uc003tir.3,BC008456,BC005902,AK291862,X93086,U34877_5end	Cluster001
p1@BLZF1	1342	BLZF1	hg19::chr1:169337412..169337497,+;hg_6530.1	CAGE_peak_1_at_BLZF1_5end	0bp_to_ENST00000426663.1,AK307151,AK291725,BC020716_5end	Cluster001
p1@BMP2	1454	BMP2	hg19::chr20:6748325..6748352,+;hg_183405.1	CAGE_peak_1_at_BMP2_5end	-15bp_to_ENST00000378827.4_5end	Cluster001
p1@BMP6	3290	BMP6	hg19::chr6:7726323..7726348,+;hg_65713.1	CAGE_peak_1_at_BMP6_5end	0bp_to_AK300628_5end	Cluster001
p1@BMPR2	2545	BMPR2	hg19::chr2:203241024..203241094,+;hg_24722.1	CAGE_peak_1_at_BMPR2_5end	0bp_to_NM_001204,uc002uze.3,uc002uzf.4,uc010ftr.3_5end	Cluster001
p1@BMS1	97	BMS1	hg19::chr10:43278217..43278262,+;hg_104739.1	CAGE_peak_1_at_BMS1_5end	0bp_to_ENST00000374518.5,AK308420,BC043345_5end	Cluster001
p1@BNIP2	1261	BNIP2	hg19::chr15:59981486..59981549,-;hg_150288.1	CAGE_peak_1_at_BNIP2_5end	0bp_to_ENST00000560458.4,ENST00000417312.4,ENST00000477543.1,BC002461_5end	Cluster001
p1@BNIP3	3071	BNIP3	hg19::chr10:133795416..133795436,-;hg_112059.1	CAGE_peak_1_at_BNIP3_5end	0bp_to_ENST00000368636.7,ENST00000540159.2,uc001lkv.1,uc010qut.1,AF002697,AK222626,BC021989,AK295136_5end	Cluster001
p1@BOD1L1	1857	BOD1L1	hg19::chr4:13629269..13629372,-;hg_51427.1	CAGE_peak_1_at_BOD1L1_5end	0bp_to_ENST00000040738.8,ENST00000482713.1,NM_148894,uc003gmz.1,uc010idr.1,uc010ids.1,AF528529,BC043603,BC065546,BC087835_5end	Cluster001
p1@BPGM	3166	BPGM	hg19::chr7:134331597..134331615,+;hg_81268.1	CAGE_peak_1_at_BPGM_5end	-11bp_to_AK097778_5end	Cluster001
p1@BPTF	3145	BPTF	hg19::chr17:65821603..65821635,+;hg_162354.1	CAGE_peak_1_at_BPTF_5end	2bp_to_AK297281_5end	Cluster001
p1@BRAF	3184	BRAF	hg19::chr7:140624699..140624762,-;hg_86578.1	CAGE_peak_1_at_BRAF_5end	136bp_to_ENST00000288602.9,NM_004333,uc003vwc.4,M95712_5end	Cluster001
p1@BRAP	3316	BRAP	hg19::chr12:112123726..112123809,-;hg_133315.1	CAGE_peak_1_at_BRAP_5end	0bp_to_ENST00000419234.7,NM_006768,uc001tsn.4,AB208878,AK290379,AF035620,AY332222,BC136698,BC136699_5end	Cluster001
p1@BRCA2	2599	BRCA2	hg19::chr13:32889605..32889653,+;hg_134702.1	CAGE_peak_1_at_BRCA2_5end	0bp_to_ENST00000380152.6,ENST00000544455.4,ENST00000530893.5,NM_000059,uc001uua.1,uc001uub.1,U43746,BC026160,BC047568_5end	Cluster001
p1@BRD1	1174	BRD1	hg19::chr22:50221505..50221527,-;hg_194673.1	CAGE_peak_1_at_BRD1_5end	30bp_to_AK304776_5end	Cluster001
p1@BRD2	3085	BRD2	hg19::chr6:32939964..32939988,+;hg_67205.1	CAGE_peak_1_at_BRD2_5end	6bp_to_ENST00000607833.4,BC007715_5end	Cluster001
p1@BRD4	3320	BRD4	hg19::chr19:15443269..15443316,-;hg_179735.1	CAGE_peak_1_at_BRD4_5end	0bp_to_BC038988,BC067129_5end	Cluster001
p1@BRE	935	BRE	hg19::chr2:28113583..28113684,+;hg_19412.1	CAGE_peak_1_at_BRE_5end	0bp_to_ENST00000344773.5,ENST00000379624.4,ENST00000492702.1,ENST00000603461.1,ENST00000496951.1,ENST00000342045.5,ENST00000379632.5,ENST00000361704.5,AK000097,AK291086,AF015767,L38616,AF420602,AF420603,AF420604,AF420605_5end	Cluster001
p1@BRIX1	2958	BRIX1	hg19::chr5:34915805..34915847,+;hg_56089.1	CAGE_peak_1_at_BRIX1_5end	0bp_to_ENST00000515798.4,ENST00000510834.1,NM_018321,uc003jiz.3,uc011col.1,uc003jja.3,AK001962,BC006014,BC001546,BX648902,AK289610,DQ895302,DQ892108,AY364243,AY364244,AF347667_5end	Cluster001
p1@BROX	2941	BROX	hg19::chr1:222885884..222885916,+;hg_8725.1	CAGE_peak_1_at_BROX_5end	0bp_to_ENST00000340934.8,ENST00000612948.3,ENST00000496267.1,NM_144695,NM_001288579,NR_109927,uc001hnp.2,uc001hns.2,uc010put.2,AK056983_5end	Cluster001
p1@BRPF3	3294	BRPF3	hg19::chr6:36164487..36164559,+;hg_67498.1	CAGE_peak_1_at_BRPF3_5end	0bp_to_ENST00000357641.9,NM_015695,uc003olv.4,AB033112_5end	Cluster001
p1@BRWD1	153	BRWD1	hg19::chr21:40685536..40685591,-;hg_190488.1	CAGE_peak_1_at_BRWD1_5end	0bp_to_ENST00000341322.4,BC064602,BC142986_5end	Cluster001
p1@BRWD1-IT2	3165	BRWD1-IT2	hg19::chr21:40685796..40685860,+;hg_189160.1	CAGE_peak_1_at_BRWD1-IT2_5end	0bp_to_NR_111942_5end	Cluster001
p1@BST2	2719	BST2	hg19::chr19:17516364..17516447,-;hg_179867.1	CAGE_peak_1_at_BST2_5end	0bp_to_AK303593,AK291099,D28137,AK223124,CU689786,KJ890782_5end	Cluster001
p1@BTAF1	3182	BTAF1	hg19::chr10:93683519..93683594,+;hg_106229.1	CAGE_peak_1_at_BTAF1_5end	0bp_to_ENST00000265990.9,AK308399_5end	Cluster001
p1@BTBD11	3179	BTBD11	hg19::chr12:107712173..107712239,+;hg_127852.1	CAGE_peak_1_at_BTBD11_5end	0bp_to_ENST00000280758.8,ENST00000420571.5,NM_001018072,uc009zut.1,uc001tmj.3,uc001tmk.1,BC027931,BC146824_5end	Cluster001
p1@BTBD7	3370	BTBD7	hg19::chr14:93799360..93799409,-;hg_144640.1	CAGE_peak_1_at_BTBD7_5end	0bp_to_ENST00000334746.8,ENST00000554565.4,AB040958,AK291422,BX248762,BC141850,AK001510_5end	Cluster001
p1@BTD	3102	BTD	hg19::chr3:15643245..15643318,+;hg_35525.1	CAGE_peak_1_at_BTD_5end	0bp_to_ENST00000303498.8,ENST00000480711.1,ENST00000471964.4,ENST00000467027.4,ENST00000437172.4,NM_000060,NM_001281726,NM_001281724,uc032rfu.1,uc011avw.3,uc003cah.4,AK313252,AK294301_5end	Cluster001
p1@BTG1	3221	BTG1	hg19::chr12:92539614..92539630,-;hg_132622.1	CAGE_peak_1_at_BTG1_5end	0bp_to_X61123,AK307057,BC016759,BC064953,AK313309_5end	Cluster001
p1@BTG2	1079	BTG2	hg19::chr1:203274639..203274654,+;hg_7877.1	CAGE_peak_1_at_BTG2_5end	10bp_to_ENST00000290551.4,NM_006763,uc001gzq.3,U72649_5end	Cluster001
p1@BTG3	2244	BTG3	hg19::chr21:18985158..18985226,-;hg_189854.1	CAGE_peak_1_at_BTG3_5end	0bp_to_ENST00000339775.9,ENST00000464058.1,AK289408,BC011957_5end	Cluster001
p1@BTN2A2	1503	BTN2A2	hg19::chr6:26383318..26383376,+;hg_66520.1	CAGE_peak_1_at_BTN2A2_5end	0bp_to_ENST00000469230.4,ENST00000490025.4,ENST00000356709.7,ENST00000467485.4,ENST00000352867.5,ENST00000493275.4,ENST00000472507.4,ENST00000482536.4,ENST00000432533.5,ENST00000482842.1,ENST00000482636.1,NM_001197238,NM_001197240,NM_001197239,NM_006995,NM_181531,uc003nhs.3,uc011dkf.2,uc003nhq.3,uc003nhr.3,uc011dkh.2,uc011dkg.2,AK304744,AK289883,AK293526,AK298570,U90550_5end	Cluster001
p1@BTN3A1	443	BTN3A1	hg19::chr6:26402472..26402512,+;hg_66523.1	CAGE_peak_1_at_BTN3A1_5end	0bp_to_ENST00000465690.5,ENST00000450085.5,ENST00000425234.5,ENST00000427334.4,ENST00000506698.1,AK295720,BC118586,BC121800_5end	Cluster001
p1@BTN3A3	818	BTN3A3	hg19::chr6:26440710..26440788,+;hg_66530.1	CAGE_peak_1_at_BTN3A3_5end	0bp_to_ENST00000361232.6,ENST00000474790.4,ENST00000487627.4,ENST00000496719.1,ENST00000480110.4,ENST00000467524.1,ENST00000490254.4,ENST00000487272.1,AK291722,AK301553,AB209581,BC015815,AK223279,U90548,AK223301_5end	Cluster001
p1@BUD13	1649	BUD13	hg19::chr11:116643688..116643719,-;hg_122422.1	CAGE_peak_1_at_BUD13_5end	0bp_to_ENST00000375445.6,ENST00000260210.4,NM_001159736,NM_032725,uc001ppn.3,uc001ppo.3,uc009yzc.3,AK225164,BC006350,AK057832,AK289635,AK291111,AK311068_5end	Cluster001
p1@BUD31	1352	BUD31	hg19::chr7:99006550..99006600,+;hg_79875.1	CAGE_peak_1_at_BUD31_5end	0bp_to_ENST00000496696.4,uc011kiu.1,uc003uqf.3,AK297784,BC104670_5end	Cluster001
p1@BZW2	3218	BZW2	hg19::chr7:16685764..16685820,+;hg_77323.1	CAGE_peak_1_at_BZW2_5end	0bp_to_ENST00000432311.4,ENST00000437745.4,ENST00000436868.4,ENST00000405202.4,BC009597,AK001218,AK001260,AK297496,BC107757,BC008453,AK300655_5end	Cluster001
p1@C10orf10	3291	C10orf10	hg19::chr10:45474250..45474264,-;hg_109225.1	CAGE_peak_1_at_C10orf10_5end	0bp_to_ENST00000298295.3,AB022718,AL136653,AK002191,AK098476,AK300839,AK312496_5end	Cluster001
p1@C10orf76	276	C10orf76	hg19::chr10:103815874..103815953,-;hg_111125.1	CAGE_peak_1_at_C10orf76_5end	0bp_to_ENST00000370033.7,ENST00000311122.5,NM_024541,uc009xwy.1,uc001kui.3,BC032118,BC054882,AK126113_5end	Cluster001
p1@C11orf31	1724	C11orf31	hg19::chr11:57509020..57509067,+;hg_114326.1	CAGE_peak_1_at_C11orf31_5end	0bp_to_ENST00000388857.7_5end	Cluster001
p1@C11orf45	1557	C11orf45	hg19::chr11:128774561..128774596,-;hg_123120.1	CAGE_peak_1_at_C11orf45_5end	101bp_to_DQ891644,KJ895836,DQ894833_5end	Cluster001
p1@C11orf57	3348	C11orf57	hg19::chr11:111945015..111945069,+;hg_116702.1	CAGE_peak_1_at_C11orf57_5end	0bp_to_ENST00000530104.2,ENST00000526879.4,ENST00000524989.1,ENST00000393047.6,ENST00000525785.4,AK094203,BC048133,BC072455,AB096251_5end	Cluster001
p1@C11orf65	3059	C11orf65	hg19::chr11:108338218..108338263,-;hg_122149.1	CAGE_peak_1_at_C11orf65_5end	0bp_to_ENST00000525729.4,ENST00000615746.3,ENST00000393084.4,NM_152587,uc010rvx.1,uc009yxu.2,uc001pkh.3,AK303096,BC059411,BC029536_5end	Cluster001
p1@C11orf68	1270	C11orf68	hg19::chr11:65686496..65686555,-;hg_120738.1	CAGE_peak_1_at_C11orf68_5end	0bp_to_ENST00000449692.3,NM_031450,NM_001135635,uc001ogi.3,uc009yqv.3,BC013185_5end	Cluster001
p1@C11orf71	2889	C11orf71	hg19::chr11:114271167..114271247,-;hg_122368.1	CAGE_peak_1_at_C11orf71_5end	0bp_to_ENST00000623205.2,AK000017,BC009041_5end	Cluster001
p1@C11orf84	3277	C11orf84	hg19::chr11:63580918..63580934,+;hg_114832.1	CAGE_peak_1_at_C11orf84_5end	0bp_to_uc001nxt.3,BC056402_5end	Cluster001
p1@C11orf96	3276	C11orf96	hg19::chr11:43964177..43964193,+;hg_113970.1	CAGE_peak_1_at_C11orf96_5end	-38bp_to_ENST00000617612.1,BC052560_5end	Cluster001
p1@C12orf49	3209	C12orf49	hg19::chr12:117175819..117175887,-;hg_133481.1	CAGE_peak_1_at_C12orf49_5end	0bp_to_ENST00000261318.4,ENST00000547630.1,NM_024738,uc001tvz.1,uc009zwm.1,AK025068,AK222983,AK298857_5end	Cluster001
p1@C12orf60	3312	C12orf60	hg19::chr12:14956583..14956636,+;hg_124464.1	CAGE_peak_1_at_C12orf60_5end	0bp_to_ENST00000533472.1,ENST00000527783.1,AK289942,AK056213,BC015546_5end	Cluster001
p1@C12orf66	3093	C12orf66	hg19::chr12:64616019..64616082,-;hg_131852.1	CAGE_peak_1_at_C12orf66_5end	0bp_to_ENST00000311915.11,ENST00000398055.6,ENST00000544871.1,ENST00000540673.1,ENST00000615991.1,NM_001300940,NM_152440,NM_001300941,uc001srw.4,BC036246,AK129933,AK057111,BC071634_5end	Cluster001
p1@C12orf73	606	C12orf73	hg19::chr12:104350898..104351001,-;hg_132988.1	CAGE_peak_1_at_C12orf73_5end	0bp_to_ENST00000547975.4,ENST00000549478.1,ENST00000549960.4,ENST00000552940.1,ENST00000546819.1,ENST00000546540.1,NM_001135570,uc009zuj.2,BC063467,BC073939,AK024037,BC039467_5end	Cluster001
p1@C12orf76	667	C12orf76	hg19::chr12:110486281..110486345,-;hg_133218.1	CAGE_peak_1_at_C12orf76_5end	0bp_to_ENST00000546627.1,uc001tqb.3,uc001tqc.1,AK021447,BC041968_5end	Cluster001
p1@C14orf132	3275	C14orf132	hg19::chr14:96505665..96505721,+;hg_141330.1	CAGE_peak_1_at_C14orf132_5end	0bp_to_ENST00000553764.1,ENST00000556728.1,ENST00000553782.1,BC043593,AB621830,AK001590_5end	Cluster001
p1@C14orf169	1505	C14orf169	hg19::chr14:73957631..73957708,+;hg_140537.1	CAGE_peak_1_at_C14orf169_5end	0bp_to_ENST00000304061.7,NM_024644,uc032bfz.1,AK299994,AK025455,BC011350,AY390535,BC071954_5end	Cluster001
p1@C14orf37,p1@PSMA3-AS1	2665	C14orf37,p1	hg19::chr14:58764824..58764863,-;hg_143435.1	CAGE_peak_1_at_C14orf37,p1@PSMA3-AS1_5end	0bp_to_ENST00000554218.1,ENST00000554360.4,ENST00000555275.4,ENST00000554378.4,ENST00000555707.4,ENST00000556400.4,ENST00000557660.4,ENST00000551597.5,ENST00000555037.1,ENST00000554309.1,NR_029435,NR_029434,uc010tro.2,uc001xdl.3,uc021rtu.1,uc001xdn.2,uc010apd.2,uc010ape.2,AK297601,BC034618,CR627086,AK055868,BC104152,BC104151,BC112973,BC112974_5end	Cluster001
p1@C14orf93	2416	C14orf93	hg19::chr14:23479331..23479365,-;hg_142295.1	CAGE_peak_1_at_C14orf93_5end	0bp_to_ENST00000299088.9,ENST00000341470.7,ENST00000397379.6,ENST00000397376.5,ENST00000553675.4,ENST00000553931.4,ENST00000554536.4,ENST00000555575.4,ENST00000553958.4,ENST00000555098.4,ENST00000555998.4,ENST00000556419.4,ENST00000553606.4,ENST00000554179.4,ENST00000557513.4,ENST00000553316.1,AK022216,AK023026,BX161383,BX161417_5end	Cluster001
p1@C15orf39	1366	C15orf39	hg19::chr15:75494214..75494229,+;hg_147788.1	CAGE_peak_1_at_C15orf39_5end	0bp_to_ENST00000394987.4,NM_015492,uc002azq.4,AK125111_5end	Cluster001
p1@C15orf40	2570	C15orf40	hg19::chr15:83680325..83680396,-;hg_151289.1	CAGE_peak_1_at_C15orf40_5end	0bp_to_ENST00000538348.5,ENST00000510873.5,ENST00000451195.6,ENST00000304177.8,ENST00000508990.2,ENST00000565712.1,ENST00000505341.1,ENST00000506912.5,ENST00000565725.1,NM_001160116,NM_001160115,NM_001160114,NM_144597,NR_027650,NM_001160113,NR_027649,uc010uon.2,uc010uoo.1,uc002bjm.3,uc010uoq.2,uc010uop.2,uc010uor.1,BC019820,AK125586,AK312160,AK311484_5end	Cluster001
p1@C15orf48	2613	C15orf48	hg19::chr15:45722800..45722816,+;hg_146438.1	CAGE_peak_1_at_C15orf48_5end	0bp_to_ENST00000344300.3,ENST00000558632.1,AF228422,BC021173,AK026298_5end	Cluster001
p1@C15orf57	2929	C15orf57	hg19::chr15:40857185..40857258,-;hg_149500.1	CAGE_peak_1_at_C15orf57_5end	0bp_to_ENST00000560305.4,ENST00000561011.4,ENST00000559291.4,ENST00000559911.4,ENST00000558113.4,ENST00000625629.1,ENST00000358005.6,ENST00000416810.5,ENST00000558918.1,ENST00000559103.1,ENST00000558871.1,ENST00000560109.1,NM_001289132,NM_052849,NM_001080792,NM_001080791,uc032bzz.1,uc001zmb.2,uc001zma.2,uc001zmc.2,uc010bbr.4,AK098781,AL832032,AK312842,AK293079_5end	Cluster001
p1@C16orf70	3023	C16orf70	hg19::chr16:67143828..67143873,+;hg_154574.1	CAGE_peak_1_at_C16orf70_5end	0bp_to_ENST00000563853.5,ENST00000569914.4,ENST00000569600.4,uc002erc.3,AF176088_5end	Cluster001
p1@C16orf72	2862	C16orf72	hg19::chr16:9185450..9185516,+;hg_152678.1	CAGE_peak_1_at_C16orf72_5end	0bp_to_ENST00000327827.10_5end	Cluster001
p1@C16orf87	2949	C16orf87	hg19::chr16:46865047..46865103,-;hg_157226.1	CAGE_peak_1_at_C16orf87_5end	0bp_to_ENST00000394806.5,NM_001001436,uc002eek.1,BX647945,BC056676,HQ447695,KJ896180,CU691166_5end	Cluster001
p1@C16orf91	2567	C16orf91	hg19::chr16:1470709..1470768,-;hg_155847.1	CAGE_peak_1_at_C16orf91_5end	0bp_to_ENST00000563974.1,BC063715,BC092497,AB101207,BC073941,BC023590_5end	Cluster001
p1@C17orf58	2278	C17orf58	hg19::chr17:65989623..65989749,-;hg_167707.1	CAGE_peak_1_at_C17orf58_5end	0bp_to_ENST00000449250.2,ENST00000536693.1,BC036760,AK026583_5end	Cluster001
p1@C17orf67	3232	C17orf67	hg19::chr17:54911161..54911244,-;hg_167112.1	CAGE_peak_1_at_C17orf67_5end	-12bp_to_NM_001085430,uc002iuq.4,BC041467_5end	Cluster001
p1@C17orf80	3355	C17orf80	hg19::chr17:71228537..71228604,+;hg_162567.1	CAGE_peak_1_at_C17orf80_5end	0bp_to_ENST00000577615.4,AK292838_5end	Cluster001
p1@C17orf85	2249	C17orf85	hg19::chr17:3749515..3749551,-;hg_163883.1	CAGE_peak_1_at_C17orf85_5end	0bp_to_ENST00000389005.5,NM_001114118,uc010ckl.2_5end	Cluster001
p1@C17orf96	2993	C17orf96	hg19::chr17:36831190..36831217,-;hg_165534.1	CAGE_peak_1_at_C17orf96_5end	4bp_to_NM_001130677,uc010wdq.2_5end	Cluster001
p1@C18orf21	410	C18orf21	hg19::chr18:33552615..33552665,+;hg_169950.1	CAGE_peak_1_at_C18orf21_5end	0bp_to_ENST00000587719.1,ENST00000587873.4,BC108730,BC119765,BC119766,AK311536_5end	Cluster001
p1@C18orf25	3343	C18orf25	hg19::chr18:43754021..43754071,+;hg_170155.1	CAGE_peak_1_at_C18orf25_5end	0bp_to_ENST00000615553.1_5end	Cluster001
p1@C18orf54	3390	C18orf54	hg19::chr18:51884251..51884340,+;hg_170302.1	CAGE_peak_1_at_C18orf54_5end	0bp_to_ENST00000578138.4,ENST00000620105.3,NR_110234,NM_001288980,NM_001288981,uc002lfo.6,uc032hek.1,uc032hel.1,uc031rih.2,uc031rii.2,uc002lfn.6,AB267906,AB330143,AB330144,AB353076,AB353077_5end	Cluster001
p1@C18orf8	3137	C18orf8	hg19::chr18:21083437..21083510,+;hg_169675.1	CAGE_peak_1_at_C18orf8_5end	0bp_to_ENST00000269221.6,ENST00000589215.4,ENST00000587153.1,ENST00000590868.4,ENST00000587690.4,ENST00000589860.4,ENST00000590870.4,ENST00000592119.2,AK057192,AK295246,AK296230,AK294169,BC008305,BC002950_5end	Cluster001
p1@C19orf43	2204	C19orf43	hg19::chr19:12845467..12845506,-;hg_179355.1	CAGE_peak_1_at_C19orf43_5end	0bp_to_ENST00000591254.1,ENST00000592273.4,ENST00000588213.1,BC004533,BC065537,BC015347,AK027588,AK315754,DQ891449,DQ894628,CU677275_5end	Cluster001
p1@C19orf48	3255	C19orf48	hg19::chr19:51307844..51307859,-;hg_182274.1	CAGE_peak_1_at_C19orf48_5end	0bp_to_ENST00000593287.4,ENST00000602125.1_5end	Cluster001
p1@C19orf54	3335	C19orf54	hg19::chr19:41256333..41256414,-;hg_181010.1	CAGE_peak_1_at_C19orf54_5end	0bp_to_ENST00000470681.4,ENST00000597507.1,uc002oow.1,uc002oox.1,uc010xvs.1,BC090894,AK123126,AK310021,AK298068_5end	Cluster001
p1@C19orf66	2834	C19orf66	hg19::chr19:10196981..10197034,+;hg_173728.1	CAGE_peak_1_at_C19orf66_5end	0bp_to_ENST00000591813.4,ENST00000587710.4,AK002148,BC010847,BC035817_5end	Cluster001
p1@C1GALT1	2996	C1GALT1	hg19::chr7:7222233..7222327,+;hg_77179.1	CAGE_peak_1_at_C1GALT1_5end	0bp_to_ENST00000436587.5,ENST00000467716.1,ENST00000476068.1,NM_020156,uc010ktm.1,uc003srb.3,AK309328_5end	Cluster001
p1@C1orf198	3308	C1orf198	hg19::chr1:231004220..231004294,-;hg_17966.1	CAGE_peak_1_at_C1orf198_5end	0bp_to_BC066649,AK027431,KJ895047_5end	Cluster001
p1@C1orf27	3247	C1orf27	hg19::chr1:186344945..186345054,+;hg_7360.1	CAGE_peak_1_at_C1orf27_5end	0bp_to_ENST00000419367.6,ENST00000287859.9,AK298107,AK000512,AY854248_5end	Cluster001
p1@C1orf50	735	C1orf50	hg19::chr1:43232913..43232982,+;hg_2474.1	CAGE_peak_1_at_C1orf50_5end	0bp_to_ENST00000372525.5,ENST00000464081.1,ENST00000603943.4,NM_024097,NR_040733,uc001cia.4,BC001508,BC001711,AK299874,JF432464,KJ899525_5end	Cluster001
p1@C1orf52	3320	C1orf52	hg19::chr1:85725317..85725367,-;hg_13023.1	CAGE_peak_1_at_C1orf52_5end	0bp_to_ENST00000294661.7,ENST00000471115.4,NM_198077,NR_024113,uc001dkw.3,uc001dkv.3,uc001dkx.4,uc009wcn.3,AK126929,AY486331,AY486332,BC029538_5end	Cluster001
p1@C1RL	3193	C1RL	hg19::chr12:7261772..7261874,-;hg_129255.1	CAGE_peak_1_at_C1RL_5end	0bp_to_ENST00000545280.4,ENST00000266542.7,ENST00000544702.4,ENST00000543933.4,ENST00000545337.1,NM_016546,NM_001297640,NM_001297642,NM_001297643,uc001qsn.3,uc009zft.3,uc001qso.2,AF178985,AK024084,AK222802,AK314299,BC156780,BC062428_5end	Cluster001
p1@C20orf194	1314	C20orf194	hg19::chr20:3388238..3388323,-;hg_186157.1	CAGE_peak_1_at_C20orf194_5end	0bp_to_ENST00000252032.9,NM_001009984,uc002wii.3_5end	Cluster001
p1@C21orf59	1335	C21orf59	hg19::chr21:33984650..33984726,-;hg_190196.1	CAGE_peak_1_at_C21orf59_5end	0bp_to_ENST00000440966.4,AF282851,BC000709_5end	Cluster001
p1@C21orf91	2788	C21orf91	hg19::chr21:19191661..19191681,-;hg_189862.1	CAGE_peak_1_at_C21orf91_5end	0bp_to_ENST00000493464.1,ENST00000482915.1,AK023825,AK225123,AK314471_5end	Cluster001
p1@C22orf34	2740	C22orf34	hg19::chr22:50051151..50051173,-;hg_194669.1	CAGE_peak_1_at_C22orf34_5end	0bp_to_ENST00000414287.4,BC033837_5end	Cluster001
p1@C2CD2L	241	C2CD2L	hg19::chr11:118978045..118978139,+;hg_117098.1	CAGE_peak_1_at_C2CD2L_5end	0bp_to_ENST00000336702.6,NM_014807,NM_001290474,uc001pvn.3,uc001pvo.3,AB094094,AK025223_5end	Cluster001
p1@C2CD5	104	C2CD5	hg19::chr12:22697108..22697172,-;hg_130074.1	CAGE_peak_1_at_C2CD5_5end	0bp_to_ENST00000535304.1_5end	Cluster001
p1@C2orf42,p1@TIA1	2590	C2orf42,p1	hg19::chr2:70475730..70475798,-;hg_29023.1	CAGE_peak_1_at_C2orf42,p1@TIA1_5end	0bp_to_ENST00000470096.1,ENST00000433529.5,ENST00000415783.5,ENST00000445587.4,ENST00000474809.5,ENST00000477044.5,ENST00000496452.4,ENST00000481650.1,NM_022173,NM_022037,uc002sgj.4,uc002sgk.4,uc002sgl.4,uc002sgm.3,uc010yqt.2,AB209211,AK303345_5end	Cluster001
p1@C2orf49	1235	C2orf49	hg19::chr2:105953972..105954043,+;hg_21812.1	CAGE_peak_1_at_C2orf49_5end	0bp_to_ENST00000410049.1,AK307891,AK127661,BC001310,DQ891212,DQ894395_5end	Cluster001
p1@C2orf69	1878	C2orf69	hg19::chr2:200776009..200776089,+;hg_24521.1	CAGE_peak_1_at_C2orf69_5end	0bp_to_ENST00000491721.1,AK096292,BC036456,AK303210_5end	Cluster001
p1@C3	3326	C3	hg19::chr19:6720653..6720670,-;hg_178809.1	CAGE_peak_1_at_C3_5end	0bp_to_ENST00000594936.1,uc002mfm.3,BC150299,AK304071,K02765_5end	Cluster001
p1@C3orf38	2649	C3orf38	hg19::chr3:88199099..88199154,+;hg_37464.1	CAGE_peak_1_at_C3orf38_5end	0bp_to_ENST00000486971.1,BC024188,AK297719,AK313547_5end	Cluster001
p1@C3orf58	3050	C3orf58	hg19::chr3:143690657..143690675,+;hg_38990.1	CAGE_peak_1_at_C3orf58_5end	0bp_to_AK315082_5end	Cluster001
p1@C4orf29	1258	C4orf29	hg19::chr4:128886584..128886654,+;hg_49617.1	CAGE_peak_1_at_C4orf29_5end	0bp_to_ENST00000513371.1,BC075793_5end	Cluster001
p1@C4orf32	2904	C4orf32	hg19::chr4:113066602..113066620,+;hg_49281.1	CAGE_peak_1_at_C4orf32_5end	-50bp_to_ENST00000309733.5,NM_152400,uc003iah.2,BC022534_5end	Cluster001
p1@C4orf47	3327	C4orf47	hg19::chr4:186347388..186347423,+;hg_50886.1	CAGE_peak_1_at_C4orf47_5end	0bp_to_ENST00000511138.4,ENST00000511581.4_5end	Cluster001
p1@C5orf22	300	C5orf22	hg19::chr5:31532384..31532479,+;hg_55967.1	CAGE_peak_1_at_C5orf22_5end	0bp_to_ENST00000510659.4,ENST00000513967.4,ENST00000515409.4,ENST00000507818.5,ENST00000517780.1,ENST00000511208.2,ENST00000504464.4,BC032845,AK299156,AK002055,BC021215_5end	Cluster001
p1@C5orf30	3352	C5orf30	hg19::chr5:102594449..102594478,+;hg_57846.1	CAGE_peak_1_at_C5orf30_5end	0bp_to_AK058020_5end	Cluster001
p1@C5orf51	3285	C5orf51	hg19::chr5:41904431..41904469,+;hg_56270.1	CAGE_peak_1_at_C5orf51_5end	0bp_to_ENST00000381647.5,KJ904160_5end	Cluster001
p1@C5orf56	2010	C5orf56	hg19::chr5:131746575..131746682,+;hg_58451.1	CAGE_peak_1_at_C5orf56_5end	0bp_to_ENST00000461203.4,ENST00000337752.5,ENST00000378947.6,ENST00000407797.4,AK096941,AK309191,AK128882_5end	Cluster001
p1@C6orf1	618	C6orf1	hg19::chr6:34216771..34216856,-;hg_73228.1	CAGE_peak_1_at_C6orf1_5end	0bp_to_ENST00000413013.5,ENST00000394990.7,ENST00000335352.6,ENST00000495581.1,AK290164,BC023627,BC009526_5end	Cluster001
p1@C6orf106	1149	C6orf106	hg19::chr6:34664511..34664568,-;hg_73265.1	CAGE_peak_1_at_C6orf106_5end	0bp_to_BC075810,AK056964,BC002328,BC010184,AK313410_5end	Cluster001
p1@C6orf62	3332	C6orf62	hg19::chr6:24721054..24721074,-;hg_72210.1	CAGE_peak_1_at_C6orf62_5end	0bp_to_ENST00000378119.7_5end	Cluster001
p1@C6orf89	1209	C6orf89	hg19::chr6:36853720..36853764,+;hg_67575.1	CAGE_peak_1_at_C6orf89_5end	0bp_to_BC095423,AK315984,AK172780,BC105947,BC107489,BC105946,FR832871,BX538108,AK300351_5end	Cluster001
p1@C7orf43	1520	C7orf43	hg19::chr7:99756293..99756360,-;hg_85167.1	CAGE_peak_1_at_C7orf43_5end	0bp_to_ENST00000316937.6,ENST00000456769.4,NM_001303470,NM_018275,uc003utr.3,uc003uts.3,BC015722,BC094727,AK054872,AK310170_5end	Cluster001
p1@C7orf50	1324	C7orf50	hg19::chr7:1067968..1068018,-;hg_82404.1	CAGE_peak_1_at_C7orf50_5end	0bp_to_ENST00000412051.4,ENST00000465681.1,uc021zyn.1,uc003sjv.3,L07392,BC025971_5end	Cluster001
p1@C7orf55-LUC7L2,p1@LUC7L2	3135	C7orf55-LUC7L2,p1	hg19::chr7:139044621..139044725,+;hg_81449.1	CAGE_peak_1_at_C7orf55-LUC7L2,p1@LUC7L2_5end	0bp_to_ENST00000435096.1,ENST00000354926.7,ENST00000456182.4,AK093864,AK001519,BC042625,BC050708,BC017163,AK001476,BC056886,AK022895_5end	Cluster001
p1@C7orf60	2934	C7orf60	hg19::chr7:112579869..112579947,-;hg_85776.1	CAGE_peak_1_at_C7orf60_5end	0bp_to_NM_152556,uc003vgo.1,uc011kms.1,AK056380,BC114615_5end	Cluster001
p1@C8orf44,p1@C8orf44-SGK3	2269	C8orf44,p1	hg19::chr8:67579807..67579860,+;hg_89215.1	CAGE_peak_1_at_C8orf44,p1@C8orf44-SGK3_5end	0bp_to_ENST00000520044.4,ENST00000521113.1,ENST00000519289.1,ENST00000519561.4,BX649057,BC014448_5end	Cluster001
p1@C8orf58	3287	C8orf58	hg19::chr8:22457127..22457185,+;hg_87838.1	CAGE_peak_1_at_C8orf58_5end	0bp_to_ENST00000289989.8_5end	Cluster001
p1@C8orf76	2612	C8orf76	hg19::chr8:124253576..124253624,-;hg_94712.1	CAGE_peak_1_at_C8orf76_5end	0bp_to_ENST00000521310.4,ENST00000523726.1,ENST00000522477.1,BC067796,AK222660,AK027731,GQ129275,GQ129276_5end	Cluster001
p1@C9,p2@DAB2	3326	C9,p2	hg19::chr5:39424961..39424980,-;hg_61414.1	CAGE_peak_1_at_C9,p2@DAB2_5end	0bp_to_ENST00000483232.5,ENST00000503513.4,ENST00000515269.4,ENST00000511536.4_5end	Cluster001
p1@C9orf156	408	C9orf156	hg19::chr9:100684772..100684816,-;hg_101644.1	CAGE_peak_1_at_C9orf156_5end	0bp_to_ENST00000611338.3,AY189280,DQ892983,KJ898914,DQ896231,CU678254,AF151053,AK309270_5end	Cluster001
p1@C9orf41	1748	C9orf41	hg19::chr9:77643190..77643246,-;hg_101027.1	CAGE_peak_1_at_C9orf41_5end	2bp_to_AK299691_5end	Cluster001
p1@C9orf78	605	C9orf78	hg19::chr9:132597529..132597575,-;hg_102770.1	CAGE_peak_1_at_C9orf78_5end	0bp_to_ENST00000372447.6,ENST00000615599.3,ENST00000461349.4,ENST00000492991.4,NM_016520,uc004byp.3,AK057004,AF151054_5end	Cluster001
p1@C9orf89	193	C9orf89	hg19::chr9:95858485..95858567,+;hg_97389.1	CAGE_peak_1_at_C9orf89_5end	0bp_to_ENST00000375464.5,ENST00000466409.1,ENST00000495641.4,ENST00000466929.4,ENST00000468781.4,AK091611,AK057716,BC042201,BC038856,BC004500,BC091476_5end	Cluster001
p1@C9orf91	3369	C9orf91	hg19::chr9:117373544..117373645,+;hg_98179.1	CAGE_peak_1_at_C9orf91_5end	-59bp_to_ENST00000288502.7,ENST00000374049.4_5end	Cluster001
p1@CA2	3302	CA2	hg19::chr8:86376226..86376243,+;hg_89622.1	CAGE_peak_1_at_CA2_5end	0bp_to_ENST00000520996.4,ENST00000518231.1,ENST00000522742.1,AK312978_5end	Cluster001
p1@CA5BP1	1891	CA5BP1	hg19::chrX:15693812..15693866,+;hg_195614.1	CAGE_peak_1_at_CA5BP1_5end	0bp_to_ENST00000380333.4_5end	Cluster001
p1@CA7	3271	CA7	hg19::chr16:66878311..66878325,+;hg_154534.1	CAGE_peak_1_at_CA7_5end	1bp_to_BC033865_5end	Cluster001
p1@CA8	3231	CA8	hg19::chr8:61193947..61193965,-;hg_93257.1	CAGE_peak_1_at_CA8_5end	0bp_to_NM_004056,uc003xtz.1,uc003xua.1,uc003xub.3,AK090655,BC069744,BC069794,AY075022,AK289470,AK314538_5end	Cluster001
p1@CAB39	1095	CAB39	hg19::chr2:231577532..231577639,+;hg_25825.1	CAGE_peak_1_at_CAB39_5end	0bp_to_ENST00000258418.8,NM_016289,uc002vqx.3_5end	Cluster001
p1@CAB39L	921	CAB39L	hg19::chr13:50018140..50018212,-;hg_137318.1	CAGE_peak_1_at_CAB39L_5end	0bp_to_ENST00000410043.4,ENST00000470410.1,BX647518,AY288977,AY211923_5end	Cluster001
p1@CABIN1	835	CABIN1	hg19::chr22:24407847..24407910,+;hg_191357.1	CAGE_peak_1_at_CABIN1_5end	0bp_to_ENST00000445422.4,ENST00000398319.5,BC013099,BC028969,AB002328_5end	Cluster001
p1@CABLES1	3297	CABLES1	hg19::chr18:20715441..20715457,+;hg_169664.1	CAGE_peak_1_at_CABLES1_5end	-26bp_to_ENST00000580153.4_5end	Cluster001
p1@CABLES2	3293	CABLES2	hg19::chr20:60982330..60982375,-;hg_188269.1	CAGE_peak_1_at_CABLES2_5end	0bp_to_ENST00000279101.8,NM_031215,uc002ycv.2,BC169246_5end	Cluster001
p1@CABP1	3332	CABP1	hg19::chr12:121078535..121078550,+;hg_128364.1	CAGE_peak_1_at_CABP1_5end	-114bp_to_NM_001033677,uc001tyu.3,BC030201_5end	Cluster001
p1@CABYR	3278	CABYR	hg19::chr18:21719018..21719033,+;hg_169736.1	CAGE_peak_1_at_CABYR_5end	0bp_to_ENST00000463087.4,ENST00000579956.4,ENST00000584752.4,ENST00000585037.4,ENST00000581872.4,ENST00000486759.5,ENST00000577705.1,ENST00000415309.5,AK301889,AK225858_5end	Cluster001
p1@CACFD1	3292	CACFD1	hg19::chr9:136325093..136325144,+;hg_99280.1	CAGE_peak_1_at_CACFD1_5end	0bp_to_ENST00000474734.4,ENST00000316948.7,ENST00000489519.1,AK304524,AK074852,AK311325,AK296343,AK075548,BC030558,AJ011373_5end	Cluster001
p1@CACNA1G	3172	CACNA1G	hg19::chr17:48638068..48638089,+;hg_161690.1	CAGE_peak_1_at_CACNA1G_5end	340bp_to_ENST00000360761.7,ENST00000354983.7,NM_001256324,NM_001256359,NM_001256360,NM_001256361,NR_046055,NR_046054,NM_198379,NM_001256333,NM_001256328,NM_001256331,NM_198396,NM_001256334,NM_198386,NM_198388,NM_198387,NM_001256329,NM_001256325,NM_198384,NM_198383,NM_001256326,NM_001256332,NM_001256330,NM_198380,NM_001256327,NM_198377,NM_198382,NM_198376,NM_198385,NM_198378,NR_046058,NR_046057,NR…	Cluster001
p1@CACNA2D2	3266	CACNA2D2	hg19::chr3:50541057..50541072,-;hg_42345.1	CAGE_peak_1_at_CACNA2D2_5end	0bp_to_ENST00000487413.1,AK310138_5end	Cluster001
p1@CACTIN	3345	CACTIN	hg19::chr19:3626755..3626814,-;hg_178327.1	CAGE_peak_1_at_CACTIN_5end	0bp_to_ENST00000429344.5,ENST00000585942.4,ENST00000248420.8,ENST00000221899.6,NM_001080543,NM_021231,uc002lyh.3,uc002lyi.4,uc010dto.3,AY917150,AK299963,BC156484,BC172549_5end	Cluster001
p1@CACUL1	420	CACUL1	hg19::chr10:120514468..120514530,-;hg_111642.1	CAGE_peak_1_at_CACUL1_5end	-12bp_to_AJ544771_5end	Cluster001
p1@CACYBP	3074	CACYBP	hg19::chr1:174969146..174969239,+;hg_6815.1	CAGE_peak_1_at_CACYBP_5end	0bp_to_AK294042,AF314752,BC022352,AL035305,AF057356,BC067823,BC078151_5end	Cluster001
p1@CADM1	351	CADM1	hg19::chr11:115375126..115375140,-;hg_122411.1	CAGE_peak_1_at_CADM1_5end	0bp_to_ENST00000452722.6,ENST00000537058.4,ENST00000536727.4,ENST00000540951.1,ENST00000536781.1,AK075502,BC035930_5end	Cluster001
p1@CALB2	3198	CALB2	hg19::chr16:71392619..71392635,+;hg_154912.1	CAGE_peak_1_at_CALB2_5end	0bp_to_AK291096,AK222495,AK222648_5end	Cluster001
p1@CALCRL	3303	CALCRL	hg19::chr2:188312971..188312987,-;hg_32799.1	CAGE_peak_1_at_CALCRL_5end	0bp_to_ENST00000410068.4,ENST00000447403.4,ENST00000410102.4,ENST00000474212.4,ENST00000485973.1,ENST00000461244.4,L76380,AK292998,AK291630,DQ280490_5end	Cluster001
p1@CAMK1D	3366	CAMK1D	hg19::chr10:12391532..12391584,+;hg_103917.1	CAGE_peak_1_at_CAMK1D_5end	0bp_to_NM_153498,NM_020397,uc001iln.3,uc001ilo.3,AK289393_5end	Cluster001
p1@CAMK2D	3235	CAMK2D	hg19::chr4:114682880..114682931,-;hg_53687.1	CAGE_peak_1_at_CAMK2D_5end	-152bp_to_ENST00000296402.8,NM_001221,NM_172128,NM_172127,NM_172129,NM_172115,NM_172114,uc003ibi.3,uc003ibj.3,uc003ibk.3,uc003ibo.4,uc003ibm.2,uc003ibn.2,uc003ibl.2_5end	Cluster001
p1@CAMKK2	1761	CAMKK2	hg19::chr12:121734496..121734564,-;hg_133722.1	CAGE_peak_1_at_CAMKK2_5end	0bp_to_ENST00000404169.6,ENST00000402834.7,NM_172226,NM_001270485,uc001tzu.3,uc001tzt.3,uc001uad.2,AF140507,AK300865,AF425668_5end	Cluster001
p1@CAMKMT	3103	CAMKMT	hg19::chr2:44589036..44589149,+;hg_20002.1	CAGE_peak_1_at_CAMKMT_5end	0bp_to_ENST00000402247.4,ENST00000407131.4,ENST00000403853.6,ENST00000378494.6,NM_024766,uc002rul.2,uc002rum.3,BC029359,AK027104,BC053733,HQ447588,KJ899571_5end	Cluster001
p1@CAMLG	3313	CAMLG	hg19::chr5:134074231..134074251,+;hg_58610.1	CAGE_peak_1_at_CAMLG_5end	0bp_to_BC130325,AK313156_5end	Cluster001
p1@CAMSAP1	3338	CAMSAP1	hg19::chr9:138799189..138799284,-;hg_103109.1	CAGE_peak_1_at_CAMSAP1_5end	116bp_to_ENST00000409386.3_5end	Cluster001
p1@CAMSAP2	3214	CAMSAP2	hg19::chr1:200708671..200708744,+;hg_7658.1	CAGE_peak_1_at_CAMSAP2_5end	0bp_to_ENST00000358823.5,NM_203459,NM_001297707,NM_001297708,uc001gvk.3,uc001gvl.3,uc001gvm.3,AK095640_5end	Cluster001
p1@CANT1	944	CANT1	hg19::chr17:77005813..77005856,-;hg_168537.1	CAGE_peak_1_at_CANT1_5end	0bp_to_ENST00000592228.1,ENST00000590370.4,ENST00000591625.4,AK074687,AB097006,AB097033,AF328554_5end	Cluster001
p1@CAPN15	3355	CAPN15	hg19::chr16:577697..577827,+;hg_151933.1	CAGE_peak_1_at_CAPN15_5end	0bp_to_ENST00000562370.4,ENST00000567216.4,ENST00000568988.4_5end	Cluster001
p1@CAPN5	3251	CAPN5	hg19::chr11:76777995..76778027,+;hg_115972.1	CAGE_peak_1_at_CAPN5_5end	0bp_to_ENST00000527066.4,ENST00000529629.4,AK313132,AK128124,AK310978_5end	Cluster001
p1@CAPN7	2279	CAPN7	hg19::chr3:15247686..15247784,+;hg_35498.1	CAGE_peak_1_at_CAPN7_5end	0bp_to_ENST00000457023.1,ENST00000253693.5,NM_014296,uc003bzn.3,AB028639,BC056202,AK314253_5end	Cluster001
p1@CAPRIN2	3301	CAPRIN2	hg19::chr12:30907862..30907894,-;hg_130330.1	CAGE_peak_1_at_CAPRIN2_5end	0bp_to_ENST00000537108.4,ENST00000541765.4_5end	Cluster001
p1@CARD8-AS1	3050	CARD8-AS1	hg19::chr19:48758926..48758982,+;hg_176756.1	CAGE_peak_1_at_CARD8-AS1_5end	0bp_to_ENST00000602172.1,NR_040599,uc002pik.3,AK125548,BC060888,BC008448,BC033836_5end	Cluster001
p1@CARKD	703	CARKD	hg19::chr13:111267866..111267956,+;hg_136073.1	CAGE_peak_1_at_CARKD_5end	0bp_to_ENST00000470164.2,NM_001242881,NM_018210,uc001vrc.3,uc001vrb.3,AK298917,AK093771,AK302117,AK296758,AK057767,AK296227,BC000577,AK024260_5end	Cluster001
p1@CARNS1	3332	CARNS1	hg19::chr11:67183141..67183159,+;hg_115459.1	CAGE_peak_1_at_CARNS1_5end	0bp_to_ENST00000531040.4,ENST00000531958.4,ENST00000307823.6,NM_020811,NM_001166222,uc010rpq.1,uc010rpr.2,uc009yrp.3,AK294035,AK295331,EF560746_5end	Cluster001
p1@CASC3	566	CASC3	hg19::chr17:38296753..38296803,+;hg_160690.1	CAGE_peak_1_at_CASC3_5end	0bp_to_ENST00000581849.1,ENST00000583649.1,BC030008,CU690706_5end	Cluster001
p1@CASP10	2557	CASP10	hg19::chr2:202047843..202047877,+;hg_24666.1	CAGE_peak_1_at_CASP10_5end	0bp_to_ENST00000272879.8,ENST00000438843.4,U86214,AK304859_5end	Cluster001
p1@CASP3	2138	CASP3	hg19::chr4:185570590..185570609,-;hg_55154.1	CAGE_peak_1_at_CASP3_5end	0bp_to_ENST00000517513.4,ENST00000393588.7,ENST00000447121.2,AK291337_5end	Cluster001
p1@CASP4	280	CASP4	hg19::chr11:104839260..104839327,-;hg_122078.1	CAGE_peak_1_at_CASP4_5end	0bp_to_ENST00000533730.4,ENST00000529183.4,ENST00000524843.4,ENST00000531546.1,NM_001225,uc001pid.1,uc009yxg.1,uc010rux.1,uc010ruy.1,BC008060,U28976,U28014,AK225751,Z48810,BC017839,U25804,U28979,AK304222,AK296081_5end	Cluster001
p1@CASP7	2716	CASP7	hg19::chr10:115439661..115439681,+;hg_107134.1	CAGE_peak_1_at_CASP7_5end	0bp_to_AK300578_5end	Cluster001
p1@CASP9	3350	CASP9	hg19::chr1:15850676..15850764,-;hg_10457.1	CAGE_peak_1_at_CASP9_5end	0bp_to_ENST00000400777.6,ENST00000474305.2,ENST00000440484.1,ENST00000546969.1,U60521,BC002452,AY732490,AB015653,AK292111,AK292080,U56390,AF093130,AB020979,AF110376,AJ781267,HQ447255,KJ890829,BT006911,DQ891693,AB590140,CU675417_5end	Cluster001
p1@CAST	3249	CAST	hg19::chr5:96038476..96038517,+;hg_57694.1	CAGE_peak_1_at_CAST_5end	0bp_to_ENST00000395813.4,ENST00000511049.4,ENST00000309190.8,ENST00000510156.4,ENST00000508117.5,ENST00000504221.4,ENST00000509903.4,ENST00000511782.4,ENST00000504465.4,NM_173060,NM_001284213,uc011cup.2,uc011cuq.2,uc021ybs.1,uc021ybt.1,uc011cus.2,uc011cur.2,uc003kmd.3,uc003kmh.4,uc011cut.3,AL832349,AB026049,AK303900,AK314290,AK315146,AK299402,AK298541,AK300624,AL832174_5end	Cluster001
p1@CATSPERG	3057	CATSPERG	hg19::chr19:38827075..38827098,+;hg_175619.1	CAGE_peak_1_at_CATSPERG_5end	-440bp_to_ENST00000409410.5_5end	Cluster001
p1@CBFA2T2	3341	CBFA2T2	hg19::chr20:32077880..32077951,+;hg_184163.1	CAGE_peak_1_at_CBFA2T2_5end	0bp_to_ENST00000471007.1,ENST00000342704.9,ENST00000375279.5,NM_001032999,uc010zug.1,uc002wze.1,AK294168,AK307887,AF052211_5end	Cluster001
p1@CBLB	716	CBLB	hg19::chr3:105587808..105587874,-;hg_43603.1	CAGE_peak_1_at_CBLB_5end	0bp_to_AK292792,BC032851,AK094184_5end	Cluster001
p1@CBLL1	3254	CBLL1	hg19::chr7:107384579..107384604,+;hg_80478.1	CAGE_peak_1_at_CBLL1_5end	0bp_to_ENST00000432748.4,ENST00000222597.5,ENST00000493361.4,ENST00000487517.1,ENST00000415884.5,AK026762,AK307992,BC130529,BC130531,BC144176_5end	Cluster001
p1@CBR1	456	CBR1	hg19::chr21:37442252..37442328,+;hg_188979.1	CAGE_peak_1_at_CBR1_5end	0bp_to_ENST00000439427.2,AK294142,J04056,AK308691,AK311219,BC015640,AK314879_5end	Cluster001
p1@CBR3	3249	CBR3	hg19::chr21:37507369..37507390,+;hg_188987.1	CAGE_peak_1_at_CBR3_5end	0bp_to_AK223429_5end	Cluster001
p1@CBR3-AS1	3284	CBR3-AS1	hg19::chr21:37528608..37528625,-;hg_190358.1	CAGE_peak_1_at_CBR3-AS1_5end	0bp_to_ENST00000608622.4,ENST00000608632.4,ENST00000608641.4_5end	Cluster001
p1@CBR4	199	CBR4	hg19::chr4:169931393..169931436,-;hg_54797.1	CAGE_peak_1_at_CBR4_5end	0bp_to_ENST00000510042.4,ENST00000306193.6,ENST00000504480.4,ENST00000506808.1,ENST00000507752.1,AK299847,AL833393,AK291756,AK027337_5end	Cluster001
p1@CBX3P2	2256	CBX3P2	hg19::chr18:2655551..2655594,-;hg_170977.1	CAGE_peak_1_at_CBX3P2_5end	158bp_to_ENST00000579647.1,NR_033754,uc021ugl.1_5end	Cluster001
p1@CBX4	3209	CBX4	hg19::chr17:77813226..77813249,-;hg_168583.1	CAGE_peak_1_at_CBX4_5end	0bp_to_ENST00000269397.7,AF013956_5end	Cluster001
p1@CBX6	330	CBX6	hg19::chr22:39268192..39268269,-;hg_194255.1	CAGE_peak_1_at_CBX6_5end	0bp_to_ENST00000216083.6,ENST00000469420.1,uc003awl.3,uc003awm.1,BC012111,BC064900,AK293035,KJ898494,DQ893667,DQ895787,CU687960,CU680218,AK094829_5end	Cluster001
p1@CBX8	3325	CBX8	hg19::chr17:77770830..77770884,-;hg_168579.1	CAGE_peak_1_at_CBX8_5end	0bp_to_AF266479,BC009376_5end	Cluster001
p1@CBY1	1437	CBY1	hg19::chr22:39052632..39052692,+;hg_192264.1	CAGE_peak_1_at_CBY1_5end	0bp_to_ENST00000475924.4,ENST00000485501.4,ENST00000411557.4,ENST00000396811.5,ENST00000216029.6,ENST00000492537.4,ENST00000492576.4,ENST00000416285.4,NM_015373,NM_001002880,uc032qos.1,uc003awb.5,uc003awc.4,AK307265,AK311928,AL136686,AL050345,BC016139_5end	Cluster001
p1@CC2D1B	2834	CC2D1B	hg19::chr1:52831796..52831882,-;hg_12358.1	CAGE_peak_1_at_CC2D1B_5end	0bp_to_ENST00000371586.5,ENST00000491136.5,ENST00000284376.6,NM_032449,uc001ctq.2,BC039308,AK130874_5end	Cluster001
p1@CCAR1	1440	CCAR1	hg19::chr10:70480963..70481010,+;hg_105260.1	CAGE_peak_1_at_CCAR1_5end	0bp_to_ENST00000265872.9,ENST00000538031.4,ENST00000543719.4,ENST00000541012.4,ENST00000543229.4,ENST00000539539.4,ENST00000543225.4,ENST00000536012.4,ENST00000494903.2,AK023438,AF465616,AK307550,AK298004,BC058846,AK001701,AY249140,AK292649,AK307704,AK122871,AK299307,AK307671,BX647943_5end	Cluster001
p1@CCBL2,p3@RBMXL1	576	CCBL2,p3	hg19::chr1:89458299..89458321,-;hg_13126.1	CAGE_peak_1_at_CCBL2,p3@RBMXL1_5end	0bp_to_CR627392,BC012942_5end	Cluster001
p1@CCDC112	448	CCDC112	hg19::chr5:114632307..114632381,-;hg_63007.1	CAGE_peak_1_at_CCDC112_5end	0bp_to_ENST00000503027.1,AJ580807_5end	Cluster001
p1@CCDC117	3109	CCDC117	hg19::chr22:29168652..29168770,+;hg_191574.1	CAGE_peak_1_at_CCDC117_5end	0bp_to_ENST00000249064.7,ENST00000448492.5,ENST00000421503.5,ENST00000453543.4,ENST00000444523.1,NM_001284264,NM_001284263,NM_173510,uc003aeb.4,uc011aki.3,uc011akj.3,AK289516,BC065549,BC053874,BC040488,AK302925,AK091133,AK295140_5end	Cluster001
p1@CCDC126	1517	CCDC126	hg19::chr7:23636992..23637074,+;hg_77676.1	CAGE_peak_1_at_CCDC126_5end	0bp_to_ENST00000307471.6,ENST00000484553.4,ENST00000409765.4,NM_138771,uc003swl.3,uc003swm.3,AK289911,AY358713_5end	Cluster001
p1@CCDC127	1661	CCDC127	hg19::chr5:218251..218277,-;hg_60701.1	CAGE_peak_1_at_CCDC127_5end	0bp_to_AK098567_5end	Cluster001
p1@CCDC130	1004	CCDC130	hg19::chr19:13858701..13858753,+;hg_174159.1	CAGE_peak_1_at_CCDC130_5end	0bp_to_ENST00000586666.4,NM_030818,uc002mxc.1,AK098262,AF250306,BC002905_5end	Cluster001
p1@CCDC134	3281	CCDC134	hg19::chr22:42196666..42196699,+;hg_192510.1	CAGE_peak_1_at_CCDC134_5end	0bp_to_ENST00000402061.6,ENST00000255784.5,uc003bbh.1,uc011apg.1,AK299311,AK026002_5end	Cluster001
p1@CCDC15	3276	CCDC15	hg19::chr11:124824064..124824113,+;hg_117427.1	CAGE_peak_1_at_CCDC15_5end	0bp_to_BC018540_5end	Cluster001
p1@CCDC174	3199	CCDC174	hg19::chr3:14693247..14693293,+;hg_35471.1	CAGE_peak_1_at_CCDC174_5end	0bp_to_ENST00000611584.3,ENST00000303688.8,ENST00000383794.5,ENST00000463438.4,ENST00000465759.1,NM_016474,uc010hei.1,uc003byw.3,AK091158,BC005199,BC033897,BC013999,AK309525,AF151046_5end	Cluster001
p1@CCDC186	977	CCDC186	hg19::chr10:115933942..115933996,-;hg_111474.1	CAGE_peak_1_at_CCDC186_5end	0bp_to_ENST00000369287.6,ENST00000369285.6,ENST00000369286.1,BX537964,AK307517,AK092620,BC030557,BC020842,BC070368_5end	Cluster001
p1@CCDC3	3332	CCDC3	hg19::chr10:13043705..13043720,-;hg_108291.1	CAGE_peak_1_at_CCDC3_5end	2bp_to_NM_031455,uc001ilq.1,BC051334_5end	Cluster001
p1@CCDC43	3242	CCDC43	hg19::chr17:42767115..42767166,-;hg_166392.1	CAGE_peak_1_at_CCDC43_5end	0bp_to_ENST00000457422.5,ENST00000315286.11,ENST00000588210.1,NM_001099225,NM_144609,uc002ihc.2,uc010czw.1,BC023298,BX648868,AK056357,BC047776,AL833590,HQ448591,KJ903716,CU690504_5end	Cluster001
p1@CCDC59	2705	CCDC59	hg19::chr12:82752159..82752193,-;hg_132326.1	CAGE_peak_1_at_CCDC59_5end	0bp_to_ENST00000552377.4,ENST00000552606.1,AF161477,AF213377,BC020647,AK225139,AK001156_5end	Cluster001
p1@CCDC6	268	CCDC6	hg19::chr10:61666267..61666345,-;hg_109490.1	CAGE_peak_1_at_CCDC6_5end	0bp_to_BC022284_5end	Cluster001
p1@CCDC84	3384	CCDC84	hg19::chr11:118868830..118868904,+;hg_117083.1	CAGE_peak_1_at_CCDC84_5end	0bp_to_ENST00000334418.4,ENST00000524670.4,ENST00000526463.4,ENST00000532132.4,ENST00000534656.2,NM_198489,NR_104051,NR_104050,NR_104049,uc010ryk.3,uc001pul.4,uc010ryl.3,uc010rym.3,AB094093,BC126469,BC126471,BC144208,BC144209,BC144210_5end	Cluster001
p1@CCDC85B	3310	CCDC85B	hg19::chr11:65658098..65658151,+;hg_115236.1	CAGE_peak_1_at_CCDC85B_5end	0bp_to_BC008796,AK312109_5end	Cluster001
p1@CCDC86	3042	CCDC86	hg19::chr11:60609568..60609594,+;hg_114506.1	CAGE_peak_1_at_CCDC86_5end	0bp_to_BC001378_5end	Cluster001
p1@CCDC9	3017	CCDC9	hg19::chr19:47759776..47759824,+;hg_176642.1	CAGE_peak_1_at_CCDC9_5end	0bp_to_AL050284_5end	Cluster001
p1@CCDC92	3178	CCDC92	hg19::chr12:124457371..124457387,-;hg_133974.1	CAGE_peak_1_at_CCDC92_5end	0bp_to_ENST00000545037.1_5end	Cluster001
p1@CCDC93	3375	CCDC93	hg19::chr2:118771594..118771685,-;hg_30372.1	CAGE_peak_1_at_CCDC93_5end	0bp_to_AB209993,BC093018,AK290722,BC012052,AK057926,AK309040_5end	Cluster001
p1@CCDC94	129	CCDC94	hg19::chr19:4247070..4247118,+;hg_173314.1	CAGE_peak_1_at_CCDC94_5end	0bp_to_ENST00000262962.10,NM_018074,uc002lzv.4,AK001236,BC000561,BC019096,AK023988_5end	Cluster001
p1@CCDC97	632	CCDC97	hg19::chr19:41816053..41816178,+;hg_176003.1	CAGE_peak_1_at_CCDC97_5end	0bp_to_ENST00000269967.3,NM_052848,uc002oqg.3,BC011577_5end	Cluster001
p1@CCL1	2729	CCL1	hg19::chr17:32690239..32690259,-;hg_165318.1	CAGE_peak_1_at_CCL1_5end	0bp_to_ENST00000225842.3,NM_002981,uc002hid.2,AK312183_5end	Cluster001
p1@CCL19	3259	CCL19	hg19::chr9:34691263..34691278,-;hg_100544.1	CAGE_peak_1_at_CCL19_5end	0bp_to_ENST00000311925.5,NM_006274,uc003zvn.3,uc010mkf.3,AB000887,AK311945_5end	Cluster001
p1@CCL20	2641	CCL20	hg19::chr2:228678550..228678570,+;hg_25761.1	CAGE_peak_1_at_CCL20_5end	0bp_to_ENST00000409189.6,ENST00000489160.1,ENST00000358813.4,NM_004591,NM_001130046,uc002vpl.2,uc002vpm.2,BC020698,D86955_5end	Cluster001
p1@CCL22	2730	CCL22	hg19::chr16:57392687..57392702,+;hg_154333.1	CAGE_peak_1_at_CCL22_5end	0bp_to_NM_002990,uc002elh.3,AK311970_5end	Cluster001
p1@CCL3,p2@CCL3L1	233	CCL3,p2	hg19::chr17:34417479..34417496,-;hg_165440.1	CAGE_peak_1_at_CCL3,p2@CCL3L1_5end	0bp_to_ENST00000613922.1,ENST00000613928.1,NR_111964,M25315_5end	Cluster001
p1@CCL5	2913	CCL5	hg19::chr17:34207354..34207372,-;hg_165406.1	CAGE_peak_1_at_CCL5_5end	0bp_to_AK312212_5end	Cluster001
p1@CCL7	2105	CCL7	hg19::chr17:32597232..32597250,+;hg_160310.1	CAGE_peak_1_at_CCL7_5end	0bp_to_ENST00000378569.2,ENST00000394627.4,ENST00000394630.3,NM_006273,uc002hhz.4,uc010ctf.4,X71087,BC092436,BC070240,BC112258,BC112260_5end	Cluster001
p1@CCM2L	3198	CCM2L	hg19::chr20:30606642..30606653,+;hg_184011.1	CAGE_peak_1_at_CCM2L_5end	368bp_to_ENST00000452892.1_5end	Cluster001
p1@CCNA1	3300	CCNA1	hg19::chr13:37006624..37006638,+;hg_134773.1	CAGE_peak_1_at_CCNA1_5end	0bp_to_AK225146,U66838_5end	Cluster001
p1@CCNB1	3224	CCNB1	hg19::chr5:68462944..68463008,+;hg_56836.1	CAGE_peak_1_at_CCNB1_5end	0bp_to_ENST00000506572.4,AK289431,BC006510,M25753_5end	Cluster001
p1@CCNB2	3012	CCNB2	hg19::chr15:59397298..59397353,+;hg_146967.1	CAGE_peak_1_at_CCNB2_5end	0bp_to_ENST00000561077.1,AK001404,AL080146,BC105086,BC105112,AF087910,AK222611_5end	Cluster001
p1@CCND1	3174	CCND1	hg19::chr11:69455914..69455932,+;hg_115596.1	CAGE_peak_1_at_CCND1_5end	0bp_to_AK313136,AK299044_5end	Cluster001
p1@CCNE1	3254	CCNE1	hg19::chr19:30302859..30302916,+;hg_175013.1	CAGE_peak_1_at_CCNE1_5end	0bp_to_ENST00000575243.4,NM_001238,uc002nsn.3,uc032htd.1,AK291549,KF672848,KR134287,BC035498_5end	Cluster001
p1@CCNE2	3120	CCNE2	hg19::chr8:95907423..95907435,-;hg_93998.1	CAGE_peak_1_at_CCNE2_5end	0bp_to_ENST00000611101.1,ENST00000521809.4,ENST00000519889.4,BC007015,BC020729_5end	Cluster001
p1@CCNG1	1562	CCNG1	hg19::chr5:162864593..162864618,+;hg_59971.1	CAGE_peak_1_at_CCNG1_5end	0bp_to_ENST00000510097.4,ENST00000511490.4,AK297190,AK312913,BC007093,BX538035_5end	Cluster001
p1@CCNJ	2721	CCNJ	hg19::chr10:97803280..97803348,+;hg_106373.1	CAGE_peak_1_at_CCNJ_5end	0bp_to_ENST00000465148.2,AK297264,AK092360_5end	Cluster001
p1@CCNK	2503	CCNK	hg19::chr14:99947715..99947791,+;hg_141383.1	CAGE_peak_1_at_CCNK_5end	0bp_to_ENST00000389879.8,ENST00000553636.1,ENST00000557441.4,ENST00000555049.4,ENST00000555842.1,ENST00000556641.4,NM_001099402,uc001ygi.4,BC015935,AK311075_5end	Cluster001
p1@CCNL1,p3@MCM2	2118	CCNL1,p3	hg19::chr3:156877896..156877946,-;hg_45290.1	CAGE_peak_1_at_CCNL1,p3@MCM2_5end	0bp_to_ENST00000475298.4,ENST00000476367.4,ENST00000479596.4,ENST00000465947.4,ENST00000466101.1,BC038394,BC067812,BC007081,AK022974,AF180920,AY034790_5end	Cluster001
p1@CCNL2	3273	CCNL2	hg19::chr1:1334685..1334722,-;hg_9780.1	CAGE_peak_1_at_CCNL2_5end	0bp_to_ENST00000400809.6,ENST00000496007.4,ENST00000481223.5,ENST00000488340.4,ENST00000408918.7,ENST00000425598.2,NM_030937,NM_001039577,uc001afi.2,uc001afj.3,uc021oep.1,AY037150,AK074112,AK056120,AK225758,AY116620,BC016333,KJ899686,AB384420_5end	Cluster001
p1@CCNT1	3168	CCNT1	hg19::chr12:49110458..49110567,-;hg_130739.1	CAGE_peak_1_at_CCNT1_5end	0bp_to_AF048730,BC172543,BC156506_5end	Cluster001
p1@CCNT2	3180	CCNT2	hg19::chr2:135676381..135676435,+;hg_22633.1	CAGE_peak_1_at_CCNT2_5end	0bp_to_ENST00000452839.4,ENST00000295238.9,ENST00000264157.8,ENST00000475094.1,ENST00000464932.1,ENST00000417175.1,NM_001241,NM_058241,NR_037649,uc010zbf.2,uc002tub.2,uc002tuc.2,uc002tud.2,AK294889,AF048731,AK292913,BC114366,AF048732_5end	Cluster001
p1@CCNYL1	695	CCNYL1	hg19::chr2:208576355..208576375,+;hg_24899.1	CAGE_peak_1_at_CCNYL1_5end	0bp_to_ENST00000420822.1,BC047293_5end	Cluster001
p1@CCR5	3259	CCR5	hg19::chr3:46412429..46412444,+;hg_36454.1	CAGE_peak_1_at_CCR5_5end	0bp_to_AK292132,U54994_5end	Cluster001
p1@CCR7	3174	CCR7	hg19::chr17:38721717..38721730,-;hg_165777.1	CAGE_peak_1_at_CCR7_5end	0bp_to_ENST00000246657.2,AK127810,L31581,AK312732_5end	Cluster001
p1@CCRN4L	2965	CCRN4L	hg19::chr4:139936905..139936944,+;hg_49730.1	CAGE_peak_1_at_CCRN4L_5end	0bp_to_ENST00000280614.3,NM_012118,uc003ihk.2,uc003ihl.4,AF183961_5end	Cluster001
p1@CCSAP	1206	CCSAP	hg19::chr1:229478236..229478308,-;hg_17869.1	CAGE_peak_1_at_CCSAP_5end	0bp_to_ENST00000366687.4,BC015419,AK291437,BC039241_5end	Cluster001
p1@CCSER2	3174	CCSER2	hg19::chr10:86088381..86088436,+;hg_105945.1	CAGE_peak_1_at_CCSER2_5end	0bp_to_ENST00000224756.11,AK298966_5end	Cluster001
p1@CCT2	573	CCT2	hg19::chr12:69979210..69979252,+;hg_126728.1	CAGE_peak_1_at_CCT2_5end	0bp_to_ENST00000549933.4,ENST00000550455.4,ENST00000550638.4,ENST00000551620.4,ENST00000551899.4,ENST00000544368.5,ENST00000550010.4,AK290767,BC113514,BC113516,AK297685,AF026166_5end	Cluster001
p1@CCT3	1130	CCT3	hg19::chr1:156308018..156308101,-;hg_15109.1	CAGE_peak_1_at_CCT3_5end	0bp_to_ENST00000368259.5,ENST00000368258.6,ENST00000368262.6,ENST00000472765.5,ENST00000496684.5,ENST00000533194.4,ENST00000478640.5,AK126400,BC006501,BC008019,AK293477,AK315923,AB208882,AL833197,AK300765,AY524046,AK308023_5end	Cluster001
p1@CCT6A	1307	CCT6A	hg19::chr7:56119449..56119492,+;hg_78773.1	CAGE_peak_1_at_CCT6A_5end	0bp_to_uc011kcu.1,L27706,BC106941,BC106942,AK316230,AF385084_5end	Cluster001
p1@CCT6P1	3105	CCT6P1	hg19::chr7:65216031..65216079,+;hg_78843.1	CAGE_peak_1_at_CCT6P1_5end	13bp_to_NR_003110,uc003tug.3,uc003tuh.3,uc003tui.3,BC052238,BC073761_5end	Cluster001
p1@CCT8	3290	CCT8	hg19::chr21:30445927..30446010,-;hg_190072.1	CAGE_peak_1_at_CCT8_5end	0bp_to_ENST00000470450.4,ENST00000484403.4,BC035472,AK222490,BC012584,BC095470,BC072001,D13627,AK308063,AK298801,BC005220_5end	Cluster001
p1@CD109	1083	CD109	hg19::chr6:74405870..74405932,+;hg_68597.1	CAGE_peak_1_at_CD109_5end	0bp_to_AK095888,EF553520,AY788891,BX641095_5end	Cluster001
p1@CD27-AS1	3029	CD27-AS1	hg19::chr12:6560658..6560789,-;hg_129098.1	CAGE_peak_1_at_CD27-AS1_5end	0bp_to_ENST00000535639.4,ENST00000545339.4,ENST00000399492.5,ENST00000504270.2,ENST00000536388.4,ENST00000537003.1,NR_015382,uc001qob.2,uc009zel.1,uc009zem.2,uc001qof.3,AK056500,BC033973,BC047072,AK307123_5end	Cluster001
p1@CD2AP	2879	CD2AP	hg19::chr6:47445467..47445536,+;hg_68160.1	CAGE_peak_1_at_CD2AP_5end	0bp_to_ENST00000359314.5,NM_012120,uc003oyw.3_5end	Cluster001
p1@CD300C	3270	CD300C	hg19::chr17:72542222..72542264,-;hg_167952.1	CAGE_peak_1_at_CD300C_5end	-18bp_to_ENST00000330793.1,BC022279_5end	Cluster001
p1@CD300LB	3120	CD300LB	hg19::chr17:72527606..72527620,-;hg_167949.1	CAGE_peak_1_at_CD300LB_5end	0bp_to_ENST00000314401.3,NM_174892,uc002jkx.3,uc010wqz.1,AK290925,AK298665_5end	Cluster001
p1@CD38	2733	CD38	hg19::chr4:15779943..15779982,+;hg_47007.1	CAGE_peak_1_at_CD38_5end	0bp_to_AK313268,M34461_5end	Cluster001
p1@CD3E	3223	CD3E	hg19::chr11:118175436..118175470,+;hg_116974.1	CAGE_peak_1_at_CD3E_5end	0bp_to_ENST00000529713.4,ENST00000528435.4,ENST00000526146.4,AK301255,AK311641,AK292612,BC033578_5end	Cluster001
p1@CD40	2306	CD40	hg19::chr20:44746939..44746962,+;hg_185057.1	CAGE_peak_1_at_CD40_5end	0bp_to_ENST00000372276.6,AK222896,AJ300189_5end	Cluster001
p1@CD55	2752	CD55	hg19::chr1:207495013..207495037,+;hg_8217.1	CAGE_peak_1_at_CD55_5end	0bp_to_ENST00000488171.4,AK312448,AK300621,AK298549,BC001288_5end	Cluster001
p1@CD58	3080	CD58	hg19::chr1:117113596..117113682,-;hg_14016.1	CAGE_peak_1_at_CD58_5end	0bp_to_ENST00000369489.8,ENST00000464088.4,ENST00000457047.5,ENST00000369487.3,Y00636,X06296,AK291980,AB590613,BC005930_5end	Cluster001
p1@CD70	2858	CD70	hg19::chr19:6591113..6591172,-;hg_178710.1	CAGE_peak_1_at_CD70_5end	0bp_to_ENST00000423145.6,ENST00000245903.3,NM_001252,uc010xjf.1,uc002mfi.3,AK298467,L08096,S69339_5end	Cluster001
p1@CD79A	3252	CD79A	hg19::chr19:42381337..42381360,+;hg_176082.1	CAGE_peak_1_at_CD79A_5end	0bp_to_ENST00000597454.1,M80462,M86921,AK315337,AF283770,BC113731,BC113733_5end	Cluster001
p1@CD80	2243	CD80	hg19::chr3:119278446..119278477,-;hg_43998.1	CAGE_peak_1_at_CD80_5end	0bp_to_ENST00000264246.6,BC042665,AK292129_5end	Cluster001
p1@CD83	2849	CD83	hg19::chr6:14117995..14118012,+;hg_65979.1	CAGE_peak_1_at_CD83_5end	0bp_to_AK290426,AK223315,AK309541,AK307059_5end	Cluster001
p1@CDADC1	3242	CDADC1	hg19::chr13:49822041..49822086,+;hg_135117.1	CAGE_peak_1_at_CDADC1_5end	0bp_to_ENST00000251108.9,ENST00000496952.4,ENST00000496061.4,ENST00000466868.1,NR_036439,NM_001193478,NM_030911,uc001vcs.2,uc001vct.2,uc021rjm.1,uc001vcu.3,uc010tgk.2,uc001vcv.3,BC022801,BC092434,BC032889,AK312835,BC070238,BC009562,AK297400_5end	Cluster001
p1@CDAN1	1721	CDAN1	hg19::chr15:43029304..43029333,-;hg_149573.1	CAGE_peak_1_at_CDAN1_5end	0bp_to_ENST00000356231.3,BC052568,BC066640_5end	Cluster001
p1@CDC123	373	CDC123	hg19::chr10:12238171..12238241,+;hg_103913.1	CAGE_peak_1_at_CDC123_5end	0bp_to_ENST00000467016.1,ENST00000378900.5,ENST00000442050.4,U27112,AK308790,BC009598,BC001600,AK289362_5end	Cluster001
p1@CDC14A	3244	CDC14A	hg19::chr1:100818009..100818072,+;hg_4227.1	CAGE_peak_1_at_CDC14A_5end	0bp_to_ENST00000370124.6,ENST00000361544.9,NM_033313,NM_033312,NM_003672,uc009wec.1,uc001dte.4,uc001dtf.2,uc009wed.1,uc001dtg.4,uc009wee.3,AF064103,AK310657,AF064102,BC071578_5end	Cluster001
p1@CDC20	3253	CDC20	hg19::chr1:43824639..43824659,+;hg_2510.1	CAGE_peak_1_at_CDC20_5end	0bp_to_BC009425,BC009426,BC012803,BC013303,BC024257,BC031294,AK312780,AK225504,BC015998_5end	Cluster001
p1@CDC25B	3249	CDC25B	hg19::chr20:3776936..3776964,+;hg_183229.1	CAGE_peak_1_at_CDC25B_5end	0bp_to_ENST00000439880.5,S78187_5end	Cluster001
p1@CDC27	2082	CDC27	hg19::chr17:45266611..45266683,-;hg_166602.1	CAGE_peak_1_at_CDC27_5end	0bp_to_ENST00000066544.6,ENST00000533415.4,ENST00000526866.4,ENST00000525495.5,ENST00000575483.4,ENST00000532893.4,ENST00000528147.1,NM_001256,NM_001293089,NM_001293091,NM_001114091,uc002ile.4,uc002ild.4,uc002ilf.4,uc010wkp.2,uc010wkq.1,S78234,AK296881,AK299342_5end	Cluster001
p1@CDC34	187	CDC34	hg19::chr19:531713..531748,+;hg_172689.1	CAGE_peak_1_at_CDC34_5end	0bp_to_NM_004359,uc002lov.3,BC018143,AK291554,BC009850_5end	Cluster001
p1@CDC37L1	3286	CDC37L1	hg19::chr9:4679555..4679617,+;hg_95908.1	CAGE_peak_1_at_CDC37L1_5end	0bp_to_ENST00000381858.4,ENST00000381854.3,uc003zio.3,AK000497_5end	Cluster001
p1@CDC37L1-AS1	2672	CDC37L1-AS1	hg19::chr9:4679419..4679502,-;hg_99806.1	CAGE_peak_1_at_CDC37L1-AS1_5end	0bp_to_ENST00000609131.1,ENST00000607997.1,NR_121598,NR_121597_5end	Cluster001
p1@CDC40	301	CDC40	hg19::chr6:110501621..110501639,+;hg_69252.1	CAGE_peak_1_at_CDC40_5end	0bp_to_ENST00000368930.4,ENST00000307731.1,NM_015891,AF038392,BC117145,BC126114,AK314601,AK222721,BC018059,AK295055_5end	Cluster001
p1@CDC42BPB	1567	CDC42BPB	hg19::chr14:103523846..103523915,-;hg_145058.1	CAGE_peak_1_at_CDC42BPB_5end	48bp_to_ENST00000361246.5,AF128625_5end	Cluster001
p1@CDC42EP1	3314	CDC42EP1	hg19::chr22:37956479..37956511,+;hg_192142.1	CAGE_peak_1_at_CDC42EP1_5end	0bp_to_ENST00000430687.1,BC009356,AK292190_5end	Cluster001
p1@CDC42EP2	3228	CDC42EP2	hg19::chr11:65082349..65082378,+;hg_115069.1	CAGE_peak_1_at_CDC42EP2_5end	10bp_to_BC075834_5end	Cluster001
p1@CDC42EP3	3318	CDC42EP3	hg19::chr2:37898778..37898793,-;hg_27825.1	CAGE_peak_1_at_CDC42EP3_5end	0bp_to_AK313483_5end	Cluster001
p1@CDC42EP4	3241	CDC42EP4	hg19::chr17:71308119..71308159,-;hg_167911.1	CAGE_peak_1_at_CDC42EP4_5end	0bp_to_ENST00000439510.2,ENST00000581014.1,ENST00000579611.1,ENST00000578516.1,NM_012121,uc002jjo.3,uc002jjp.1,BC002774,AK097835,AK027385,AK312536_5end	Cluster001
p1@CDC42SE1	3285	CDC42SE1	hg19::chr1:151032040..151032115,-;hg_14405.1	CAGE_peak_1_at_CDC42SE1_5end	0bp_to_ENST00000483763.4,ENST00000492796.4,AF187845,AF286592,BC041604_5end	Cluster001
p1@CDC42SE2	1961	CDC42SE2	hg19::chr5:130599735..130599802,+;hg_58402.1	CAGE_peak_1_at_CDC42SE2_5end	0bp_to_ENST00000504701.4,ENST00000503291.4,ENST00000360515.6,ENST00000505065.1,BC023555,BC050430,AK312406,BC058909_5end	Cluster001
p1@CDC5L	867	CDC5L	hg19::chr6:44355423..44355470,+;hg_68033.1	CAGE_peak_1_at_CDC5L_5end	0bp_to_AK128737,AK299738,BC001568_5end	Cluster001
p1@CDC73	2978	CDC73	hg19::chr1:193091080..193091222,+;hg_7481.1	CAGE_peak_1_at_CDC73_5end	0bp_to_ENST00000367435.3,NM_024529,uc001gtb.3,AK226038,AK026969_5end	Cluster001
p1@CDH24	3336	CDH24	hg19::chr14:23526715..23526738,-;hg_142300.1	CAGE_peak_1_at_CDH24_5end	0bp_to_BC110867,BC142724,AK307746,BX248750_5end	Cluster001
p1@CDIP1	3344	CDIP1	hg19::chr16:4588762..4588800,-;hg_156103.1	CAGE_peak_1_at_CDIP1_5end	0bp_to_ENST00000567695.4,ENST00000563507.4,ENST00000562334.4,ENST00000562579.4,ENST00000586768.1,DQ167023,AL136698,AK294257,AK292036,AK302297_5end	Cluster001
p1@CDK11A	3115	CDK11A	hg19::chr1:1655723..1655803,-;hg_9818.1	CAGE_peak_1_at_CDK11A_5end	0bp_to_ENST00000404249.6,ENST00000460465.4,ENST00000357760.5,ENST00000358779.8,ENST00000378633.4,NM_024011,NM_033529,uc009vkr.3,uc009vks.3,uc010nys.2,uc010nyt.1,uc010nyu.1,uc009vku.1,uc009vkt.1,uc009vkv.1,AF067518,AF067519,AF067520,AF067521,AF067522,AF067523,AK303451,AK303446,AK301495_5end	Cluster001
p1@CDK12	2829	CDK12	hg19::chr17:37617721..37617773,+;hg_160570.1	CAGE_peak_1_at_CDK12_5end	0bp_to_ENST00000584632.4,NM_015083,NM_016507,uc010wef.2,uc010cvv.4,uc002hrw.5,AK302645_5end	Cluster001
p1@CDK14	3287	CDK14	hg19::chr7:90225706..90225791,+;hg_79467.1	CAGE_peak_1_at_CDK14_5end	0bp_to_AK297974_5end	Cluster001
p1@CDK16	1635	CDK16	hg19::chrX:47078069..47078192,+;hg_196190.1	CAGE_peak_1_at_CDK16_5end	0bp_to_ENST00000357227.7,ENST00000519758.4,ENST00000520893.4,ENST00000622098.3,ENST00000517426.4,ENST00000522234.4,NM_006201,uc011mlj.2,uc004dho.3,uc011mlk.2,AK096881,AK303849,BC006190,AK290145,AK296880_5end	Cluster001
p1@CDK17	2810	CDK17	hg19::chr12:96794143..96794264,-;hg_132801.1	CAGE_peak_1_at_CDK17_5end	0bp_to_ENST00000543119.5,AK290011_5end	Cluster001
p1@CDK18	3389	CDK18	hg19::chr1:205473784..205473857,+;hg_8038.1	CAGE_peak_1_at_CDK18_5end	0bp_to_ENST00000507067.1,ENST00000462976.1,ENST00000478560.4,ENST00000443813.5,AY353240,AY353238,BC011526_5end	Cluster001
p1@CDK2	3204	CDK2	hg19::chr12:56360605..56360636,+;hg_126018.1	CAGE_peak_1_at_CDK2_5end	0bp_to_ENST00000440311.5,ENST00000555357.1,ENST00000354056.4,ENST00000554619.4,AK293246,AK291941,X62071,BC003065_5end	Cluster001
p1@CDK2AP1	508	CDK2AP1	hg19::chr12:123756350..123756441,-;hg_133932.1	CAGE_peak_1_at_CDK2AP1_5end	108bp_to_AB006077_5end	Cluster001
p1@CDK2AP2	2167	CDK2AP2	hg19::chr11:67275623..67275642,-;hg_120950.1	CAGE_peak_1_at_CDK2AP2_5end	0bp_to_ENST00000531178.1,AK001498,BC016704,AK310197_5end	Cluster001
p1@CDK5RAP1	621	CDK5RAP1	hg19::chr20:31989307..31989346,-;hg_186956.1	CAGE_peak_1_at_CDK5RAP1_5end	0bp_to_ENST00000482967.4,ENST00000473997.4,ENST00000460043.4,ENST00000477105.4,ENST00000488723.1,AF152097,AF161516,AK222745,AK027449,AK023992,AK292075,AK295342,BC050706,AK314532,AY462283,AY462284,AK309906_5end	Cluster001
p1@CDK7	1721	CDK7	hg19::chr5:68530697..68530737,+;hg_56846.1	CAGE_peak_1_at_CDK7_5end	0bp_to_ENST00000256443.6,ENST00000515391.4,ENST00000512985.1,ENST00000515180.4,ENST00000506789.4,ENST00000510106.4,Y13120,L20320,BC005298,X79193,AK026509_5end	Cluster001
p1@CDK9	2902	CDK9	hg19::chr9:130548297..130548382,+;hg_98667.1	CAGE_peak_1_at_CDK9_5end	0bp_to_ENST00000373264.4,ENST00000480353.4,NM_001261,uc004bse.2,X80230,L25676,BC001968,AK313828_5end	Cluster001
p1@CDKAL1	432	CDKAL1	hg19::chr6:20534672..20534745,+;hg_66259.1	CAGE_peak_1_at_CDKAL1_5end	0bp_to_ENST00000274695.7,ENST00000613575.3,NM_017774,uc003ndb.1,uc010jpo.1,uc003ndd.2,uc003nde.2,AK309457,AK128546,AK291735,BC064145,AK310219_5end	Cluster001
p1@CDKL3	2753	CDKL3	hg19::chr5:133706714..133706743,-;hg_63462.1	CAGE_peak_1_at_CDKL3_5end	0bp_to_ENST00000520515.4,ENST00000518409.1,ENST00000520693.4,ENST00000519312.4,ENST00000523054.4,ENST00000522501.1,NM_001300853,uc011cxm.1,uc011cxn.1,uc010jdw.2,uc011cxo.1,uc011cxp.1,uc011cxq.2,AK294559,AK297586,AK299305,AK294740,AK310955,AK301802_5end	Cluster001
p1@CDKL5	3278	CDKL5	hg19::chrX:18443717..18443739,+;hg_195681.1	CAGE_peak_1_at_CDKL5_5end	0bp_to_NM_003159,uc004cym.3,AK307444_5end	Cluster001
p1@CDKN1A	2402	CDKN1A	hg19::chr6:36646476..36646498,+;hg_67536.1	CAGE_peak_1_at_CDKN1A_5end	0bp_to_ENST00000405375.4,ENST00000373711.3,NM_001220778,uc003omn.3,AK309512,U09579,BC013967_5end	Cluster001
p1@CDKN1B	1503	CDKN1B	hg19::chr12:12870294..12870324,+;hg_124350.1	CAGE_peak_1_at_CDKN1B_5end	0bp_to_uc001rat.2,AK312461_5end	Cluster001
p1@CDKN1C	3183	CDKN1C	hg19::chr11:2906995..2907013,-;hg_118246.1	CAGE_peak_1_at_CDKN1C_5end	0bp_to_ENST00000430149.2,EU570054,BC067842_5end	Cluster001
p1@CDKN2A	3194	CDKN2A	hg19::chr9:21994344..21994440,-;hg_100262.1	CAGE_peak_1_at_CDKN2A_5end	0bp_to_ENST00000530628.2,U26727,BC015960,BC021998_5end	Cluster001
p1@CDKN2AIP	3238	CDKN2AIP	hg19::chr4:184365780..184365797,+;hg_50788.1	CAGE_peak_1_at_CDKN2AIP_5end	0bp_to_ENST00000302350.4,NM_017632,uc003ivp.1,uc003ivq.1,AK000043_5end	Cluster001
p1@CDKN2B	3008	CDKN2B	hg19::chr9:22009297..22009324,-;hg_100272.1	CAGE_peak_1_at_CDKN2B_5end	0bp_to_NM_004936,NM_078487,uc003zpn.3,uc003zpo.3_5end	Cluster001
p1@CDKN2C	3163	CDKN2C	hg19::chr1:51435907..51435948,+;hg_2828.1	CAGE_peak_1_at_CDKN2C_5end	0bp_to_U17074_5end	Cluster001
p1@CDKN3	3247	CDKN3	hg19::chr14:54863682..54863738,+;hg_139639.1	CAGE_peak_1_at_CDKN3_5end	0bp_to_ENST00000543789.5,ENST00000442975.5,ENST00000458126.5,ENST00000556102.5,BC064965,L25876_5end	Cluster001
p1@CDR2	3336	CDR2	hg19::chr16:22385901..22385947,-;hg_156758.1	CAGE_peak_1_at_CDR2_5end	0bp_to_ENST00000268383.5,NM_001802,uc002dkn.3,BC017503_5end	Cluster001
p1@CDR2L	3310	CDR2L	hg19::chr17:72983674..72983768,+;hg_162686.1	CAGE_peak_1_at_CDR2L_5end	0bp_to_ENST00000337231.5,NM_014603,uc002jml.4,AK294006,BC047534_5end	Cluster001
p1@CEACAM21	3306	CEACAM21	hg19::chr19:42055879..42055892,+;hg_176043.1	CAGE_peak_1_at_CEACAM21_5end	0bp_to_ENST00000618577.3,ENST00000407170.5,ENST00000601116.4,ENST00000595395.1,NM_001288773,uc002orc.2,AK023602_5end	Cluster001
p1@CEBPA	2906	CEBPA	hg19::chr19:33793430..33793447,-;hg_180414.1	CAGE_peak_1_at_CEBPA_5end	1bp_to_BC063874,BC027902_5end	Cluster001
p1@CEBPB	2295	CEBPB	hg19::chr20:48807351..48807384,+;hg_185211.1	CAGE_peak_1_at_CEBPB_5end	0bp_to_AK291536,BC021931,AF289608_5end	Cluster001
p1@CEBPZ	3232	CEBPZ	hg19::chr2:37458692..37458745,-;hg_27776.1	CAGE_peak_1_at_CEBPZ_5end	0bp_to_ENST00000619061.1,NM_005760,uc002rpz.4,BC034475,M37197,AK312322_5end	Cluster001
p1@CELF1	2353	CELF1	hg19::chr11:47574673..47574700,-;hg_119640.1	CAGE_peak_1_at_CELF1_5end	5bp_to_ENST00000310513.8,ENST00000531165.4,U63289,BC036782_5end	Cluster001
p1@CEMIP	3326	CEMIP	hg19::chr15:81071703..81071719,+;hg_148026.1	CAGE_peak_1_at_CEMIP_5end	0bp_to_ENST00000394685.6,ENST00000356249.8,uc002bfw.1,uc010unn.1,AB103330,AY581148,AY581149,AY585237,AK000465_5end	Cluster001
p1@CENPC,p1@CENPCP1	1420	CENPC,p1	hg19::chr4:68411182..68411240,-;hg_52312.1	CAGE_peak_1_at_CENPC,p1@CENPCP1_5end	0bp_to_ENST00000506882.4,ENST00000510189.4,BX648166,M95724,BC030695,BC041117,AK308170,AK307928_5end	Cluster001
p1@CENPH	745	CENPH	hg19::chr5:68485363..68485431,+;hg_56839.1	CAGE_peak_1_at_CENPH_5end	0bp_to_ENST00000283006.5,ENST00000515001.4,ENST00000513575.4,NM_022909,uc003jvp.3,uc010ixc.3,AK290746,BC015355,BC012024,AK123761_5end	Cluster001
p1@CENPJ	3275	CENPJ	hg19::chr13:25496926..25497034,-;hg_136441.1	CAGE_peak_1_at_CENPJ_5end	0bp_to_ENST00000616936.3,ENST00000381884.7,ENST00000545981.4,NM_018451,NR_047595,NR_047594,uc010tdf.3,uc001upt.5,uc010aaf.4,uc031qku.1,AF139625,AK292406,AL833182,BC113110,BC113111,BC062675,BC092467_5end	Cluster001
p1@CENPP	3284	CENPP	hg19::chr9:95088193..95088253,+;hg_97356.1	CAGE_peak_1_at_CENPP_5end	0bp_to_BX537851,BC071726,AK307435_5end	Cluster001
p1@CENPT	328	CENPT	hg19::chr16:67867749..67867852,-;hg_157823.1	CAGE_peak_1_at_CENPT_5end	0bp_to_ENST00000569862.4,ENST00000562513.5,ENST00000436104.5,ENST00000565157.4,ENST00000626059.1,ENST00000563885.4,ENST00000564817.4,ENST00000566758.4,ENST00000564128.1,ENST00000562462.4,ENST00000565713.4,ENST00000568069.4,ENST00000564538.4,ENST00000566067.4,ENST00000562338.1,ENST00000562483.1,BC015202,AK225399,BC042204,BX648617,AK301621,AK023173,AK300887,AK291527,BC007642,AK125366,AK055237,AK297…	Cluster001
p1@CEP104	983	CEP104	hg19::chr1:3773747..3773793,-;hg_9965.1	CAGE_peak_1_at_CEP104_5end	0bp_to_ENST00000378230.6,ENST00000494653.4,ENST00000428079.4,ENST00000378223.3,AB011134,BC026020,BC001640,BC047450,AK308191,BC050721_5end	Cluster001
p1@CEP164	3298	CEP164	hg19::chr11:117198852..117198873,+;hg_116928.1	CAGE_peak_1_at_CEP164_5end	0bp_to_AK303067_5end	Cluster001
p1@CEP170	616	CEP170	hg19::chr1:243418472..243418591,-;hg_18334.1	CAGE_peak_1_at_CEP170_5end	0bp_to_ENST00000522522.4,ENST00000523581.1,AK310003_5end	Cluster001
p1@CEP250	3295	CEP250	hg19::chr20:34042962..34043028,+;hg_184303.1	CAGE_peak_1_at_CEP250_5end	0bp_to_ENST00000446710.4,ENST00000420564.4,ENST00000476146.4,uc021wcn.1,uc010gfe.1,AK307861,AB621828_5end	Cluster001
p1@CEP295	2132	CEP295	hg19::chr11:93394807..93394904,+;hg_116237.1	CAGE_peak_1_at_CEP295_5end	0bp_to_NM_033395,uc009ywb.1,BC015989,BC017394,AB051518_5end	Cluster001
p1@CEP350	3259	CEP350	hg19::chr1:179923875..179923954,+;hg_6940.1	CAGE_peak_1_at_CEP350_5end	0bp_to_ENST00000491495.2,NM_014810,uc001gnr.1,uc001gnt.3,AK095601_5end	Cluster001
p1@CEP63	3151	CEP63	hg19::chr3:134204551..134204608,+;hg_38711.1	CAGE_peak_1_at_CEP63_5end	0bp_to_ENST00000332047.8,NM_001042384,NM_001042383,uc003eql.1,uc003eqm.3,BC014050_5end	Cluster001
p1@CEP68	3368	CEP68	hg19::chr2:65283529..65283591,+;hg_20616.1	CAGE_peak_1_at_CEP68_5end	0bp_to_ENST00000537589.1,uc010yqc.2,AK093846,AK304110,AK000856,AK299373,AK301173,AK098786,BX648774_5end	Cluster001
p1@CEP70	3296	CEP70	hg19::chr3:138313057..138313132,-;hg_44764.1	CAGE_peak_1_at_CEP70_5end	0bp_to_ENST00000484888.4,ENST00000481834.4,ENST00000468900.4,ENST00000478673.4,ENST00000460967.1,AF202146,BC030598,AK299003,AK294587,AK301913,AK225440,AF289495,AK295866_5end	Cluster001
p1@CEP85L	3382	CEP85L	hg19::chr6:118972685..118972768,-;hg_75305.1	CAGE_peak_1_at_CEP85L_5end	209bp_to_AF131811_5end	Cluster001
p1@CEP95	3353	CEP95	hg19::chr17:62503073..62503143,+;hg_162261.1	CAGE_peak_1_at_CEP95_5end	0bp_to_ENST00000580188.1,ENST00000581056.4,AK316257,AK290587_5end	Cluster001
p1@CERS6	3268	CERS6	hg19::chr2:169312725..169312810,+;hg_23515.1	CAGE_peak_1_at_CERS6_5end	0bp_to_ENST00000392687.4,NM_203463,NM_001256126,uc002uec.2,uc002ueb.2,AK172775_5end	Cluster001
p1@CES2	938	CES2	hg19::chr16:66968343..66968402,+;hg_154539.1	CAGE_peak_1_at_CES2_5end	0bp_to_ENST00000417689.4,ENST00000561697.4,ENST00000317091.7,ENST00000568470.4,ENST00000566182.1,NM_198061,NM_003869,NR_036684,uc002eqr.3,uc002eqq.3,uc002eqs.3,BX538086,BC032095,AK095522,AL713761_5end	Cluster001
p1@CFB	2640	CFB	hg19::chr6:31913863..31913882,+;hg_67096.1	CAGE_peak_1_at_CFB_5end	0bp_to_BC004143,BC007990,AK223400_5end	Cluster001
p1@CFD	971	CFD	hg19::chr19:859654..859672,+;hg_172803.1	CAGE_peak_1_at_CFD_5end	0bp_to_ENST00000592860.2,NM_001928,uc002lqc.3,BC057807,AK300963_5end	Cluster001
p1@CFL2	531	CFL2	hg19::chr14:35183785..35183826,-;hg_142809.1	CAGE_peak_1_at_CFL2_5end	0bp_to_AF134803_5end	Cluster001
p1@CFLAR	1000	CFLAR	hg19::chr2:201980867..201980923,+;hg_24607.1	CAGE_peak_1_at_CFLAR_5end	0bp_to_ENST00000443227.4,ENST00000341222.9,NM_001202519,NM_001127184,NM_001202517,NM_001202516,NM_003879,uc002uwy.3,uc002uwz.3,uc002uxb.4,uc010zhk.2,uc010zhl.2,uc002uxc.4,AK296036,AK297387,Y14040,Y14039,AF005774_5end	Cluster001
p1@CGNL1	3332	CGNL1	hg19::chr15:57668695..57668734,+;hg_146848.1	CAGE_peak_1_at_CGNL1_5end	0bp_to_ENST00000281282.5,NM_032866,NM_001252335,uc010bfw.3,uc002aeg.3,AK056673,AK307410,BC030995,AY274808,AY610514_5end	Cluster001
p1@CGRRF1	1935	CGRRF1	hg19::chr14:54976603..54976676,+;hg_139643.1	CAGE_peak_1_at_CGRRF1_5end	0bp_to_ENST00000556216.4,ENST00000557317.1,ENST00000557755.4,BC015063,U66469_5end	Cluster001
p1@CH25H	1195	CH25H	hg19::chr10:90967063..90967082,-;hg_110527.1	CAGE_peak_1_at_CH25H_5end	0bp_to_ENST00000371852.3,NM_003956,uc001kfz.3,BC017843,AK314865_5end	Cluster001
p1@CHAC1	3177	CHAC1	hg19::chr15:41245661..41245679,+;hg_146158.1	CAGE_peak_1_at_CHAC1_5end	1bp_to_BC019625_5end	Cluster001
p1@CHAMP1	152	CHAMP1	hg19::chr13:115079949..115080022,+;hg_136300.1	CAGE_peak_1_at_CHAMP1_5end	0bp_to_ENST00000361283.2,NM_032436,NM_001164144,NM_001164145,uc001vuv.3,uc010tko.2,uc010ahb.3,AK096346,BC065237_5end	Cluster001
p1@CHCHD3	1905	CHCHD3	hg19::chr7:132766818..132766873,-;hg_86303.1	CAGE_peak_1_at_CHCHD3_5end	0bp_to_ENST00000262570.8,ENST00000476546.4,ENST00000423635.4,ENST00000457942.1,NM_017812,uc003vre.3,uc010lmi.3,uc022alw.1,uc011kpn.1,AK000427,BC014839,AK129533,BC011596,AK310236_5end	Cluster001
p1@CHCHD7	3139	CHCHD7	hg19::chr8:57124339..57124355,+;hg_88935.1	CAGE_peak_1_at_CHCHD7_5end	0bp_to_ENST00000518169.1,ENST00000522366.4,ENST00000517636.4,ENST00000517933.4,ENST00000523532.4,ENST00000523667.4,ENST00000521982.4,ENST00000522166.1,AK098285,AK290088,AK095922_5end	Cluster001
p1@CHD1	3025	CHD1	hg19::chr5:98264581..98264689,-;hg_62744.1	CAGE_peak_1_at_CHD1_5end	0bp_to_ENST00000614616.3_5end	Cluster001
p1@CHD2	3159	CHD2	hg19::chr15:93443539..93443580,+;hg_148645.1	CAGE_peak_1_at_CHD2_5end	0bp_to_ENST00000394196.7,ENST00000627622.1,ENST00000629346.1,ENST00000628375.1,ENST00000420239.5,ENST00000625990.1,NM_001271,NM_001042572,uc002bsn.3,uc002bso.1,uc002bsp.3,BC107885,AK292850,BC007347,BC020810_5end	Cluster001
p1@CHD4	3356	CHD4	hg19::chr12:6716537..6716557,-;hg_129135.1	CAGE_peak_1_at_CHD4_5end	0bp_to_ENST00000357008.5,uc001qpo.3,uc001qpp.3,AK128741_5end	Cluster001
p1@CHD8	534	CHD8	hg19::chr14:21924209..21924297,-;hg_142172.1	CAGE_peak_1_at_CHD8_5end	0bp_to_ENST00000557364.4,ENST00000556833.1_5end	Cluster001
p1@CHEK2	3320	CHEK2	hg19::chr22:29137782..29137837,-;hg_193493.1	CAGE_peak_1_at_CHEK2_5end	0bp_to_ENST00000348295.6,ENST00000328354.9,ENST00000405598.4,ENST00000382580.5,ENST00000433028.5,ENST00000425190.5,ENST00000382565.4,ENST00000398017.2,NM_001257387,NM_145862,NM_007194,NM_001005735,uc003adt.1,uc003adx.1,uc003adu.1,uc003adv.1,AK289360,AK290754,CR456418_5end	Cluster001
p1@CHERP	3253	CHERP	hg19::chr19:16653226..16653275,-;hg_179816.1	CAGE_peak_1_at_CHERP_5end	0bp_to_NM_006387,uc002nei.1,BC021294,AF536542,AK296883_5end	Cluster001
p1@CHFR	2601	CHFR	hg19::chr12:133464151..133464221,-;hg_134261.1	CAGE_peak_1_at_CHFR_5end	0bp_to_ENST00000266880.10,ENST00000443047.5,ENST00000450056.5,ENST00000432561.5,ENST00000536196.1,NM_018223,NM_001161346,NM_001161345,NM_001161347,NM_001161344,uc001ule.2,uc001ulf.2,uc010tbs.1,uc001uld.2,uc010tbt.1,AK001658,AK027687,AF170724,AK304333,AK302785_5end	Cluster001
p1@CHGA	3319	CHGA	hg19::chr14:93389488..93389501,+;hg_141159.1	CAGE_peak_1_at_CHGA_5end	0bp_to_AK313757,AK223381_5end	Cluster001
p1@CHGB	3332	CHGB	hg19::chr20:5892147..5892163,+;hg_183363.1	CAGE_peak_1_at_CHGB_5end	0bp_to_AK312237,AK289386,AK225125,AK293536_5end	Cluster001
p1@CHI3L1	321	CHI3L1	hg19::chr1:203155823..203155838,-;hg_16808.1	CAGE_peak_1_at_CHI3L1_5end	0bp_to_AK225266,AK130142,AK225584,AK130200_5end	Cluster001
p1@CHIC2	3132	CHIC2	hg19::chr4:54930753..54930786,-;hg_52141.1	CAGE_peak_1_at_CHIC2_5end	0bp_to_AK312427_5end	Cluster001
p1@CHKA	3349	CHKA	hg19::chr11:67888836..67888869,-;hg_120990.1	CAGE_peak_1_at_CHKA_5end	0bp_to_NM_212469,NM_001277,uc001onj.3,uc001onk.3_5end	Cluster001
p1@CHKB	1505	CHKB	hg19::chr22:51021212..51021294,-;hg_194802.1	CAGE_peak_1_at_CHKB_5end	0bp_to_ENST00000492582.4,ENST00000484266.4,ENST00000481673.4,ENST00000479003.4,ENST00000476289.4,uc003bmt.2,BC056404,AB029886,AK097775,BC037162,BC050443,BC082263,BC101488,BC113521,AK314324,AB528104_5end	Cluster001
p1@CHKB-AS1	2876	CHKB-AS1	hg19::chr22:51021546..51021579,+;hg_193034.1	CAGE_peak_1_at_CHKB-AS1_5end	-92bp_to_ENST00000380711.3,NR_021492,NR_110536,uc003bmw.4,CR456603_5end	Cluster001
p1@CHM	2108	CHM	hg19::chrX:85302531..85302570,-;hg_199880.1	CAGE_peak_1_at_CHM_5end	0bp_to_ENST00000357749.5,ENST00000615443.1,ENST00000483950.1,NM_000390,NM_001145414,uc004eet.3,uc011mqz.2,uc033els.1,AK291160,AK299323,X78121,BC172532,AK312443,BC156457,BC032237,BC130494,BC130496_5end	Cluster001
p1@CHMP1B	1709	CHMP1B	hg19::chr18:11851403..11851428,+;hg_169458.1	CAGE_peak_1_at_CHMP1B_5end	0bp_to_BC065933_5end	Cluster001
p1@CHMP2B	1458	CHMP2B	hg19::chr3:87276407..87276493,+;hg_37444.1	CAGE_peak_1_at_CHMP2B_5end	0bp_to_ENST00000471660.4,ENST00000263780.7,ENST00000494980.4,ENST00000472024.2,NM_014043,NM_001244644,uc003dqp.4,uc011bgn.2,AK296072,AK002180,AL080122,AK316585,AK002165,AK222654,AF151842_5end	Cluster001
p1@CHMP4B	2658	CHMP4B	hg19::chr20:32399093..32399169,+;hg_184181.1	CAGE_peak_1_at_CHMP4B_5end	0bp_to_ENST00000217402.2,NM_176812,uc002xaa.3,AB100261,BC033859_5end	Cluster001
p1@CHORDC1	2534	CHORDC1	hg19::chr11:89956204..89956225,-;hg_121805.1	CAGE_peak_1_at_CHORDC1_5end	0bp_to_ENST00000533724.4,ENST00000533772.4,AF192466,AK226099,AK225565,AK312663_5end	Cluster001
p1@CHP1	2266	CHP1	hg19::chr15:41523417..41523529,+;hg_146164.1	CAGE_peak_1_at_CHP1_5end	0bp_to_ENST00000560784.4,ENST00000561280.4,ENST00000392151.5,ENST00000560397.4,NM_007236,uc001znl.3,uc021sjk.1,uc021sjl.1,AK299660,AK307060,AK312582,U61538,BC051815_5end	Cluster001
p1@CHRNA5	3154	CHRNA5	hg19::chr15:78857870..78857897,+;hg_147921.1	CAGE_peak_1_at_CHRNA5_5end	-9bp_to_ENST00000299565.8,NM_001307945,NM_000745,uc002bdy.3_5end	Cluster001
p1@CHRNA7	3308	CHRNA7	hg19::chr15:32322709..32322725,+;hg_145693.1	CAGE_peak_1_at_CHRNA7_5end	0bp_to_AK292069,AK309709_5end	Cluster001
p1@CHST7	300	CHST7	hg19::chrX:46433193..46433237,+;hg_196130.1	CAGE_peak_1_at_CHST7_5end	0bp_to_ENST00000276055.3,BC045537,BC023971_5end	Cluster001
p1@CHST8	3276	CHST8	hg19::chr19:34112850..34112868,+;hg_175097.1	CAGE_peak_1_at_CHST8_5end	0bp_to_ENST00000591231.4,ENST00000434302.4,NM_001127895,uc002nus.4,uc002nut.4_5end	Cluster001
p1@CHSY1	1300	CHSY1	hg19::chr15:101792139..101792159,-;hg_151815.1	CAGE_peak_1_at_CHSY1_5end	3bp_to_ENST00000254190.3,NM_014918,uc021sxt.1,AB023207_5end	Cluster001
p1@CHTOP	588	CHTOP	hg19::chr1:153606532..153606573,+;hg_5419.1	CAGE_peak_1_at_CHTOP_5end	0bp_to_ENST00000495554.1,ENST00000403433.4,AK308713,AK095230,AF318362,AK309844_5end	Cluster001
p1@CIAPIN1	314	CIAPIN1	hg19::chr16:57481283..57481327,-;hg_157532.1	CAGE_peak_1_at_CIAPIN1_5end	0bp_to_ENST00000565961.4,ENST00000569370.4,ENST00000565368.4,ENST00000563341.1,AL136613,BC071740,BC024196_5end	Cluster001
p1@CIART	3332	CIART	hg19::chr1:150254936..150255001,+;hg_5089.1	CAGE_peak_1_at_CIART_5end	0bp_to_ENST00000447007.4,ENST00000369095.4,ENST00000369094.4,NM_001300839,NM_144697,NM_001300838,NM_001300840,uc001euh.3,uc001eui.3,BC027999,BC017397_5end	Cluster001
p1@CIDECP	3158	CIDECP	hg19::chr3:10067984..10068061,-;hg_41020.1	CAGE_peak_1_at_CIDECP_5end	0bp_to_ENST00000432401.4,ENST00000335507.8,ENST00000424691.1,ENST00000424471.1,ENST00000445082.1,AF230335,BC043599,BC069255,BC090925,BC006266_5end	Cluster001
p1@CIR1	298	CIR1	hg19::chr2:175260368..175260450,-;hg_31866.1	CAGE_peak_1_at_CIR1_5end	0bp_to_ENST00000342016.6,ENST00000461454.1,ENST00000472169.1,NM_004882,uc002uim.3,uc002uin.3,BC015040,BC046098,U03644,AK292389,BC031018,BC038987,BC021175_5end	Cluster001
p1@CIRBP	3167	CIRBP	hg19::chr19:1269324..1269339,+;hg_172933.1	CAGE_peak_1_at_CIRBP_5end	0bp_to_ENST00000586773.4,ENST00000587323.4,ENST00000589686.4,ENST00000592412.4,ENST00000593128.4,ENST00000593283.4,ENST00000588230.4,ENST00000591097.4,ENST00000590704.4,ENST00000413636.5,ENST00000593093.4,ENST00000590347.4,ENST00000587169.4,ENST00000593048.4,ENST00000587896.4,ENST00000320936.8,AK311601,AK304185,AK304470,AK095781,AK128423,AF021336,AK094781_5end	Cluster001
p1@CIRH1A	240	CIRH1A	hg19::chr16:69166496..69166561,+;hg_154801.1	CAGE_peak_1_at_CIRH1A_5end	0bp_to_ENST00000562237.4,ENST00000567460.4,ENST00000566227.4,ENST00000352319.7,ENST00000563094.4,NM_032830,uc002ewr.2,uc002ews.4,uc002ewt.4,BX647265,AK074795,AK027634,AK027675,AK310104,AB075868_5end	Cluster001
p1@CISH	3328	CISH	hg19::chr3:50649192..50649212,-;hg_42356.1	CAGE_peak_1_at_CISH_5end	0bp_to_ENST00000443053.5,BC031590,AF132297,AK313850_5end	Cluster001
p1@CITED2	2618	CITED2	hg19::chr6:139695775..139695795,-;hg_75970.1	CAGE_peak_1_at_CITED2_5end	0bp_to_NM_006079,uc003qip.2_5end	Cluster001
p1@CITED4	3292	CITED4	hg19::chr1:41328026..41328043,-;hg_11941.1	CAGE_peak_1_at_CITED4_5end	0bp_to_ENST00000372638.3_5end	Cluster001
p1@CKAP4	1212	CKAP4	hg19::chr12:106641728..106641805,-;hg_133068.1	CAGE_peak_1_at_CKAP4_5end	0bp_to_ENST00000378026.4,BC094824,AK123693,AK223563,BC037578_5end	Cluster001
p1@CKAP5	1011	CKAP5	hg19::chr11:46867791..46867848,-;hg_119546.1	CAGE_peak_1_at_CKAP5_5end	0bp_to_ENST00000525248.1,BC111043,AK092678,BC070136,BC017856_5end	Cluster001
p1@CKB	3237	CKB	hg19::chr14:103989160..103989176,-;hg_145104.1	CAGE_peak_1_at_CKB_5end	0bp_to_ENST00000555659.4,ENST00000554705.4,ENST00000555770.1,ENST00000557530.1,AK290101,BC010002,BC019281,AK298198,AK312282_5end	Cluster001
p1@CKS2	3069	CKS2	hg19::chr9:91926103..91926119,+;hg_97286.1	CAGE_peak_1_at_CKS2_5end	0bp_to_ENST00000314355.6,NM_001827,uc004aqh.3,X54942_5end	Cluster001
p1@CLASP1	2654	CLASP1	hg19::chr2:122407007..122407045,-;hg_30466.1	CAGE_peak_1_at_CLASP1_5end	0bp_to_ENST00000455322.5,AK091140,BC132723,BC144107,AK299331_5end	Cluster001
p1@CLASP2	420	CLASP2	hg19::chr3:33759699..33759754,-;hg_41646.1	CAGE_peak_1_at_CLASP2_5end	0bp_to_ENST00000359576.8,NM_015097,uc021wvc.2,uc021wvd.1_5end	Cluster001
p1@CLASRP	3289	CLASRP	hg19::chr19:45542295..45542341,+;hg_176377.1	CAGE_peak_1_at_CLASRP_5end	0bp_to_ENST00000221455.6,ENST00000391953.7,ENST00000592056.4,ENST00000591410.4,ENST00000391952.6,ENST00000588247.4,ENST00000588936.4,NM_001278439,NR_103529,NM_007056,uc002pak.3,uc002pal.3,uc010xxh.2,AF042800,AK293333,AY358944_5end	Cluster001
p1@CLCN2	3342	CLCN2	hg19::chr3:184079382..184079400,-;hg_45890.1	CAGE_peak_1_at_CLCN2_5end	0bp_to_ENST00000344937.10,ENST00000434054.5,ENST00000457512.1,BC072004,AK302759,AK298952_5end	Cluster001
p1@CLCN3	484	CLCN3	hg19::chr4:170541678..170541749,+;hg_50567.1	CAGE_peak_1_at_CLCN3_5end	0bp_to_ENST00000360642.6,ENST00000512813.4,BX647119,BC070318,AK304362_5end	Cluster001
p1@CLCN6	3185	CLCN6	hg19::chr1:11866270..11866314,+;hg_649.1	CAGE_peak_1_at_CLCN6_5end	0bp_to_X83378,BC117420,BC117424,BC143844,AK307098,AK294764_5end	Cluster001
p1@CLDN23	3076	CLDN23	hg19::chr8:8559406..8559465,+;hg_87277.1	CAGE_peak_1_at_CLDN23_5end	0bp_to_ENST00000519106.1_5end	Cluster001
p1@CLEC16A	3357	CLEC16A	hg19::chr16:11038403..11038492,+;hg_152739.1	CAGE_peak_1_at_CLEC16A_5end	0bp_to_ENST00000409552.4,BC112897,AB002348_5end	Cluster001
p1@CLEC2D	3220	CLEC2D	hg19::chr12:9822293..9822320,+;hg_124080.1	CAGE_peak_1_at_CLEC2D_5end	0bp_to_ENST00000261340.10,ENST00000325960.10,ENST00000290855.9,ENST00000492359.5,ENST00000444971.5,NM_001197317,NM_001004419,NM_001197319,NM_013269,NM_001197318,NR_036693,uc001qwf.3,uc009zgt.3,uc001qwg.3,uc009zgu.3,uc021quw.2,uc021quv.2,uc009zgs.3,uc001qwh.3,AK310150,AK313554,AK310554_5end	Cluster001
p1@CLIC4	3040	CLIC4	hg19::chr1:25071930..25071944,+;hg_1435.1	CAGE_peak_1_at_CLIC4_5end	0bp_to_AK301466,AK307142_5end	Cluster001
p1@CLINT1	2969	CLINT1	hg19::chr5:157286104..157286188,-;hg_64550.1	CAGE_peak_1_at_CLINT1_5end	0bp_to_ENST00000523094.4,ENST00000530742.4,ENST00000411809.5,ENST00000523908.4,NM_001195556,NM_014666,NM_001195555,uc003lxi.2,uc011ddv.2,uc003lxj.2,AK092765,AK300257_5end	Cluster001
p1@CLIP1	3240	CLIP1	hg19::chr12:122907091..122907186,-;hg_133821.1	CAGE_peak_1_at_CLIP1_5end	0bp_to_ENST00000361654.7,ENST00000358808.5,ENST00000620786.3,ENST00000537178.4,ENST00000539080.1,NM_002956,NM_198240,NM_001247997,uc001ucg.2,uc001uch.1,uc001uci.1,M97501_5end	Cluster001
p1@CLIP2	3286	CLIP2	hg19::chr7:73703728..73703807,+;hg_79088.1	CAGE_peak_1_at_CLIP2_5end	0bp_to_ENST00000361545.8,ENST00000223398.9,NM_032421,NM_003388,uc003uam.3,uc003uan.3,AB006629,BC150332_5end	Cluster001
p1@CLK1	2768	CLK1	hg19::chr2:201729366..201729392,-;hg_33188.1	CAGE_peak_1_at_CLK1_5end	0bp_to_ENST00000432425.4,ENST00000409403.5,ENST00000492793.1,ENST00000482590.1,AK307301_5end	Cluster001
p1@CLK3	2333	CLK3	hg19::chr15:74908147..74908220,+;hg_147707.1	CAGE_peak_1_at_CLK3_5end	0bp_to_ENST00000569063.4,ENST00000568139.4,ENST00000563297.4,ENST00000568488.4,ENST00000568605.4,AK293769,BC019881,CR933693,AK301689,AK291983,BC002555,AK225680_5end	Cluster001
p1@CLK4	3226	CLK4	hg19::chr5:178054014..178054096,-;hg_65180.1	CAGE_peak_1_at_CLK4_5end	0bp_to_ENST00000520878.4,ENST00000611733.3,ENST00000522136.4,ENST00000521621.4,ENST00000519583.4,ENST00000520199.4,ENST00000520126.1,ENST00000520957.1,NM_020666,uc003mjf.1,uc003mjg.1,uc010jku.1,uc003mjh.1,uc010jkv.1,uc011dgg.1,uc011dgh.1,uc011dgi.1,uc011dgj.1,uc010jkw.1,BC151233,AK311485,CR749504,BC063116,BC015942,AK304614,AK294921,AK310427,AK308879,AK308578,AK309215,BC065732_5end	Cluster001
p1@CLMN	1889	CLMN	hg19::chr14:95786200..95786257,-;hg_144786.1	CAGE_peak_1_at_CLMN_5end	0bp_to_ENST00000298912.7,ENST00000553733.1,NM_024734,uc001yef.2,AB047979,AK314315_5end	Cluster001
p1@CLPTM1	211	CLPTM1	hg19::chr19:45458622..45458657,+;hg_176365.1	CAGE_peak_1_at_CLPTM1_5end	0bp_to_ENST00000591304.1,AK223553,AK074935,AK075262,AF037339,BC012359,CU680306,DQ895436,DQ892236,BT007262,KJ896619_5end	Cluster001
p1@CLPTM1L	667	CLPTM1L	hg19::chr5:1345127..1345197,-;hg_60776.1	CAGE_peak_1_at_CLPTM1L_5end	-17bp_to_ENST00000320895.8_5end	Cluster001
p1@CLPX	1805	CLPX	hg19::chr15:65477637..65477701,-;hg_150534.1	CAGE_peak_1_at_CLPX_5end	0bp_to_ENST00000300107.6,ENST00000558958.1,AL136922,AK292316,AK308133,AK310614_5end	Cluster001
p1@CLTB	3274	CLTB	hg19::chr5:175843524..175843547,-;hg_65011.1	CAGE_peak_1_at_CLTB_5end	0bp_to_ENST00000510734.4,ENST00000502877.1,AK300200_5end	Cluster001
p1@CLU	3310	CLU	hg19::chr8:27472209..27472225,-;hg_92508.1	CAGE_peak_1_at_CLU_5end	0bp_to_ENST00000522299.4,ENST00000518050.1,ENST00000523396.1,AK301324,BC010514,BC029972,AK093399,AK313870_5end	Cluster001
p1@CMPK2	2682	CMPK2	hg19::chr2:7005785..7005864,-;hg_26743.1	CAGE_peak_1_at_CMPK2_5end	0bp_to_ENST00000256722.8,ENST00000404168.1,BC089425,BC141802_5end	Cluster001
p1@CMTM4	3141	CMTM4	hg19::chr16:66730583..66730689,-;hg_157712.1	CAGE_peak_1_at_CMTM4_5end	0bp_to_ENST00000330687.7,ENST00000394106.5,ENST00000563952.1,NM_178818,NM_181521,uc002epz.3,uc002eqa.3,AF521889,AF479814,AF521890_5end	Cluster001
p1@CMTM6	561	CMTM6	hg19::chr3:32544275..32544350,-;hg_41601.1	CAGE_peak_1_at_CMTM6_5end	0bp_to_ENST00000495177.1,AK000403_5end	Cluster001
p1@CMTM8	2588	CMTM8	hg19::chr3:32280159..32280237,+;hg_35876.1	CAGE_peak_1_at_CMTM8_5end	0bp_to_ENST00000458535.5,ENST00000307526.3,NM_178868,uc003cex.3,uc010hfu.3,AF474370,AY598783,BC041390_5end	Cluster001
p1@CMTR1	3121	CMTR1	hg19::chr6:37400974..37401011,+;hg_67637.1	CAGE_peak_1_at_CMTR1_5end	0bp_to_ENST00000471097.1,ENST00000455891.4,ENST00000373451.7,AK000348_5end	Cluster001
p1@CMTR2	2188	CMTR2	hg19::chr16:71323271..71323337,-;hg_158000.1	CAGE_peak_1_at_CMTR2_5end	0bp_to_ENST00000565850.1,ENST00000568910.1,ENST00000564690.1,NM_001099642,uc010cga.3,BX648660,AK315056,AK123343_5end	Cluster001
p1@CNKSR3	3157	CNKSR3	hg19::chr6:154831779..154831801,-;hg_76324.1	CAGE_peak_1_at_CNKSR3_5end	0bp_to_ENST00000607772.4,AK055911_5end	Cluster001
p1@CNNM2	3273	CNNM2	hg19::chr10:104678032..104678094,+;hg_106781.1	CAGE_peak_1_at_CNNM2_5end	0bp_to_ENST00000369878.7,ENST00000369875.3,NM_199077,NM_017649,NM_199076,uc001kwl.3,uc001kwm.3,uc001kwn.3,BC021222_5end	Cluster001
p1@CNNM4	3320	CNNM4	hg19::chr2:97426631..97426649,+;hg_21483.1	CAGE_peak_1_at_CNNM4_5end	0bp_to_ENST00000377075.2,NM_020184,uc002swx.3,BC063295_5end	Cluster001
p1@CNOT1	2141	CNOT1	hg19::chr16:58663720..58663753,-;hg_157629.1	CAGE_peak_1_at_CNOT1_5end	0bp_to_ENST00000569240.4,ENST00000567188.4,ENST00000441024.5,ENST00000565605.4,ENST00000564557.1,ENST00000569916.1,ENST00000569263.1,AK056927,EF553522,AL832769,AL833549,BX537840,AK300281,BX647815,BC040523_5end	Cluster001
p1@CNOT2	1475	CNOT2	hg19::chr12:70637205..70637233,+;hg_126783.1	CAGE_peak_1_at_CNOT2_5end	0bp_to_ENST00000552915.4,ENST00000549443.4,ENST00000548741.4,ENST00000552483.4,ENST00000552422.4,ENST00000551179.1,ENST00000547321.4,ENST00000550641.4,ENST00000553020.4,AK000662,AF044215,BC011826,BC002597_5end	Cluster001
p1@CNOT3	286	CNOT3	hg19::chr19:54641456..54641504,+;hg_177472.1	CAGE_peak_1_at_CNOT3_5end	0bp_to_ENST00000618939.3,BC016474,AK300434,AK160386_5end	Cluster001
p1@CNOT4	3293	CNOT4	hg19::chr7:135194822..135194860,-;hg_86365.1	CAGE_peak_1_at_CNOT4_5end	0bp_to_ENST00000451834.4,ENST00000423368.5,ENST00000361528.7,ENST00000428680.5,AK074493,U71267,AK300365,AK314540,BC035590,AL389980,U71268_5end	Cluster001
p1@CNOT6	2593	CNOT6	hg19::chr5:179921344..179921423,+;hg_60645.1	CAGE_peak_1_at_CNOT6_5end	0bp_to_ENST00000510148.1,ENST00000261951.7,NM_001303241,uc003mlx.3_5end	Cluster001
p1@CNP	3180	CNP	hg19::chr17:40118805..40118822,+;hg_160896.1	CAGE_peak_1_at_CNP_5end	0bp_to_ENST00000591945.1,ENST00000592446.1,ENST00000587679.1,AK295351,AK294179,AK097833,AK098384,AK026876,BC001362_5end	Cluster001
p1@CNR1	3309	CNR1	hg19::chr6:88876058..88876072,-;hg_74648.1	CAGE_peak_1_at_CNR1_5end	-6bp_to_ENST00000369501.2_5end	Cluster001
p1@CNTLN	2193	CNTLN	hg19::chr9:17135016..17135063,+;hg_96205.1	CAGE_peak_1_at_CNTLN_5end	0bp_to_ENST00000380641.4,AK303973,AK308837,BX647069,AK098502,BC156251_5end	Cluster001
p1@COA7	445	COA7	hg19::chr1:53163992..53164041,-;hg_12374.1	CAGE_peak_1_at_COA7_5end	0bp_to_ENST00000371538.4,NM_023077,uc001cui.2,AK022501,AK225041,AK225087,BC005992,BC015313,KJ899499_5end	Cluster001
p1@COG3	3332	COG3	hg19::chr13:46039037..46039126,+;hg_134975.1	CAGE_peak_1_at_COG3_5end	0bp_to_ENST00000349995.8,AF349676,AF332595,AK026305,AK225466,AK225952,BX648211,AK294959,AK304248,AK314387_5end	Cluster001
p1@COG4	796	COG4	hg19::chr16:70557430..70557469,-;hg_157947.1	CAGE_peak_1_at_COG4_5end	0bp_to_ENST00000564415.4,ENST00000323786.8,ENST00000530314.4,ENST00000393612.7,ENST00000482252.4,ENST00000562200.4,ENST00000564653.4,ENST00000530160.1,NM_015386,NM_001195139,uc002ezc.3,uc002ezd.3,uc010cfu.3,uc002eze.3,AK297557,BC027726,BC072438,BX648010,AK096557,AB088369,AK022874,AK293235,BC128144,BC128145_5end	Cluster001
p1@COG7	627	COG7	hg19::chr16:23464459..23464533,-;hg_156773.1	CAGE_peak_1_at_COG7_5end	0bp_to_ENST00000307149.8,NM_153603,uc002dlo.3,BC037563,BC000549_5end	Cluster001
p1@COL4A2-AS2	3245	COL4A2-AS2	hg19::chr13:111115632..111115634,-;hg_138250.1	CAGE_peak_1_at_COL4A2-AS2_5end	0bp_to_ENST00000458403.2,AK130129_5end	Cluster001
p1@COL4A3BP	1182	COL4A3BP	hg19::chr5:74807418..74807466,-;hg_62138.1	CAGE_peak_1_at_COL4A3BP_5end	0bp_to_ENST00000405807.7,ENST00000261415.10,NM_005713,NM_031361,uc011csu.2,uc003kds.3,uc003kdu.2,AK091851,AK292087,BC000102,AF136450,AF232930_5end	Cluster001
p1@COL6A1	3322	COL6A1	hg19::chr21:47401650..47401692,+;hg_189596.1	CAGE_peak_1_at_COL6A1_5end	0bp_to_ENST00000361866.6,ENST00000612273.1,NM_001848,uc002zhu.1,BC052575,AK307989,AK298968,AK299396_5end	Cluster001
p1@COMMD1	151	COMMD1	hg19::chr2:62132800..62132816,+;hg_20487.1	CAGE_peak_1_at_COMMD1_5end	0bp_to_NM_152516,uc002sbp.3,AK294203,BC022046,CU692476,HQ447741,KJ900279,AB590636_5end	Cluster001
p1@COMMD5,p1@ZNF250	3104	COMMD5,p1	hg19::chr8:146126799..146126865,-;hg_95732.1	CAGE_peak_1_at_COMMD5,p1@ZNF250_5end	0bp_to_ENST00000528258.4,ENST00000529780.4,ENST00000533543.4,ENST00000292579.10,ENST00000417550.5,ENST00000533221.4,ENST00000533622.4,ENST00000525694.4,ENST00000528028.1,NM_001109689,NM_021061,uc010mgf.3,uc003zeq.4,uc003zer.4,uc010mgg.3,AK294282,BC107579,AK095705,AB208810,BC017091,AK054888,BX648173_5end	Cluster001
p1@COPS2	1303	COPS2	hg19::chr15:49447771..49447822,-;hg_149818.1	CAGE_peak_1_at_COPS2_5end	0bp_to_ENST00000542928.4,ENST00000558843.4,ENST00000561248.1,ENST00000558545.1,AK222590,AF084260,AF100762,AF212227,AB209799,BC012629,AK295598,CR542063,AK312643,KJ892742,EU446744,EU831466,EU831553,AB462991,CU680378_5end	Cluster001
p1@COPS3	2498	COPS3	hg19::chr17:17184546..17184569,-;hg_164761.1	CAGE_peak_1_at_COPS3_5end	0bp_to_ENST00000417352.4,ENST00000492672.4,ENST00000477299.4,AK312476_5end	Cluster001
p1@COPS5	383	COPS5	hg19::chr8:67974355..67974391,-;hg_93435.1	CAGE_peak_1_at_COPS5_5end	0bp_to_ENST00000517406.1,BC001187,AK056967,AK311071,AK310434_5end	Cluster001
p1@COQ10B	3208	COQ10B	hg19::chr2:198318223..198318283,+;hg_24481.1	CAGE_peak_1_at_COQ10B_5end	0bp_to_NM_025147,uc002uuh.1,BC022453,AK023510_5end	Cluster001
p1@CORO2A	2968	CORO2A	hg19::chr9:100954910..100954953,-;hg_101676.1	CAGE_peak_1_at_CORO2A_5end	0bp_to_ENST00000375077.4,BC011690,AB209809_5end	Cluster001
p1@COX15	869	COX15	hg19::chr10:101491828..101491900,-;hg_110998.1	CAGE_peak_1_at_COX15_5end	0bp_to_ENST00000370483.8,ENST00000016171.5,BC078161,AF044323,AF026850,AK291654,AK298864_5end	Cluster001
p1@CPD	588	CPD	hg19::chr17:28705921..28706000,+;hg_160135.1	CAGE_peak_1_at_CPD_5end	0bp_to_ENST00000225719.7,NM_001304,uc002hfb.2,BC051702,BC045549,BC054116,D85390,BC045624,U65090,AB385118,KJ890962_5end	Cluster001
p1@CPEB2	3056	CPEB2	hg19::chr4:15004067..15004113,+;hg_46963.1	CAGE_peak_1_at_CPEB2_5end	185bp_to_ENST00000538197.4,ENST00000442003.5,NM_001177384,NM_001177383,NM_001177382,NM_001177381,NM_182485,NM_182646,uc003gnk.2,uc003gnl.2,uc003gnm.2,uc003gni.2,uc003gnn.2,uc003gnj.2_5end	Cluster001
p1@CPEB4	3225	CPEB4	hg19::chr5:173315338..173315364,+;hg_60300.1	CAGE_peak_1_at_CPEB4_5end	-8bp_to_NM_001308191,NM_001308189,NM_030627,uc010jju.2,uc003mcs.4,uc010jjv.3,uc011dfg.2_5end	Cluster001
p1@CPM	3336	CPM	hg19::chr12:69326940..69326993,-;hg_132003.1	CAGE_peak_1_at_CPM_5end	0bp_to_ENST00000551568.4,ENST00000548954.4,ENST00000551728.4,ENST00000547134.4,ENST00000547924.1,ENST00000548262.4,ENST00000549781.1,NM_198320,NM_001005502,uc001sup.3,uc001suq.3,AF368463,BC022276,AK313180_5end	Cluster001
p1@CPNE8	3025	CPNE8	hg19::chr12:39299386..39299400,-;hg_130430.1	CAGE_peak_1_at_CPNE8_5end	0bp_to_AK307908_5end	Cluster001
p1@CPSF7	3156	CPSF7	hg19::chr11:61197406..61197464,-;hg_119998.1	CAGE_peak_1_at_CPSF7_5end	0bp_to_ENST00000537641.4,ENST00000477890.5,ENST00000544669.4,ENST00000535222.4,ENST00000537162.4,ENST00000541963.4,ENST00000463244.5,ENST00000474684.1,NM_001142565,NM_001136040,uc001nrq.3,uc001nrr.3,uc009ynp.2,BX537888,AK096343,AL833332,AL832667,AK294578_5end	Cluster001
p1@CPT1A	2783	CPT1A	hg19::chr11:68609300..68609356,-;hg_121018.1	CAGE_peak_1_at_CPT1A_5end	0bp_to_L39211,AK314301_5end	Cluster001
p1@CR2	3268	CR2	hg19::chr1:207627665..207627683,+;hg_8252.1	CAGE_peak_1_at_CR2_5end	0bp_to_BC136394,BC032548,AK223627,AK301496_5end	Cluster001
p1@CRABP2	2943	CRABP2	hg19::chr1:156675368..156675382,-;hg_15186.1	CAGE_peak_1_at_CRABP2_5end	0bp_to_AB593017,AK312007_5end	Cluster001
p1@CRAMP1L	2869	CRAMP1L	hg19::chr16:1662351..1662442,+;hg_152112.1	CAGE_peak_1_at_CRAMP1L_5end	-26bp_to_ENST00000397412.6_5end	Cluster001
p1@CRCP	481	CRCP	hg19::chr7:65579799..65579854,+;hg_78857.1	CAGE_peak_1_at_CRCP_5end	0bp_to_ENST00000431089.5,ENST00000398684.5,ENST00000338592.5,ENST00000486848.1,NM_001142414,NM_014478,NM_001040648,NM_001040647,NR_024548,uc003tuv.3,uc003tus.3,uc011kdw.2,uc003tut.3,uc003tuu.3,AK303737,AK290553,AK311829,BC105808_5end	Cluster001
p1@CREB1	2816	CREB1	hg19::chr2:208394658..208394692,+;hg_24880.1	CAGE_peak_1_at_CREB1_5end	0bp_to_ENST00000421139.4,BC095407_5end	Cluster001
p1@CREB3	310	CREB3	hg19::chr9:35732592..35732640,+;hg_96629.1	CAGE_peak_1_at_CREB3_5end	0bp_to_ENST00000486056.1,U88528,AK313635,AK299781_5end	Cluster001
p1@CREB5	3325	CREB5	hg19::chr7:28725740..28725778,+;hg_77865.1	CAGE_peak_1_at_CREB5_5end	0bp_to_ENST00000468391.4,ENST00000484383.1,AK298121,AB209262_5end	Cluster001
p1@CREBBP	3152	CREBBP	hg19::chr16:3930681..3930721,-;hg_156051.1	CAGE_peak_1_at_CREBBP_5end	0bp_to_U47741_5end	Cluster001
p1@CREBRF	2106	CREBRF	hg19::chr5:172483347..172483407,+;hg_60286.1	CAGE_peak_1_at_CREBRF_5end	0bp_to_ENST00000522692.4,ENST00000296953.5,ENST00000520420.4,ENST00000520464.1,NM_153607,NM_001168394,NM_001168393,uc003mcg.3,uc003mcf.3,uc003mch.3,BX647768,AK300043,BC041709,AY139008,AY174896,AK124117,BX647573,AK291677_5end	Cluster001
p1@CREBZF	3084	CREBZF	hg19::chr11:85376121..85376181,-;hg_121688.1	CAGE_peak_1_at_CREBZF_5end	0bp_to_ENST00000490820.2,ENST00000525639.1,ENST00000527447.1,BC060807,AF039942_5end	Cluster001
p1@CRELD1	3370	CRELD1	hg19::chr3:9975497..9975553,+;hg_35262.1	CAGE_peak_1_at_CRELD1_5end	0bp_to_ENST00000397170.6,ENST00000383811.6,ENST00000452070.4,ENST00000326434.8,NM_015513,NM_001077415,NM_001031717,uc003buh.3,uc003buf.3,uc003bug.3,AL050275,BC008720,AY358363_5end	Cluster001
p1@CRELD2	3324	CRELD2	hg19::chr22:50312316..50312377,+;hg_192936.1	CAGE_peak_1_at_CRELD2_5end	0bp_to_ENST00000328268.7,AK308535,BC050675,DQ470678,AK225930,AY358355_5end	Cluster001
p1@CRIM1	3262	CRIM1	hg19::chr2:36582857..36582932,+;hg_19711.1	CAGE_peak_1_at_CRIM1_5end	137bp_to_ENST00000280527.5,AY358371_5end	Cluster001
p1@CRISPLD2	3239	CRISPLD2	hg19::chr16:84853580..84853597,+;hg_155353.1	CAGE_peak_1_at_CRISPLD2_5end	0bp_to_ENST00000262424.8,ENST00000566151.1,ENST00000567845.4,NM_031476,uc002fik.4,uc002fil.2,uc002fim.2,uc002fin.4,uc010vog.1,uc010voh.1,AY358790,AK308396,AK303887_5end	Cluster001
p1@CRK	3306	CRK	hg19::chr17:1359497..1359553,-;hg_163709.1	CAGE_peak_1_at_CRK_5end	0bp_to_ENST00000398970.5,ENST00000300574.2,BC001718,BC009837,BC008506,AK291060,D10656_5end	Cluster001
p1@CRKL	685	CRKL	hg19::chr22:21271716..21271770,+;hg_191171.1	CAGE_peak_1_at_CRKL_5end	0bp_to_ENST00000411769.1,BC026248_5end	Cluster001
p1@CRLS1	3309	CRLS1	hg19::chr20:5986756..5986777,+;hg_183392.1	CAGE_peak_1_at_CRLS1_5end	-18bp_to_ENST00000452938.4,NM_019095,uc002wmn.4,uc010gbq.3_5end	Cluster001
p1@CRTAM	2682	CRTAM	hg19::chr11:122735321..122735348,+;hg_117266.1	CAGE_peak_1_at_CRTAM_5end	-23bp_to_ENST00000533416.1_5end	Cluster001
p1@CRTC3	1010	CRTC3	hg19::chr15:91073111..91073191,+;hg_148468.1	CAGE_peak_1_at_CRTC3_5end	0bp_to_ENST00000420329.5,NM_022769,NM_001042574,uc002bpn.4,uc002bpp.4,uc002bpo.4,AK090443_5end	Cluster001
p1@CRY1	3342	CRY1	hg19::chr12:107487303..107487335,-;hg_133093.1	CAGE_peak_1_at_CRY1_5end	0bp_to_D83702,BC030519_5end	Cluster001
p1@CRY2	2194	CRY2	hg19::chr11:45869019..45869044,+;hg_114045.1	CAGE_peak_1_at_CRY2_5end	0bp_to_ENST00000616080.1,ENST00000496571.4,ENST00000532390.4,ENST00000473199.4,AK291260,BC041814,EU219622,CU692042,AB383943,JF432374,KJ901358_5end	Cluster001
p1@CRYAB	3290	CRYAB	hg19::chr11:111782484..111782501,-;hg_122298.1	CAGE_peak_1_at_CRYAB_5end	0bp_to_BC007008,AK314029_5end	Cluster001
p1@CRYBB2P1	2900	CRYBB2P1	hg19::chr22:25844044..25844118,+;hg_191475.1	CAGE_peak_1_at_CRYBB2P1_5end	0bp_to_ENST00000382734.8,NR_033734,NR_033733,uc003abt.5,uc003abu.5,BC047380,BC037884_5end	Cluster001
p1@CRYBG3	3244	CRYBG3	hg19::chr3:97540876..97540923,+;hg_37519.1	CAGE_peak_1_at_CRYBG3_5end	0bp_to_ENST00000389622.5,NM_153605,uc021xbn.2,AK296966_5end	Cluster001
p1@CSAD	3195	CSAD	hg19::chr12:53574418..53574448,-;hg_131210.1	CAGE_peak_1_at_CSAD_5end	0bp_to_ENST00000453446.5,ENST00000437073.4,NM_015989,uc010snx.2,uc001sby.3,AK315265,BC047466_5end	Cluster001
p1@CSF1	2878	CSF1	hg19::chr1:110453462..110453478,+;hg_4462.1	CAGE_peak_1_at_CSF1_5end	0bp_to_AK291660_5end	Cluster001
p1@CSF2RB	896	CSF2RB	hg19::chr22:37309662..37309694,+;hg_192080.1	CAGE_peak_1_at_CSF2RB_5end	0bp_to_ENST00000403662.6,ENST00000262825.8,NM_000395,uc003aqa.4,BC070085_5end	Cluster001
p1@CSGALNACT2	2393	CSGALNACT2	hg19::chr10:43633883..43633904,+;hg_104744.1	CAGE_peak_1_at_CSGALNACT2_5end	0bp_to_NM_018590,uc001jam.2,uc001jan.4_5end	Cluster001
p1@CSNK1A1	3208	CSNK1A1	hg19::chr5:148930978..148931013,-;hg_64130.1	CAGE_peak_1_at_CSNK1A1_5end	19bp_to_ENST00000261798.8_5end	Cluster001
p1@CSNK1G1	1591	CSNK1G1	hg19::chr15:64648273..64648382,-;hg_150474.1	CAGE_peak_1_at_CSNK1G1_5end	0bp_to_ENST00000607537.4,AK225960_5end	Cluster001
p1@CSNK1G2	1457	CSNK1G2	hg19::chr19:1941117..1941200,+;hg_173022.1	CAGE_peak_1_at_CSNK1G2_5end	0bp_to_ENST00000255641.11,NM_001319,uc002lul.4,BC018693,BC018699_5end	Cluster001
p1@CSNK1G3	342	CSNK1G3	hg19::chr5:122847908..122847973,+;hg_58237.1	CAGE_peak_1_at_CSNK1G3_5end	0bp_to_ENST00000511130.5,ENST00000512718.6,AK316019,AK299739_5end	Cluster001
p1@CSNK2A1	581	CSNK2A1	hg19::chr20:524415..524442,-;hg_185978.1	CAGE_peak_1_at_CSNK2A1_5end	0bp_to_ENST00000400217.5_5end	Cluster001
p1@CSNK2A2	3164	CSNK2A2	hg19::chr16:58231964..58232078,-;hg_157613.1	CAGE_peak_1_at_CSNK2A2_5end	141bp_to_ENST00000262506.6_5end	Cluster001
p1@CSRNP1	2355	CSRNP1	hg19::chr3:39195075..39195088,-;hg_41738.1	CAGE_peak_1_at_CSRNP1_5end	7bp_to_BC028213_5end	Cluster001
p1@CSRNP2	3084	CSRNP2	hg19::chr12:51477368..51477386,-;hg_130934.1	CAGE_peak_1_at_CSRNP2_5end	0bp_to_ENST00000550461.1_5end	Cluster001
p1@CSRP2	3160	CSRP2	hg19::chr12:77272786..77272806,-;hg_132234.1	CAGE_peak_1_at_CSRP2_5end	0bp_to_ENST00000546966.4,uc001syl.1_5end	Cluster001
p1@CST7	3060	CST7	hg19::chr20:24929892..24929918,+;hg_183912.1	CAGE_peak_1_at_CST7_5end	9bp_to_AF031824_5end	Cluster001
p1@CSTF2T	397	CSTF2T	hg19::chr10:53459319..53459386,-;hg_109375.1	CAGE_peak_1_at_CSTF2T_5end	0bp_to_ENST00000331173.5,NM_015235,uc001jjp.3,AL136747,AY130299,BC028239,AK222574,AK314318_5end	Cluster001
p1@CSTF3	956	CSTF3	hg19::chr11:33183007..33183046,-;hg_119199.1	CAGE_peak_1_at_CSTF3_5end	0bp_to_ENST00000323959.7,ENST00000431742.2,ENST00000524556.1,NM_001326,NM_001033506,NM_001033505,uc001muh.3,uc001mui.3,uc001muj.3,AK297371,BC108319,AK290836,BC009792_5end	Cluster001
p1@CTAGE5	3133	CTAGE5	hg19::chr14:39736582..39736615,+;hg_139378.1	CAGE_peak_1_at_CTAGE5_5end	0bp_to_ENST00000556148.4,AK315254,BC029513,BC051363_5end	Cluster001
p1@CTC1	424	CTC1	hg19::chr17:8151353..8151381,-;hg_164428.1	CAGE_peak_1_at_CTC1_5end	0bp_to_ENST00000315684.11,ENST00000449476.5,ENST00000581671.1,AL831955,AK091077,BC111783,DQ451688,FJ790670_5end	Cluster001
p1@CTC-338M12.4	3301	CTC-338M12.4	hg19::chr5:180673500..180673543,+;hg_60694.1	CAGE_peak_1_at_CTC-338M12.4_5end	0bp_to_ENST00000511331.4,ENST00000506340.1,NR_109909,uc032vwh.1_5end	Cluster001
p1@CTDP1	1103	CTDP1	hg19::chr18:77439775..77439861,+;hg_170913.1	CAGE_peak_1_at_CTDP1_5end	0bp_to_ENST00000613122.3,ENST00000075430.10,NM_004715,NM_048368,uc002lnh.2,uc002lni.2,uc010drd.2,BC047999,BC063447_5end	Cluster001
p1@CTDSPL2	936	CTDSPL2	hg19::chr15:44719790..44719848,+;hg_146372.1	CAGE_peak_1_at_CTDSPL2_5end	0bp_to_ENST00000558791.4,ENST00000560834.1,AK291230,AF161543,AF161478,BC018623_5end	Cluster001
p1@CTGF	3293	CTGF	hg19::chr6:132272504..132272519,-;hg_75591.1	CAGE_peak_1_at_CTGF_5end	0bp_to_ENST00000367976.3,NM_001901,uc003qcz.3,AK125220,AK092280,AK290884,AK315207_5end	Cluster001
p1@CTH	3209	CTH	hg19::chr1:70876926..70876963,+;hg_3491.1	CAGE_peak_1_at_CTH_5end	0bp_to_ENST00000464926.1,ENST00000370938.6,AK223376,BC015807_5end	Cluster001
p1@CTNNAL1	3294	CTNNAL1	hg19::chr9:111775772..111775831,-;hg_101874.1	CAGE_peak_1_at_CTNNAL1_5end	0bp_to_ENST00000374595.7,ENST00000325551.7,ENST00000374593.4,AK022834,AK223230,AK022926,AK314677_5end	Cluster001
p1@CTNNBIP1	2211	CTNNBIP1	hg19::chr1:9970227..9970356,-;hg_10252.1	CAGE_peak_1_at_CTNNBIP1_5end	0bp_to_ENST00000377263.4,NM_020248,NM_001012329,uc001aqk.1,uc001aql.1,AB021262,BC014300,BC035794,BC046920_5end	Cluster001
p1@CTNNBL1	2855	CTNNBL1	hg19::chr20:36322424..36322516,+;hg_184519.1	CAGE_peak_1_at_CTNNBL1_5end	0bp_to_ENST00000447935.2,ENST00000628103.1,BC121005,BC121006,AF239607,AK074663,AK130301,AF370431,AK293420_5end	Cluster001
p1@CTNND1	3225	CTNND1	hg19::chr11:57529259..57529338,+;hg_114328.1	CAGE_peak_1_at_CTNND1_5end	0bp_to_ENST00000529526.4,ENST00000426142.5,ENST00000399050.7,ENST00000361391.9,ENST00000361332.7,ENST00000532463.4,ENST00000529986.4,ENST00000358694.9,ENST00000532787.4,ENST00000533667.4,ENST00000532649.4,ENST00000528621.4,ENST00000530748.4,ENST00000428599.5,ENST00000527467.4,ENST00000528232.4,ENST00000531014.4,ENST00000526772.4,ENST00000529873.4,ENST00000525902.4,ENST00000532844.4,ENST0000052635…	Cluster001
p1@CTNS	3349	CTNS	hg19::chr17:3540043..3540065,+;hg_158881.1	CAGE_peak_1_at_CTNS_5end	0bp_to_ENST00000467663.4,ENST00000488623.4,ENST00000574218.1,AK292019,AK309044,AK309651_5end	Cluster001
p1@CTSV	3275	CTSV	hg19::chr9:99801414..99801432,-;hg_101615.1	CAGE_peak_1_at_CTSV_5end	0bp_to_ENST00000479932.1,AB001928,AK310740,AK310645_5end	Cluster001
p1@CTTN	180	CTTN	hg19::chr11:70244624..70244696,+;hg_115669.1	CAGE_peak_1_at_CTTN_5end	0bp_to_ENST00000482755.5,ENST00000527622.4,ENST00000376561.6,AK222613,AK291097,BC033889,M98343,BC008799_5end	Cluster001
p1@CTU1	289	CTU1	hg19::chr19:51611623..51611683,-;hg_182378.1	CAGE_peak_1_at_CTU1_5end	0bp_to_ENST00000421832.2,NM_145232,uc010eop.3,AK291173_5end	Cluster001
p1@CUL1	3213	CUL1	hg19::chr7:148395959..148396039,+;hg_81867.1	CAGE_peak_1_at_CUL1_5end	0bp_to_ENST00000325222.7,AK096163,AK296909,BX537409,BC125119,BC125120_5end	Cluster001
p1@CUL2	297	CUL2	hg19::chr10:35379241..35379285,-;hg_109099.1	CAGE_peak_1_at_CUL2_5end	0bp_to_AK294080_5end	Cluster001
p1@CUL3	3360	CUL3	hg19::chr2:225450013..225450068,-;hg_34248.1	CAGE_peak_1_at_CUL3_5end	0bp_to_ENST00000264414.7,AB014517,BC092409,BC039598_5end	Cluster001
p1@CUL4A	330	CUL4A	hg19::chr13:113863911..113863947,+;hg_136209.1	CAGE_peak_1_at_CUL4A_5end	0bp_to_ENST00000488558.2,ENST00000474116.4,ENST00000494985.4,BC008308,AB590820,AB178950,AY365124_5end	Cluster001
p1@CUL5	3302	CUL5	hg19::chr11:107879607..107879702,+;hg_116517.1	CAGE_peak_1_at_CUL5_5end	0bp_to_ENST00000532064.4,ENST00000526303.1,AK292575,BC063306_5end	Cluster001
p1@CWC25	3123	CWC25	hg19::chr17:36981556..36981603,-;hg_165565.1	CAGE_peak_1_at_CWC25_5end	0bp_to_ENST00000619299.3,ENST00000622665.1,NR_073428,NM_017748,uc010wdv.3,uc002hqu.4,CR749362,AK225373,BC008833,AK296115_5end	Cluster001
p1@CWF19L2	2570	CWF19L2	hg19::chr11:107328527..107328569,-;hg_122119.1	CAGE_peak_1_at_CWF19L2_5end	0bp_to_AK126881,BX649022,BX648704,BX647832,BC107418,BC070142_5end	Cluster001
p1@CXCL1	950	CXCL1	hg19::chr4:74735102..74735117,+;hg_48231.1	CAGE_peak_1_at_CXCL1_5end	0bp_to_ENST00000509101.1,NM_001511,NR_046035,uc031sfu.1,uc003hhh.3_5end	Cluster001
p1@CXCL11	1089	CXCL11	hg19::chr4:76957214..76957241,-;hg_52640.1	CAGE_peak_1_at_CXCL11_5end	0bp_to_AF352781_5end	Cluster001
p1@CXCL12	1669	CXCL12	hg19::chr10:44880536..44880553,-;hg_109212.1	CAGE_peak_1_at_CXCL12_5end	0bp_to_ENST00000374429.5,ENST00000395793.6,ENST00000395795.5,ENST00000343575.9,NM_000609,NM_001277990,NM_001033886,NM_001178134,NM_199168,uc001jbf.4,uc031put.1,uc001jbh.3,uc021ppm.1,uc001jbi.3,AK311814,BC031072,AK292628_5end	Cluster001
p1@CXCL14	3260	CXCL14	hg19::chr5:134914673..134914692,-;hg_63563.1	CAGE_peak_1_at_CXCL14_5end	0bp_to_AK075514,AB543622_5end	Cluster001
p1@CXCL16	922	CXCL16	hg19::chr17:4643161..4643241,-;hg_163962.1	CAGE_peak_1_at_CXCL16_5end	0bp_to_ENST00000574412.4,NM_022059,NM_001100812,uc002fyr.5,uc002fys.4,BC017588,AK315017_5end	Cluster001
p1@CXCL2	2042	CXCL2	hg19::chr4:74964904..74964919,-;hg_52561.1	CAGE_peak_1_at_CXCL2_5end	0bp_to_ENST00000296031.4,ENST00000510048.1,AK311304,BC005276,AK308504_5end	Cluster001
p1@CXCL3	1236	CXCL3	hg19::chr4:74904398..74904413,-;hg_52552.1	CAGE_peak_1_at_CXCL3_5end	0bp_to_ENST00000296026.4,ENST00000502974.1,BC016308,M36821,BC065743,AK307064_5end	Cluster001
p1@CXCL9	674	CXCL9	hg19::chr4:76928654..76928668,-;hg_52621.1	CAGE_peak_1_at_CXCL9_5end	0bp_to_BC095396,BC063122,AK311852_5end	Cluster001
p1@CXorf21	2413	CXorf21	hg19::chrX:30595876..30595890,-;hg_198778.1	CAGE_peak_1_at_CXorf21_5end	-24bp_to_AK021639_5end	Cluster001
p1@CXorf38	2818	CXorf38	hg19::chrX:40506766..40506824,-;hg_198951.1	CAGE_peak_1_at_CXorf38_5end	0bp_to_ENST00000378426.4,ENST00000327877.8,ENST00000378421.1,NM_144970,uc004dew.3,uc010nhd.3,uc004dev.1,uc011mko.2,AK095710,BC025334,AL832829,AK304539,AK315384,DQ895348,KJ900333,DQ892152,CU692972_5end	Cluster001
p1@CXorf40B	2528	CXorf40B	hg19::chrX:149106653..149106721,-;hg_200828.1	CAGE_peak_1_at_CXorf40B_5end	0bp_to_ENST00000370404.4,ENST00000370409.6,ENST00000483447.1,NM_001013845,uc004fdy.3,uc004fdz.1,U66042_5end	Cluster001
p1@CYB561A3	3280	CYB561A3	hg19::chr11:61129335..61129364,-;hg_119988.1	CAGE_peak_1_at_CYB561A3_5end	0bp_to_ENST00000546151.4,ENST00000539128.4,ENST00000542411.4,ENST00000545361.4,AK075559_5end	Cluster001
p1@CYCSP55	2173	CYCSP55	hg19::chr6:34187145..34187149,+;hg_67339.1	CAGE_peak_1_at_CYCSP55_5end	67bp_to_ENST00000399027.3_5end	Cluster001
p1@CYLD	2754	CYLD	hg19::chr16:50775971..50776014,+;hg_154038.1	CAGE_peak_1_at_CYLD_5end	0bp_to_ENST00000569891.4,ENST00000311559.12,ENST00000564326.4,ENST00000566206.4,AK292975,AK225202,AJ250014,AK310832,AK056226_5end	Cluster001
p1@CYP1A1	3079	CYP1A1	hg19::chr15:75017862..75017876,-;hg_150929.1	CAGE_peak_1_at_CYP1A1_5end	0bp_to_AK223113,AK223108,AK313880_5end	Cluster001
p1@CYP20A1	3169	CYP20A1	hg19::chr2:204103733..204103758,+;hg_24750.1	CAGE_peak_1_at_CYP20A1_5end	0bp_to_ENST00000463131.4,ENST00000428265.4,ENST00000489360.4,ENST00000431118.4,ENST00000443941.1,BC020616,AY359068,AL832998,AK307931_5end	Cluster001
p1@CYP27B1	3160	CYP27B1	hg19::chr12:58160844..58160869,-;hg_131763.1	CAGE_peak_1_at_CYP27B1_5end	0bp_to_BC136386,AK314953_5end	Cluster001
p1@CYP7B1	3103	CYP7B1	hg19::chr8:65711281..65711300,-;hg_93347.1	CAGE_peak_1_at_CYP7B1_5end	-3bp_to_AF127090_5end	Cluster001
p1@CYR61	3269	CYR61	hg19::chr1:86046433..86046453,+;hg_3828.1	CAGE_peak_1_at_CYR61_5end	0bp_to_ENST00000451137.5,ENST00000617517.2,NM_001554,uc001dle.3,AK314571,AK295430,AK223385,BC016952_5end	Cluster001
p1@CYTH1	2787	CYTH1	hg19::chr17:76778339..76778413,-;hg_168470.1	CAGE_peak_1_at_CYTH1_5end	0bp_to_ENST00000591455.4,ENST00000446868.6,ENST00000589296.4,ENST00000361101.7,ENST00000591574.4,ENST00000592497.1,uc002jvw.3,BC038385,M85169,AK307917,AK296914_5end	Cluster001
p1@CYTH2	349	CYTH2	hg19::chr19:48972612..48972632,+;hg_176798.1	CAGE_peak_1_at_CYTH2_5end	0bp_to_ENST00000474049.1,AK299590_5end	Cluster001
p1@CYTH3	3219	CYTH3	hg19::chr7:6312206..6312308,-;hg_82642.1	CAGE_peak_1_at_CYTH3_5end	0bp_to_ENST00000350796.6,ENST00000396741.3,ENST00000482460.1,NM_004227,uc003spt.3,BC028717,AK313728_5end	Cluster001
p1@CYTIP	761	CYTIP	hg19::chr2:158300556..158300612,-;hg_31402.1	CAGE_peak_1_at_CYTIP_5end	0bp_to_ENST00000457793.5,ENST00000462109.1,ENST00000483929.1,NM_004288,uc002tzj.1,BC036449,AK312753_5end	Cluster001
p1@D2HGDH	2937	D2HGDH	hg19::chr2:242674037..242674059,+;hg_26556.1	CAGE_peak_1_at_D2HGDH_5end	0bp_to_ENST00000400769.5,AK304773,AK091725,BC036604_5end	Cluster001
p1@DAAM1	3367	DAAM1	hg19::chr14:59655369..59655458,+;hg_139845.1	CAGE_peak_1_at_DAAM1_5end	0bp_to_ENST00000360909.6,ENST00000556135.1,NM_001270520,uc001xdy.4,uc001xea.2,uc001xeb.1,BC064999,BC038428,AK291790,AK021890,BX247986_5end	Cluster001
p1@DACT3-AS1	3304	DACT3-AS1	hg19::chr19:47164826..47164837,+;hg_176601.1	CAGE_peak_1_at_DACT3-AS1_5end	-92bp_to_ENST00000500689.1,NR_040041,uc002pfc.1,BC043434_5end	Cluster001
p1@DAG1	692	DAG1	hg19::chr3:49507674..49507758,+;hg_36635.1	CAGE_peak_1_at_DAG1_5end	0bp_to_ENST00000431960.4,ENST00000452317.4,ENST00000435508.5,ENST00000452060.4,ENST00000466701.1,ENST00000428779.4,ENST00000461987.1,ENST00000461492.1,ENST00000419218.4,ENST00000430636.1,AK291692_5end	Cluster001
p1@DANCR	3242	DANCR	hg19::chr4:53578663..53578681,+;hg_47614.1	CAGE_peak_1_at_DANCR_5end	0bp_to_ENST00000441504.1,BC045566_5end	Cluster001
p1@DAP	1487	DAP	hg19::chr5:10761206..10761421,-;hg_60912.1	CAGE_peak_1_at_DAP_5end	0bp_to_ENST00000230895.9,ENST00000432074.2,ENST00000514882.4,ENST00000508253.4,ENST00000510546.1,ENST00000508646.1,NM_001291963,NM_004394,uc003jez.4,uc011cmw.2,BC002726,X76105,AK298670,AK311783_5end	Cluster001
p1@DAPK1	2992	DAPK1	hg19::chr9:90112767..90112808,+;hg_97207.1	CAGE_peak_1_at_DAPK1_5end	0bp_to_ENST00000408954.6,X76104,BC003614_5end	Cluster001
p1@DAPP1	1472	DAPP1	hg19::chr4:100737954..100738014,+;hg_49025.1	CAGE_peak_1_at_DAPP1_5end	0bp_to_ENST00000296414.10,ENST00000512369.1,ENST00000507994.1,NM_014395,NM_001306151,uc011cek.2,uc003hvf.4,uc010ilh.3,AF186022,AF163254,AK301355,AF161551_5end	Cluster001
p1@DARS	459	DARS	hg19::chr2:136743169..136743211,-;hg_30784.1	CAGE_peak_1_at_DARS_5end	0bp_to_AK129521_5end	Cluster001
p1@DBF4	2788	DBF4	hg19::chr7:87505787..87505857,+;hg_79409.1	CAGE_peak_1_at_DBF4_5end	0bp_to_ENST00000495067.1,ENST00000431138.4,AK292569,BC014909,AF160249,BC035632,AF160876,AK303175_5end	Cluster001
p1@DBF4B	3281	DBF4B	hg19::chr17:42785988..42786039,+;hg_161190.1	CAGE_peak_1_at_DBF4B_5end	0bp_to_ENST00000528766.4,ENST00000528353.4,AK303282,AK023149_5end	Cluster001
p1@DCAF10	1421	DCAF10	hg19::chr9:37800758..37800822,+;hg_96750.1	CAGE_peak_1_at_DCAF10_5end	0bp_to_NM_024345,uc004aao.4,BC108686_5end	Cluster001
p1@DCAF13	1485	DCAF13	hg19::chr8:104427581..104427677,+;hg_90122.1	CAGE_peak_1_at_DCAF13_5end	0bp_to_ENST00000521716.1,ENST00000521971.4,ENST00000618975.1,ENST00000521999.4,ENST00000612750.3,ENST00000519682.4,ENST00000518554.2,AF161549,AL117609,BC107790,BC026067,AK001693,AK001874_5end	Cluster001
p1@DCAF16	3285	DCAF16	hg19::chr4:17812309..17812394,-;hg_51545.1	CAGE_peak_1_at_DCAF16_5end	0bp_to_ENST00000382247.4,ENST00000507768.1,ENST00000507731.1,NM_017741,uc003gpn.3,AK056116_5end	Cluster001
p1@DCAF17	1413	DCAF17	hg19::chr2:172290707..172290764,+;hg_23657.1	CAGE_peak_1_at_DCAF17_5end	0bp_to_ENST00000468592.4,ENST00000375255.6,ENST00000539783.4,NM_025000,NR_028482,NM_001164821,uc010zdq.3,uc002ugx.3,uc010zdr.2,uc010fqf.2,AK023158,AK307877_5end	Cluster001
p1@DCAF5	3333	DCAF5	hg19::chr14:69619823..69619879,-;hg_143878.1	CAGE_peak_1_at_DCAF5_5end	0bp_to_ENST00000341516.8,ENST00000553943.1,BC136632_5end	Cluster001
p1@DCBLD1	3357	DCBLD1	hg19::chr6:117803797..117803844,+;hg_69452.1	CAGE_peak_1_at_DCBLD1_5end	0bp_to_ENST00000528162.1,ENST00000296955.11,ENST00000338728.8,NM_173674,uc003pxr.1,uc003pxs.3,BC035671_5end	Cluster001
p1@DCBLD2	3386	DCBLD2	hg19::chr3:98620500..98620547,-;hg_43441.1	CAGE_peak_1_at_DCBLD2_5end	0bp_to_ENST00000326840.9,NM_080927,uc003dtd.3,uc003dte.3,uc003dtf.1,AB073146,AK056350_5end	Cluster001
p1@DCLK2	3335	DCLK2	hg19::chr4:150999578..150999603,+;hg_49977.1	CAGE_peak_1_at_DCLK2_5end	-153bp_to_ENST00000296550.10,NM_001040261,NM_001040260,NR_036614,uc003ilo.4,uc003ilp.4,uc003ilm.4,AB209181_5end	Cluster001
p1@DCP1A	2673	DCP1A	hg19::chr3:53381539..53381577,-;hg_42516.1	CAGE_peak_1_at_DCP1A_5end	0bp_to_ENST00000294241.9,ENST00000559748.4,ENST00000560076.2,BC007439,AB075507,AK295205,AK001969,AY146651,KJ894264,DQ893260,DQ896589,AB590177,CU675659_5end	Cluster001
p1@DCP2	736	DCP2	hg19::chr5:112312454..112312535,+;hg_58020.1	CAGE_peak_1_at_DCP2_5end	0bp_to_ENST00000510046.1,ENST00000504961.1,AK296361,AK090564,BC064593,BC068042_5end	Cluster001
p1@DCTN4	1770	DCTN4	hg19::chr5:150138551..150138590,-;hg_64263.1	CAGE_peak_1_at_DCTN4_5end	0bp_to_ENST00000521448.4,AK000299,BC026323,AF195120,AK296787,DQ892339,DQ895544,CU693212_5end	Cluster001
p1@DCTN5	1420	DCTN5	hg19::chr16:23652773..23652842,+;hg_153165.1	CAGE_peak_1_at_DCTN5_5end	0bp_to_ENST00000563998.4,ENST00000566053.4,ENST00000568589.4,ENST00000563188.4,AK299631,BC004191,AK027387_5end	Cluster001
p1@DCUN1D1	764	DCUN1D1	hg19::chr3:182698319..182698341,-;hg_45776.1	CAGE_peak_1_at_DCUN1D1_5end	0bp_to_uc003fld.1,AK056335,AK297328_5end	Cluster001
p1@DCUN1D3,p4@ERI2	2505	DCUN1D3,p4	hg19::chr16:20911641..20911720,-;hg_156708.1	CAGE_peak_1_at_DCUN1D3,p4@ERI2_5end	0bp_to_ENST00000564349.4,ENST00000324344.7,BX648185,BC040442_5end	Cluster001
p1@DCUN1D5	1001	DCUN1D5	hg19::chr11:102962874..102962927,-;hg_122037.1	CAGE_peak_1_at_DCUN1D5_5end	0bp_to_ENST00000531571.4,ENST00000531543.1,ENST00000529281.4,ENST00000527576.4,ENST00000527779.1,ENST00000525420.1,uc010ruw.2,AK298227_5end	Cluster001
p1@DCXR	2941	DCXR	hg19::chr17:79995559..79995584,-;hg_168894.1	CAGE_peak_1_at_DCXR_5end	0bp_to_ENST00000580320.4,ENST00000580750.4,ENST00000578273.4,ENST00000582900.4,ENST00000579155.1,NM_001195218,NM_016286,uc021ufk.1,uc002kdg.3,AF113123,AF139841,AK226040_5end	Cluster001
p1@DDB2	3102	DDB2	hg19::chr11:47236584..47236679,+;hg_114170.1	CAGE_peak_1_at_DDB2_5end	0bp_to_ENST00000622090.3,ENST00000615695.1,ENST00000610805.3,ENST00000612309.3,ENST00000617022.3,uc001nef.2,BC050455,AK091640,BC000093_5end	Cluster001
p1@DDHD1	2918	DDHD1	hg19::chr14:53619880..53620056,-;hg_143284.1	CAGE_peak_1_at_DDHD1_5end	0bp_to_ENST00000395606.4,ENST00000357758.3,NM_001160148,NM_001160147,NM_030637,uc001xai.3,uc001xaj.3,uc001xah.3,BC030703,DQ315474,GU376468,AK125372_5end	Cluster001
p1@DDIT3	3229	DDIT3	hg19::chr12:57914286..57914304,-;hg_131709.1	CAGE_peak_1_at_DDIT3_5end	0bp_to_ENST00000551116.4,ENST00000346473.6,ENST00000618206.3,ENST00000552740.4,ENST00000547526.1,NM_001195054,NM_001195053,NM_001195057,NM_001195056,NM_001195055,NM_004083,uc001soi.3,uc009zpt.3,uc021qzj.1,uc021qzk.1,uc021qzl.1,uc009zps.3,AY461580,BC003637,S40706,AK316581,BC107859_5end	Cluster001
p1@DDIT4	3181	DDIT4	hg19::chr10:74033672..74033688,+;hg_105491.1	CAGE_peak_1_at_DDIT4_5end	0bp_to_ENST00000307365.3,ENST00000473155.1,NM_019058,uc001jsx.1,AL136668,AK000507_5end	Cluster001
p1@DDIT4L	3046	DDIT4L	hg19::chr4:101111615..101111632,-;hg_53316.1	CAGE_peak_1_at_DDIT4L_5end	0bp_to_ENST00000273990.5,AK094236,AK312926_5end	Cluster001
p1@DDO	2633	DDO	hg19::chr6:110736742..110736782,-;hg_75050.1	CAGE_peak_1_at_DDO_5end	0bp_to_ENST00000368924.6,ENST00000368923.6,ENST00000479373.1,NM_004032,NM_003649,uc003puc.3,uc003pud.3,BC032786,AK293029_5end	Cluster001
p1@DDX10	1599	DDX10	hg19::chr11:108535772..108535841,+;hg_116539.1	CAGE_peak_1_at_DDX10_5end	0bp_to_ENST00000534774.1,AK296752,BC091521,AB040537,U28042,AK315216_5end	Cluster001
p1@DDX19A	1474	DDX19A	hg19::chr16:70380764..70380819,+;hg_154874.1	CAGE_peak_1_at_DDX19A_5end	0bp_to_ENST00000565195.4,ENST00000569771.4,ENST00000566167.4,ENST00000569244.5,ENST00000561574.4,ENST00000562649.5,ENST00000569319.4,uc002eyu.3,AK001988,CR749227,BC025771,AK125701,AK310804,AK310604,AK223262_5end	Cluster001
p1@DDX21	3031	DDX21	hg19::chr10:70715914..70715943,+;hg_105276.1	CAGE_peak_1_at_DDX21_5end	0bp_to_BC009432,U41387,AK315585,BC008071_5end	Cluster001
p1@DDX26B	3180	DDX26B	hg19::chrX:134654540..134654591,+;hg_197642.1	CAGE_peak_1_at_DDX26B_5end	0bp_to_ENST00000370752.4,ENST00000481908.4,NM_182540,uc004eyw.4,BX648113,AK096544_5end	Cluster001
p1@DDX27	729	DDX27	hg19::chr20:47835930..47835988,+;hg_185158.1	CAGE_peak_1_at_DDX27_5end	0bp_to_ENST00000618172.3,ENST00000462328.2,AK300135,AK022979,BC009304,BC016060,BC011927,HQ258546_5end	Cluster001
p1@DDX39B	2816	DDX39B	hg19::chr6:31509759..31509788,-;hg_72693.1	CAGE_peak_1_at_DDX39B_5end	0bp_to_ENST00000481456.1,ENST00000428450.4,ENST00000456976.4,ENST00000418897.4,ENST00000419020.1,uc003ntw.2,BC000361,AK298194,AK127767,AK295854,AK316469,AK295634,AK294939_5end	Cluster001
p1@DDX3X	2950	DDX3X	hg19::chrX:41193407..41193422,+;hg_196034.1	CAGE_peak_1_at_DDX3X_5end	0bp_to_ENST00000615742.3,ENST00000441189.3,NM_001193417,NM_001193416,NR_126094,BC055083,AK310891,AK304689,AK291153,AK296906,AK297159_5end	Cluster001
p1@DDX3Y	3237	DDX3Y	hg19::chrY:15016771..15016801,+;hg_201167.1	CAGE_peak_1_at_DDX3Y_5end	0bp_to_AF000985,AF000984,AK310382,AK296366_5end	Cluster001
p1@DDX43	3085	DDX43	hg19::chr6:74104542..74104559,+;hg_68576.1	CAGE_peak_1_at_DDX43_5end	17bp_to_AK303324_5end	Cluster001
p1@DDX49	1793	DDX49	hg19::chr19:19030497..19030554,+;hg_174751.1	CAGE_peak_1_at_DDX49_5end	0bp_to_ENST00000599981.4,ENST00000599373.4,ENST00000594021.4,ENST00000595858.4,ENST00000593361.4,ENST00000598972.4,ENST00000602113.4,AK291916,AK001294,BC000979,AK223294,BX647408,HQ448294,KJ894043,CU678106_5end	Cluster001
p1@DDX5	2446	DDX5	hg19::chr17:62502399..62502411,-;hg_167589.1	CAGE_peak_1_at_DDX5_5end	0bp_to_ENST00000540698.5,ENST00000581693.4,ENST00000581230.4,ENST00000450599.5,ENST00000630471.1,ENST00000585060.4,ENST00000585223.1,X15729,X52104,AK297192,BX571764,AK297905,AK297753_5end	Cluster001
p1@DDX52	3151	DDX52	hg19::chr17:36003454..36003482,-;hg_165484.1	CAGE_peak_1_at_DDX52_5end	0bp_to_ENST00000620209.3,ENST00000612255.3,ENST00000613633.1,BC041785,AK001652,AF077033,AK093661_5end	Cluster001
p1@DDX55	485	DDX55	hg19::chr12:124086632..124086701,+;hg_128591.1	CAGE_peak_1_at_DDX55_5end	0bp_to_ENST00000544429.4,ENST00000545042.1,ENST00000238146.7,ENST00000544738.4,ENST00000540763.4,ENST00000538744.4,ENST00000354291.7,ENST00000536079.4,NM_020936,uc001ufh.3,uc001ufi.3,AK307384,AK301043,AK074219,AL833756,BC030020,CU688806,KJ899366_5end	Cluster001
p1@DDX56	461	DDX56	hg19::chr7:44613494..44613534,-;hg_83888.1	CAGE_peak_1_at_DDX56_5end	0bp_to_ENST00000431640.4,ENST00000415758.1,ENST00000479440.1,AL136700,BC001235,AF247666,AK022774,AK222662,AK315363,DQ891215,DQ894398,AB385026,AK309276_5end	Cluster001
p1@DDX58	1329	DDX58	hg19::chr9:32526184..32526261,-;hg_100388.1	CAGE_peak_1_at_DDX58_5end	0bp_to_ENST00000379868.4,BC070029,AK315040,AK301678,BX647917_5end	Cluster001
p1@DDX59	1627	DDX59	hg19::chr1:200638964..200639102,-;hg_16593.1	CAGE_peak_1_at_DDX59_5end	0bp_to_ENST00000447706.5,ENST00000331314.9,AL136611,AK299219,BC020201,AK307569,BC014183_5end	Cluster001
p1@DDX6	794	DDX6	hg19::chr11:118661828..118661886,-;hg_122625.1	CAGE_peak_1_at_DDX6_5end	0bp_to_ENST00000534980.4,ENST00000617381.3,ENST00000525082.1,ENST00000533239.1,D17532,BC039826,Z11685,BC026228_5end	Cluster001
p1@DDX60	2033	DDX60	hg19::chr4:169239921..169239972,-;hg_54760.1	CAGE_peak_1_at_DDX60_5end	0bp_to_ENST00000393743.6,ENST00000514995.1,NM_017631,uc003irp.3,AK307404_5end	Cluster001
p1@DDX60L	2297	DDX60L	hg19::chr4:169401630..169401649,-;hg_54778.1	CAGE_peak_1_at_DDX60L_5end	0bp_to_ENST00000260184.10,ENST00000505890.4,ENST00000513901.1,uc003irq.4,uc003irr.1,uc003irt.1,CR933601_5end	Cluster001
p1@DEDD2	3286	DEDD2	hg19::chr19:42721819..42721883,-;hg_181150.1	CAGE_peak_1_at_DEDD2_5end	0bp_to_ENST00000336034.7,ENST00000596251.4,ENST00000601135.4,ENST00000598415.4,ENST00000602075.4,ENST00000600559.4,ENST00000598090.4,ENST00000598727.4,ENST00000598200.1,AK130203,AK075328,AK307895_5end	Cluster001
p1@DEFB1	1303	DEFB1	hg19::chr8:6735451..6735465,-;hg_91717.1	CAGE_peak_1_at_DEFB1_5end	2bp_to_U73945_5end	Cluster001
p1@DEGS2	3332	DEGS2	hg19::chr14:100625961..100625988,-;hg_144903.1	CAGE_peak_1_at_DEGS2_5end	3bp_to_BC063598_5end	Cluster001
p1@DEK	1373	DEK	hg19::chr6:18264706..18264794,-;hg_72046.1	CAGE_peak_1_at_DEK_5end	0bp_to_ENST00000505224.4,ENST00000244776.10,ENST00000503715.4,BC035259,AK294079,AK297749,AK298089,AK312616,BC012442_5end	Cluster001
p1@DENND1A	3173	DENND1A	hg19::chr9:126692386..126692430,-;hg_102419.1	CAGE_peak_1_at_DENND1A_5end	0bp_to_ENST00000373620.6,NM_020946,NM_024820,uc004bnz.1,uc011lzm.1,uc004boa.1,uc004bob.1,uc004boc.3,AK295710,BC009616,AK024782,AK225104_5end	Cluster001
p1@DENND4A	3031	DENND4A	hg19::chr15:66084428..66084478,-;hg_150569.1	CAGE_peak_1_at_DENND4A_5end	0bp_to_ENST00000443035.6,ENST00000431932.5,AL833317,BC041706,BC028057,AK290292_5end	Cluster001
p1@DENND4C	322	DENND4C	hg19::chr9:19230746..19230806,+;hg_96252.1	CAGE_peak_1_at_DENND4C_5end	0bp_to_ENST00000602708.1,NM_017925,NR_073201,uc031tcw.1,uc031tcx.1_5end	Cluster001
p1@DENND5A	3029	DENND5A	hg19::chr11:9286848..9286920,-;hg_118563.1	CAGE_peak_1_at_DENND5A_5end	0bp_to_NM_001243254,NM_015213,uc001mhl.4,uc010rbw.3,uc010rbx.2,BC071596_5end	Cluster001
p1@DEPDC5	2756	DEPDC5	hg19::chr22:32149927..32150081,+;hg_191832.1	CAGE_peak_1_at_DEPDC5_5end	0bp_to_ENST00000535622.4,ENST00000437411.4,ENST00000469969.1,ENST00000456178.4,ENST00000400246.4,ENST00000400249.5,ENST00000400242.6,NM_001242897,NM_001242896,NM_001007188,NR_110988,uc011als.2,uc003alr.2,uc011alt.2,uc011alu.2,uc003als.3,uc011alv.2,AK294987,AK300737,BC057797_5end	Cluster001
p1@DERL1	682	DERL1	hg19::chr8:124054484..124054565,-;hg_94705.1	CAGE_peak_1_at_DERL1_5end	0bp_to_ENST00000419562.5,AY358818,AK303826,BC002457_5end	Cluster001
p1@DESI1	2149	DESI1	hg19::chr22:42017021..42017098,-;hg_194374.1	CAGE_peak_1_at_DESI1_5end	0bp_to_NM_015704,uc003bam.2,uc011apb.2_5end	Cluster001
p1@DESI2	2917	DESI2	hg19::chr1:244816371..244816443,+;hg_9481.1	CAGE_peak_1_at_DESI2_5end	0bp_to_ENST00000263831.10,ENST00000484738.1,AK314664,BC004485,BC020640_5end	Cluster001
p1@DFNB31	3147	DFNB31	hg19::chr9:117267741..117267810,-;hg_102167.1	CAGE_peak_1_at_DFNB31_5end	6bp_to_NM_001173425,NM_015404,uc004biz.4,uc004bja.4,uc004bjb.3,BC142614_5end	Cluster001
p1@DGAT1	3252	DGAT1	hg19::chr8:145550505..145550523,-;hg_95645.1	CAGE_peak_1_at_DGAT1_5end	-5bp_to_BC150649_5end	Cluster001
p1@DGAT2	3323	DGAT2	hg19::chr11:75479814..75479833,+;hg_115930.1	CAGE_peak_1_at_DGAT2_5end	-7bp_to_AB048286_5end	Cluster001
p1@DGCR6	1537	DGCR6	hg19::chr22:18893816..18893866,+;hg_191027.1	CAGE_peak_1_at_DGCR6_5end	0bp_to_ENST00000483718.4,ENST00000427407.4,ENST00000608842.1,AK315115,BC047039,CR456434_5end	Cluster001
p1@DGCR6L	829	DGCR6L	hg19::chr22:20307537..20307590,-;hg_193194.1	CAGE_peak_1_at_DGCR6L_5end	0bp_to_AK307210,AK289952,BC000682,AK001528_5end	Cluster001
p1@DGKA	2970	DGKA	hg19::chr12:56325827..56325884,+;hg_126006.1	CAGE_peak_1_at_DGKA_5end	0bp_to_ENST00000551615.4,ENST00000547535.4,ENST00000549323.5,ENST00000549097.4,ENST00000551156.4,ENST00000402956.6,ENST00000553783.4,ENST00000557080.4,ENST00000432422.6,uc001sin.3,uc009zof.3,AK309939,AY930112,BC031870_5end	Cluster001
p1@DGKD	1966	DGKD	hg19::chr2:234263120..234263174,+;hg_26050.1	CAGE_peak_1_at_DGKD_5end	0bp_to_ENST00000264057.5,ENST00000427930.4,NM_152879,uc002vui.1,AB078966_5end	Cluster001
p1@DGKE	3336	DGKE	hg19::chr17:54911444..54911564,+;hg_161813.1	CAGE_peak_1_at_DGKE_5end	0bp_to_ENST00000284061.6,ENST00000572810.1,ENST00000576869.4,NM_003647,uc002iur.3,BC022297,AK310668,AK293039,U49379_5end	Cluster001
p1@DGKG	3316	DGKG	hg19::chr3:186080012..186080030,-;hg_45970.1	CAGE_peak_1_at_DGKG_5end	0bp_to_ENST00000265022.6,NM_001080745,NM_001080744,NM_001346,uc003fqa.3,uc003fqb.3,uc003fqc.3,uc011brx.2,AK304440_5end	Cluster001
p1@DHDH	3367	DHDH	hg19::chr19:49436936..49436971,+;hg_176886.1	CAGE_peak_1_at_DHDH_5end	0bp_to_ENST00000221403.5,ENST00000523250.4,ENST00000522614.4,NM_014475,uc002ple.1,BC032730_5end	Cluster001
p1@DHPS	167	DHPS	hg19::chr19:12792654..12792703,-;hg_179331.1	CAGE_peak_1_at_DHPS_5end	0bp_to_ENST00000601537.4,ENST00000595912.4,ENST00000593473.1,NM_013406,NM_001930,NR_038192,uc002muh.2,uc002mui.2,uc002muk.2,uc010xmn.2,AK300498,U40579,BC014016,U79262,AK291553,AK304780_5end	Cluster001
p1@DHRS1	657	DHRS1	hg19::chr14:24768913..24769000,-;hg_142586.1	CAGE_peak_1_at_DHRS1_5end	0bp_to_ENST00000558340.1,ENST00000561273.4,ENST00000560991.1,ENST00000558114.1,AL833917,BC014057,AF418205,BX247980_5end	Cluster001
p1@DHRS11	353	DHRS11	hg19::chr17:34948274..34948357,+;hg_160440.1	CAGE_peak_1_at_DHRS11_5end	0bp_to_ENST00000611337.3,ENST00000612538.1,ENST00000612205.1,AK315735,AK026196,AY358712,BC002731_5end	Cluster001
p1@DHRS2	3332	DHRS2	hg19::chr14:24105566..24105579,+;hg_138951.1	CAGE_peak_1_at_DHRS2_5end	0bp_to_ENST00000556701.4,NM_005794,NM_182908,uc001wku.4,uc001wkt.4,uc010akv.3,AK222857,AK309945_5end	Cluster001
p1@DHTKD1	3247	DHTKD1	hg19::chr10:12110963..12111034,+;hg_103907.1	CAGE_peak_1_at_DHTKD1_5end	0bp_to_ENST00000263035.7,ENST00000437298.1,BC002477,BC007955,AB046850,AK309810,CU675875,KJ899148_5end	Cluster001
p1@DHX15	3113	DHX15	hg19::chr4:24586140..24586188,-;hg_51673.1	CAGE_peak_1_at_DHX15_5end	0bp_to_ENST00000336812.4,ENST00000513092.1,NM_001358,uc003gqx.3,BC035974,AB001636,AK303506_5end	Cluster001
p1@DHX29	3339	DHX29	hg19::chr5:54603461..54603537,-;hg_61695.1	CAGE_peak_1_at_DHX29_5end	0bp_to_ENST00000621106.3,ENST00000504778.4,NM_019030,uc003jpx.3,uc010ivw.3,BC056219,AY036974,BX649135,AK308332_5end	Cluster001
p1@DHX30	252	DHX30	hg19::chr3:47866490..47866534,+;hg_36555.1	CAGE_peak_1_at_DHX30_5end	0bp_to_ENST00000457607.1_5end	Cluster001
p1@DHX34	3346	DHX34	hg19::chr19:47852555..47852584,+;hg_176679.1	CAGE_peak_1_at_DHX34_5end	0bp_to_AK304710_5end	Cluster001
p1@DHX36	3179	DHX36	hg19::chr3:154042235..154042290,-;hg_45211.1	CAGE_peak_1_at_DHX36_5end	0bp_to_ENST00000496811.4,ENST00000308361.9,NM_020865,NM_001114397,uc010hvq.3,uc003ezy.4,uc003ezz.4,BC036035,AF217190,AK314435_5end	Cluster001
p1@DHX37	1817	DHX37	hg19::chr12:125473600..125473686,-;hg_134069.1	CAGE_peak_1_at_DHX37_5end	0bp_to_ENST00000308736.5,ENST00000539298.1,NM_032656,uc001ugy.3,BC037964_5end	Cluster001
p1@DHX40	430	DHX40	hg19::chr17:57642959..57643006,+;hg_161963.1	CAGE_peak_1_at_DHX40_5end	0bp_to_ENST00000577596.4,ENST00000425628.6,ENST00000584385.4,ENST00000580030.1,uc002ixo.1,BC024187,AK299151,AK095681,AF260270_5end	Cluster001
p1@DHX58	2688	DHX58	hg19::chr17:40264692..40264753,-;hg_166098.1	CAGE_peak_1_at_DHX58_5end	0bp_to_ENST00000251642.6,ENST00000586522.4,ENST00000591220.4,NM_024119,uc002hyw.4,uc010wgf.1,AK225549,AK021416,AK300900,AK296840_5end	Cluster001
p1@DHX8	3084	DHX8	hg19::chr17:41561317..41561396,+;hg_161087.1	CAGE_peak_1_at_DHX8_5end	0bp_to_ENST00000540306.4,ENST00000262415.6,uc010wif.1,uc002idu.1,uc010wig.2,BC020697,AK303319,D50487,AK291664,BC047327,BC044586_5end	Cluster001
p1@DHX9	389	DHX9	hg19::chr1:182808474..182808498,+;hg_7049.1	CAGE_peak_1_at_DHX9_5end	0bp_to_AK308165,BC137136,BC144494_5end	Cluster001
p1@DIABLO	1865	DIABLO	hg19::chr12:122710556..122710607,-;hg_133799.1	CAGE_peak_1_at_DIABLO_5end	0bp_to_ENST00000353548.9,ENST00000342392.3,ENST00000267169.9,ENST00000541273.4,AK057778,AF262240,AK222664,AK024768,BC095468,BC011909,AY313210,AK315629,KJ894334,DQ893061,DQ896313,AB463568_5end	Cluster001
p1@DIAPH2	3152	DIAPH2	hg19::chrX:95939800..95939872,+;hg_196911.1	CAGE_peak_1_at_DIAPH2_5end	-20bp_to_AK291272_5end	Cluster001
p1@DICER1	2869	DICER1	hg19::chr14:95623682..95623775,-;hg_144770.1	CAGE_peak_1_at_DICER1_5end	0bp_to_ENST00000343455.6,NM_177438,uc001ydx.2,uc001yeb.1,uc001ydz.1,uc001yea.1,BC046934,BC150287,AB023145_5end	Cluster001
p1@DICER1-AS1	3109	DICER1-AS1	hg19::chr14:95623976..95624057,+;hg_141287.1	CAGE_peak_1_at_DICER1-AS1_5end	0bp_to_ENST00000554631.2,ENST00000439819.4,NR_015415,uc010twt.1,BC040596_5end	Cluster001
p1@DIDO1	1000	DIDO1	hg19::chr20:61557821..61557881,-;hg_188313.1	CAGE_peak_1_at_DIDO1_5end	0bp_to_ENST00000395343.4,ENST00000395340.4,ENST00000370368.4,AY481572,AY481571_5end	Cluster001
p1@DIP2B	3331	DIP2B	hg19::chr12:50898753..50898817,+;hg_125437.1	CAGE_peak_1_at_DIP2B_5end	0bp_to_ENST00000549620.4,NM_173602,uc001rwu.3,uc001rwv.3,AK091597_5end	Cluster001
p1@DIS3	3291	DIS3	hg19::chr13:73356009..73356074,-;hg_137585.1	CAGE_peak_1_at_DIS3_5end	0bp_to_ENST00000377767.7,ENST00000377780.7,AB023225,BC056143,AL832266,BC012468_5end	Cluster001
p1@DISC1	3223	DISC1	hg19::chr1:231762526..231762587,+;hg_9058.1	CAGE_peak_1_at_DISC1_5end	0bp_to_ENST00000317586.7,ENST00000602873.4,ENST00000602700.4,ENST00000602822.4,ENST00000535944.4,ENST00000539444.4,ENST00000295051.10,ENST00000602281.4,ENST00000366633.6,ENST00000366632.5,ENST00000602713.4,ENST00000366636.7,ENST00000628350.1,ENST00000535983.4,ENST00000366637.6,ENST00000439617.5,ENST00000622252.3,ENST00000537876.4,ENST00000620189.3,ENST00000422590.5,NM_001164537,NM_001164556,NM_01…	Cluster001
p1@DKC1	710	DKC1	hg19::chrX:153991088..153991168,+;hg_198210.1	CAGE_peak_1_at_DKC1_5end	0bp_to_ENST00000475423.1,ENST00000413910.4,AK307672,AK225077,U59151_5end	Cluster001
p1@DKFZP779L1853	1067	DKFZP779L1853	hg19::chr12:48592134..48592150,+;hg_125263.1	CAGE_peak_1_at_DKFZP779L1853_5end	0bp_to_AK125945_5end	Cluster001
p1@DLC1	3152	DLC1	hg19::chr8:12990782..12990807,-;hg_91923.1	CAGE_peak_1_at_DLC1_5end	0bp_to_ENST00000515225.1,AF035119_5end	Cluster001
p1@DLEU2	3246	DLEU2	hg19::chr13:50699661..50699695,-;hg_137356.1	CAGE_peak_1_at_DLEU2_5end	0bp_to_ENST00000621282.3,NR_002612,uc001vdn.1,uc001vdo.1,AY455757_5end	Cluster001
p1@DLG1	2982	DLG1	hg19::chr3:197025449..197025533,-;hg_46435.1	CAGE_peak_1_at_DLG1_5end	0bp_to_ENST00000471733.4,ENST00000419553.4,uc010iam.1,AK310596_5end	Cluster001
p1@DLGAP1-AS1	504	DLGAP1-AS1	hg19::chr18:3594048..3594131,+;hg_169202.1	CAGE_peak_1_at_DLGAP1-AS1_5end	0bp_to_ENST00000575606.4,ENST00000576606.4,ENST00000317114.1,ENST00000574411.4,NR_024101,uc010wza.4,AK093095_5end	Cluster001
p1@DLGAP4	314	DLGAP4	hg19::chr20:35089863..35089880,+;hg_184398.1	CAGE_peak_1_at_DLGAP4_5end	0bp_to_ENST00000482872.4,AK001681_5end	Cluster001
p1@DLL1	3136	DLL1	hg19::chr6:170600013..170600017,-;hg_76824.1	CAGE_peak_1_at_DLL1_5end	-149bp_to_AK311474_5end	Cluster001
p1@DLL4	3287	DLL4	hg19::chr15:41221536..41221539,+;hg_146155.1	CAGE_peak_1_at_DLL4_5end	0bp_to_ENST00000557876.1,AK308755_5end	Cluster001
p1@DLST	639	DLST	hg19::chr14:75348600..75348656,+;hg_140593.1	CAGE_peak_1_at_DLST_5end	0bp_to_ENST00000555492.4,ENST00000557012.4,ENST00000554612.4,ENST00000556582.4,ENST00000238671.10,ENST00000555071.4,ENST00000556190.4,ENST00000555459.4,ENST00000555190.4,ENST00000555089.4,BX248276,AK299505,AK316463,AK300396,BC000302,BC001922,BC002735,BX248764,D16373_5end	Cluster001
p1@DLX2	3202	DLX2	hg19::chr2:172967621..172967637,-;hg_31806.1	CAGE_peak_1_at_DLX2_5end	0bp_to_ENST00000234198.7,ENST00000466293.2,AK291367,AK316129_5end	Cluster001
p1@DMGDH	3348	DMGDH	hg19::chr5:78531772..78531853,-;hg_62264.1	CAGE_peak_1_at_DMGDH_5end	0bp_to_ENST00000520855.1_5end	Cluster001
p1@DMTF1	3173	DMTF1	hg19::chr7:86781734..86781777,+;hg_79389.1	CAGE_peak_1_at_DMTF1_5end	0bp_to_ENST00000446796.5,ENST00000425406.4,ENST00000420131.4,ENST00000414630.5,ENST00000547146.5,ENST00000579850.4,ENST00000453049.4,ENST00000428819.4,ENST00000448598.4,ENST00000449088.6,ENST00000430405.6,AK295144,AK314622,AB209230_5end	Cluster001
p1@DMXL1	2927	DMXL1	hg19::chr5:118407053..118407151,+;hg_58111.1	CAGE_peak_1_at_DMXL1_5end	0bp_to_ENST00000539542.4,uc003ksd.2,uc010jcl.1,uc021ycw.1_5end	Cluster001
p1@DMXL2	675	DMXL2	hg19::chr15:51914922..51914993,-;hg_149941.1	CAGE_peak_1_at_DMXL2_5end	0bp_to_ENST00000558507.1,NM_001174117,NM_001174116,NM_015263,uc002abf.3,uc010ufy.2,uc010bfa.3,uc002abg.3,AF389880,AK000156_5end	Cluster001
p1@DNAJA1	917	DNAJA1	hg19::chr9:33025263..33025279,+;hg_96424.1	CAGE_peak_1_at_DNAJA1_5end	0bp_to_AK298725,AK289623,AY186741,D13388_5end	Cluster001
p1@DNAJA2	2276	DNAJA2	hg19::chr16:47007545..47007620,-;hg_157235.1	CAGE_peak_1_at_DNAJA2_5end	0bp_to_ENST00000563158.1,BC015809,BC013044,AK313031_5end	Cluster001
p1@DNAJA4	3027	DNAJA4	hg19::chr15:78556809..78556913,+;hg_147896.1	CAGE_peak_1_at_DNAJA4_5end	0bp_to_ENST00000440911.5,ENST00000423642.4,ENST00000483802.5,ENST00000343789.6_5end	Cluster001
p1@DNAJB1	2899	DNAJB1	hg19::chr19:14629195..14629216,-;hg_179660.1	CAGE_peak_1_at_DNAJB1_5end	0bp_to_uc002myz.1,BC013157,D49547,X62421_5end	Cluster001
p1@DNAJB14	1918	DNAJB14	hg19::chr4:100867736..100867782,-;hg_53302.1	CAGE_peak_1_at_DNAJB14_5end	0bp_to_ENST00000334223.5,ENST00000398991.3,ENST00000469942.1,ENST00000610281.1,AY358272,AL833412,BC022248,BX537609_5end	Cluster001
p1@DNAJB4	2056	DNAJB4	hg19::chr1:78470614..78470635,+;hg_3647.1	CAGE_peak_1_at_DNAJB4_5end	0bp_to_ENST00000476396.1,U40992,AK313205,AB209922_5end	Cluster001
p1@DNAJB5	3346	DNAJB5	hg19::chr9:34989685..34989748,+;hg_96555.1	CAGE_peak_1_at_DNAJB5_5end	0bp_to_ENST00000312316.8,ENST00000458263.5,ENST00000537321.4,ENST00000469798.4,AK023253_5end	Cluster001
p1@DNAJB5-AS1	3261	DNAJB5-AS1	hg19::chr9:34989341..34989353,-;hg_100554.1	CAGE_peak_1_at_DNAJB5-AS1_5end	-23bp_to_ENST00000626300.1,NR_109756,uc033cpp.1_5end	Cluster001
p1@DNAJB6	2943	DNAJB6	hg19::chr7:157129682..157129725,+;hg_82292.1	CAGE_peak_1_at_DNAJB6_5end	0bp_to_ENST00000486083.5,ENST00000417758.4,ENST00000459889.4,ENST00000488001.4,ENST00000443280.4,NM_005494,NM_058246,uc003wnj.3,uc003wnk.3,uc003wnl.3,uc011kvy.2,uc011kvz.2,AK301152,AK223601,BC110289,AL136707,AK297796,BC002446,AB209859,AB015799,AF060703,AB015798,BC000177,AK297497,EU075177_5end	Cluster001
p1@DNAJB9	1718	DNAJB9	hg19::chr7:108210276..108210374,+;hg_80495.1	CAGE_peak_1_at_DNAJB9_5end	0bp_to_ENST00000491582.1,AK092204,AL080081,AF083247,AB026908_5end	Cluster001
p1@DNAJC1	1414	DNAJC1	hg19::chr10:22292613..22292674,-;hg_108642.1	CAGE_peak_1_at_DNAJC1_5end	0bp_to_ENST00000376980.6,NM_022365,uc001irc.3,uc021pnz.1,BC110894,AK308369_5end	Cluster001
p1@DNAJC11	1106	DNAJC11	hg19::chr1:6761855..6761892,-;hg_10067.1	CAGE_peak_1_at_DNAJC11_5end	0bp_to_ENST00000426784.1,ENST00000473993.4,ENST00000485073.4,ENST00000460594.4,ENST00000465911.1,AF306695,BC008772,BC006086,AK001599,BC014145,AY336749,AK294539,HQ447595,KJ899180,KJ902869,AF306694,CU675235,CU680804_5end	Cluster001
p1@DNAJC13	2732	DNAJC13	hg19::chr3:132136331..132136378,+;hg_38630.1	CAGE_peak_1_at_DNAJC13_5end	0bp_to_ENST00000260818.9_5end	Cluster001
p1@DNAJC16	1612	DNAJC16	hg19::chr1:15853325..15853413,+;hg_881.1	CAGE_peak_1_at_DNAJC16_5end	0bp_to_AK091848,AB023179,CR749567,CR749259,AL833299,AK292479,BX648982_5end	Cluster001
p1@DNAJC2	3348	DNAJC2	hg19::chr7:102985160..102985273,-;hg_85378.1	CAGE_peak_1_at_DNAJC2_5end	0bp_to_ENST00000454277.4,ENST00000379257.6,BC012376,BC056682,BC062703_5end	Cluster001
p1@DNAJC27-AS1	2700	DNAJC27-AS1	hg19::chr2:25194979..25195033,+;hg_19204.1	CAGE_peak_1_at_DNAJC27-AS1_5end	0bp_to_ENST00000445389.4,ENST00000434897.1,ENST00000428614.1,NR_034113,uc002rfv.5,CR933670_5end	Cluster001
p1@DNAJC3	1709	DNAJC3	hg19::chr13:96329381..96329416,+;hg_135694.1	CAGE_peak_1_at_DNAJC3_5end	0bp_to_ENST00000602402.4,ENST00000376795.6,NM_006260,uc001vmp.3,uc032amo.1,uc001vmq.3,AK292947,AK312861,BC047936_5end	Cluster001
p1@DNAJC3-AS1	3214	DNAJC3-AS1	hg19::chr13:96329150..96329209,-;hg_137898.1	CAGE_peak_1_at_DNAJC3-AS1_5end	0bp_to_ENST00000499499.2,NR_132117,uc001vmo.4,BC035106_5end	Cluster001
p1@DNAJC6	3301	DNAJC6	hg19::chr1:65720089..65720155,+;hg_3263.1	CAGE_peak_1_at_DNAJC6_5end	0bp_to_ENST00000494710.5,uc001dcb.2,uc001dcc.1,AK123450,BC051722_5end	Cluster001
p1@DNAJC7	3303	DNAJC7	hg19::chr17:40169429..40169484,-;hg_166081.1	CAGE_peak_1_at_DNAJC7_5end	0bp_to_ENST00000588814.4,ENST00000316603.10,ENST00000588641.4,ENST00000585866.4,BC011837,U46571,BC033772,AK296602,AK316081,KJ892327,AB587519,AM393511,CU680076_5end	Cluster001
p1@DNAJC9	196	DNAJC9	hg19::chr10:75006999..75007077,-;hg_110047.1	CAGE_peak_1_at_DNAJC9_5end	0bp_to_AK074420,BC136507_5end	Cluster001
p1@DNASE2B	2803	DNASE2B	hg19::chr1:84874085..84874144,+;hg_3797.1	CAGE_peak_1_at_DNASE2B_5end	0bp_to_uc009wch.1_5end	Cluster001
p1@DNM1P35	3240	DNM1P35	hg19::chr15:76030927..76030972,-;hg_151004.1	CAGE_peak_1_at_DNM1P35_5end	0bp_to_ENST00000501931.1,uc002bay.1,AK091244_5end	Cluster001
p1@DNM3	2628	DNM3	hg19::chr1:171810606..171810649,+;hg_6657.1	CAGE_peak_1_at_DNM3_5end	0bp_to_ENST00000367733.5,ENST00000355305.8,ENST00000627582.1,ENST00000367731.4,NM_001278252,NM_001136127,NM_015569,uc001gid.5,uc009wwb.3,uc001gie.4,uc001gif.4,AK056279,AL136712_5end	Cluster001
p1@DNMT1	477	DNMT1	hg19::chr19:10305581..10305646,-;hg_179089.1	CAGE_peak_1_at_DNMT1_5end	0bp_to_ENST00000592705.4,BC092517_5end	Cluster001
p1@DNMT3B	3002	DNMT3B	hg19::chr20:31350184..31350200,+;hg_184055.1	CAGE_peak_1_at_DNMT3B_5end	0bp_to_ENST00000328111.5,NM_175848,NM_001207056,NM_006892,NM_001207055,NM_175849,uc010ztx.1,uc010zty.1,uc002wyc.3,uc002wyd.3,uc002wye.3,uc010ztz.2,uc010zua.2,uc010gee.3,uc010gef.3,AF331857,DQ321787_5end	Cluster001
p1@DNPEP	3309	DNPEP	hg19::chr2:220252603..220252666,-;hg_34081.1	CAGE_peak_1_at_DNPEP_5end	0bp_to_ENST00000373963.4,ENST00000373966.4,ENST00000322176.10,NM_012100,uc002vle.2,uc002vlj.2,AK001777,AF005050,AK001977,AK302809_5end	Cluster001
p1@DOCK10	3283	DOCK10	hg19::chr2:225907150..225907205,-;hg_34284.1	CAGE_peak_1_at_DOCK10_5end	0bp_to_ENST00000258390.10,ENST00000492369.4,ENST00000435582.1_5end	Cluster001
p1@DOCK4	3264	DOCK4	hg19::chr7:111846435..111846471,-;hg_85766.1	CAGE_peak_1_at_DOCK4_5end	0bp_to_ENST00000428084.4,ENST00000437633.4,ENST00000476846.4,NM_014705,uc003vfx.3,uc003vfy.3,uc033adh.1,uc010ljt.1,AK095906,AK309605_5end	Cluster001
p1@DOCK5	2885	DOCK5	hg19::chr8:25042192..25042239,+;hg_88017.1	CAGE_peak_1_at_DOCK5_5end	0bp_to_ENST00000410074.4,BC015352_5end	Cluster001
p1@DOCK8	825	DOCK8	hg19::chr9:214842..214874,+;hg_95744.1	CAGE_peak_1_at_DOCK8_5end	0bp_to_ENST00000469197.4,ENST00000524396.4,ENST00000432829.5,ENST00000454469.5,NM_203447,uc011lls.1,uc003zgf.2,AB191037,AK293353_5end	Cluster001
p1@DOPEY1	1157	DOPEY1	hg19::chr6:83777374..83777456,+;hg_68771.1	CAGE_peak_1_at_DOPEY1_5end	0bp_to_ENST00000349129.5,ENST00000237163.8,NM_015018,NM_001199942,uc011dyy.2,uc003pjs.1,BX648667,AK094766_5end	Cluster001
p1@DOPEY2	1480	DOPEY2	hg19::chr21:37529055..37529133,+;hg_188988.1	CAGE_peak_1_at_DOPEY2_5end	0bp_to_ENST00000270190.7_5end	Cluster001
p1@DOT1L	428	DOT1L	hg19::chr19:2163914..2163969,+;hg_173037.1	CAGE_peak_1_at_DOT1L_5end	179bp_to_ENST00000398665.6,NM_032482,uc002lvb.4,AF509504_5end	Cluster001
p1@DPM1	1440	DPM1	hg19::chr20:49575059..49575077,-;hg_187908.1	CAGE_peak_1_at_DPM1_5end	0bp_to_ENST00000413082.1,NM_003859,uc002xvw.1,uc002xvx.1,D86198,BC016322,AK289569,CR456926,CU678969,HQ447146,KJ897914,KR710209,KR710210_5end	Cluster001
p1@DPP8	690	DPP8	hg19::chr15:65809991..65810035,-;hg_150558.1	CAGE_peak_1_at_DPP8_5end	0bp_to_ENST00000358939.7,ENST00000559526.4,ENST00000560665.1,NM_130434,NM_197961,NM_017743,uc021soz.1,uc002aox.3,uc002aoy.3,uc002aoz.3,uc010bhj.3,AF221634,AK291057,AK296915_5end	Cluster001
p1@DPYSL4	3156	DPYSL4	hg19::chr10:134000443..134000471,+;hg_107707.1	CAGE_peak_1_at_DPYSL4_5end	0bp_to_BC142974_5end	Cluster001
p1@DR1	1184	DR1	hg19::chr1:93811438..93811548,+;hg_4059.1	CAGE_peak_1_at_DR1_5end	0bp_to_ENST00000370272.7,ENST00000370267.1,NM_001938,uc001dpu.3,uc031uhn.1,AK223442,BC035507,BC068553,AK057541,AL833729,BC002809_5end	Cluster001
p1@DRAM1	318	DRAM1	hg19::chr12:102271436..102271486,+;hg_127669.1	CAGE_peak_1_at_DRAM1_5end	0bp_to_ENST00000544152.4,ENST00000551403.1,AK297785,AK094923_5end	Cluster001
p1@DROSHA	2862	DROSHA	hg19::chr5:31532160..31532221,-;hg_61161.1	CAGE_peak_1_at_DROSHA_5end	0bp_to_ENST00000511367.5,ENST00000513349.4,ENST00000504361.1,AF189011,BC054003,BX647724,AK308093_5end	Cluster001
p1@DSE	1840	DSE	hg19::chr6:116692102..116692118,+;hg_69415.1	CAGE_peak_1_at_DSE_5end	0bp_to_ENST00000359564.2,NM_013352,uc003pwt.4_5end	Cluster001
p1@DSEL	3295	DSEL	hg19::chr18:65183945..65184027,-;hg_172311.1	CAGE_peak_1_at_DSEL_5end	0bp_to_NM_032160,uc002lke.1_5end	Cluster001
p1@DSP	3280	DSP	hg19::chr6:7541895..7541916,+;hg_65661.1	CAGE_peak_1_at_DSP_5end	0bp_to_AB621818,AK304182_5end	Cluster001
p1@DTX3L	3020	DTX3L	hg19::chr3:122283175..122283273,+;hg_38241.1	CAGE_peak_1_at_DTX3L_5end	0bp_to_NM_138287,uc003efk.3,uc010hrj.3,AK125086,BC060509,AL833598,BC042191,KJ895660_5end	Cluster001
p1@DUS1L	2048	DUS1L	hg19::chr17:80023662..80023696,-;hg_168903.1	CAGE_peak_1_at_DUS1L_5end	0bp_to_ENST00000578176.4,ENST00000577907.1_5end	Cluster001
p1@DUS4L	2749	DUS4L	hg19::chr7:107204389..107204446,+;hg_80449.1	CAGE_peak_1_at_DUS4L_5end	0bp_to_ENST00000422290.4,ENST00000265720.6,ENST00000431839.4,ENST00000443233.4,ENST00000436411.4,NM_001270419,NR_073005,NR_073004,NR_073003,NR_073002,NM_181581,uc011klw.3,uc003veh.4,uc011klx.3,uc031syv.1,uc031syw.1,uc031syx.1,AK294095,AK297195,BC111774_5end	Cluster001
p1@DUSP1	2979	DUSP1	hg19::chr5:172198190..172198206,-;hg_64897.1	CAGE_peak_1_at_DUSP1_5end	0bp_to_ENST00000239223.3,NM_004417,uc003mbv.2,uc021yhu.1,BC022463,AK300487,AK298047,AK316321,AK298658,AK304475_5end	Cluster001
p1@DUSP10	3323	DUSP10	hg19::chr1:221915418..221915439,-;hg_17587.1	CAGE_peak_1_at_DUSP10_5end	0bp_to_ENST00000477026.4,AK022513,AK293287_5end	Cluster001
p1@DUSP12	3236	DUSP12	hg19::chr1:161719552..161719614,+;hg_6279.1	CAGE_peak_1_at_DUSP12_5end	0bp_to_ENST00000367943.4,ENST00000464004.2,ENST00000490591.1,NM_007240,uc001gbo.3,BC006286,AF119226,DQ892766,DQ896011,CU675333,KJ893268,BT006633_5end	Cluster001
p1@DUSP14	3367	DUSP14	hg19::chr17:35849988..35850006,+;hg_160466.1	CAGE_peak_1_at_DUSP14_5end	0bp_to_AK314894,BC001894_5end	Cluster001
p1@DUSP16	3215	DUSP16	hg19::chr12:12715789..12715806,-;hg_129754.1	CAGE_peak_1_at_DUSP16_5end	342bp_to_NM_030640,uc001rao.2_5end	Cluster001
p1@DUSP2	2876	DUSP2	hg19::chr2:96811170..96811186,-;hg_29708.1	CAGE_peak_1_at_DUSP2_5end	0bp_to_ENST00000288943.4,NM_004418,uc002svk.4,L11329_5end	Cluster001
p1@DUSP4	3314	DUSP4	hg19::chr8:29208183..29208208,-;hg_92566.1	CAGE_peak_1_at_DUSP4_5end	0bp_to_ENST00000240100.5,BC014565,AK314820_5end	Cluster001
p1@DUSP5	3118	DUSP5	hg19::chr10:112257656..112257671,+;hg_106972.1	CAGE_peak_1_at_DUSP5_5end	5bp_to_U15932_5end	Cluster001
p1@DUSP8	2504	DUSP8	hg19::chr11:1593491..1593527,-;hg_117984.1	CAGE_peak_1_at_DUSP8_5end	342bp_to_ENST00000397374.6,NM_004420,uc001lts.2,U27193_5end	Cluster001
p1@DVL3	3359	DVL3	hg19::chr3:183873098..183873230,+;hg_40129.1	CAGE_peak_1_at_DVL3_5end	0bp_to_ENST00000313143.6,U75651,AK304686_5end	Cluster001
p1@DYNC1H1	3293	DYNC1H1	hg19::chr14:102430901..102430916,+;hg_141635.1	CAGE_peak_1_at_DYNC1H1_5end	-34bp_to_AK299878_5end	Cluster001
p1@DYNC1LI2	2983	DYNC1LI2	hg19::chr16:66785497..66785529,-;hg_157719.1	CAGE_peak_1_at_DYNC1LI2_5end	0bp_to_ENST00000443351.5,ENST00000566150.4,ENST00000568180.5,ENST00000564090.1,NM_001286157,NM_006141,uc002eqb.1,uc010vis.1,uc010vit.2,uc010viu.2,BX648863,AK303031,AF035812,BC025959,AK291766,BC010928,AK295049_5end	Cluster001
p1@DYNLL2	3325	DYNLL2	hg19::chr17:56160768..56160786,+;hg_161896.1	CAGE_peak_1_at_DYNLL2_5end	0bp_to_ENST00000579991.2,NM_080677,uc010wnn.1,AK312125_5end	Cluster001
p1@DYRK1A	3034	DYRK1A	hg19::chr21:38739047..38739108,+;hg_189037.1	CAGE_peak_1_at_DYRK1A_5end	128bp_to_ENST00000462274.1,AB015282_5end	Cluster001
p1@DYRK3	3192	DYRK3	hg19::chr1:206808868..206808911,+;hg_8124.1	CAGE_peak_1_at_DYRK3_5end	0bp_to_ENST00000367109.5,NM_003582,NM_001004023,uc001hei.3,uc001hej.3,uc001hek.3,AK313245,AK291189,AK308082,BC048258,AY590695,Y12735,AF186773_5end	Cluster001
p1@E2F1	3335	E2F1	hg19::chr20:32274179..32274213,-;hg_186973.1	CAGE_peak_1_at_E2F1_5end	0bp_to_ENST00000343380.5,NM_005225,uc002wzu.4,BC050369,S49592,M96577_5end	Cluster001
p1@E2F7	2508	E2F7	hg19::chr12:77459306..77459365,-;hg_132239.1	CAGE_peak_1_at_E2F7_5end	0bp_to_ENST00000322886.10,ENST00000416496.5,ENST00000550669.4,ENST00000551558.1,ENST00000547316.1,NM_203394,uc001sym.4,BC017481_5end	Cluster001
p1@E4F1	720	E4F1	hg19::chr16:2273558..2273637,+;hg_152218.1	CAGE_peak_1_at_E4F1_5end	0bp_to_ENST00000301727.7,ENST00000565090.4,ENST00000564139.4,ENST00000562589.4,BC080524,AK225132,U87269,AK296784,BC014068,AK290329_5end	Cluster001
p1@EAF1	2937	EAF1	hg19::chr3:15469058..15469141,+;hg_35513.1	CAGE_peak_1_at_EAF1_5end	0bp_to_ENST00000449565.1,NM_033083,uc003bzu.3,uc011avq.2,AK312330,AK304697,BC041329,AF272973_5end	Cluster001
p1@EAF2	2996	EAF2	hg19::chr3:121554046..121554091,+;hg_38203.1	CAGE_peak_1_at_EAF2_5end	0bp_to_ENST00000465664.1,ENST00000273668.5,ENST00000451944.2,BC014589,AY049020,BC014209,AF517829,AK301560_5end	Cluster001
p1@EAPP	2322	EAPP	hg19::chr14:35008861..35008951,-;hg_142792.1	CAGE_peak_1_at_EAPP_5end	0bp_to_ENST00000250454.6,ENST00000618169.3,ENST00000555705.1,ENST00000555683.1,NM_018453,uc001wsd.1,BC001245,AY157300,AY869694,AK225467,AK000585,AK225991,AF217512,AY157301,AK225477_5end	Cluster001
p1@EARS2	3279	EARS2	hg19::chr16:23568651..23568690,-;hg_156781.1	CAGE_peak_1_at_EARS2_5end	0bp_to_ENST00000563459.4,ENST00000563232.1,ENST00000564668.4,ENST00000562581.4,ENST00000561859.4,ENST00000564997.1,ENST00000563499.1,ENST00000562799.1,AL832489,AK095998,AB075850,AB384339,EU832445,EU832528,BC040013,JF432834,KJ903711,CU691806_5end	Cluster001
p1@EBI3	2562	EBI3	hg19::chr19:4229498..4229539,+;hg_173305.1	CAGE_peak_1_at_EBI3_5end	1bp_to_NM_005755,uc002lzu.3,L08187_5end	Cluster001
p1@ECD	3191	ECD	hg19::chr10:74927719..74927805,-;hg_110041.1	CAGE_peak_1_at_ECD_5end	0bp_to_AK022616_5end	Cluster001
p1@ECSIT	481	ECSIT	hg19::chr19:11639931..11639974,-;hg_179251.1	CAGE_peak_1_at_ECSIT_5end	0bp_to_ENST00000252440.10,ENST00000592312.4,ENST00000585318.4,ENST00000590480.1,BC000193,BC008279,AK131241_5end	Cluster001
p1@EDC3	948	EDC3	hg19::chr15:74988329..74988392,-;hg_150928.1	CAGE_peak_1_at_EDC3_5end	0bp_to_ENST00000315127.7,ENST00000565602.4,ENST00000426797.6,ENST00000568176.4,ENST00000566219.1,ENST00000566243.4,ENST00000566119.4,NM_001142443,NM_001142444,NM_025083,uc002ayn.3,uc002ayo.3,uc002aym.3,BC011534,AK056339,BC021271,AF193058_5end	Cluster001
p1@EDN1	2989	EDN1	hg19::chr6:12290586..12290600,+;hg_65867.1	CAGE_peak_1_at_EDN1_5end	0bp_to_ENST00000379375.5,AK307089,AK313914,AK291838_5end	Cluster001
p1@EDRF1	3324	EDRF1	hg19::chr10:127408263..127408308,+;hg_107570.1	CAGE_peak_1_at_EDRF1_5end	0bp_to_ENST00000525091.4,ENST00000337623.6,BX648348,AK091507_5end	Cluster001
p1@EEA1	3338	EEA1	hg19::chr12:93323013..93323112,-;hg_132652.1	CAGE_peak_1_at_EEA1_5end	0bp_to_ENST00000322349.11,ENST00000418984.6,ENST00000547833.4,ENST00000553019.1,NM_003566,uc001tck.3,AK307918,AK292008_5end	Cluster001
p1@EEF1A1	3043	EEF1A1	hg19::chr6:74230741..74230799,-;hg_74379.1	CAGE_peak_1_at_EEF1A1_5end	0bp_to_ENST00000615060.3,ENST00000610520.3,NM_001402,uc003phj.3,uc021zbs.1,uc003phl.3,uc003phm.1,AK304214,AK223030,AK024888,AF267861,AK026650,AK222515,AK222523,AK222982,AK315827,AK292639,AK058051,AK098510,AK098518,AK289442,AK222551,AK223046,BC028674,AK300922,AK297878,X03558_5end	Cluster001
p1@EEF1A2	3284	EEF1A2	hg19::chr20:62130428..62130472,-;hg_188369.1	CAGE_peak_1_at_EEF1A2_5end	0bp_to_AK307536_5end	Cluster001
p1@EEF1D	1882	EEF1D	hg19::chr8:144679575..144679593,-;hg_95503.1	CAGE_peak_1_at_EEF1D_5end	0bp_to_ENST00000526838.4,ENST00000442189.5,ENST00000524624.4,ENST00000531931.1,ENST00000532596.4,ENST00000529832.4,ENST00000530306.4,ENST00000530545.4,ENST00000525261.4,ENST00000534804.4,ENST00000524900.1,ENST00000534475.4,ENST00000528303.4,ENST00000531770.4,Z21507,AK225243,AK225040,AK293339,AK225270,AK024550,AK314311_5end	Cluster001
p1@EEF2	892	EEF2	hg19::chr19:3985455..3985465,-;hg_178396.1	CAGE_peak_1_at_EEF2_5end	0bp_to_ENST00000594885.1,NM_001961,uc002lze.3,AK299225,AK298498,AK297398_5end	Cluster001
p1@EEFSEC	1054	EEFSEC	hg19::chr3:127872265..127872344,+;hg_38439.1	CAGE_peak_1_at_EEFSEC_5end	0bp_to_ENST00000254730.9,ENST00000483457.1,NM_021937,uc003eki.3_5end	Cluster001
p1@EFCAB13	3050	EFCAB13	hg19::chr17:45401308..45401364,+;hg_161351.1	CAGE_peak_1_at_EFCAB13_5end	0bp_to_ENST00000520802.4,ENST00000331493.5,NM_152347,NM_001195192,uc002ilm.3,uc002iln.3,BC036407_5end	Cluster001
p1@EFCAB7	3256	EFCAB7	hg19::chr1:63989164..63989229,+;hg_3176.1	CAGE_peak_1_at_EFCAB7_5end	0bp_to_AK315850,AB058702_5end	Cluster001
p1@EFNA3,p1@EFNA4	1165	EFNA3,p1	hg19::chr1:155036204..155036238,+;hg_5565.1	CAGE_peak_1_at_EFNA3,p1@EFNA4_5end	0bp_to_ENST00000368409.6,ENST00000359751.7,ENST00000505139.1,ENST00000427683.2,NM_182690,NM_182689,NM_005227,uc001fhc.3,uc001fhd.3,uc001fhe.3,uc010pew.2,BC107483,AK301966_5end	Cluster001
p1@EFNB1	3257	EFNB1	hg19::chrX:68048803..68048892,+;hg_196604.1	CAGE_peak_1_at_EFNB1_5end	0bp_to_ENST00000204961.4,NM_004429,uc004dxd.4,uc004dxe.2,BC052979,BC016649,AK311197_5end	Cluster001
p1@EFTUD1	3144	EFTUD1	hg19::chr15:82555000..82555085,-;hg_151249.1	CAGE_peak_1_at_EFTUD1_5end	0bp_to_ENST00000359445.6,ENST00000561389.1,ENST00000557844.1,BX538332,AK300348,AK056656_5end	Cluster001
p1@EGLN3	3215	EGLN3	hg19::chr14:34420259..34420291,-;hg_142773.1	CAGE_peak_1_at_EGLN3_5end	0bp_to_ENST00000250457.6,ENST00000547327.2,NM_022073,uc001wsa.4,uc032axy.1,AJ310545,AK025273,AK123350,BC111057,AK225473,AK296216_5end	Cluster001
p1@EGOT	3270	EGOT	hg19::chr3:4793297..4793312,-;hg_40837.1	CAGE_peak_1_at_EGOT_5end	24bp_to_ENST00000414938.1,NR_004428,uc003bqd.3,BC039547_5end	Cluster001
p1@EGR1	2297	EGR1	hg19::chr5:137801160..137801176,+;hg_58773.1	CAGE_peak_1_at_EGR1_5end	0bp_to_AK298101,AK301065_5end	Cluster001
p1@EGR3	2997	EGR3	hg19::chr8:22550982..22550999,-;hg_92263.1	CAGE_peak_1_at_EGR3_5end	168bp_to_ENST00000317216.2,NM_004430,uc003xcm.1,S40832_5end	Cluster001
p1@EGR4	3251	EGR4	hg19::chr2:73520667..73520683,-;hg_29141.1	CAGE_peak_1_at_EGR4_5end	0bp_to_BC034462_5end	Cluster001
p1@EHD1	2960	EHD1	hg19::chr11:64646086..64646101,-;hg_120498.1	CAGE_peak_1_at_EHD1_5end	0bp_to_AK297654,AK300326,AK299096,AK098723,AK312316_5end	Cluster001
p1@EHD4	1335	EHD4	hg19::chr15:42264702..42264812,-;hg_149542.1	CAGE_peak_1_at_EHD4_5end	0bp_to_ENST00000220325.7,ENST00000612090.1,ENST00000569223.1,NM_139265,uc001zot.3,uc001zou.2,BC077716,AF454953,BC006287,BC051823,AK024902,AF323924,AF307137,AK292634,AK074621_5end	Cluster001
p1@EHMT1	2747	EHMT1	hg19::chr9:140513438..140513483,+;hg_99711.1	CAGE_peak_1_at_EHMT1_5end	0bp_to_ENST00000462484.4,ENST00000371394.5,ENST00000630754.1,ENST00000626216.1,NM_024757,NM_001145527,uc004coa.3,uc004cob.1,uc011mfc.2,BC047504,BC025772,AK022941_5end	Cluster001
p1@EI24	1615	EI24	hg19::chr11:125439301..125439385,+;hg_117446.1	CAGE_peak_1_at_EI24_5end	0bp_to_ENST00000524723.4,ENST00000615917.3,ENST00000534546.4,ENST00000618552.3,ENST00000620753.3,ENST00000529765.4,ENST00000527842.5,ENST00000531636.4,ENST00000527235.5,AB209820,AK301556,AK296620,AK223029,AK315841,AK316539,AK291951_5end	Cluster001
p1@EID2	3015	EID2	hg19::chr19:40030784..40030808,-;hg_180898.1	CAGE_peak_1_at_EID2_5end	0bp_to_AY251272_5end	Cluster001
p1@EIF1AD	2144	EIF1AD	hg19::chr11:65769594..65769645,-;hg_120749.1	CAGE_peak_1_at_EIF1AD_5end	0bp_to_ENST00000526451.4,ENST00000312234.5,ENST00000525767.4,ENST00000529964.4,ENST00000533544.4,ENST00000530462.4,ENST00000532707.4,ENST00000526449.1,NM_001242486,NM_001242485,NM_001242484,NM_001242483,NM_001242482,NM_001242481,NM_032325,uc001ogm.2,uc021qlr.1,uc021qls.1,uc021qlu.1,uc021qlt.1,uc021qlv.1,uc001ogn.2,AK311891_5end	Cluster001
p1@EIF1AX	625	EIF1AX	hg19::chrX:20159934..20159976,-;hg_198678.1	CAGE_peak_1_at_EIF1AX_5end	0bp_to_ENST00000379607.8,ENST00000379593.1,NM_001412,uc004czt.3,L18960,BC067851,AK312320_5end	Cluster001
p1@EIF1B	1570	EIF1B	hg19::chr3:40351169..40351206,+;hg_36176.1	CAGE_peak_1_at_EIF1B_5end	0bp_to_ENST00000232905.3,NM_005875,uc003ckc.4,AK223448,BC006996,AF077052,AF263452_5end	Cluster001
p1@EIF2AK2	2736	EIF2AK2	hg19::chr2:37384085..37384134,-;hg_27766.1	CAGE_peak_1_at_EIF2AK2_5end	0bp_to_AK290655,BC057805_5end	Cluster001
p1@EIF2AK3	1482	EIF2AK3	hg19::chr2:88926924..88927010,-;hg_29609.1	CAGE_peak_1_at_EIF2AK3_5end	0bp_to_AK315287_5end	Cluster001
p1@EIF2B2	320	EIF2B2	hg19::chr14:75469606..75469690,+;hg_140598.1	CAGE_peak_1_at_EIF2B2_5end	0bp_to_ENST00000266126.8,ENST00000555522.1,ENST00000553539.1,ENST00000556028.4,NM_014239,uc001xrc.2,BX161473,BC000494,BC003165,AF035280,BC011750_5end	Cluster001
p1@EIF2B4	597	EIF2B4	hg19::chr2:27593180..27593221,-;hg_27492.1	CAGE_peak_1_at_EIF2B4_5end	0bp_to_ENST00000405940.5,ENST00000445933.5,ENST00000493344.5,ENST00000475582.4,ENST00000418146.1,ENST00000462749.1,uc002rka.3,uc002rkf.1,AF112207,BC001870,AF057699,BC091502,AJ011305,AB209532,AK300734_5end	Cluster001
p1@EIF2B5	1037	EIF2B5	hg19::chr3:183853132..183853179,+;hg_40126.1	CAGE_peak_1_at_EIF2B5_5end	0bp_to_ENST00000432569.1,ENST00000444495.1,ENST00000481054.4,AL832179,AK307347,AK310207,DQ891483,DQ894670,AB208821_5end	Cluster001
p1@EIF2S1	2848	EIF2S1	hg19::chr14:67827022..67827087,+;hg_140221.1	CAGE_peak_1_at_EIF2S1_5end	0bp_to_ENST00000556724.1,NM_004094,uc001xjg.3,AK312442,BX161521,AK297244,D28379,BC002513_5end	Cluster001
p1@EIF3A,p4@EIF6	2162	EIF3A,p4	hg19::chr10:120840309..120840338,-;hg_111672.1	CAGE_peak_1_at_EIF3A,p4@EIF6_5end	0bp_to_ENST00000369144.6,ENST00000541549.2,NM_003750,uc001ldu.3,D50929,JX312508,AK309542,AK307610,BC064926,BC107776_5end	Cluster001
p1@EIF3B	3330	EIF3B	hg19::chr7:2394445..2394550,+;hg_76974.1	CAGE_peak_1_at_EIF3B_5end	0bp_to_ENST00000360876.7,ENST00000413917.4,ENST00000397011.2,NM_003751,NM_001037283,uc003slx.3,uc003sly.3,uc003slz.1,AK302058,BC096753,U78525,AK300967,U62583,BC001173,BC110865_5end	Cluster001
p1@EIF3J	3214	EIF3J	hg19::chr15:44829334..44829384,+;hg_146378.1	CAGE_peak_1_at_EIF3J_5end	0bp_to_ENST00000535391.4,AK002006,AK300659_5end	Cluster001
p1@EIF3J-AS1	3234	EIF3J-AS1	hg19::chr15:44829057..44829104,-;hg_149651.1	CAGE_peak_1_at_EIF3J-AS1_5end	0bp_to_ENST00000559356.1,ENST00000560049.1,NR_034171,uc021skh.1_5end	Cluster001
p1@EIF4A1	2986	EIF4A1	hg19::chr17:7476136..7476151,+;hg_159265.1	CAGE_peak_1_at_EIF4A1_5end	0bp_to_ENST00000584054.4,ENST00000580886.4,ENST00000580461.4,ENST00000584712.4,ENST00000578476.4,ENST00000582169.4,ENST00000578754.4,ENST00000578495.4,ENST00000396527.6,ENST00000293831.11,ENST00000581621.1,ENST00000579139.1,ENST00000579085.4,ENST00000582213.4,ENST00000583899.4,ENST00000582848.4,ENST00000585024.4,ENST00000583802.4,ENST00000584901.4,ENST00000581544.4,AK303599,AK296664,AK312630,AK13…	Cluster001
p1@EIF4A2	3261	EIF4A2	hg19::chr3:186501357..186501378,+;hg_40309.1	CAGE_peak_1_at_EIF4A2_5end	0bp_to_ENST00000426808.4,ENST00000465222.1,ENST00000491473.4,ENST00000486805.4,ENST00000465032.4,ENST00000465267.4,ENST00000495049.4,ENST00000429589.4,ENST00000425053.4,ENST00000440191.5,ENST00000485101.4,NM_001967,uc003fqs.3,uc003fqu.3,uc003fqv.3,uc003fqw.3,AK225646,BC048105,BC012547,BC015842,AK130087,AL117412_5end	Cluster001
p1@EIF4A3	401	EIF4A3	hg19::chr17:78120936..78120992,-;hg_168609.1	CAGE_peak_1_at_EIF4A3_5end	0bp_to_ENST00000269349.6,ENST00000576547.1,ENST00000575957.1,NM_014740,uc002jxs.3,D21853,AK290608_5end	Cluster001
p1@EIF4B	1827	EIF4B	hg19::chr12:53400176..53400271,+;hg_125684.1	CAGE_peak_1_at_EIF4B_5end	0bp_to_ENST00000549077.4,ENST00000549645.4,ENST00000551002.4,ENST00000420463.6,ENST00000416762.6,ENST00000550704.4,ENST00000549481.4,ENST00000552490.4,ENST00000550390.1,AK310244,AK299329,AK222528,AK293731,AK299526,AK299510,BC073154,BC073139,BC098437,BC007745,CR627377_5end	Cluster001
p1@EIF4E3	382	EIF4E3	hg19::chr3:71774516..71774587,-;hg_43098.1	CAGE_peak_1_at_EIF4E3_5end	0bp_to_ENST00000425534.6,NM_001134651,uc003dov.4_5end	Cluster001
p1@EIF4EBP2	2482	EIF4EBP2	hg19::chr10:72163885..72163919,+;hg_105381.1	CAGE_peak_1_at_EIF4EBP2_5end	0bp_to_AK313724_5end	Cluster001
p1@EIF4ENIF1	3223	EIF4ENIF1	hg19::chr22:31885747..31885858,-;hg_193713.1	CAGE_peak_1_at_EIF4ENIF1_5end	0bp_to_ENST00000344710.8,BC032941_5end	Cluster001
p1@EIF5	3370	EIF5	hg19::chr14:103800513..103800583,+;hg_141731.1	CAGE_peak_1_at_EIF5_5end	0bp_to_ENST00000559249.4,ENST00000560338.4,ENST00000560763.4,AL080102,AK026933,BC107884,U49436_5end	Cluster001
p1@EIF5A2	2291	EIF5A2	hg19::chr3:170626376..170626413,-;hg_45574.1	CAGE_peak_1_at_EIF5A2_5end	0bp_to_ENST00000487522.4,ENST00000474417.1,BC036072,AK311962_5end	Cluster001
p1@EIF5B	3294	EIF5B	hg19::chr2:99953827..99953894,+;hg_21571.1	CAGE_peak_1_at_EIF5B_5end	0bp_to_ENST00000617677.1,NM_015904,uc002tab.3,AK308175,AK308176,AB018284,AJ006776_5end	Cluster001
p1@ELAVL3	3293	ELAVL3	hg19::chr19:11591859..11591865,-;hg_179248.1	CAGE_peak_1_at_ELAVL3_5end	0bp_to_ENST00000592218.1_5end	Cluster001
p1@ELF1	3231	ELF1	hg19::chr13:41593425..41593480,-;hg_136944.1	CAGE_peak_1_at_ELF1_5end	0bp_to_ENST00000239882.5,M82882_5end	Cluster001
p1@ELF2	2761	ELF2	hg19::chr4:140098339..140098392,-;hg_54053.1	CAGE_peak_1_at_ELF2_5end	0bp_to_ENST00000394235.5,ENST00000511184.4,ENST00000511006.1,AK311505_5end	Cluster001
p1@ELF4	3290	ELF4	hg19::chrX:129244454..129244488,-;hg_200464.1	CAGE_peak_1_at_ELF4_5end	0bp_to_ENST00000308167.8,NM_001421,uc004evd.4,U32645_5end	Cluster001
p1@ELK1	3094	ELK1	hg19::chrX:47509928..47509990,-;hg_199144.1	CAGE_peak_1_at_ELK1_5end	0bp_to_ENST00000376983.6,ENST00000343894.7,AB209047,M25269,AF000672,AK312984_5end	Cluster001
p1@ELMSAN1	2785	ELMSAN1	hg19::chr14:74226961..74227020,-;hg_143992.1	CAGE_peak_1_at_ELMSAN1_5end	0bp_to_ENST00000286523.8,ENST00000435371.1,NM_194278,uc001xot.3,AK127785_5end	Cluster001
p1@ELOVL5	3279	ELOVL5	hg19::chr6:53213700..53213772,-;hg_74013.1	CAGE_peak_1_at_ELOVL5_5end	0bp_to_ENST00000485336.4,ENST00000465983.4,ENST00000486973.1,ENST00000370913.5,NM_001301856,AL136939,BC067123,AB209798,AK299674,AK302948,BC074503_5end	Cluster001
p1@ELOVL7	3134	ELOVL7	hg19::chr5:60140089..60140118,-;hg_61902.1	CAGE_peak_1_at_ELOVL7_5end	0bp_to_ENST00000425382.4,ENST00000507047.4,NM_001104558,NM_001297617,NM_001297618,NM_024930,uc003jsi.4,uc010iwk.3,uc003jsj.4_5end	Cluster001
p1@ELP2	1237	ELP2	hg19::chr18:33709851..33709893,+;hg_169957.1	CAGE_peak_1_at_ELP2_5end	0bp_to_ENST00000351393.9,ENST00000541190.4,ENST00000545632.4,ENST00000442325.5,ENST00000423854.5,ENST00000539560.4,ENST00000535488.4,ENST00000540135.4,ENST00000542430.4,ENST00000350494.9,ENST00000542824.4,ENST00000540799.1,AF403223,AK293051,AK302062,AK300201,BC032553,AK222791,AF332505,BC007098,AK001741,AK022709_5end	Cluster001
p1@ELP3	261	ELP3	hg19::chr8:27950629..27950707,+;hg_88190.1	CAGE_peak_1_at_ELP3_5end	0bp_to_ENST00000518112.4,ENST00000519261.4,ENST00000521938.4,AK022626,AK295574,AK001284,AK293424,AK315985,AK316053,BC001240,AK298265_5end	Cluster001
p1@EMC8	1821	EMC8	hg19::chr16:85833109..85833158,-;hg_158419.1	CAGE_peak_1_at_EMC8_5end	0bp_to_ENST00000253457.6,NM_001142288,NM_006067,uc002fjd.3,uc010vol.2,AK313977_5end	Cluster001
p1@EMC9	1683	EMC9	hg19::chr14:24610792..24610834,-;hg_142536.1	CAGE_peak_1_at_EMC9_5end	0bp_to_ENST00000419198.5,ENST00000216799.7,NM_016049,uc001wmi.3,AF151870,BC002491_5end	Cluster001
p1@EML3	2154	EML3	hg19::chr11:62380199..62380265,-;hg_120168.1	CAGE_peak_1_at_EML3_5end	0bp_to_ENST00000394773.5,ENST00000419857.1,NM_001300793,NM_153265,NM_001300794,uc001ntu.1,uc010rly.1_5end	Cluster001
p1@EML4	3224	EML4	hg19::chr2:42396472..42396563,+;hg_19921.1	CAGE_peak_1_at_EML4_5end	0bp_to_ENST00000318522.8,ENST00000402711.5,ENST00000409040.1,ENST00000482660.1,NM_001145076,NM_019063,uc002rsh.4,uc002rsi.3,uc010fap.3,AB275889,AK314702,BC146799,AF177377,BC067777,BC104647,BC140845_5end	Cluster001
p1@ENAH	3338	ENAH	hg19::chr1:225840783..225840860,-;hg_17717.1	CAGE_peak_1_at_ENAH_5end	0bp_to_ENST00000366844.6,NM_018212,NM_001008493,uc001hpc.1,uc001hpd.1,BC095481,AK290179_5end	Cluster001
p1@ENC1	939	ENC1	hg19::chr5:73936544..73936561,-;hg_62081.1	CAGE_peak_1_at_ENC1_5end	0bp_to_ENST00000509127.2,AK299624,AK295128,AK312608_5end	Cluster001
p1@ENDOD1	3238	ENDOD1	hg19::chr11:94822968..94823042,+;hg_116308.1	CAGE_peak_1_at_ENDOD1_5end	0bp_to_ENST00000278505.4,NM_015036,uc001pfh.3,AK291673,BC026191,BC071171,AB020637_5end	Cluster001
p1@ENDOG	3350	ENDOG	hg19::chr9:131580771..131580786,+;hg_98845.1	CAGE_peak_1_at_ENDOG_5end	0bp_to_NM_004435,uc004bwc.3_5end	Cluster001
p1@ENGASE	3361	ENGASE	hg19::chr17:77070978..77071032,+;hg_163174.1	CAGE_peak_1_at_ENGASE_5end	0bp_to_ENST00000578419.4,ENST00000579016.4,NM_001042573,uc002jwu.1,uc010wtz.1,uc002jwv.4,AK025518,AK301115,BC156537,AF512564_5end	Cluster001
p1@ENPP1	3267	ENPP1	hg19::chr6:132129151..132129166,+;hg_69803.1	CAGE_peak_1_at_ENPP1_5end	0bp_to_ENST00000486853.1,ENST00000360971.5,NM_006208,uc011ecf.2,BC059375,D12485_5end	Cluster001
p1@ENTPD4	2855	ENTPD4	hg19::chr8:23315131..23315183,-;hg_92324.1	CAGE_peak_1_at_ENTPD4_5end	0bp_to_ENST00000523958.4,ENST00000518718.1,AJ131358,AF016032,AK300464_5end	Cluster001
p1@ENTPD7	3151	ENTPD7	hg19::chr10:101419187..101419313,+;hg_106500.1	CAGE_peak_1_at_ENTPD7_5end	0bp_to_ENST00000370489.4,NM_020354,uc001kqa.4,uc009xwl.3,AK314542,AK309735,AK055540,BC119008,BC122857,AF269255_5end	Cluster001
p1@EP300	3279	EP300	hg19::chr22:41487711..41487798,+;hg_192445.1	CAGE_peak_1_at_EP300_5end	0bp_to_ENST00000263253.7,U01877_5end	Cluster001
p1@EP400	1167	EP400	hg19::chr12:132434439..132434555,+;hg_128776.1	CAGE_peak_1_at_EP400_5end	0bp_to_ENST00000389561.5,ENST00000332482.7,ENST00000333577.7,NM_015409,uc001ujj.2,uc001ujk.3,uc001ujn.3,AK096311,BC064554,BC037208_5end	Cluster001
p1@EP400NL	3357	EP400NL	hg19::chr12:132568814..132568872,+;hg_128785.1	CAGE_peak_1_at_EP400NL_5end	0bp_to_ENST00000446190.4,ENST00000537558.4,ENST00000539351.4,ENST00000454179.5,ENST00000488030.4,ENST00000389560.5,NR_003290,uc001ujr.2,uc001ujs.4,uc009zyq.3,AK126212,AK289710,AK097720,BC015414,BC066974_5end	Cluster001
p1@EPAS1	3319	EPAS1	hg19::chr2:46524537..46524553,+;hg_20065.1	CAGE_peak_1_at_EPAS1_5end	0bp_to_ENST00000263734.4,NM_001430,uc002ruv.3_5end	Cluster001
p1@EPB41L2	605	EPB41L2	hg19::chr6:131384373..131384397,-;hg_75552.1	CAGE_peak_1_at_EPB41L2_5end	0bp_to_ENST00000525271.4,ENST00000528179.4,ENST00000526333.1,AK295124_5end	Cluster001
p1@EPB41L4A-AS1	3008	EPB41L4A-AS1	hg19::chr5:111496554..111496581,+;hg_57990.1	CAGE_peak_1_at_EPB41L4A-AS1_5end	8bp_to_ENST00000442823.2_5end	Cluster001
p1@EPB41L5	3137	EPB41L5	hg19::chr2:120770645..120770669,+;hg_22299.1	CAGE_peak_1_at_EPB41L5_5end	0bp_to_ENST00000443902.5,AK023019,BC054508_5end	Cluster001
p1@EPC1	2762	EPC1	hg19::chr10:32636038..32636099,-;hg_109004.1	CAGE_peak_1_at_EPC1_5end	0bp_to_ENST00000469059.1_5end	Cluster001
p1@EPC2	2386	EPC2	hg19::chr2:149402275..149402341,+;hg_22960.1	CAGE_peak_1_at_EPC2_5end	1bp_to_AK125789_5end	Cluster001
p1@EPG5	3397	EPG5	hg19::chr18:43547223..43547312,-;hg_171782.1	CAGE_peak_1_at_EPG5_5end	0bp_to_ENST00000282041.8,ENST00000587974.1,NM_020964,uc002lbm.3,uc002lbo.1,AB046852_5end	Cluster001
p1@EPHA2	3339	EPHA2	hg19::chr1:16482554..16482576,-;hg_10524.1	CAGE_peak_1_at_EPHA2_5end	0bp_to_AK296788_5end	Cluster001
p1@EPHA4	3328	EPHA4	hg19::chr2:222436988..222437031,-;hg_34121.1	CAGE_peak_1_at_EPHA4_5end	0bp_to_ENST00000281821.5,ENST00000409854.4,ENST00000443796.4,ENST00000415749.1,uc002vmq.3,uc002vmr.2,uc010zlm.1,AK225181,L36645,BC026327,AK300772,BC105000,BC105002,AK312380,BC036860_5end	Cluster001
p1@EPHB2	2892	EPHB2	hg19::chr1:23037323..23037338,+;hg_1330.1	CAGE_peak_1_at_EPHB2_5end	0bp_to_ENST00000544305.4,NM_001309193,NM_017449,NM_004442,NM_001309192,uc009vqj.1,uc001bge.3,uc001bgf.3,uc010odu.2,BC067861,AK299701_5end	Cluster001
p1@EPHB3	3290	EPHB3	hg19::chr3:184279566..184279583,+;hg_40220.1	CAGE_peak_1_at_EPHB3_5end	0bp_to_ENST00000330394.2_5end	Cluster001
p1@EPHX1	1464	EPHX1	hg19::chr1:225997818..225997834,+;hg_8835.1	CAGE_peak_1_at_EPHX1_5end	0bp_to_U34722_5end	Cluster001
p1@EPM2AIP1	3339	EPM2AIP1	hg19::chr3:37034614..37034646,-;hg_41678.1	CAGE_peak_1_at_EPM2AIP1_5end	-13bp_to_ENST00000322716.7,BC064696_5end	Cluster001
p1@EPOR	3313	EPOR	hg19::chr19:11491892..11491905,-;hg_179225.1	CAGE_peak_1_at_EPOR_5end	-9bp_to_ENST00000590927.1_5end	Cluster001
p1@EPPK1	3264	EPPK1	hg19::chr8:144952631..144952636,-;hg_95550.1	CAGE_peak_1_at_EPPK1_5end	0bp_to_ENST00000615648.1,NM_031308,uc003zaa.2_5end	Cluster001
p1@EPS15	546	EPS15	hg19::chr1:51984908..51984952,-;hg_12316.1	CAGE_peak_1_at_EPS15_5end	0bp_to_ENST00000371730.5,ENST00000371727.4,ENST00000471391.1,U07707,BC054006,AK313396,AK129853_5end	Cluster001
p1@EPS15L1	2311	EPS15L1	hg19::chr19:16582758..16582797,-;hg_179807.1	CAGE_peak_1_at_EPS15L1_5end	0bp_to_ENST00000602022.4,ENST00000592031.4,ENST00000535753.5,ENST00000597937.4,ENST00000593760.4,ENST00000596037.4,ENST00000597559.4,ENST00000595845.1,BC067114,BC051873,AK296473,AK297428,AB015346,AK024166,BC131590,BC037558,BC142716_5end	Cluster001
p1@EPS8	3287	EPS8	hg19::chr12:15942309..15942330,-;hg_129946.1	CAGE_peak_1_at_EPS8_5end	0bp_to_ENST00000543523.4,ENST00000536793.4,ENST00000544064.1,BC030010,AK291777_5end	Cluster001
p1@EPSTI1	2203	EPSTI1	hg19::chr13:43566332..43566422,-;hg_137011.1	CAGE_peak_1_at_EPSTI1_5end	0bp_to_ENST00000313640.10,ENST00000313624.10,ENST00000540470.4,ENST00000538562.4,ENST00000536042.1,NM_033255,NM_001002264,uc001uyw.2,uc001uyx.2,AL831953,AF396928,BC023660,AK292461,AK313877_5end	Cluster001
p1@EPT1	3268	EPT1	hg19::chr2:26568965..26569025,+;hg_19264.1	CAGE_peak_1_at_EPT1_5end	0bp_to_ENST00000260585.10,ENST00000447170.1,AK095620,AB051511,AB621826_5end	Cluster001
p1@ERBB2IP	2749	ERBB2IP	hg19::chr5:65222500..65222555,+;hg_56717.1	CAGE_peak_1_at_ERBB2IP_5end	0bp_to_ENST00000511297.4,AF276423,BC050692,EU668330_5end	Cluster001
p1@ERCC5	680	ERCC5	hg19::chr13:103498370..103498458,+;hg_135937.1	CAGE_peak_1_at_ERCC5_5end	0bp_to_ENST00000472151.1,AK303558,X69978_5end	Cluster001
p1@ERCC6,p1@ERCC6-PGBD3	3341	ERCC6,p1	hg19::chr10:50747064..50747124,-;hg_109336.1	CAGE_peak_1_at_ERCC6,p1@ERCC6-PGBD3_5end	0bp_to_ENST00000355832.8,ENST00000447839.5,L04791,AK291018_5end	Cluster001
p1@EREG	1811	EREG	hg19::chr4:75230853..75230871,+;hg_48277.1	CAGE_peak_1_at_EREG_5end	0bp_to_ENST00000244869.2,NM_001432,uc003hid.3,uc003hie.1,AK314959,D30783_5end	Cluster001
p1@ERF	3308	ERF	hg19::chr19:42759266..42759290,-;hg_181167.1	CAGE_peak_1_at_ERF_5end	0bp_to_ENST00000594664.1,U15655,AK300627_5end	Cluster001
p1@ERI1	264	ERI1	hg19::chr8:8860396..8860451,+;hg_87287.1	CAGE_peak_1_at_ERI1_5end	0bp_to_ENST00000521844.1,ENST00000520684.4,AK291062,AK226180,AY310909,BC035279_5end	Cluster001
p1@ERI3	1039	ERI3	hg19::chr1:44820880..44820946,-;hg_12075.1	CAGE_peak_1_at_ERI3_5end	0bp_to_ENST00000452396.4,ENST00000495828.1,ENST00000457571.1,uc001clt.3,uc010okw.2,BC144384,AK026596,AK290567,AK308597_5end	Cluster001
p1@ERICH1	3254	ERICH1	hg19::chr8:681165..681241,-;hg_91561.1	CAGE_peak_1_at_ERICH1_5end	0bp_to_ENST00000522706.4,ENST00000262109.7,NM_001303100,NM_207332,uc003wph.3,AK297476,BC046243,AK290264,EU832095,EU832187,AF161437_5end	Cluster001
p1@ERMP1	2468	ERMP1	hg19::chr9:5833027..5833138,-;hg_99844.1	CAGE_peak_1_at_ERMP1_5end	0bp_to_ENST00000462592.4,ENST00000339450.8,ENST00000489219.4,ENST00000475005.1,NM_024896,uc033cks.1,uc003zjm.1,uc010mhs.1,uc003zjn.1,AK127218,BC136771,BC136773,BC144404_5end	Cluster001
p1@ERN1	3069	ERN1	hg19::chr17:62207487..62207511,-;hg_167556.1	CAGE_peak_1_at_ERN1_5end	0bp_to_ENST00000584041.1,ENST00000583028.1,NM_001433,uc002jdz.2_5end	Cluster001
p1@ERO1LB	3258	ERO1LB	hg19::chr1:236445251..236445266,-;hg_18229.1	CAGE_peak_1_at_ERO1LB_5end	0bp_to_AK315351_5end	Cluster001
p1@ERRFI1	3222	ERRFI1	hg19::chr1:8086360..8086378,-;hg_10097.1	CAGE_peak_1_at_ERRFI1_5end	0bp_to_ENST00000377482.8,AK096149_5end	Cluster001
p1@ERVK3-1	1019	ERVK3-1	hg19::chr19:58816734..58816764,+;hg_177828.1	CAGE_peak_1_at_ERVK3-1_5end	0bp_to_ENST00000427361.4,ENST00000610038.4,ENST00000434052.4,ENST00000608070.4,ENST00000609864.4,uc002qsa.3,uc002qsb.3,BC011670,AK054868_5end	Cluster001
p1@ERVMER34-1	3332	ERVMER34-1	hg19::chr4:53617584..53617606,-;hg_52115.1	CAGE_peak_1_at_ERVMER34-1_5end	19bp_to_ENST00000440542.1,AY189288_5end	Cluster001
p1@ESCO1	2202	ESCO1	hg19::chr18:19180606..19180673,-;hg_171312.1	CAGE_peak_1_at_ESCO1_5end	0bp_to_ENST00000580101.1,AB067498_5end	Cluster001
p1@ESF1	3276	ESF1	hg19::chr20:13765526..13765578,-;hg_186473.1	CAGE_peak_1_at_ESF1_5end	0bp_to_ENST00000202816.4,NM_016649,uc002woj.3,AK000375,AK022369,BC062214,BC104663_5end	Cluster001
p1@ESPN	3318	ESPN	hg19::chr1:6484829..6484843,+;hg_381.1	CAGE_peak_1_at_ESPN_5end	5bp_to_ENST00000377828.4,NM_031475,uc001amy.3,AL136880_5end	Cluster001
p1@ESYT2	3314	ESYT2	hg19::chr7:158622190..158622207,-;hg_87127.1	CAGE_peak_1_at_ESYT2_5end	3bp_to_AB033054_5end	Cluster001
p1@ETF1	130	ETF1	hg19::chr5:137878887..137878937,-;hg_63708.1	CAGE_peak_1_at_ETF1_5end	0bp_to_ENST00000499810.5,ENST00000572514.4,ENST00000507939.4,BC014269,X81625,AK312510,U90176_5end	Cluster001
p1@ETFA	223	ETFA	hg19::chr15:76603727..76603818,-;hg_151015.1	CAGE_peak_1_at_ETFA_5end	0bp_to_ENST00000557943.4,ENST00000433983.5,ENST00000267950.11,ENST00000560726.4,ENST00000559602.4,ENST00000560595.4,ENST00000560899.4,ENST00000559075.4,ENST00000560044.4,ENST00000559386.1,ENST00000560309.4,ENST00000561092.1,NM_001127716,NM_000126,uc002bbt.2,uc010bkq.1,AK292979,AK300044,BC015526,BC029995,J04058,BC095457,KJ891124,KR709379,KR709380,KR709381,KR709382,BT009796,AB529049,D28380_5end	Cluster001
p1@ETS1	3317	ETS1	hg19::chr11:128392085..128392232,-;hg_123098.1	CAGE_peak_1_at_ETS1_5end	0bp_to_ENST00000535549.4,ENST00000526145.5,ENST00000531611.4,ENST00000319397.6,NM_001162422,NM_005238,uc010sbs.1,uc009zch.2,uc009zcg.2,BC017314,AK291840,AK301405,X14798_5end	Cluster001
p1@ETS2	3281	ETS2	hg19::chr21:40177845..40177863,+;hg_189137.1	CAGE_peak_1_at_ETS2_5end	0bp_to_BC042954,AK315563_5end	Cluster001
p1@ETV3	3125	ETV3	hg19::chr1:157108130..157108173,-;hg_15262.1	CAGE_peak_1_at_ETV3_5end	0bp_to_ENST00000368192.7,L16464_5end	Cluster001
p1@ETV6	3111	ETV6	hg19::chr12:11802600..11802685,+;hg_124248.1	CAGE_peak_1_at_ETV6_5end	1bp_to_AK289441_5end	Cluster001
p1@ETV7	2313	ETV7	hg19::chr6:36355431..36355466,-;hg_73347.1	CAGE_peak_1_at_ETV7_5end	-1bp_to_BC035853_5end	Cluster001
p1@EVI5	501	EVI5	hg19::chr1:93250620..93250673,-;hg_13288.1	CAGE_peak_1_at_EVI5_5end	0bp_to_ENST00000474806.1_5end	Cluster001
p1@EVL	717	EVL	hg19::chr14:100531738..100531766,+;hg_141433.1	CAGE_peak_1_at_EVL_5end	0bp_to_ENST00000557023.1,ENST00000553771.4,ENST00000555706.4,ENST00000555048.4,NM_016337,uc001ygu.3,AK301379_5end	Cluster001
p1@EWSR1	2410	EWSR1	hg19::chr22:29664248..29664294,+;hg_191601.1	CAGE_peak_1_at_EWSR1_5end	0bp_to_ENST00000485037.4,ENST00000406548.4,ENST00000437155.5,ENST00000415761.4,ENST00000331029.10,X66899,BC000527,AK127624,CR456490_5end	Cluster001
p1@EXD3	1959	EXD3	hg19::chr9:140317605..140317663,-;hg_103363.1	CAGE_peak_1_at_EXD3_5end	0bp_to_ENST00000479452.4,ENST00000460390.5,ENST00000475006.1,ENST00000465160.2,AK094438,BC037355,BC033079,BC069205,BC039252,AK000440_5end	Cluster001
p1@EXOC3	769	EXOC3	hg19::chr5:443280..443314,+;hg_55484.1	CAGE_peak_1_at_EXOC3_5end	0bp_to_ENST00000510441.1_5end	Cluster001
p1@EXOC5	3195	EXOC5	hg19::chr14:57735528..57735639,-;hg_143406.1	CAGE_peak_1_at_EXOC5_5end	0bp_to_ENST00000413566.5,ENST00000340918.10,ENST00000555148.4,ENST00000554598.4,NM_006544,uc001xct.3,uc010trg.2,uc010trh.2,BC031298,BC041126,AK303531,AK295085,U85946,AK312523_5end	Cluster001
p1@EXOC6	1053	EXOC6	hg19::chr10:94608245..94608292,+;hg_106267.1	CAGE_peak_1_at_EXOC6_5end	0bp_to_ENST00000260762.9,AL832501,EF571007,AK315544,BC028395,CU688490,EU832839,GQ129240,KJ898998_5end	Cluster001
p1@EXOC8	2859	EXOC8	hg19::chr1:231473578..231473619,-;hg_17981.1	CAGE_peak_1_at_EXOC8_5end	0bp_to_ENST00000366645.1,NM_175876,AK096460_5end	Cluster001
p1@EXOSC2	630	EXOSC2	hg19::chr9:133569143..133569176,+;hg_99032.1	CAGE_peak_1_at_EXOSC2_5end	0bp_to_ENST00000546165.4,ENST00000430138.5,ENST00000490641.4,ENST00000372352.6,ENST00000372351.6,ENST00000372350.6,NR_104230,NM_001282709,NM_001282708,NM_014285,uc004bzu.3,uc033djg.1,uc011mbz.2,uc011mca.2,AK296605,AK001916,AK090512,AK022460,AK303163_5end	Cluster001
p1@EXOSC9	2392	EXOSC9	hg19::chr4:122722466..122722556,+;hg_49523.1	CAGE_peak_1_at_EXOSC9_5end	0bp_to_ENST00000243498.8,ENST00000509980.4,ENST00000379663.6,ENST00000513654.4,ENST00000511454.4,ENST00000509800.4,NM_001034194,NM_005033,uc003idz.3,uc003iea.3,AK301967,AJ505989,AJ517294,BX649106,BC142978,AK307548,BC012371_5end	Cluster001
p1@EXT1	3033	EXT1	hg19::chr8:119124045..119124097,-;hg_94579.1	CAGE_peak_1_at_EXT1_5end	0bp_to_ENST00000378204.5,NM_000127,uc003yok.2_5end	Cluster001
p1@EYA3	534	EYA3	hg19::chr1:28415078..28415165,-;hg_11313.1	CAGE_peak_1_at_EYA3_5end	0bp_to_ENST00000540618.4,ENST00000436342.5,ENST00000471498.4,NM_001990,NM_001282562,NM_001282561,NM_001282560,NR_104214,uc001bpi.2,uc010ofs.2,uc010oft.2,uc001bpj.3,uc001bpk.3,uc010ofu.2,BX648945,AK289805,AK295745,AK298129,BC029500,AK303664,DQ426872_5end	Cluster001
p1@EZH2	2820	EZH2	hg19::chr7:148581360..148581425,-;hg_86718.1	CAGE_peak_1_at_EZH2_5end	0bp_to_ENST00000492143.4,ENST00000320356.5,ENST00000483967.4,ENST00000498186.4,ENST00000483012.1,AB208895,BC010858,AK293239,AK314291,AK303585,AK303637_5end	Cluster001
p1@F3	3080	F3	hg19::chr1:95007302..95007322,-;hg_13404.1	CAGE_peak_1_at_F3_5end	0bp_to_ENST00000480356.1,AK312638,AK310918,AY940729_5end	Cluster001
p1@FA2H	3285	FA2H	hg19::chr16:74808685..74808702,-;hg_158133.1	CAGE_peak_1_at_FA2H_5end	0bp_to_BC002679,BC004263,BC017049_5end	Cluster001
p1@FABP4	2516	FABP4	hg19::chr8:82395461..82395478,-;hg_93765.1	CAGE_peak_1_at_FABP4_5end	0bp_to_ENST00000518669.4,ENST00000522659.1,NM_001442,uc003ycd.2,BC003672_5end	Cluster001
p1@FADS3	3303	FADS3	hg19::chr11:61659006..61659046,-;hg_120053.1	CAGE_peak_1_at_FADS3_5end	0bp_to_NM_021727,uc001nsm.4_5end	Cluster001
p1@FAF1	3337	FAF1	hg19::chr1:51425772..51425897,-;hg_12277.1	CAGE_peak_1_at_FAF1_5end	0bp_to_uc031uad.1,AK292840,AJ271408_5end	Cluster001
p1@FAF2	2013	FAF2	hg19::chr5:175875366..175875408,+;hg_60416.1	CAGE_peak_1_at_FAF2_5end	0bp_to_BC001069,AK304346,BC006145,BC014001,AB088120_5end	Cluster001
p1@FAHD2A	3404	FAHD2A	hg19::chr2:96068436..96068518,+;hg_21438.1	CAGE_peak_1_at_FAHD2A_5end	0bp_to_ENST00000445649.1,ENST00000447036.4,ENST00000233379.7,NM_016044,uc002sur.3,AF151863,BC009403,BC110911_5end	Cluster001
p1@FAM102A	3369	FAM102A	hg19::chr9:130743256..130743286,-;hg_102644.1	CAGE_peak_1_at_FAM102A_5end	445bp_to_NM_001035254,uc004bsx.2,AK058004_5end	Cluster001
p1@FAM107B	2890	FAM107B	hg19::chr10:14646391..14646408,-;hg_108396.1	CAGE_peak_1_at_FAM107B_5end	4bp_to_ENST00000468747.4_5end	Cluster001
p1@FAM110A	924	FAM110A	hg19::chr20:814377..814452,+;hg_183070.1	CAGE_peak_1_at_FAM110A_5end	0bp_to_ENST00000304189.5,ENST00000381939.1_5end	Cluster001
p1@FAM117A	3284	FAM117A	hg19::chr17:47841485..47841503,-;hg_166830.1	CAGE_peak_1_at_FAM117A_5end	0bp_to_ENST00000506156.1_5end	Cluster001
p1@FAM118B	728	FAM118B	hg19::chr11:126081662..126081700,+;hg_117492.1	CAGE_peak_1_at_FAM118B_5end	0bp_to_ENST00000528985.4,ENST00000529731.4,ENST00000360194.7,ENST00000530043.4,AK315615,AK024756,AK225081,BC001647_5end	Cluster001
p1@FAM120AOS	2585	FAM120AOS	hg19::chr9:96213828..96213901,-;hg_101497.1	CAGE_peak_1_at_FAM120AOS_5end	0bp_to_ENST00000423591.4,ENST00000476484.4,BC046183_5end	Cluster001
p1@FAM120B	3367	FAM120B	hg19::chr6:170615819..170615877,+;hg_71297.1	CAGE_peak_1_at_FAM120B_5end	0bp_to_ENST00000476287.2,ENST00000625626.1,AK056435,BC012177,AK296825,AK296730_5end	Cluster001
p1@FAM120C	2275	FAM120C	hg19::chrX:54209640..54209704,-;hg_199389.1	CAGE_peak_1_at_FAM120C_5end	0bp_to_ENST00000375180.5,ENST00000328235.4,NM_017848,AY150025,BC144081,BC136413,BC073166,AK000513_5end	Cluster001
p1@FAM122A	3226	FAM122A	hg19::chr9:71394945..71394988,+;hg_96809.1	CAGE_peak_1_at_FAM122A_5end	0bp_to_ENST00000394264.4,NM_138333,uc004agw.1,BC013062,AK304099,AK126379_5end	Cluster001
p1@FAM122B	192	FAM122B	hg19::chrX:133931171..133931269,-;hg_200604.1	CAGE_peak_1_at_FAM122B_5end	0bp_to_ENST00000298090.9,ENST00000343004.8,ENST00000493333.4,ENST00000611027.2,NM_001170757,NM_001166599,NM_001166600,uc004exr.3,uc022cel.1,uc011mvp.2,uc004exv.3,BC110846,AK124650,AK297720_5end	Cluster001
p1@FAM126A	3335	FAM126A	hg19::chr7:23053719..23053767,-;hg_83099.1	CAGE_peak_1_at_FAM126A_5end	0bp_to_ENST00000432176.5,ENST00000440481.4,ENST00000465661.1,BC018710_5end	Cluster001
p1@FAM126B	2766	FAM126B	hg19::chr2:201936328..201936416,-;hg_33200.1	CAGE_peak_1_at_FAM126B_5end	0bp_to_ENST00000418596.6,ENST00000286181.6,ENST00000498780.4,ENST00000452799.4,ENST00000446678.4,ENST00000474118.4,ENST00000485636.1,NM_173822,uc002uws.4,uc002uwu.3,uc002uwv.3,uc002uww.1,AL832346,AL832234,AL833403,BC039295,AK315104,AK124184_5end	Cluster001
p1@FAM129A	2716	FAM129A	hg19::chr1:184943573..184943595,-;hg_16289.1	CAGE_peak_1_at_FAM129A_5end	0bp_to_BC030531,AK311019,AK310557_5end	Cluster001
p1@FAM135A	3000	FAM135A	hg19::chr6:71123120..71123276,+;hg_68472.1	CAGE_peak_1_at_FAM135A_5end	0bp_to_ENST00000505769.4,ENST00000515323.4,ENST00000508844.4,ENST00000515280.4,ENST00000507085.4,ENST00000457062.5,CR749254_5end	Cluster001
p1@FAM136A	1036	FAM136A	hg19::chr2:70529150..70529179,-;hg_29030.1	CAGE_peak_1_at_FAM136A_5end	0bp_to_ENST00000430566.4,AL833147,BC026293,AK225148,BC014975_5end	Cluster001
p1@FAM13B	878	FAM13B	hg19::chr5:137368726..137368784,-;hg_63668.1	CAGE_peak_1_at_FAM13B_5end	0bp_to_ENST00000425075.5,ENST00000420893.5,BC041335,BC048965,AK314224_5end	Cluster001
p1@FAM160A2	1016	FAM160A2	hg19::chr11:6255849..6255882,-;hg_118397.1	CAGE_peak_1_at_FAM160A2_5end	0bp_to_BC030825,AL136723,AK291702_5end	Cluster001
p1@FAM160B1	723	FAM160B1	hg19::chr10:116581513..116581570,+;hg_107171.1	CAGE_peak_1_at_FAM160B1_5end	0bp_to_ENST00000369246.1_5end	Cluster001
p1@FAM168B	730	FAM168B	hg19::chr2:131850951..131851065,-;hg_30635.1	CAGE_peak_1_at_FAM168B_5end	0bp_to_ENST00000409185.4,ENST00000389915.3,NM_001009993,uc002tsd.3,BC066347,BC110642_5end	Cluster001
p1@FAM172A	2462	FAM172A	hg19::chr5:93447333..93447386,-;hg_62614.1	CAGE_peak_1_at_FAM172A_5end	0bp_to_ENST00000395965.6,ENST00000505869.4,ENST00000509163.4,AK295879,AK296683,AK296986_5end	Cluster001
p1@FAM175B	3232	FAM175B	hg19::chr10:126490369..126490395,+;hg_107552.1	CAGE_peak_1_at_FAM175B_5end	0bp_to_AK296677,D63877,BC008999_5end	Cluster001
p1@FAM178A	567	FAM178A	hg19::chr10:102672712..102672734,+;hg_106619.1	CAGE_peak_1_at_FAM178A_5end	0bp_to_ENST00000370271.6,AL833126,AL832343,BC015131,BC047715_5end	Cluster001
p1@FAM179B	1850	FAM179B	hg19::chr14:45431379..45431465,+;hg_139407.1	CAGE_peak_1_at_FAM179B_5end	0bp_to_ENST00000361577.6,ENST00000557423.4,ENST00000555607.1,ENST00000555945.1,ENST00000361462.5,NM_015091,NM_001308120,NR_131765,uc010anb.1,uc001wvu.3,uc001wvv.3,uc001wvw.3,uc010anc.3,AK295185,AB007883,CR749557,BC057255,AK096934,AK311034,AK307722,BX648723_5end	Cluster001
p1@FAM199X	3336	FAM199X	hg19::chrX:103411189..103411256,+;hg_197138.1	CAGE_peak_1_at_FAM199X_5end	-34bp_to_NM_207318,uc004elw.3,BC057847_5end	Cluster001
p1@FAM19A2	3135	FAM19A2	hg19::chr12:62653903..62653959,-;hg_131821.1	CAGE_peak_1_at_FAM19A2_5end	0bp_to_ENST00000549379.4,ENST00000552075.4,ENST00000548541.4,ENST00000547941.1,uc001sqy.3,CR749367_5end	Cluster001
p1@FAM206A	597	FAM206A	hg19::chr9:111696664..111696786,+;hg_97933.1	CAGE_peak_1_at_FAM206A_5end	0bp_to_ENST00000466200.1,ENST00000374624.6,NM_017832,uc004bdn.3,uc010mtr.3,AK000464,AK310297,BC051827,AF153417,CU677447,HQ448159,KJ894097_5end	Cluster001
p1@FAM208B	3287	FAM208B	hg19::chr10:5726764..5726849,+;hg_103652.1	CAGE_peak_1_at_FAM208B_5end	0bp_to_ENST00000328090.8,NM_017782,uc001iij.3,CR936780_5end	Cluster001
p1@FAM20C	3211	FAM20C	hg19::chr7:192561..192579,+;hg_76848.1	CAGE_peak_1_at_FAM20C_5end	390bp_to_ENST00000313766.5,NM_020223,uc003sip.3,AF533706,AB545605_5end	Cluster001
p1@FAM210A	1608	FAM210A	hg19::chr18:13726510..13726598,-;hg_171293.1	CAGE_peak_1_at_FAM210A_5end	0bp_to_ENST00000322247.6,ENST00000402563.4,ENST00000585785.1,ENST00000592976.4,NM_152352,NM_001098801,uc010dlh.3,uc010dli.3,uc002ksj.4,uc010dlj.3,AK055618,AK309506_5end	Cluster001
p1@FAM212B	3371	FAM212B	hg19::chr1:112281978..112282034,-;hg_13842.1	CAGE_peak_1_at_FAM212B_5end	0bp_to_ENST00000527570.1,ENST00000534365.1,AK055667,AK295012,BC031558_5end	Cluster001
p1@FAM217B	187	FAM217B	hg19::chr20:58515417..58515550,+;hg_185652.1	CAGE_peak_1_at_FAM217B_5end	0bp_to_ENST00000360816.6,ENST00000469084.4,NM_001190827,NM_022106,uc002ybc.3,uc010zzx.2,AK304220,BC020771_5end	Cluster001
p1@FAM219A	374	FAM219A	hg19::chr9:34458531..34458582,-;hg_100514.1	CAGE_peak_1_at_FAM219A_5end	0bp_to_ENST00000379089.4,ENST00000379087.4,ENST00000379084.4,ENST00000379081.4,ENST00000379080.4,ENST00000445726.4,ENST00000297620.7,ENST00000422409.4,ENST00000379078.1,NM_001184945,NM_001184943,NM_001184942,NM_001184941,NM_001184940,NM_147202,uc011lok.2,uc003zuj.3,uc022bgc.1,uc022bgd.1,uc011lol.2,uc003zul.3,uc003zuk.3,AK123887,BC041009,AK096350,AK294054,AK299882_5end	Cluster001
p1@FAM21A	3140	FAM21A	hg19::chr10:51827705..51827720,+;hg_104903.1	CAGE_peak_1_at_FAM21A_5end	0bp_to_AK304116_5end	Cluster001
p1@FAM21C	3314	FAM21C	hg19::chr10:46222680..46222738,+;hg_104794.1	CAGE_peak_1_at_FAM21C_5end	0bp_to_ENST00000336378.7,ENST00000623400.2,ENST00000420848.3,AK303048,AK293929,BC053887_5end	Cluster001
p1@FAM220A	882	FAM220A	hg19::chr7:6388537..6388611,-;hg_82646.1	CAGE_peak_1_at_FAM220A_5end	0bp_to_ENST00000313324.7,ENST00000616824.1,ENST00000530143.1,NM_001037163,uc003spu.3,AF533707,BC142977,BC006110,AK311878_5end	Cluster001
p1@FAM221A	1954	FAM221A	hg19::chr7:23719777..23719834,+;hg_77684.1	CAGE_peak_1_at_FAM221A_5end	0bp_to_ENST00000429719.4,ENST00000462546.4,ENST00000446234.5,ENST00000409653.4,ENST00000409994.3,AK127774,AL832127,BC026000,BC063130_5end	Cluster001
p1@FAM222A	3286	FAM222A	hg19::chr12:110151623..110151644,+;hg_127956.1	CAGE_peak_1_at_FAM222A_5end	389bp_to_ENST00000538780.1_5end	Cluster001
p1@FAM222B	2377	FAM222B	hg19::chr17:27169764..27169846,-;hg_165082.1	CAGE_peak_1_at_FAM222B_5end	0bp_to_ENST00000581407.4,ENST00000582266.4,ENST00000577376.4,ENST00000577682.4,ENST00000581229.4,ENST00000581381.4,ENST00000579381.1,AK001562,BX647766,AK057665,AK299477_5end	Cluster001
p1@FAM32A	3375	FAM32A	hg19::chr19:16296214..16296250,+;hg_174392.1	CAGE_peak_1_at_FAM32A_5end	0bp_to_ENST00000263384.10,ENST00000588367.4,ENST00000585831.4,uc002ndt.3,AK312058,BC000639,AL050157_5end	Cluster001
p1@FAM35A	643	FAM35A	hg19::chr10:88854926..88854985,+;hg_106019.1	CAGE_peak_1_at_FAM35A_5end	0bp_to_ENST00000298784.4,ENST00000298786.4,NM_019054,uc001kei.4,AK022978_5end	Cluster001
p1@FAM3C	551	FAM3C	hg19::chr7:121036337..121036429,-;hg_85906.1	CAGE_peak_1_at_FAM3C_5end	0bp_to_ENST00000359943.6,ENST00000412653.4,ENST00000426156.1,NM_001040020,NM_014888,uc003vjx.3,uc010lkm.3,D87120,BC024200,BC068526,AK290682,AK292731_5end	Cluster001
p1@FAM43A	3244	FAM43A	hg19::chr3:194406603..194406619,+;hg_40672.1	CAGE_peak_1_at_FAM43A_5end	3bp_to_NM_153690,uc003fuj.3_5end	Cluster001
p1@FAM46A	2549	FAM46A	hg19::chr6:82462377..82462405,-;hg_74533.1	CAGE_peak_1_at_FAM46A_5end	0bp_to_uc003pjh.1,BX648876,AJ420592,BC000683,AK000044_5end	Cluster001
p1@FAM46B	3252	FAM46B	hg19::chr1:27339317..27339375,-;hg_11213.1	CAGE_peak_1_at_FAM46B_5end	0bp_to_ENST00000289166.5,NM_052943,uc010ofj.2,BC012790,BC014160_5end	Cluster001
p1@FAM46C	3245	FAM46C	hg19::chr1:118148662..118148681,+;hg_4887.1	CAGE_peak_1_at_FAM46C_5end	0bp_to_AK000209,BC036516_5end	Cluster001
p1@FAM49A	2634	FAM49A	hg19::chr2:16847084..16847110,-;hg_27027.1	CAGE_peak_1_at_FAM49A_5end	0bp_to_ENST00000381323.6,ENST00000406434.4,AK055334,BC038971,AL136704_5end	Cluster001
p1@FAM49B	1575	FAM49B	hg19::chr8:130951991..130952083,-;hg_94993.1	CAGE_peak_1_at_FAM49B_5end	0bp_to_ENST00000519824.5,ENST00000522746.4,ENST00000522941.4,ENST00000520204.4,ENST00000520254.4,ENST00000519070.4,ENST00000518344.1,BC017297,AK130372_5end	Cluster001
p1@FAM53C	3258	FAM53C	hg19::chr5:137673945..137673961,+;hg_58758.1	CAGE_peak_1_at_FAM53C_5end	0bp_to_ENST00000511024.4,ENST00000513056.4,ENST00000511276.1,AK026729,AK315567,AK310378,AK027412_5end	Cluster001
p1@FAM57A	3383	FAM57A	hg19::chr17:635801..635856,+;hg_158687.1	CAGE_peak_1_at_FAM57A_5end	0bp_to_ENST00000301324.8,NM_024792,uc002frp.3,uc002frq.3,BC026023,AK292065,AK025935_5end	Cluster001
p1@FAM58A	2886	FAM58A	hg19::chrX:152864577..152864601,-;hg_200892.1	CAGE_peak_1_at_FAM58A_5end	0bp_to_BC032121_5end	Cluster001
p1@FAM63B	765	FAM63B	hg19::chr15:59063478..59063527,+;hg_146955.1	CAGE_peak_1_at_FAM63B_5end	0bp_to_ENST00000560289.4,ENST00000559228.4,BC060514,AK297291,AK075319,AB075509_5end	Cluster001
p1@FAM69A	3246	FAM69A	hg19::chr1:93426998..93427056,-;hg_13295.1	CAGE_peak_1_at_FAM69A_5end	0bp_to_BC070342_5end	Cluster001
p1@FAM73A	1563	FAM73A	hg19::chr1:78245303..78245351,+;hg_3610.1	CAGE_peak_1_at_FAM73A_5end	0bp_to_ENST00000370791.6,ENST00000443751.3,NM_001270384,NM_198549,uc010ork.3,uc001dhx.4,uc010orl.3,BX537792,BC130387,BC144167,AK296411,AK092412_5end	Cluster001
p1@FAM73B	3322	FAM73B	hg19::chr9:131798918..131798942,+;hg_98874.1	CAGE_peak_1_at_FAM73B_5end	0bp_to_ENST00000439290.4,ENST00000445183.4,uc004bwy.3,uc004bwz.3,AK074127,AK075421,AK301241_5end	Cluster001
p1@FAM76B	3039	FAM76B	hg19::chr11:95522907..95522989,-;hg_121876.1	CAGE_peak_1_at_FAM76B_5end	0bp_to_ENST00000358780.8,ENST00000543641.4,ENST00000545654.4,ENST00000542135.4,ENST00000538316.1,NM_144664,uc001pfn.2,uc001pfm.2,BC026013,AK021591_5end	Cluster001
p1@FAM81A	3301	FAM81A	hg19::chr15:59730348..59730435,+;hg_146987.1	CAGE_peak_1_at_FAM81A_5end	0bp_to_ENST00000288228.8,ENST00000559628.4,ENST00000558513.1,ENST00000557914.4,ENST00000560474.4,NM_152450,uc010uha.2,uc002agc.2,BC022537,AK299220,AK307975_5end	Cluster001
p1@FAM83D	3240	FAM83D	hg19::chr20:37555048..37555067,+;hg_184599.1	CAGE_peak_1_at_FAM83D_5end	0bp_to_AK303860_5end	Cluster001
p1@FAM83G	3357	FAM83G	hg19::chr17:18908040..18908108,-;hg_164841.1	CAGE_peak_1_at_FAM83G_5end	0bp_to_NM_001039999,uc002guw.3_5end	Cluster001
p1@FAM89A	2906	FAM89A	hg19::chr1:231175964..231176016,-;hg_17973.1	CAGE_peak_1_at_FAM89A_5end	0bp_to_ENST00000366654.4,NM_198552,uc001hui.2,BC009447_5end	Cluster001
p1@FAM89B	427	FAM89B	hg19::chr11:65339978..65340051,+;hg_115176.1	CAGE_peak_1_at_FAM89B_5end	0bp_to_ENST00000530349.1_5end	Cluster001
p1@FAM8A1	3149	FAM8A1	hg19::chr6:17600576..17600642,+;hg_66160.1	CAGE_peak_1_at_FAM8A1_5end	0bp_to_ENST00000259963.3,AK312814,AK296393,AF097027,BC047881,KJ893913_5end	Cluster001
p1@FAM91A1	1709	FAM91A1	hg19::chr8:124780672..124780764,+;hg_90492.1	CAGE_peak_1_at_FAM91A1_5end	0bp_to_ENST00000521166.4,ENST00000334705.10,AK300603,BC030520_5end	Cluster001
p1@FAM98B	783	FAM98B	hg19::chr15:38746307..38746388,+;hg_145871.1	CAGE_peak_1_at_FAM98B_5end	0bp_to_ENST00000397609.5,ENST00000491535.4,NM_173611,uc001zkb.2,uc001zkc.4,AK095745,BC093898_5end	Cluster001
p1@FARSB	540	FARSB	hg19::chr2:223520786..223520818,-;hg_34147.1	CAGE_peak_1_at_FARSB_5end	0bp_to_D84430,AF042346,AK291531,AF161521,BC008434,BC017783,BC022273,AK316497,KJ898147,CU676064,BC011261,AK001025_5end	Cluster001
p1@FAS	2062	FAS	hg19::chr10:90750493..90750633,+;hg_106096.1	CAGE_peak_1_at_FAS_5end	0bp_to_ENST00000357339.5,ENST00000488877.4,ENST00000494410.4,ENST00000479522.4,X83490,X83491,X83492,X83493,DQ894675,KJ890693,KR709616,KR709617,KR709618,KR709619_5end	Cluster001
p1@FASN	3359	FASN	hg19::chr17:80056099..80056119,-;hg_168922.1	CAGE_peak_1_at_FASN_5end	0bp_to_NM_004104,uc002kdu.3,BC063242,AB209988,U29344_5end	Cluster001
p1@FASTKD1	1231	FASTKD1	hg19::chr2:170430277..170430361,-;hg_31736.1	CAGE_peak_1_at_FASTKD1_5end	0bp_to_ENST00000453929.5,ENST00000438035.4,AK055892,AK130797,AK074302,AL832058,BC017950_5end	Cluster001
p1@FASTKD2	3297	FASTKD2	hg19::chr2:207630302..207630347,+;hg_24842.1	CAGE_peak_1_at_FASTKD2_5end	0bp_to_ENST00000403094.3,AK021557,AK001516,AL833877,AF223470_5end	Cluster001
p1@FASTKD3	2792	FASTKD3	hg19::chr5:7869108..7869173,-;hg_60871.1	CAGE_peak_1_at_FASTKD3_5end	0bp_to_ENST00000264669.8,ENST00000513658.4,ENST00000282110.7,ENST00000504695.1,ENST00000507572.1,NR_036553,NM_024091,NR_073608,uc003jeb.3,uc031sis.1,uc003jec.3,AK026927,AF161354_5end	Cluster001
p1@FASTKD5,p1@UBOX5	3299	FASTKD5,p1	hg19::chr20:3140490..3140543,-;hg_186127.1	CAGE_peak_1_at_FASTKD5,p1@UBOX5_5end	0bp_to_ENST00000449731.1,ENST00000380266.3,NM_021826,AB020667,AK022444,BC046122,AK222570,BC011856,BC007413,AK023211_5end	Cluster001
p1@FBN2	3302	FBN2	hg19::chr5:127873925..127873945,-;hg_63242.1	CAGE_peak_1_at_FBN2_5end	10bp_to_ENST00000502468.4,ENST00000620257.1,ENST00000514742.1,uc003kuw.5,AF193046_5end	Cluster001
p1@FBRS	3330	FBRS	hg19::chr16:30670618..30670728,+;hg_153693.1	CAGE_peak_1_at_FBRS_5end	112bp_to_NM_001105079_5end	Cluster001
p1@FBRSL1	2513	FBRSL1	hg19::chr12:133066726..133066797,+;hg_128819.1	CAGE_peak_1_at_FBRSL1_5end	360bp_to_NM_001142641,uc001ukf.3_5end	Cluster001
p1@FBXL12	3298	FBXL12	hg19::chr19:9929708..9929789,-;hg_179038.1	CAGE_peak_1_at_FBXL12_5end	0bp_to_ENST00000247977.7,ENST00000589626.4,ENST00000588922.4,ENST00000592067.1,ENST00000590277.1,ENST00000586469.1,NM_017703,uc002mme.3,uc002mmf.3,uc002mmg.3,AK000195,AK027004,AK093760_5end	Cluster001
p1@FBXL14	3069	FBXL14	hg19::chr12:1703711..1703733,-;hg_128929.1	CAGE_peak_1_at_FBXL14_5end	381bp_to_ENST00000339235.3,NM_152441,uc001qjh.3,BC028132_5end	Cluster001
p1@FBXL15	1048	FBXL15	hg19::chr10:104180580..104180605,+;hg_106717.1	CAGE_peak_1_at_FBXL15_5end	0bp_to_ENST00000425536.1_5end	Cluster001
p1@FBXL20	3357	FBXL20	hg19::chr17:37557846..37557920,-;hg_165601.1	CAGE_peak_1_at_FBXL20_5end	0bp_to_ENST00000264658.9,ENST00000583610.4,ENST00000394294.6,NM_032875,NM_001184906,uc002hrt.3,uc010cvu.3,uc032fht.1,AK291844,BC007557,DQ223959,AK123048,AK312612_5end	Cluster001
p1@FBXO11	3324	FBXO11	hg19::chr2:48133198..48133339,-;hg_28242.1	CAGE_peak_1_at_FBXO11_5end	267bp_to_ENST00000403359.6,NM_001190274,uc002rwe.3,uc002rwg.2_5end	Cluster001
p1@FBXO18	551	FBXO18	hg19::chr10:5932174..5932236,+;hg_103661.1	CAGE_peak_1_at_FBXO18_5end	0bp_to_ENST00000362091.7,ENST00000470089.4,AK095343,AF456237,BC113375,BC113377,AF454502_5end	Cluster001
p1@FBXO2	3259	FBXO2	hg19::chr1:11714479..11714493,-;hg_10300.1	CAGE_peak_1_at_FBXO2_5end	0bp_to_BC096747,AK313019_5end	Cluster001
p1@FBXO21	3066	FBXO21	hg19::chr12:117628253..117628308,-;hg_133500.1	CAGE_peak_1_at_FBXO21_5end	0bp_to_ENST00000427718.5,ENST00000330622.8,ENST00000551458.1,NM_015002,NM_033624,uc001twj.3,uc001twk.3,uc009zwq.3,BC034045,AB020682,BC042333,AK001699,BC091496,AK308141,AF174601,AK314573,AB384027_5end	Cluster001
p1@FBXO22	3147	FBXO22	hg19::chr15:76196234..76196299,+;hg_147839.1	CAGE_peak_1_at_FBXO22_5end	0bp_to_ENST00000565131.4,AK223500,BC039024,AK294311,BC008762,BC032540_5end	Cluster001
p1@FBXO28	2269	FBXO28	hg19::chr1:224301787..224301836,+;hg_8778.1	CAGE_peak_1_at_FBXO28_5end	0bp_to_ENST00000366862.8,ENST00000424254.5,ENST00000523990.1,NM_001136115,NR_049764,NM_015176,uc001hoh.3,uc010pvc.2,uc009xef.3,AK307892,AK001628,BC031576,AK303381,CU689186,JF432118,KJ893345_5end	Cluster001
p1@FBXO3	2907	FBXO3	hg19::chr11:33796039..33796077,-;hg_119226.1	CAGE_peak_1_at_FBXO3_5end	0bp_to_ENST00000265651.6,ENST00000530013.4,ENST00000530401.4,ENST00000534136.4,ENST00000532927.4,ENST00000529137.1,NM_012175,NM_033406,uc001muz.3,uc009ykb.3,uc001mva.1,uc001mvb.1,uc010rek.2,BC046110,AK001943,AL136625,BC039291,KJ893554,EU832324,EU832409,AK128454,AK304866,CU692298_5end	Cluster001
p1@FBXO31	1485	FBXO31	hg19::chr16:87417351..87417392,-;hg_158471.1	CAGE_peak_1_at_FBXO31_5end	0bp_to_ENST00000311635.10,ENST00000565593.1,ENST00000563956.1,AF428140,BC012748,BC002985_5end	Cluster001
p1@FBXO32	3260	FBXO32	hg19::chr8:124553437..124553453,-;hg_94732.1	CAGE_peak_1_at_FBXO32_5end	0bp_to_ENST00000517956.4,ENST00000443022.2,AK056986,EF143260_5end	Cluster001
p1@FBXO34	3235	FBXO34	hg19::chr14:55738082..55738176,+;hg_139727.1	CAGE_peak_1_at_FBXO34_5end	0bp_to_ENST00000554940.1,BC109120,BC109121,BX248268_5end	Cluster001
p1@FBXO38	3096	FBXO38	hg19::chr5:147763539..147763586,+;hg_59317.1	CAGE_peak_1_at_FBXO38_5end	0bp_to_ENST00000508326.4,ENST00000394370.6,ENST00000509411.4,ENST00000511080.4,AK308414,BC033454,AK024024_5end	Cluster001
p1@FBXO42	2743	FBXO42	hg19::chr1:16678914..16678989,-;hg_10535.1	CAGE_peak_1_at_FBXO42_5end	0bp_to_ENST00000375592.6,NM_018994,uc001ayg.3,BC063864,BC043410,AK055598,AK310671_5end	Cluster001
p1@FBXO6	2539	FBXO6	hg19::chr1:11724249..11724289,+;hg_628.1	CAGE_peak_1_at_FBXO6_5end	-42bp_to_BC020880_5end	Cluster001
p1@FBXO8	1339	FBXO8	hg19::chr4:175204765..175204843,-;hg_54915.1	CAGE_peak_1_at_FBXO8_5end	0bp_to_ENST00000503293.4,ENST00000515664.4,ENST00000513696.1,AF115514,AF201932,BC014679,AK026319,BC040456,AY358721,AK314483_5end	Cluster001
p1@FBXW2	500	FBXW2	hg19::chr9:123555655..123555712,-;hg_102306.1	CAGE_peak_1_at_FBXW2_5end	0bp_to_ENST00000608872.4,ENST00000453291.1,ENST00000476481.1,uc011lyc.1,uc004bkl.1,uc004bkn.2,BC018738,AK300066,AK022484,AK091860,AK314385_5end	Cluster001
p1@FBXW8	1697	FBXW8	hg19::chr12:117348742..117348822,+;hg_128256.1	CAGE_peak_1_at_FBXW8_5end	0bp_to_ENST00000309909.8,ENST00000455858.2,NM_153348,NM_012174,uc001twf.1,uc001twg.1,uc031zon.1,BC037296,AK289621,AF176707,BC075823_5end	Cluster001
p1@FCF1	748	FCF1	hg19::chr14:75179840..75179906,+;hg_140581.1	CAGE_peak_1_at_FCF1_5end	0bp_to_ENST00000554590.4,ENST00000341162.7,ENST00000556814.4,ENST00000554064.4,ENST00000534938.5,ENST00000553615.4,NM_015962,uc001xqe.1,uc001xqf.1,uc001xqh.3,uc001xqi.3,BC062726,BX647810,AK290666,BC022361,AK021636,BC080600,BX248271_5end	Cluster001
p1@FCHSD1	1992	FCHSD1	hg19::chr5:141030951..141030992,-;hg_63862.1	CAGE_peak_1_at_FCHSD1_5end	0bp_to_ENST00000435817.5,ENST00000519800.1,NM_033449,uc003llk.3,AY217346,AK000007_5end	Cluster001
p1@FCMR	1397	FCMR	hg19::chr1:207095279..207095310,-;hg_17111.1	CAGE_peak_1_at_FCMR_5end	0bp_to_ENST00000528654.1,ENST00000463473.2,ENST00000533312.1,AK292007,AK297053,AK301187_5end	Cluster001
p1@FDX1	174	FDX1	hg19::chr11:110300622..110300692,+;hg_116597.1	CAGE_peak_1_at_FDX1_5end	0bp_to_NM_004109,uc001pkx.3,BC010284_5end	Cluster001
p1@FDX1L	279	FDX1L	hg19::chr19:10426663..10426704,-;hg_179111.1	CAGE_peak_1_at_FDX1L_5end	0bp_to_ENST00000452032.5,ENST00000393708.3,ENST00000494368.4,ENST00000460631.4,ENST00000343376.7,ENST00000453681.1,ENST00000486454.1,NM_001031734,uc002mnx.1,uc002mny.1,AK097022,BC063460,AK300568,BC010155,AB528564_5end	Cluster001
p1@FDXR	1270	FDXR	hg19::chr17:72869087..72869135,-;hg_168021.1	CAGE_peak_1_at_FDXR_5end	0bp_to_ENST00000420580.5,ENST00000578473.4,ENST00000579482.4,ENST00000577509.4,ENST00000582944.4,ENST00000413947.5,ENST00000580492.4,ENST00000579543.1,ENST00000581219.1,ENST00000577932.1,ENST00000610946.1,BC002960,BC018911,AK098648,AK298908,BC063493,BC034763,AK094120,AK293210,AK301779,AK293208_5end	Cluster001
p1@FEM1B	891	FEM1B	hg19::chr15:68570062..68570147,+;hg_147389.1	CAGE_peak_1_at_FEM1B_5end	0bp_to_ENST00000306917.4,NM_015322,uc002arg.4,BC010122,BC014558_5end	Cluster001
p1@FEM1C	3210	FEM1C	hg19::chr5:114880431..114880487,-;hg_63017.1	CAGE_peak_1_at_FEM1C_5end	57bp_to_BC098385_5end	Cluster001
p1@FERMT2	3339	FERMT2	hg19::chr14:53417732..53417811,-;hg_143276.1	CAGE_peak_1_at_FERMT2_5end	0bp_to_ENST00000395631.5,ENST00000399304.6,AK291738,BX161467_5end	Cluster001
p1@FGD4	3328	FGD4	hg19::chr12:32638897..32638919,+;hg_124994.1	CAGE_peak_1_at_FGD4_5end	0bp_to_ENST00000531134.4,NM_001304481,uc001rlc.4,AK297025_5end	Cluster001
p1@FGF13	3286	FGF13	hg19::chrX:138287176..138287192,-;hg_200709.1	CAGE_peak_1_at_FGF13_5end	0bp_to_ENST00000626909.1,NM_001139498,NM_001139501,NM_001139500,uc004far.3,uc011mwj.2,uc011mwk.2,AK303685_5end	Cluster001
p1@FGF9	3197	FGF9	hg19::chr13:22245205..22245220,+;hg_134348.1	CAGE_peak_1_at_FGF9_5end	0bp_to_NM_002010,uc001uog.2,AK290792_5end	Cluster001
p1@FGFR1	3293	FGFR1	hg19::chr8:38326144..38326161,-;hg_92763.1	CAGE_peak_1_at_FGFR1_5end	0bp_to_ENST00000397091.8,ENST00000496296.4,AK222718,AK223126_5end	Cluster001
p1@FGFR1OP	3172	FGFR1OP	hg19::chr6:167412835..167412899,+;hg_71180.1	CAGE_peak_1_at_FGFR1OP_5end	0bp_to_ENST00000609590.1,ENST00000349556.4,AK294950,AK289846,BX647686,AK312791,BC011902_5end	Cluster001
p1@FGFR3	3314	FGFR3	hg19::chr4:1795012..1795028,+;hg_46574.1	CAGE_peak_1_at_FGFR3_5end	6bp_to_ENST00000481110.5,AB209441_5end	Cluster001
p1@FGGY	677	FGGY	hg19::chr1:59762730..59762773,+;hg_3043.1	CAGE_peak_1_at_FGGY_5end	0bp_to_AK315649,BC014947_5end	Cluster001
p1@FH	423	FH	hg19::chr1:241683001..241683066,-;hg_18286.1	CAGE_peak_1_at_FH_5end	0bp_to_ENST00000366560.3,U59309,BC003108,BC017444,U48857,AK312415,BT009839,EU176358,AB590519_5end	Cluster001
p1@FHL3	1069	FHL3	hg19::chr1:38471156..38471194,-;hg_11829.1	CAGE_peak_1_at_FHL3_5end	0bp_to_ENST00000485803.4,ENST00000373016.3,ENST00000475084.4,NM_004468,NM_001243878,uc001cck.3,uc001ccm.3,uc009vvl.2,BC014501,BC001351,BC011697,AK290641,AK309179_5end	Cluster001
p1@FILIP1L	2964	FILIP1L	hg19::chr3:99594998..99595024,-;hg_43476.1	CAGE_peak_1_at_FILIP1L_5end	0bp_to_ENST00000476723.1_5end	Cluster001
p1@FIP1L1,p1@PDGFRA	3372	FIP1L1,p1	hg19::chr4:54243798..54243854,+;hg_47623.1	CAGE_peak_1_at_FIP1L1,p1@PDGFRA_5end	0bp_to_ENST00000511376.4,ENST00000337488.9,ENST00000358575.8,ENST00000507922.4,NM_001134937,NM_001134938,NM_030917,uc003gzx.4,uc011bzt.1,uc003gzy.3,uc011bzu.2,uc003gzz.3,uc003haa.3,AK295737,BC110383,BC017724_5end	Cluster001
p1@FJX1	3068	FJX1	hg19::chr11:35639997..35640014,+;hg_113858.1	CAGE_peak_1_at_FJX1_5end	-9bp_to_BC049171,BC071898_5end	Cluster001
p1@FKBP14	3240	FKBP14	hg19::chr7:30066233..30066332,-;hg_83424.1	CAGE_peak_1_at_FKBP14_5end	0bp_to_ENST00000222803.8,ENST00000419018.1,ENST00000479939.1,AY358643,AK000738,AK309552,BC005206_5end	Cluster001
p1@FKBP1B	447	FKBP1B	hg19::chr2:24272576..24272619,+;hg_19172.1	CAGE_peak_1_at_FKBP1B_5end	0bp_to_ENST00000380986.7,ENST00000438630.4,NM_004116,NM_054033,uc002rer.3,uc002res.3,uc002ret.3,BC050998_5end	Cluster001
p1@FKBP4	3163	FKBP4	hg19::chr12:2904127..2904203,+;hg_123447.1	CAGE_peak_1_at_FKBP4_5end	0bp_to_AK313918,BC001786_5end	Cluster001
p1@FKBP5	3208	FKBP5	hg19::chr6:35656685..35656701,-;hg_73306.1	CAGE_peak_1_at_FKBP5_5end	0bp_to_ENST00000539068.4,NM_001145776,uc011dte.1,BX647390,AK302704,AK303356,AK222807,AK312422_5end	Cluster001
p1@FKRP	3127	FKRP	hg19::chr19:47249302..47249315,+;hg_176605.1	CAGE_peak_1_at_FKRP_5end	0bp_to_ENST00000596974.4,ENST00000601299.4,ENST00000318584.8,ENST00000595570.4,ENST00000593995.4,ENST00000600977.4,ENST00000598271.4,ENST00000597313.4,ENST00000593875.4,ENST00000391909.6,ENST00000600646.4,ENST00000600681.4,ENST00000600872.4,ENST00000602250.4,ENST00000595868.4,ENST00000600629.4,ENST00000602181.4,ENST00000593800.4,ENST00000600227.4,ENST00000600005.4,ENST00000594467.4,ENST0000059733…	Cluster001
p1@FLCN,p1@PLD6	3379	FLCN,p1	hg19::chr17:17140436..17140510,-;hg_164758.1	CAGE_peak_1_at_FLCN,p1@PLD6_5end	0bp_to_ENST00000427497.3,ENST00000285071.7,ENST00000389169.8,ENST00000417064.1,ENST00000389171.4,NM_144997,NM_144606,uc010cpn.3,uc002gra.4,uc002grb.4,uc002grc.2,AK309336,AF517523,BC015687,AK127912_5end	Cluster001
p1@FLJ31104	3329	FLJ31104	hg19::chr5:55290977..55291048,+;hg_56491.1	CAGE_peak_1_at_FLJ31104_5end	0bp_to_ENST00000500093.2,NR_102755,uc003jqs.3,BC039324_5end	Cluster001
p1@FLJ31945	3212	FLJ31945	hg19::chr13:50699797..50699825,+;hg_135150.1	CAGE_peak_1_at_FLJ31945_5end	127bp_to_ENST00000618151.1,AK056507_5end	Cluster001
p1@FLJ32255	2687	FLJ32255	hg19::chr5:42993416..42993491,-;hg_61526.1	CAGE_peak_1_at_FLJ32255_5end	0bp_to_NR_104643,uc003jnb.2,AK056817_5end	Cluster001
p1@FLNA	2251	FLNA	hg19::chrX:153599578..153599595,-;hg_201005.1	CAGE_peak_1_at_FLNA_5end	0bp_to_ENST00000369856.6,AB371579,AB371576,AB371574,AB191259,AB371575,AB371577,AB371578,AB191260_5end	Cluster001
p1@FLT1	3346	FLT1	hg19::chr13:29069256..29069272,-;hg_136580.1	CAGE_peak_1_at_FLT1_5end	0bp_to_ENST00000541932.4,ENST00000539099.1,NM_002019,NM_001160030,NM_001159920,NM_001160031,uc001usb.3,uc010aar.1,uc001usc.3,uc010tdp.1,uc001usd.3,EU360600,AK300392,AK309901,AK292936_5end	Cluster001
p1@FLVCR1	3247	FLVCR1	hg19::chr1:213031609..213031635,+;hg_8492.1	CAGE_peak_1_at_FLVCR1_5end	0bp_to_AK314481_5end	Cluster001
p1@FMNL2	3375	FMNL2	hg19::chr2:153191678..153191697,+;hg_23077.1	CAGE_peak_1_at_FMNL2_5end	54bp_to_ENST00000288670.12,NM_052905,uc002tye.3_5end	Cluster001
p1@FMNL3	3168	FMNL3	hg19::chr12:50101165..50101259,-;hg_130856.1	CAGE_peak_1_at_FMNL3_5end	0bp_to_ENST00000335154.8,ENST00000352151.8,NM_175736,NM_198900,uc001ruv.1,uc001ruw.1,BC159100,AB095934,AK128195_5end	Cluster001
p1@FMO4	3288	FMO4	hg19::chr1:171283311..171283329,+;hg_6606.1	CAGE_peak_1_at_FMO4_5end	0bp_to_NM_002022_5end	Cluster001
p1@FMR1	3245	FMR1	hg19::chrX:146993449..146993498,+;hg_197921.1	CAGE_peak_1_at_FMR1_5end	0bp_to_ENST00000440235.5,ENST00000218200.11,ENST00000370471.6,ENST00000621453.3,ENST00000616614.3,ENST00000370477.4,ENST00000621987.3,NM_001185082,NM_001185081,NM_001185076,NR_033700,NM_002024,NR_033699,NM_001185075,uc011mwz.2,uc004fcj.4,uc033eyv.1,uc033eyw.1,uc010nst.3,uc022cgc.1,uc022cgd.1,uc022cge.1,uc004fck.4,uc022cgf.1,uc022cgg.1,BC086957_5end	Cluster001
p1@FNBP4	3288	FNBP4	hg19::chr11:47788847..47788919,-;hg_119672.1	CAGE_peak_1_at_FNBP4_5end	0bp_to_ENST00000263773.8,BC037404,BC006557,AK054636_5end	Cluster001
p1@FNDC1	3311	FNDC1	hg19::chr6:159590423..159590438,+;hg_70935.1	CAGE_peak_1_at_FNDC1_5end	0bp_to_ENST00000297267.12,NM_032532,uc010kjv.3,DQ009660_5end	Cluster001
p1@FNDC3A	2897	FNDC3A	hg19::chr13:49684445..49684517,+;hg_135114.1	CAGE_peak_1_at_FNDC3A_5end	0bp_to_ENST00000398316.6,AJ749707,AB023187_5end	Cluster001
p1@FNDC3B	3334	FNDC3B	hg19::chr3:171757346..171757419,+;hg_39805.1	CAGE_peak_1_at_FNDC3B_5end	0bp_to_ENST00000421757.4,ENST00000415807.5,NM_022763,uc003fhx.3,uc003fhy.3,BC012204,AK223599_5end	Cluster001
p1@FNIP1	2363	FNIP1	hg19::chr5:131132658..131132719,-;hg_63276.1	CAGE_peak_1_at_FNIP1_5end	0bp_to_ENST00000514667.1,ENST00000510461.4,ENST00000511848.1,ENST00000623690.1,AF117947,AK292473,DQ145719,BC001956,BC020539_5end	Cluster001
p1@FNIP2	3061	FNIP2	hg19::chr4:159690128..159690187,+;hg_50314.1	CAGE_peak_1_at_FNIP2_5end	0bp_to_NM_020840,uc003iqd.2,uc003iqe.4_5end	Cluster001
p1@FNTA	997	FNTA	hg19::chr8:42911454..42911486,+;hg_88716.1	CAGE_peak_1_at_FNTA_5end	0bp_to_ENST00000527153.4,ENST00000533383.4,ENST00000533998.4,AK292121,L00634,BC084566,L10413_5end	Cluster001
p1@FOS	3189	FOS	hg19::chr14:75745523..75745537,+;hg_140628.1	CAGE_peak_1_at_FOS_5end	0bp_to_ENST00000554617.1,ENST00000556324.2,ENST00000554212.4,ENST00000535987.4,AK291326,AK298659,AK097379,BX647104_5end	Cluster001
p1@FOSB	3236	FOSB	hg19::chr19:45971246..45971265,+;hg_176434.1	CAGE_peak_1_at_FOSB_5end	0bp_to_ENST00000585836.4,ENST00000417353.5,ENST00000353609.6,ENST00000591858.4,ENST00000443841.5,ENST00000615753.3,ENST00000590335.1,NM_006732,NM_001114171,uc002pbw.3,uc010eka.1,uc010ekb.1,uc010ekc.3,uc010ekd.1,uc002pbx.4,uc010eke.3,uc002pby.4,uc010ekf.3,uc010ekg.3,EU178109,EU178110,EU178111,EU178112,EU178113,EU178114,EU178115,EU178116,L49169,AK097324,AK225070_5end	Cluster001
p1@FOSL1	3234	FOSL1	hg19::chr11:65667846..65667868,-;hg_120732.1	CAGE_peak_1_at_FOSL1_5end	0bp_to_AK293297,BC016648,AK222902_5end	Cluster001
p1@FOSL2	3091	FOSL2	hg19::chr2:28615716..28615733,+;hg_19441.1	CAGE_peak_1_at_FOSL2_5end	0bp_to_ENST00000264716.7,AK055579_5end	Cluster001
p1@FOXA3	3277	FOXA3	hg19::chr19:46367576..46367592,+;hg_176516.1	CAGE_peak_1_at_FOXA3_5end	0bp_to_AK223473_5end	Cluster001
p1@FOXD1	3276	FOXD1	hg19::chr5:72744594..72744609,-;hg_62060.1	CAGE_peak_1_at_FOXD1_5end	243bp_to_NM_004472,uc032uyj.1,U59832_5end	Cluster001
p1@FOXI3	3299	FOXI3	hg19::chr2:88752207..88752218,-;hg_29599.1	CAGE_peak_1_at_FOXI3_5end	34bp_to_ENST00000428390.2_5end	Cluster001
p1@FOXJ1	3275	FOXJ1	hg19::chr17:74137321..74137337,-;hg_168178.1	CAGE_peak_1_at_FOXJ1_5end	-34bp_to_BC046460_5end	Cluster001
p1@FOXJ2	150	FOXJ2	hg19::chr12:8185288..8185339,+;hg_123942.1	CAGE_peak_1_at_FOXJ2_5end	0bp_to_ENST00000162391.6_5end	Cluster001
p1@FOXJ3	1013	FOXJ3	hg19::chr1:42800860..42800912,-;hg_11987.1	CAGE_peak_1_at_FOXJ3_5end	0bp_to_ENST00000361776.4,ENST00000361346.4,ENST00000445886.4,NM_001198852,NM_014947,uc001chf.3,uc001chh.2,BC151828,BC063298,BC014182_5end	Cluster001
p1@FOXK2	1414	FOXK2	hg19::chr17:80477571..80477637,+;hg_163527.1	CAGE_peak_1_at_FOXK2_5end	0bp_to_ENST00000473637.5,ENST00000622867.3,ENST00000335255.8,NM_004514,uc002kfm.1,uc002kfn.3,uc010diu.3,U58196,U58197,U58198_5end	Cluster001
p1@FOXP4	3345	FOXP4	hg19::chr6:41514078..41514158,+;hg_67752.1	CAGE_peak_1_at_FOXP4_5end	6bp_to_ENST00000373063.6,ENST00000373060.4,NM_138457,NM_001012427,NM_001012426,uc003oql.3,uc003oqm.3,uc003oqn.3,BC040962_5end	Cluster001
p1@FOXQ1	3269	FOXQ1	hg19::chr6:1312325..1312340,+;hg_65422.1	CAGE_peak_1_at_FOXQ1_5end	335bp_to_NM_033260,uc003mtl.4,BC053850_5end	Cluster001
p1@FRAT1	3275	FRAT1	hg19::chr10:99079008..99079060,+;hg_106427.1	CAGE_peak_1_at_FRAT1_5end	0bp_to_ENST00000371021.4,NM_005479,uc001knc.1,AK307245,U58975,BC034476_5end	Cluster001
p1@FRAT2	3288	FRAT2	hg19::chr10:99094458..99094500,-;hg_110928.1	CAGE_peak_1_at_FRAT2_5end	0bp_to_ENST00000371019.3_5end	Cluster001
p1@FRG2C	3065	FRG2C	hg19::chr3:75713478..75713482,+;hg_37346.1	CAGE_peak_1_at_FRG2C_5end	0bp_to_ENST00000308062.6,ENST00000464571.1_5end	Cluster001
p1@FRMD8	1033	FRMD8	hg19::chr11:65154082..65154139,+;hg_115076.1	CAGE_peak_1_at_FRMD8_5end	0bp_to_ENST00000531296.1,ENST00000528854.1,ENST00000533782.4,ENST00000355991.8,ENST00000416776.5,ENST00000526201.1,BC021094,AK074850,BC033851,AK056778,BC044658,AK291678,AK304363,BC051695_5end	Cluster001
p1@FRS2	3342	FRS2	hg19::chr12:69864149..69864222,+;hg_126712.1	CAGE_peak_1_at_FRS2_5end	0bp_to_ENST00000549921.4,ENST00000550316.4,ENST00000548154.4,ENST00000547414.4,ENST00000550389.4,ENST00000550937.4,ENST00000549092.4,ENST00000550169.4,BC021562,AK312477_5end	Cluster001
p1@FRYL	3137	FRYL	hg19::chr4:48782259..48782335,-;hg_52094.1	CAGE_peak_1_at_FRYL_5end	0bp_to_ENST00000358350.7,ENST00000507711.4,ENST00000505437.4,ENST00000514783.4,ENST00000509886.4,NM_015030,uc003gyh.1,uc003gyk.3,uc003gym.1,uc003gyn.3,BC050336,AL833444,BC040987_5end	Cluster001
p1@FSCN1	3262	FSCN1	hg19::chr7:5632436..5632454,+;hg_77113.1	CAGE_peak_1_at_FSCN1_5end	0bp_to_ENST00000382361.6,AK095254,AK316607,BC006304_5end	Cluster001
p1@FSD1L	2889	FSD1L	hg19::chr9:108210279..108210435,+;hg_97843.1	CAGE_peak_1_at_FSD1L_5end	0bp_to_ENST00000374710.6,ENST00000469022.4,ENST00000481272.4,ENST00000484973.4,ENST00000394926.6,ENST00000480279.1,NM_031919,NM_001287192,NM_001287191,NM_001145313,uc004bcp.4,uc011lvv.2,uc011lvw.2,uc033ded.1,AF088031,AK299350,AK299491,AK296433_5end	Cluster001
p1@FSTL3	3266	FSTL3	hg19::chr19:676385..676403,+;hg_172725.1	CAGE_peak_1_at_FSTL3_5end	0bp_to_NM_005860,uc002lpk.1,AK313341,AK291958,BC005839_5end	Cluster001
p1@FUBP1	3276	FUBP1	hg19::chr1:78444738..78444773,-;hg_12909.1	CAGE_peak_1_at_FUBP1_5end	0bp_to_ENST00000294623.7,ENST00000370768.5,BC017247,AK303568,AK301581,AK300032_5end	Cluster001
p1@FUBP3	3235	FUBP3	hg19::chr9:133454943..133455020,+;hg_99027.1	CAGE_peak_1_at_FUBP3_5end	0bp_to_ENST00000319725.9,NM_003934,uc004bzq.1,uc010mzd.1,uc004bzr.1,AK295155,BC137338,BC137340,U69127,BC007874_5end	Cluster001
p1@FURIN	951	FURIN	hg19::chr15:91411810..91411828,+;hg_148487.1	CAGE_peak_1_at_FURIN_5end	0bp_to_ENST00000268171.6,NM_002569,uc002bpu.2_5end	Cluster001
p1@FUS	3220	FUS	hg19::chr16:31191456..31191463,+;hg_153778.1	CAGE_peak_1_at_FUS_5end	0bp_to_ENST00000566605.4,ENST00000487045.5,ENST00000380244.6,S62138,AK130774,S62140,AK301110,AK098774,AK290936,AK299129_5end	Cluster001
p1@FUT4	2701	FUT4	hg19::chr11:94277542..94277569,+;hg_116265.1	CAGE_peak_1_at_FUT4_5end	49bp_to_M58596_5end	Cluster001
p1@FUT8	3125	FUT8	hg19::chr14:65879437..65879538,+;hg_140167.1	CAGE_peak_1_at_FUT8_5end	0bp_to_NR_038170,uc001xip.3,uc001xiq.3,Y17978,Y17979_5end	Cluster001
p1@FXR1	2822	FXR1	hg19::chr3:180630444..180630471,+;hg_39966.1	CAGE_peak_1_at_FXR1_5end	0bp_to_ENST00000479176.4,ENST00000491062.4,ENST00000468861.4,ENST00000445140.5,ENST00000472339.4,BC010382,AK297254,AK294603,AK297331,AK292633,AK225334,U25165,BC028983,AM393164,AM393496,AM393057_5end	Cluster001
p1@FYN	3108	FYN	hg19::chr6:112194622..112194662,-;hg_75145.1	CAGE_peak_1_at_FYN_5end	0bp_to_ENST00000354650.6,ENST00000368678.7,ENST00000523238.4,NM_002037,uc003pvk.3,M14333_5end	Cluster001
p1@FYTTD1	3087	FYTTD1	hg19::chr3:197476726..197476844,+;hg_40778.1	CAGE_peak_1_at_FYTTD1_5end	0bp_to_ENST00000412924.4,ENST00000418169.4,AK027672,AL136558,AK315019,AJ344094,AK296283,AB528139,AM393053,CR533502_5end	Cluster001
p1@FZD4	3234	FZD4	hg19::chr11:86666427..86666450,-;hg_121756.1	CAGE_peak_1_at_FZD4_5end	0bp_to_ENST00000531380.1,NM_012193,uc001pce.3,AB032417,AK292768_5end	Cluster001
p1@FZD5	3209	FZD5	hg19::chr2:208634613..208634638,-;hg_33424.1	CAGE_peak_1_at_FZD5_5end	327bp_to_ENST00000295417.3_5end	Cluster001
p1@FZD9	3246	FZD9	hg19::chr7:72848092..72848130,+;hg_79011.1	CAGE_peak_1_at_FZD9_5end	0bp_to_ENST00000344575.4,NM_003508,uc003tyb.3,BC026333_5end	Cluster001
p1@FZR1	1497	FZR1	hg19::chr19:3506261..3506351,+;hg_173205.1	CAGE_peak_1_at_FZR1_5end	0bp_to_ENST00000441788.5,NM_016263,uc002lxt.2,BC013413_5end	Cluster001
p1@G0S2	3199	G0S2	hg19::chr1:209848749..209848764,+;hg_8339.1	CAGE_peak_1_at_G0S2_5end	1bp_to_ENST00000367029.4,BC009694_5end	Cluster001
p1@G2E3	3304	G2E3	hg19::chr14:31028348..31028392,+;hg_139094.1	CAGE_peak_1_at_G2E3_5end	0bp_to_ENST00000550944.4,ENST00000544007.4,ENST00000438909.5,ENST00000552488.1,AK093536,AK295571,AK296872,AK225346,AK000340,BC008436,AB037754,BC000973_5end	Cluster001
p1@G3BP1	825	G3BP1	hg19::chr5:151151505..151151523,+;hg_59678.1	CAGE_peak_1_at_G3BP1_5end	0bp_to_ENST00000518726.4,ENST00000519832.1,ENST00000507878.5,ENST00000517947.4,ENST00000522367.4,ENST00000520177.4,AK311635,AK309172,AK312572,BC006997,AK300098,AK222606,BX647869,AK130003_5end	Cluster001
p1@GAB1	3201	GAB1	hg19::chr4:144258021..144258052,+;hg_49841.1	CAGE_peak_1_at_GAB1_5end	0bp_to_ENST00000262994.7,AK289767,BC064848_5end	Cluster001
p1@GAB3	272	GAB3	hg19::chrX:153979315..153979373,-;hg_201061.1	CAGE_peak_1_at_GAB3_5end	0bp_to_ENST00000369575.6,ENST00000369568.7,ENST00000424127.2,NM_001081573,NM_080612,NM_001282283,uc004fmj.2,uc004fmk.2,uc010nve.2,AY057989,AK126283,AK307927_5end	Cluster001
p1@GABPB1	2097	GABPB1	hg19::chr15:50647274..50647336,-;hg_149865.1	CAGE_peak_1_at_GABPB1_5end	0bp_to_ENST00000543881.4,BC050702,AK303901,BC016910,D13316_5end	Cluster001
p1@GABPB1-AS1	3366	GABPB1-AS1	hg19::chr15:50647118..50647203,+;hg_146610.1	CAGE_peak_1_at_GABPB1-AS1_5end	0bp_to_ENST00000619314.1,BC014238_5end	Cluster001
p1@GADD45A	3261	GADD45A	hg19::chr1:68150874..68150890,+;hg_3412.1	CAGE_peak_1_at_GADD45A_5end	0bp_to_ENST00000370985.3_5end	Cluster001
p1@GADD45B	2862	GADD45B	hg19::chr19:2476116..2476132,+;hg_173098.1	CAGE_peak_1_at_GADD45B_5end	0bp_to_ENST00000586759.1,ENST00000592937.1,ENST00000215631.7,NM_015675,uc002lwb.2,AK293087_5end	Cluster001
p1@GADD45G	3160	GADD45G	hg19::chr9:92219919..92219934,+;hg_97301.1	CAGE_peak_1_at_GADD45G_5end	0bp_to_ENST00000252506.9,NM_006705,uc004aqq.3,AY845250,AK313689_5end	Cluster001
p1@GAK	571	GAK	hg19::chr4:926069..926123,-;hg_51033.1	CAGE_peak_1_at_GAK_5end	0bp_to_ENST00000314167.7,ENST00000507580.4,ENST00000502656.4,ENST00000512325.2,ENST00000628912.1,BC063606,BC008668,AK299554,AK309413_5end	Cluster001
p1@GAL	2804	GAL	hg19::chr11:68452002..68452019,+;hg_115561.1	CAGE_peak_1_at_GAL_5end	16bp_to_BC030241_5end	Cluster001
p1@GALE	502	GALE	hg19::chr1:24127235..24127253,-;hg_11004.1	CAGE_peak_1_at_GALE_5end	0bp_to_ENST00000459934.4,ENST00000470383.1,ENST00000466250.4,AK307354,AK096127_5end	Cluster001
p1@GALK2	673	GALK2	hg19::chr15:49447947..49448036,+;hg_146559.1	CAGE_peak_1_at_GALK2_5end	0bp_to_ENST00000559963.4,ENST00000327171.6,ENST00000560654.4,ENST00000558775.4,ENST00000561074.4,ENST00000559040.1,NM_001001556,uc001zxi.2,AF461816,AL832745_5end	Cluster001
p1@GALNT1	3144	GALNT1	hg19::chr18:33161698..33161709,+;hg_169945.1	CAGE_peak_1_at_GALNT1_5end	0bp_to_ENST00000591924.4_5end	Cluster001
p1@GALNT10	3295	GALNT10	hg19::chr5:153570285..153570308,+;hg_59725.1	CAGE_peak_1_at_GALNT10_5end	0bp_to_ENST00000425427.5,ENST00000297107.9,ENST00000520647.4,ENST00000521786.4,NM_198321,uc003lvg.1,uc003lvh.3,uc010jic.3,BC050333_5end	Cluster001
p1@GALNT11	2864	GALNT11	hg19::chr7:151722712..151722873,+;hg_82123.1	CAGE_peak_1_at_GALNT11_5end	0bp_to_ENST00000482812.1,ENST00000430044.5,ENST00000431668.1,ENST00000446096.4,ENST00000447778.4,NM_001304514,NM_022087,uc010lqg.1,uc011kvm.1,AK298911,AK025287_5end	Cluster001
p1@GALNT12	1005	GALNT12	hg19::chr9:101569944..101569973,+;hg_97614.1	CAGE_peak_1_at_GALNT12_5end	7bp_to_AB527376,BC148409,BC148739_5end	Cluster001
p1@GALNT18	3238	GALNT18	hg19::chr11:11643540..11643566,-;hg_118683.1	CAGE_peak_1_at_GALNT18_5end	0bp_to_ENST00000227756.4,NM_198516,uc001mjo.2,BC037341,AK055111,BC060864_5end	Cluster001
p1@GALNT2	2944	GALNT2	hg19::chr1:230202936..230203001,+;hg_9019.1	CAGE_peak_1_at_GALNT2_5end	0bp_to_ENST00000366672.4,NM_004481,NR_120373,uc010pvz.1,uc010pwa.1,BC041120,AK296886_5end	Cluster001
p1@GAN	3351	GAN	hg19::chr16:81348528..81348578,+;hg_155151.1	CAGE_peak_1_at_GAN_5end	0bp_to_ENST00000568107.2,NM_022041,uc002fgo.3,AK095378,AF291673_5end	Cluster001
p1@GANC	3249	GANC	hg19::chr15:42565393..42565455,+;hg_146235.1	CAGE_peak_1_at_GANC_5end	0bp_to_ENST00000561871.1_5end	Cluster001
p1@GAPVD1	1651	GAPVD1	hg19::chr9:128024067..128024130,+;hg_98504.1	CAGE_peak_1_at_GAPVD1_5end	0bp_to_ENST00000497580.4,ENST00000461379.4,ENST00000394084.4,ENST00000469528.4,ENST00000394105.5,ENST00000470056.4,ENST00000394083.5,NM_001282680,NM_015635,NM_001282679,uc004bpo.4,uc011lzs.2,uc033dho.1,uc004bpq.4,uc010mwx.4,AK294542,AK296381,BC110990,AK056493_5end	Cluster001
p1@GART	908	GART	hg19::chr21:34914394..34914440,-;hg_190259.1	CAGE_peak_1_at_GART_5end	0bp_to_ENST00000361093.8,AK292897,X54199,BC107712,BC038958_5end	Cluster001
p1@GAS2L3	3277	GAS2L3	hg19::chr12:100967420..100967502,+;hg_127582.1	CAGE_peak_1_at_GAS2L3_5end	0bp_to_ENST00000266754.8,ENST00000547754.4,ENST00000547739.1,NM_174942,NM_001303130,uc001thu.3,uc009zty.3,AK315189,BC043366_5end	Cluster001
p1@GAS5	3116	GAS5	hg19::chr1:173837113..173837137,-;hg_15969.1	CAGE_peak_1_at_GAS5_5end	0bp_to_ENST00000449289.4,ENST00000452197.4,ENST00000450589.4,ENST00000412059.4,ENST00000431268.4,ENST00000436656.4,ENST00000449589.4,ENST00000455838.4,ENST00000416952.4,ENST00000456293.4,ENST00000443799.4,ENST00000421068.4,ENST00000458220.1,NR_002578,uc001gjj.3,uc001gjk.3,AL110141,BC038733_5end	Cluster001
p1@GATAD1	560	GATAD1	hg19::chr7:92076740..92076834,+;hg_79528.1	CAGE_peak_1_at_GATAD1_5end	0bp_to_ENST00000287957.3,NR_052016,NM_021167,uc031syi.1,uc003ulx.2,BC019350,AK315788,AK026142_5end	Cluster001
p1@GATAD2A	1622	GATAD2A	hg19::chr19:19516561..19516644,+;hg_174794.1	CAGE_peak_1_at_GATAD2A_5end	0bp_to_ENST00000457895.5_5end	Cluster001
p1@GBA2	489	GBA2	hg19::chr9:35749162..35749242,-;hg_100654.1	CAGE_peak_1_at_GBA2_5end	0bp_to_ENST00000378103.6,ENST00000378094.4,NM_020944,uc003zxw.3,uc011lpc.1,BC011363,AJ309567,AB046825_5end	Cluster001
p1@GBE1	3245	GBE1	hg19::chr3:81810788..81810811,-;hg_43239.1	CAGE_peak_1_at_GBE1_5end	0bp_to_AK297939,AK312245_5end	Cluster001
p1@GBF1	3333	GBF1	hg19::chr10:104005272..104005302,+;hg_106697.1	CAGE_peak_1_at_GBF1_5end	0bp_to_ENST00000369983.3,BC094763,AK025330_5end	Cluster001
p1@GBP1P1	1490	GBP1P1	hg19::chr1:89873230..89873276,+;hg_3958.1	CAGE_peak_1_at_GBP1P1_5end	0bp_to_ENST00000513638.4,NR_003133,uc009wcy.1,AK309962_5end	Cluster001
p1@GBP2	668	GBP2	hg19::chr1:89591749..89591816,-;hg_13155.1	CAGE_peak_1_at_GBP2_5end	0bp_to_ENST00000370466.3,AK226018,AK057968,BC073163,AK314325,BC022272_5end	Cluster001
p1@GBP4	2162	GBP4	hg19::chr1:89664595..89664636,-;hg_13164.1	CAGE_peak_1_at_GBP4_5end	0bp_to_ENST00000355754.6,NM_052941,uc001dnb.3,AK312417,BC017889,BC008421_5end	Cluster001
p1@GBP5	2579	GBP5	hg19::chr1:89738528..89738557,-;hg_13180.1	CAGE_peak_1_at_GBP5_5end	0bp_to_NM_001134486,NM_052942,uc001dnc.3,uc001dnd.3,AF430642,BC031639_5end	Cluster001
p1@GCC1	2924	GCC1	hg19::chr7:127225620..127225679,-;hg_86035.1	CAGE_peak_1_at_GCC1_5end	0bp_to_ENST00000321407.2,NM_024523,uc003vma.3,BC014100,DQ601548_5end	Cluster001
p1@GCC2	2877	GCC2	hg19::chr2:109065634..109065692,+;hg_21871.1	CAGE_peak_1_at_GCC2_5end	0bp_to_ENST00000467566.1,ENST00000478207.1,ENST00000409821.4,BC037774_5end	Cluster001
p1@GCH1	2773	GCH1	hg19::chr14:55369533..55369551,-;hg_143346.1	CAGE_peak_1_at_GCH1_5end	0bp_to_ENST00000622544.3,ENST00000395514.4,ENST00000536224.2,NM_000161,NM_001024071,NM_001024070,NM_001024024,uc001xbh.1,uc001xbi.1,uc001xbj.1,uc001xbk.1,uc010aol.1,uc001xbl.1,U66097_5end	Cluster001
p1@GCLC	3181	GCLC	hg19::chr6:53409890..53409906,-;hg_74023.1	CAGE_peak_1_at_GCLC_5end	0bp_to_AK304288_5end	Cluster001
p1@GCN1L1	1917	GCN1L1	hg19::chr12:120632505..120632533,-;hg_133596.1	CAGE_peak_1_at_GCN1L1_5end	0bp_to_ENST00000300648.6,NM_006836,uc001txo.3,BC153881,D86973_5end	Cluster001
p1@GCNT1	2807	GCNT1	hg19::chr9:79074077..79074150,+;hg_97000.1	CAGE_peak_1_at_GCNT1_5end	0bp_to_ENST00000480311.4,ENST00000376730.4,AY196294,AY196295,AL832647_5end	Cluster001
p1@GDF15	2905	GDF15	hg19::chr19:18496957..18496977,+;hg_174653.1	CAGE_peak_1_at_GDF15_5end	0bp_to_ENST00000252809.3,NM_004864,uc002niv.2,AK225431,AK225425,AK291530,AB000584_5end	Cluster001
p1@GEM	3229	GEM	hg19::chr8:95274536..95274555,-;hg_93986.1	CAGE_peak_1_at_GEM_5end	0bp_to_ENST00000521817.1,NM_005261,NM_181702,uc003ygi.3,uc003ygj.3,BC022010,AK314017_5end	Cluster001
p1@GEMIN8P4	3260	GEMIN8P4	hg19::chr1:90460534..90460551,-;hg_13205.1	CAGE_peak_1_at_GEMIN8P4_5end	10bp_to_NR_002830,uc001dno.3,BC053364_5end	Cluster001
p1@GET4	3290	GET4	hg19::chr7:916210..916272,+;hg_76882.1	CAGE_peak_1_at_GET4_5end	0bp_to_BC003550,AK023560_5end	Cluster001
p1@GFM1	1801	GFM1	hg19::chr3:158362299..158362422,+;hg_39508.1	CAGE_peak_1_at_GFM1_5end	0bp_to_ENST00000478576.4,ENST00000478254.4,ENST00000264263.8,NM_024996,NM_001308166,NM_001308164,uc003fcd.3,uc003fce.3,AK000780,AF367998,AF309777,BC049210,AK315031,CU690604,KJ895090,KR711044,KR711045,KR711046_5end	Cluster001
p1@GFM2	2633	GFM2	hg19::chr5:74062931..74062980,-;hg_62094.1	CAGE_peak_1_at_GFM2_5end	0bp_to_ENST00000345239.5,ENST00000427854.5,ENST00000506778.1,AF111808,AY453587,BC030612,AK315705,AK025314,AK308422_5end	Cluster001
p1@GFOD1	2067	GFOD1	hg19::chr6:13487825..13487878,-;hg_71837.1	CAGE_peak_1_at_GFOD1_5end	0bp_to_NM_018988,NM_001242629,uc003nat.2,uc021ylu.1_5end	Cluster001
p1@GFPT2	3266	GFPT2	hg19::chr5:179780312..179780343,-;hg_65298.1	CAGE_peak_1_at_GFPT2_5end	0bp_to_ENST00000518158.4,ENST00000503546.1,NM_005110,uc003mlw.1,BC000012,AK022507,AB016789,AK314551_5end	Cluster001
p1@GGNBP2	2307	GGNBP2	hg19::chr17:34900745..34900821,+;hg_160430.1	CAGE_peak_1_at_GGNBP2_5end	0bp_to_ENST00000611219.1,ENST00000617860.3,ENST00000618837.3,AK292161,AK024883,AF268387_5end	Cluster001
p1@GIGYF2	856	GIGYF2	hg19::chr2:233562028..233562056,+;hg_26014.1	CAGE_peak_1_at_GIGYF2_5end	0bp_to_ENST00000484409.1,ENST00000492910.4,ENST00000488629.4,ENST00000464402.4,ENST00000490612.4,ENST00000475359.4,ENST00000421433.4,ENST00000425040.4,ENST00000430720.4,ENST00000409547.4,ENST00000423659.4,ENST00000409196.6,ENST00000488734.4,ENST00000409451.6,BX647505,AK297162,AK001739,AK299418,AY176045,BX538172,AB014542,BC146775_5end	Cluster001
p1@GIMAP2	2532	GIMAP2	hg19::chr7:150382781..150382815,+;hg_81964.1	CAGE_peak_1_at_GIMAP2_5end	0bp_to_ENST00000487388.1,ENST00000223293.8,ENST00000474605.1,NM_015660,uc003who.3,AK074199,BC013934,AL110151_5end	Cluster001
p1@GIMAP5	2841	GIMAP5	hg19::chr7:150434653..150434726,+;hg_81971.1	CAGE_peak_1_at_GIMAP5_5end	0bp_to_ENST00000479556.1,ENST00000476324.1,ENST00000466347.4,BC033688,BC011732_5end	Cluster001
p1@GIMAP7	3211	GIMAP7	hg19::chr7:150211939..150211968,+;hg_81955.1	CAGE_peak_1_at_GIMAP7_5end	0bp_to_NM_153236,uc003whk.3,BC006010,BC027613_5end	Cluster001
p1@GINM1	1541	GINM1	hg19::chr6:149887493..149887520,+;hg_70494.1	CAGE_peak_1_at_GINM1_5end	0bp_to_AK295690_5end	Cluster001
p1@GINS1	2852	GINS1	hg19::chr20:25388293..25388372,+;hg_183938.1	CAGE_peak_1_at_GINS1_5end	0bp_to_ENST00000262460.4,ENST00000484893.1,NM_021067,uc002wuv.1,uc010zte.1,BC012542,D80008,AK294593_5end	Cluster001
p1@GINS4	3198	GINS4	hg19::chr8:41386761..41386787,+;hg_88649.1	CAGE_peak_1_at_GINS4_5end	0bp_to_ENST00000523277.5,AK095334,AK313373_5end	Cluster001
p1@GJB2	3119	GJB2	hg19::chr13:20767067..20767083,-;hg_136339.1	CAGE_peak_1_at_GJB2_5end	0bp_to_AK225966_5end	Cluster001
p1@GK	3350	GK	hg19::chrX:30671504..30671547,+;hg_195862.1	CAGE_peak_1_at_GK_5end	0bp_to_AK313215_5end	Cluster001
p1@GLA	2580	GLA	hg19::chrX:100662881..100662926,-;hg_199961.1	CAGE_peak_1_at_GLA_5end	0bp_to_ENST00000493905.5,ENST00000218516.3,AK222627,X05790,AK291095,X16889,BC002689,BT006864,DQ890721,DQ893899,CU678122,AK297148_5end	Cluster001
p1@GLCCI1	3114	GLCCI1	hg19::chr7:8008874..8008930,+;hg_77214.1	CAGE_peak_1_at_GLCCI1_5end	388bp_to_ENST00000414914.4,ENST00000430798.1_5end	Cluster001
p1@GLE1	579	GLE1	hg19::chr9:131266963..131267036,+;hg_98805.1	CAGE_peak_1_at_GLE1_5end	0bp_to_ENST00000309971.7,ENST00000372770.4,NM_001499,NM_001003722,uc004bvi.3,uc004bvj.3,uc010myd.3,BC030012,AK222854,AF058922,AK222842_5end	Cluster001
p1@GLIPR2	2489	GLIPR2	hg19::chr9:36136700..36136739,+;hg_96663.1	CAGE_peak_1_at_GLIPR2_5end	0bp_to_ENST00000377959.4,AK074488,BC017918,AK298741,AK307243,AK075091,CR749781_5end	Cluster001
p1@GLRX2	509	GLRX2	hg19::chr1:193074504..193074585,-;hg_16455.1	CAGE_peak_1_at_GLRX2_5end	0bp_to_ENST00000367439.6,AY038988,AF132495,BC009669_5end	Cluster001
p1@GLRX5	2744	GLRX5	hg19::chr14:96001346..96001410,+;hg_141295.1	CAGE_peak_1_at_GLRX5_5end	0bp_to_BX248075,BC023528,BC047680,AB223038_5end	Cluster001
p1@GLS	3356	GLS	hg19::chr2:191745535..191745555,+;hg_24321.1	CAGE_peak_1_at_GLS_5end	0bp_to_ENST00000320717.6,NM_001256310,NM_014905,uc002usd.2,uc002use.3,uc002usf.3,AK289747,BC038507_5end	Cluster001
p1@GLYCTK	414	GLYCTK	hg19::chr3:52321827..52321859,+;hg_36841.1	CAGE_peak_1_at_GLYCTK_5end	0bp_to_ENST00000473032.4,ENST00000486393.4,ENST00000305690.11,ENST00000471180.4,NM_001144951,NM_145262,NR_026702,NR_026701,NR_026700,NR_026699,uc003ddq.2,uc003ddm.3,uc003ddo.3,uc003ddn.3,AY172690,BC036862,AF448855,AK074215_5end	Cluster001
p1@GLYR1	495	GLYR1	hg19::chr16:4897266..4897312,-;hg_156134.1	CAGE_peak_1_at_GLYR1_5end	0bp_to_ENST00000588732.4,ENST00000436648.8,ENST00000588297.4,ENST00000587875.1,NM_032569,uc002cxx.4,uc002cxy.3,uc002cya.2,uc010uxv.1,BC047223,AF244907,BC032855,CR933687,BC064940,AK296842,AK307834_5end	Cluster001
p1@GMCL1	794	GMCL1	hg19::chr2:70056762..70056847,+;hg_20776.1	CAGE_peak_1_at_GMCL1_5end	0bp_to_ENST00000282570.3,ENST00000468386.2,NM_178439,uc002sfu.3,AK024042,BC007420,AK023119_5end	Cluster001
p1@GMDS	3173	GMDS	hg19::chr6:2245797..2245848,-;hg_71362.1	CAGE_peak_1_at_GMDS_5end	0bp_to_BC000117,AK313953,AK130651_5end	Cluster001
p1@GMDS-AS1	3286	GMDS-AS1	hg19::chr6:2245985..2246018,+;hg_65444.1	CAGE_peak_1_at_GMDS-AS1_5end	0bp_to_ENST00000524770.4,ENST00000532124.4,ENST00000531092.4,ENST00000456943.5,ENST00000529893.4,NR_046229,uc003mts.2,uc031sml.1_5end	Cluster001
p1@GMNN	310	GMNN	hg19::chr6:24775153..24775242,+;hg_66412.1	CAGE_peak_1_at_GMNN_5end	0bp_to_ENST00000356509.6,ENST00000230056.6,ENST00000468943.1,NM_001251990,NM_001251989,NM_015895,uc021ymn.1,uc003nen.3,uc003nem.3,AK021685,AK315743,BC005389,BC005185_5end	Cluster001
p1@GMPR	2810	GMPR	hg19::chr6:16238786..16238854,+;hg_66093.1	CAGE_peak_1_at_GMPR_5end	0bp_to_ENST00000259727.4,NM_006877,uc003nbs.3,BC008281,M24470_5end	Cluster001
p1@GNA11	598	GNA11	hg19::chr19:3094346..3094396,+;hg_173140.1	CAGE_peak_1_at_GNA11_5end	12bp_to_ENST00000078429.7,NM_002067,uc010xhe.4,BC089041_5end	Cluster001
p1@GNA15	3347	GNA15	hg19::chr19:3136220..3136277,+;hg_173148.1	CAGE_peak_1_at_GNA15_5end	0bp_to_M63904,AK300481,AK291329,BC013585,GU727637_5end	Cluster001
p1@GNAI2	2630	GNAI2	hg19::chr3:50273625..50273655,+;hg_36705.1	CAGE_peak_1_at_GNAI2_5end	0bp_to_ENST00000441156.4,AK055574,BC014627,X04828_5end	Cluster001
p1@GNAI3	188	GNAI3	hg19::chr1:110091189..110091268,+;hg_4424.1	CAGE_peak_1_at_GNAI3_5end	0bp_to_ENST00000369851.5,BC025285,J03238,AK312252,AK311691_5end	Cluster001
p1@GNB1	879	GNB1	hg19::chr1:1822495..1822571,-;hg_9855.1	CAGE_peak_1_at_GNB1_5end	0bp_to_ENST00000610897.3,ENST00000615252.3,NM_001282539,NM_001282538,NM_002074,uc001aif.4,uc031tmu.1,uc009vky.4,AK122949,AK312614_5end	Cluster001
p1@GNB4	2416	GNB4	hg19::chr3:179169181..179169273,-;hg_45727.1	CAGE_peak_1_at_GNB4_5end	0bp_to_ENST00000497513.1,AK297174_5end	Cluster001
p1@GNG12	3245	GNG12	hg19::chr1:68299054..68299126,-;hg_12761.1	CAGE_peak_1_at_GNG12_5end	0bp_to_ENST00000494936.1,AL832431,AF365871,AK293101,AK223000_5end	Cluster001
p1@GNL3	3302	GNL3	hg19::chr3:52720016..52720057,+;hg_36890.1	CAGE_peak_1_at_GNL3_5end	0bp_to_ENST00000468146.4,ENST00000394799.5,ENST00000468885.1,ENST00000462550.4,ENST00000492349.4,AK315484,AK027514,AK297634_5end	Cluster001
p1@GNL3L	445	GNL3L	hg19::chrX:54556633..54556732,+;hg_196438.1	CAGE_peak_1_at_GNL3L_5end	0bp_to_ENST00000336470.7,ENST00000360845.2,NM_001184819,NM_019067,uc004dti.3,uc022bxi.1,uc004dth.2,AK001475_5end	Cluster001
p1@GNPTAB	3118	GNPTAB	hg19::chr12:102224578..102224667,-;hg_132914.1	CAGE_peak_1_at_GNPTAB_5end	0bp_to_ENST00000549940.4,ENST00000392919.4,NM_024312,uc001tit.3,uc001tiu.2,uc001tiw.3,AM085438,AY687932,BC071687,BC002779,BC094884_5end	Cluster001
p1@GOLGA1	3190	GOLGA1	hg19::chr9:127703232..127703299,-;hg_102459.1	CAGE_peak_1_at_GOLGA1_5end	0bp_to_AK302445_5end	Cluster001
p1@GOLGA3	310	GOLGA3	hg19::chr12:133405409..133405476,-;hg_134244.1	CAGE_peak_1_at_GOLGA3_5end	0bp_to_ENST00000456883.5,ENST00000545875.2,ENST00000537317.1,NM_001172557,uc001ulb.3,BC142658,BC146675,BC060826_5end	Cluster001
p1@GOLGA4	3271	GOLGA4	hg19::chr3:37284706..37284771,+;hg_36053.1	CAGE_peak_1_at_GOLGA4_5end	0bp_to_ENST00000444882.4,ENST00000356847.7,ENST00000450863.5,ENST00000617480.3,ENST00000429018.4,BC050444,AK290550,BC023648,AK300192,AK307429,AB209693_5end	Cluster001
p1@GOLGA5	1685	GOLGA5	hg19::chr14:93260642..93260720,+;hg_141149.1	CAGE_peak_1_at_GOLGA5_5end	0bp_to_BC023021,AK303789,AK293077,BC010134,AF085199_5end	Cluster001
p1@GOLGB1	3369	GOLGB1	hg19::chr3:121468552..121468599,-;hg_44111.1	CAGE_peak_1_at_GOLGB1_5end	0bp_to_ENST00000393667.6,ENST00000482512.4,AB371588,AB593126,D25542,AK300437_5end	Cluster001
p1@GOLM1	3052	GOLM1	hg19::chr9:88714421..88714506,-;hg_101200.1	CAGE_peak_1_at_GOLM1_5end	0bp_to_ENST00000388712.6,BC001740,AF236056,AK075542,AK027717_5end	Cluster001
p1@GON4L	2659	GON4L	hg19::chr1:155826967..155827018,-;hg_14990.1	CAGE_peak_1_at_GON4L_5end	0bp_to_ENST00000361040.8,ENST00000471341.4,AY335490,AY335492,BX537764,BX648043,BX648802,AB232668,BC114629,BC115703,AK098734_5end	Cluster001
p1@GOPC	3173	GOPC	hg19::chr6:117923610..117923691,-;hg_75293.1	CAGE_peak_1_at_GOPC_5end	0bp_to_ENST00000052569.9,AY033606,AB209385,AF450008,BC009553,AK314486_5end	Cluster001
p1@GORAB	3356	GORAB	hg19::chr1:170501281..170501325,+;hg_6545.1	CAGE_peak_1_at_GORAB_5end	0bp_to_ENST00000498166.4,CU687974,KJ899942,BC047476,AK057661_5end	Cluster001
p1@GOSR1	3213	GOSR1	hg19::chr17:28804418..28804450,+;hg_160141.1	CAGE_peak_1_at_GOSR1_5end	0bp_to_ENST00000467635.5,ENST00000427274.5,ENST00000491489.5,ENST00000537788.5,ENST00000467337.5,ENST00000610619.3,ENST00000620049.3,ENST00000581721.4,NM_004871,NM_001007025,NM_001007024,uc002hfc.1,uc002hfe.3,uc002hfd.3,uc002hff.3,AK291381,AK000606,AK298714,BC012620,AF047438,AF073926,BC040471_5end	Cluster001
p1@GOSR2	559	GOSR2	hg19::chr17:45000489..45000534,+;hg_161333.1	CAGE_peak_1_at_GOSR2_5end	0bp_to_ENST00000571841.1,ENST00000393456.5,ENST00000571658.1,ENST00000415811.5,ENST00000575949.4,ENST00000225567.7,ENST00000571048.1,AK303650,AK290890,BC009710,AF229796_5end	Cluster001
p1@GPATCH1	3249	GPATCH1	hg19::chr19:33572078..33572104,+;hg_175075.1	CAGE_peak_1_at_GPATCH1_5end	0bp_to_AK096005,AK292503,AF434677_5end	Cluster001
p1@GPATCH2	2398	GPATCH2	hg19::chr1:217804377..217804446,-;hg_17503.1	CAGE_peak_1_at_GPATCH2_5end	0bp_to_ENST00000366935.6,ENST00000366934.3,NM_018040,NM_001297754,uc001hlf.1,uc001hlg.4,AK001114,BC063474,AK291238,BC027719_5end	Cluster001
p1@GPATCH2L	3367	GPATCH2L	hg19::chr14:76618242..76618305,+;hg_140713.1	CAGE_peak_1_at_GPATCH2L_5end	0bp_to_ENST00000554375.4,ENST00000557542.4,ENST00000556109.1,ENST00000557263.4,ENST00000557207.1,ENST00000554125.4,ENST00000312858.8,ENST00000261530.10,uc001xsj.1,BC058032,AB032978,AK000696_5end	Cluster001
p1@GPATCH3	776	GPATCH3	hg19::chr1:27226928..27226967,-;hg_11201.1	CAGE_peak_1_at_GPATCH3_5end	0bp_to_ENST00000361720.8,NM_022078,uc009vsp.2,uc001bne.3,AL833886,CR936767,AK022517,AK057930,BC007767,AK303183,AK308100,EU832444,EU832527,AB527152,AM393120,AM393526_5end	Cluster001
p1@GPATCH4	1071	GPATCH4	hg19::chr1:156571254..156571281,-;hg_15159.1	CAGE_peak_1_at_GPATCH4_5end	0bp_to_ENST00000368232.7,ENST00000438976.5,ENST00000473910.4,ENST00000531129.4,ENST00000474904.4,ENST00000498756.4,ENST00000506832.5,ENST00000531900.1,ENST00000525375.1,NM_182679,NM_015590,uc001fpl.3,uc001fpm.3,BC056904,AK293026,BC040147,AK000256,AK125763,AK301232_5end	Cluster001
p1@GPATCH8	3304	GPATCH8	hg19::chr17:42580738..42580787,-;hg_166385.1	CAGE_peak_1_at_GPATCH8_5end	0bp_to_ENST00000591680.4,ENST00000587228.4,ENST00000585614.1,ENST00000590041.4,ENST00000592746.4,ENST00000586037.4,ENST00000588554.1,BC144323,BC136629,AK025600,BC140010_5end	Cluster001
p1@GPBP1	1233	GPBP1	hg19::chr5:56469843..56469923,+;hg_56527.1	CAGE_peak_1_at_GPBP1_5end	0bp_to_ENST00000514387.5,AL161991_5end	Cluster001
p1@GPBP1L1	2965	GPBP1L1	hg19::chr1:46152174..46152244,-;hg_12151.1	CAGE_peak_1_at_GPBP1L1_5end	0bp_to_ENST00000290795.6_5end	Cluster001
p1@GPD2	628	GPD2	hg19::chr2:157292859..157292909,+;hg_23177.1	CAGE_peak_1_at_GPD2_5end	0bp_to_ENST00000438166.5,NM_000408,uc002tzd.4,AK292817_5end	Cluster001
p1@GPHN	3294	GPHN	hg19::chr14:66974845..66974893,+;hg_140194.1	CAGE_peak_1_at_GPHN_5end	0bp_to_ENST00000459628.4,AK025169,AK315569_5end	Cluster001
p1@GPN1	636	GPN1	hg19::chr2:27851885..27851930,+;hg_19388.1	CAGE_peak_1_at_GPN1_5end	0bp_to_ENST00000436280.4,ENST00000478484.4,ENST00000610189.1,AK312992,AK302131,AB044661,BC007451,CU675665,DQ893280,DQ896611,KJ902226_5end	Cluster001
p1@GPN2	492	GPN2	hg19::chr1:27216729..27216807,-;hg_11198.1	CAGE_peak_1_at_GPN2_5end	0bp_to_ENST00000374135.7,ENST00000431781.2,AY358864,BC008634,BC020272,AK022535,AK001211_5end	Cluster001
p1@GPR137	3311	GPR137	hg19::chr11:64052294..64052347,+;hg_114925.1	CAGE_peak_1_at_GPR137_5end	5bp_to_ENST00000536667.4_5end	Cluster001
p1@GPR141	2625	GPR141	hg19::chr7:37723336..37723410,+;hg_78185.1	CAGE_peak_1_at_GPR141_5end	0bp_to_ENST00000461610.4,ENST00000450180.4,uc003tfl.3,BC043356_5end	Cluster001
p1@GPR146	3212	GPR146	hg19::chr7:1084206..1084255,+;hg_76908.1	CAGE_peak_1_at_GPR146_5end	0bp_to_ENST00000444847.1,ENST00000481403.1,NM_001303473_5end	Cluster001
p1@GPR155	901	GPR155	hg19::chr2:175351744..175351828,-;hg_31868.1	CAGE_peak_1_at_GPR155_5end	0bp_to_ENST00000614352.3,ENST00000392552.5,ENST00000392551.5,ENST00000295500.7,NM_152529,NM_001267051,NM_001267050,NM_001033045,uc002uiv.4,uc002uit.4,uc002uiu.4,uc010fqs.4,BC036681,BC035037,BX537947,BC028730,AL834154,AK315125,AK091200,AK307896_5end	Cluster001
p1@GPR180	2768	GPR180	hg19::chr13:95254085..95254171,+;hg_135675.1	CAGE_peak_1_at_GPR180_5end	0bp_to_ENST00000376958.4,NM_180989,uc001vly.3,uc001vlz.3,uc010afi.3,BC033906,BC052243_5end	Cluster001
p1@GPRC5A	3270	GPRC5A	hg19::chr12:13044488..13044506,+;hg_124379.1	CAGE_peak_1_at_GPRC5A_5end	0bp_to_ENST00000537783.1,AF506289_5end	Cluster001
p1@GPRC5C	3284	GPRC5C	hg19::chr17:72428218..72428264,+;hg_162607.1	CAGE_peak_1_at_GPRC5C_5end	0bp_to_ENST00000392628.5,AK075397,AF207989,AK222909,AK000249_5end	Cluster001
p1@GPS2	2875	GPS2	hg19::chr17:7218631..7218711,-;hg_164213.1	CAGE_peak_1_at_GPS2_5end	0bp_to_ENST00000572172.4,ENST00000571569.4,ENST00000389167.8,ENST00000577040.2,ENST00000574201.1,NM_004489,uc002gfw.1,AK301877,BC014192,BC013652,BC107738,U28963_5end	Cluster001
p1@GPX1	887	GPX1	hg19::chr3:49395773..49395819,-;hg_42249.1	CAGE_peak_1_at_GPX1_5end	0bp_to_ENST00000620890.1,NM_000581,NM_201397,uc021wxw.1,uc021wxx.1_5end	Cluster001
p1@GPX3	1446	GPX3	hg19::chr5:150400145..150400158,+;hg_59532.1	CAGE_peak_1_at_GPX3_5end	0bp_to_ENST00000614343.3,ENST00000521722.4,AK310242,BC066949_5end	Cluster001
p1@GPX4	1905	GPX4	hg19::chr19:1104627..1104690,+;hg_172880.1	CAGE_peak_1_at_GPX4_5end	0bp_to_ENST00000622390.3,NM_001039848,uc021umh.2_5end	Cluster001
p1@GRAMD1A	2837	GRAMD1A	hg19::chr19:35491174..35491242,+;hg_175177.1	CAGE_peak_1_at_GRAMD1A_5end	0bp_to_ENST00000317991.8,ENST00000600231.4,AK074864_5end	Cluster001
p1@GRASP	3242	GRASP	hg19::chr12:52400719..52400736,+;hg_125543.1	CAGE_peak_1_at_GRASP_5end	0bp_to_ENST00000293662.7,NM_181711,uc001rzo.2_5end	Cluster001
p1@GRB10	3259	GRB10	hg19::chr7:50861133..50861160,-;hg_84118.1	CAGE_peak_1_at_GRB10_5end	0bp_to_ENST00000335866.6,NM_001001555,uc003tpm.2_5end	Cluster001
p1@GRB2	400	GRB2	hg19::chr17:73401728..73401801,-;hg_168078.1	CAGE_peak_1_at_GRB2_5end	0bp_to_ENST00000316804.8,ENST00000316615.8,ENST00000577711.1,NM_002086,NM_203506,uc002jnx.4,uc002jny.4,BC000631,AK315565_5end	Cluster001
p1@GREM1	3359	GREM1	hg19::chr15:33010194..33010211,+;hg_145711.1	CAGE_peak_1_at_GREM1_5end	0bp_to_ENST00000560677.4,ENST00000560830.1,NM_013372,NM_001191323,NM_001191322,uc001zhd.2,uc010uby.2,uc001zhe.2,AK312265,AK095890,AK095972_5end	Cluster001
p1@GRIPAP1	2068	GRIPAP1	hg19::chrX:48858630..48858654,-;hg_199225.1	CAGE_peak_1_at_GRIPAP1_5end	0bp_to_ENST00000593475.4,ENST00000617369.3,AK292158,AB527837_5end	Cluster001
p1@GRPEL1	3211	GRPEL1	hg19::chr4:7069760..7069815,-;hg_51282.1	CAGE_peak_1_at_GRPEL1_5end	0bp_to_ENST00000504920.4,NM_025196,uc003gjy.1,uc003gjz.1,BC024242,AK301695,AF087896,AK098475,AK312882_5end	Cluster001
p1@GRWD1	3318	GRWD1	hg19::chr19:48949218..48949267,+;hg_176790.1	CAGE_peak_1_at_GRWD1_5end	0bp_to_ENST00000599949.1,AK131055,AK315625,AF337808,BC002440,EF011614,AL713729,CU677962,AB384328,DQ892630,DQ895868,AB075822_5end	Cluster001
p1@GSAP	2775	GSAP	hg19::chr7:77045617..77045737,-;hg_84465.1	CAGE_peak_1_at_GSAP_5end	0bp_to_ENST00000257626.10,NM_017439,uc003ugf.3,BC110797_5end	Cluster001
p1@GSDMD	416	GSDMD	hg19::chr8:144640499..144640565,+;hg_91414.1	CAGE_peak_1_at_GSDMD_5end	0bp_to_ENST00000531184.4,ENST00000525721.1,ENST00000534018.4,AK303615,AK123985,AK022212,AK096216,BC069000_5end	Cluster001
p1@GSK3A	2715	GSK3A	hg19::chr19:42746714..42746796,-;hg_181157.1	CAGE_peak_1_at_GSK3A_5end	0bp_to_ENST00000222330.6,ENST00000453535.1,NM_019884,uc002otb.1,BC051865,L40027,BC027984_5end	Cluster001
p1@GSK3B	2907	GSK3B	hg19::chr3:119813284..119813301,-;hg_44047.1	CAGE_peak_1_at_GSK3B_5end	21bp_to_ENST00000264235.11,NM_002093,NM_001146156,uc003edn.3,uc003edo.3,BC012760_5end	Cluster001
p1@GSKIP	3033	GSKIP	hg19::chr14:96829853..96829869,+;hg_141340.1	CAGE_peak_1_at_GSKIP_5end	0bp_to_ENST00000555088.4,ENST00000553699.4,ENST00000554182.4,AK314423,AK000796_5end	Cluster001
p1@GSTM2	2909	GSTM2	hg19::chr1:110210671..110210724,+;hg_4443.1	CAGE_peak_1_at_GSTM2_5end	0bp_to_ENST00000460717.6,ENST00000464206.4,ENST00000481656.2,ENST00000476040.5,ENST00000241337.7,ENST00000467579.6,ENST00000414179.5,ENST00000369829.2,AK299482,BC110380,AK309796,BC105038,BC105066,M63509_5end	Cluster001
p1@GSTM3	3250	GSTM3	hg19::chr1:110282931..110282945,-;hg_13721.1	CAGE_peak_1_at_GSTM3_5end	0bp_to_AK313444_5end	Cluster001
p1@GSTT2	3370	GSTT2	hg19::chr22:24322322..24322327,+;hg_191352.1	CAGE_peak_1_at_GSTT2_5end	-9bp_to_ENST00000621118.3,uc032qjc.1_5end	Cluster001
p1@GTF2A1	3188	GTF2A1	hg19::chr14:81687197..81687280,-;hg_144308.1	CAGE_peak_1_at_GTF2A1_5end	0bp_to_ENST00000553612.4,D14887_5end	Cluster001
p1@GTF2B	2946	GTF2B	hg19::chr1:89357240..89357257,-;hg_13123.1	CAGE_peak_1_at_GTF2B_5end	0bp_to_AK289822,BC020597_5end	Cluster001
p1@GTF2E2	3270	GTF2E2	hg19::chr8:30515693..30515776,-;hg_92625.1	CAGE_peak_1_at_GTF2E2_5end	0bp_to_ENST00000355904.7,NM_002095,uc003xig.3,BC030572,X63469,BC001775_5end	Cluster001
p1@GTF2F2	3114	GTF2F2	hg19::chr13:45694583..45694696,+;hg_134955.1	CAGE_peak_1_at_GTF2F2_5end	0bp_to_ENST00000340473.7,NM_004128,uc001uzw.3,AK291545,BC001771,X16901_5end	Cluster001
p1@GTF2H1	3114	GTF2H1	hg19::chr11:18344106..18344128,+;hg_113324.1	CAGE_peak_1_at_GTF2H1_5end	0bp_to_ENST00000534213.4,ENST00000534641.4,ENST00000526461.1,ENST00000525831.4,AK299621,AK127204,AK299730_5end	Cluster001
p1@GTF3C1	973	GTF3C1	hg19::chr16:27561209..27561244,-;hg_156852.1	CAGE_peak_1_at_GTF3C1_5end	0bp_to_ENST00000561623.4,ENST00000356183.7,BX648143,BC151847,CR627430,BC137229_5end	Cluster001
p1@GTF3C3	2578	GTF3C3	hg19::chr2:197664366..197664454,-;hg_33048.1	CAGE_peak_1_at_GTF3C3_5end	0bp_to_ENST00000263956.6,ENST00000409364.3,ENST00000448539.1,AF133123,AK025560,AK314718,AF465407_5end	Cluster001
p1@GTPBP1	2941	GTPBP1	hg19::chr22:39101927..39101990,+;hg_192276.1	CAGE_peak_1_at_GTPBP1_5end	0bp_to_ENST00000418601.1,EU831571,EU831484,BC014075,AB385030,CR456501,CU013386,CU013098_5end	Cluster001
p1@GTPBP10	2742	GTPBP10	hg19::chr7:89975982..89976052,+;hg_79451.1	CAGE_peak_1_at_GTPBP10_5end	0bp_to_ENST00000222511.9,ENST00000417207.4,ENST00000477972.1,ENST00000380058.6,ENST00000439832.4,AK095561,BC107714,CR933597,AK294325,BC144162_5end	Cluster001
p1@GTPBP2	3335	GTPBP2	hg19::chr6:43596959..43597028,-;hg_73713.1	CAGE_peak_1_at_GTPBP2_5end	0bp_to_NM_019096,uc003ovs.4_5end	Cluster001
p1@GTPBP4	3153	GTPBP4	hg19::chr10:1034365..1034411,+;hg_103429.1	CAGE_peak_1_at_GTPBP4_5end	0bp_to_ENST00000491635.1,BC008683,BC021243,AF120334,BC038975,AK097093,AK295231,AK001548,AK222861_5end	Cluster001
p1@GTPBP8	2894	GTPBP8	hg19::chr3:112709804..112709850,+;hg_37952.1	CAGE_peak_1_at_GTPBP8_5end	0bp_to_ENST00000383677.6,ENST00000618381.3,ENST00000295864.8,ENST00000485330.4,ENST00000619116.3,BC037163,BC000003,AF161484,BC010137,AK289611,KJ893678,DQ895506,CU691454,DQ892307_5end	Cluster001
p1@GUCD1	3230	GUCD1	hg19::chr22:24951054..24951166,-;hg_193386.1	CAGE_peak_1_at_GUCD1_5end	0bp_to_ENST00000407471.6,ENST00000398245.7,ENST00000447813.5,ENST00000402766.4,ENST00000468170.1,BC053529,AK054681,AK296893,AK294972_5end	Cluster001
p1@GUK1	2886	GUK1	hg19::chr1:228327943..228328044,+;hg_8923.1	CAGE_peak_1_at_GUK1_5end	0bp_to_ENST00000493209.4,ENST00000485838.4,ENST00000469973.1,ENST00000485083.4,ENST00000366726.4,ENST00000312726.7,ENST00000492871.4,ENST00000366728.5,ENST00000453943.4,ENST00000366723.4,ENST00000493138.4,ENST00000366722.4,ENST00000498092.4,ENST00000435153.4,ENST00000366721.4,AK303845,BC006249,BC091480,BC009914,BC069001_5end	Cluster001
p1@GUSBP1	3260	GUSBP1	hg19::chr5:21459615..21459641,+;hg_55903.1	CAGE_peak_1_at_GUSBP1_5end	0bp_to_ENST00000508973.4,AK290693,BC070045,BC147000_5end	Cluster001
p1@GUSBP11	568	GUSBP11	hg19::chr22:24059505..24059562,-;hg_193328.1	CAGE_peak_1_at_GUSBP11_5end	0bp_to_ENST00000445682.2,ENST00000422506.4,ENST00000451837.4,ENST00000452737.4,ENST00000421064.4,ENST00000444220.2,ENST00000437294.1,uc002zxk.5,uc010gua.4,uc002zxm.4,BC063045,BC050388,AK056875,BX538181,AK091837,AK300413_5end	Cluster001
p1@GUSBP2	3276	GUSBP2	hg19::chr6:26923959..26923962,-;hg_72355.1	CAGE_peak_1_at_GUSBP2_5end	-371bp_to_ENST00000479900.4,NR_003504,uc003nim.2,BC034017_5end	Cluster001
p1@GUSBP4,p1@LINC00680	3336	GUSBP4,p1	hg19::chr6:58287654..58287674,-;hg_74191.1	CAGE_peak_1_at_GUSBP4,p1@LINC00680_5end	0bp_to_ENST00000399751.5,ENST00000418368.1,BC144584,BC144585,BC011838_5end	Cluster001
p1@GYG1	658	GYG1	hg19::chr3:148709310..148709337,+;hg_39137.1	CAGE_peak_1_at_GYG1_5end	0bp_to_ENST00000478067.1,U31525_5end	Cluster001
p1@GZF1	2627	GZF1	hg19::chr20:23342783..23342857,+;hg_183864.1	CAGE_peak_1_at_GZF1_5end	0bp_to_ENST00000338121.8,uc010gdb.3,uc002wsy.3,uc010zsq.2,uc010zsr.2,AK295362,AK314599,AK293942,AK056477,AK289814_5end	Cluster001
p1@H2AFJ	2586	H2AFJ	hg19::chr12:14927297..14927347,+;hg_124459.1	CAGE_peak_1_at_H2AFJ_5end	0bp_to_ENST00000544848.2,AK303301,AK001765_5end	Cluster001
p1@H2AFX	3222	H2AFX	hg19::chr11:118966167..118966182,-;hg_122691.1	CAGE_peak_1_at_H2AFX_5end	0bp_to_ENST00000530167.1,NM_002105,uc001pvg.3,X14850_5end	Cluster001
p1@H3F3B	3257	H3F3B	hg19::chr17:73775848..73775868,-;hg_168099.1	CAGE_peak_1_at_H3F3B_5end	0bp_to_ENST00000254810.7,ENST00000593254.1,ENST00000586518.1,ENST00000589599.4,ENST00000587171.1,ENST00000589417.1,uc002jpl.3,BX537379,AK130772,BX647280,AK304607,AK312762_5end	Cluster001
p1@HACD1	3039	HACD1	hg19::chr10:17659325..17659355,-;hg_108551.1	CAGE_peak_1_at_HACD1_5end	0bp_to_AF114494,KJ897980_5end	Cluster001
p1@HACL1	3313	HACL1	hg19::chr3:15643060..15643087,-;hg_41289.1	CAGE_peak_1_at_HACL1_5end	0bp_to_ENST00000435217.5,ENST00000383779.7,ENST00000456194.5,ENST00000457447.5,ENST00000422591.4,ENST00000414979.1,ENST00000460907.1,AK299287,AK056977,AJ131753,BC007440,AK301546,AK302086,BC001627_5end	Cluster001
p1@HAP1	3313	HAP1	hg19::chr17:39890893..39890898,-;hg_166024.1	CAGE_peak_1_at_HAP1_5end	0bp_to_ENST00000393939.5,ENST00000347901.7,ENST00000341193.8,ENST00000310778.5,NM_001079871,NM_001079870,NM_177977,uc002hxn.1,uc002hxo.1,uc002hxp.1,uc002hxm.1,AF040723,AK022007_5end	Cluster001
p1@HAPLN3	2323	HAPLN3	hg19::chr15:89438742..89438791,-;hg_151399.1	CAGE_peak_1_at_HAPLN3_5end	0bp_to_ENST00000558770.4,ENST00000562281.1,ENST00000563808.1,uc002bnc.3,uc002bne.3,uc002bnd.3,AY262759,AY037161,BC053689,AK292055_5end	Cluster001
p1@HARS2	945	HARS2	hg19::chr5:140071012..140071087,+;hg_58932.1	CAGE_peak_1_at_HARS2_5end	0bp_to_ENST00000520095.4,ENST00000510104.4,ENST00000509299.4,ENST00000511913.4,ENST00000503873.4,ENST00000502303.4,AK311277,AK309832,BC014982,U18937_5end	Cluster001
p1@HAS3	3312	HAS3	hg19::chr16:69140122..69140126,+;hg_154799.1	CAGE_peak_1_at_HAS3_5end	3bp_to_NM_138612,uc002ewk.3_5end	Cluster001
p1@HAUS2	2359	HAUS2	hg19::chr15:42841009..42841061,+;hg_146279.1	CAGE_peak_1_at_HAUS2_5end	0bp_to_ENST00000567640.4,ENST00000568876.4,ENST00000568846.5,ENST00000562398.4,ENST00000563479.4,ENST00000391623.7,ENST00000564279.4,NM_018097,NM_001130447,uc001zqe.3,uc010udi.2,uc001zqf.3,BC010903,AK022939,AK001322_5end	Cluster001
p1@HBEGF	3241	HBEGF	hg19::chr5:139726181..139726197,-;hg_63791.1	CAGE_peak_1_at_HBEGF_5end	0bp_to_NM_001945,uc003lfi.3,uc010jfj.3,AK222688,AK307310,AK313202_5end	Cluster001
p1@HBP1	1595	HBP1	hg19::chr7:106809432..106809455,+;hg_80440.1	CAGE_peak_1_at_HBP1_5end	0bp_to_ENST00000478930.4,ENST00000464009.1,AK298504_5end	Cluster001
p1@HBS1L	2238	HBS1L	hg19::chr6:135375921..135375969,-;hg_75711.1	CAGE_peak_1_at_HBS1L_5end	0bp_to_ENST00000415177.5,ENST00000367826.5,ENST00000314674.6,ENST00000524715.4,ENST00000367820.5,AJ420551,AK024258,BC040849,AK295545,AK292656,BC001465,AF161394_5end	Cluster001
p1@HCAR2	2704	HCAR2	hg19::chr12:123187893..123187911,-;hg_133842.1	CAGE_peak_1_at_HCAR2_5end	0bp_to_NM_177551,uc001ucx.1_5end	Cluster001
p1@HCAR3	2678	HCAR3	hg19::chr12:123201337..123201364,-;hg_133843.1	CAGE_peak_1_at_HCAR3_5end	0bp_to_BC047891,D10923,AK313212_5end	Cluster001
p1@HCCS	3263	HCCS	hg19::chrX:11129388..11129475,+;hg_195489.1	CAGE_peak_1_at_HCCS_5end	0bp_to_ENST00000321143.7,ENST00000380763.6,NM_001171991,NM_001122608,NM_005333,uc004cul.2,uc004cuk.3,uc004cuj.3,AK097815,CR749578,BC001691,BC095455_5end	Cluster001
p1@HCP5	3268	HCP5	hg19::chr6:31430954..31430968,+;hg_66887.1	CAGE_peak_1_at_HCP5_5end	0bp_to_ENST00000541196.2,ENST00000460889.4,ENST00000467369.1,NR_040662,uc003ntl.3,BX640979,AK290875,AK093953_5end	Cluster001
p1@HDX	2260	HDX	hg19::chrX:83757450..83757485,-;hg_199866.1	CAGE_peak_1_at_HDX_5end	0bp_to_ENST00000297977.8,ENST00000506585.5,ENST00000465509.3,BX649166,BX538112,AK055240,AK290050_5end	Cluster001
p1@HEATR5A	3139	HEATR5A	hg19::chr14:31889748..31889763,-;hg_142743.1	CAGE_peak_1_at_HEATR5A_5end	12bp_to_ENST00000382464.5,BC062720_5end	Cluster001
p1@HECA	3140	HECA	hg19::chr6:139456226..139456300,+;hg_70138.1	CAGE_peak_1_at_HECA_5end	0bp_to_ENST00000367658.2,NM_016217,uc003qin.3,BC070068,AB033492_5end	Cluster001
p1@HECTD1	2144	HECTD1	hg19::chr14:31676842..31676962,-;hg_142735.1	CAGE_peak_1_at_HECTD1_5end	0bp_to_ENST00000556474.1,uc001wre.3,BC016947_5end	Cluster001
p1@HECTD2	1559	HECTD2	hg19::chr10:93170081..93170180,+;hg_106221.1	CAGE_peak_1_at_HECTD2_5end	0bp_to_ENST00000371681.7,ENST00000298068.8,AK295723,AK094625,BC040187_5end	Cluster001
p1@HEG1	3320	HEG1	hg19::chr3:124774831..124774852,-;hg_44273.1	CAGE_peak_1_at_HEG1_5end	30bp_to_ENST00000311127.7,NM_020733,uc003ehs.4,uc011bke.2_5end	Cluster001
p1@HELB	2828	HELB	hg19::chr12:66696266..66696319,+;hg_126558.1	CAGE_peak_1_at_HELB_5end	6bp_to_ENST00000247815.7_5end	Cluster001
p1@HELLS	3263	HELLS	hg19::chr10:96305535..96305598,+;hg_106326.1	CAGE_peak_1_at_HELLS_5end	0bp_to_ENST00000419900.4,ENST00000630929.1,ENST00000348459.8,BX538033,BC068440,AK308331,BC105606,AF155827_5end	Cluster001
p1@HELQ	2629	HELQ	hg19::chr4:84376953..84377040,-;hg_52932.1	CAGE_peak_1_at_HELQ_5end	0bp_to_ENST00000508591.4,ENST00000295488.6,ENST00000510985.1,ENST00000515482.1,ENST00000440639.2,NM_133636,NM_001297755,NM_001297756,NM_001297757,NM_001297758,NM_001297759,NR_123737,uc003hom.3,uc010ikb.3,uc003hol.4,uc010ikc.3,uc003hon.1,uc003hop.1,uc003hoq.1,BC111502,AF436845,AK308395,AK312725,BC015428,AK128665,BC065814_5end	Cluster001
p1@HELZ	3153	HELZ	hg19::chr17:65241281..65241326,-;hg_167684.1	CAGE_peak_1_at_HELZ_5end	0bp_to_ENST00000358691.8,ENST00000580168.4,ENST00000417253.6,ENST00000580662.4,ENST00000584641.4,ENST00000580963.1,NM_014877,uc002jfx.4,uc010wqk.2,uc010des.1,BC130582,BC144083,AK310217_5end	Cluster001
p1@HELZ2	2293	HELZ2	hg19::chr20:62205570..62205609,-;hg_188393.1	CAGE_peak_1_at_HELZ2_5end	0bp_to_ENST00000479540.4,ENST00000370082.1,NM_001037335,uc002yfm.2,uc002yfn.2,AK023724,BC035130,AB232667_5end	Cluster001
p1@HERC4	3365	HERC4	hg19::chr10:69835001..69835086,-;hg_109741.1	CAGE_peak_1_at_HERC4_5end	0bp_to_ENST00000412272.5,ENST00000395198.6,ENST00000473533.5,ENST00000513996.4,ENST00000395185.6,ENST00000492996.5,AY221963,AY650033,BC015043,AY650032,BC039600,AK026808,AY650034_5end	Cluster001
p1@HERC5	2073	HERC5	hg19::chr4:89378261..89378338,+;hg_48811.1	CAGE_peak_1_at_HERC5_5end	0bp_to_ENST00000264350.6,NM_016323,uc003hrt.4,AY337518,AB027289_5end	Cluster001
p1@HERC6	2704	HERC6	hg19::chr4:89300158..89300238,+;hg_48806.1	CAGE_peak_1_at_HERC6_5end	0bp_to_ENST00000502870.1,BX647121_5end	Cluster001
p1@HERPUD1	3137	HERPUD1	hg19::chr16:56966047..56966066,+;hg_154295.1	CAGE_peak_1_at_HERPUD1_5end	0bp_to_ENST00000562914.1,ENST00000568676.4,ENST00000569569.4,ENST00000565966.4,ENST00000344114.7,ENST00000300302.8,ENST00000570273.4,AK304800,AK291565,AK292088,AB034989,AK223233,BC009739,DQ837586,AF055001,D14695_5end	Cluster001
p1@HERPUD2	3235	HERPUD2	hg19::chr7:35734730..35734777,-;hg_83560.1	CAGE_peak_1_at_HERPUD2_5end	0bp_to_ENST00000396081.4,ENST00000311350.6,NM_022373,uc003tet.3,uc003tes.4,AK055708_5end	Cluster001
p1@HES1	3115	HES1	hg19::chr3:193853927..193853944,+;hg_40637.1	CAGE_peak_1_at_HES1_5end	0bp_to_ENST00000232424.3,ENST00000476918.1,NM_005524,uc011bst.2,uc003ftq.2,AK000415,BC005178,AK300482_5end	Cluster001
p1@HES2	3368	HES2	hg19::chr1:6479968..6479986,-;hg_10035.1	CAGE_peak_1_at_HES2_5end	0bp_to_ENST00000377834.7,ENST00000489730.1,NM_019089,uc001amx.3,AK091122_5end	Cluster001
p1@HES4	3224	HES4	hg19::chr1:935467..935484,-;hg_9683.1	CAGE_peak_1_at_HES4_5end	0bp_to_ENST00000481869.1,BC012351_5end	Cluster001
p1@HES6	3288	HES6	hg19::chr2:239148671..239148686,-;hg_34764.1	CAGE_peak_1_at_HES6_5end	0bp_to_ENST00000409160.6,ENST00000409574.1,AK075040,AK293111_5end	Cluster001
p1@HEXA-AS1	3116	HEXA-AS1	hg19::chr15:72668438..72668488,+;hg_147579.1	CAGE_peak_1_at_HEXA-AS1_5end	0bp_to_ENST00000567598.1,NR_027262,uc010ukp.1,BC068211_5end	Cluster001
p1@HEXDC-IT1	3277	HEXDC-IT1	hg19::chr17:80383198..80383202,+;hg_163519.1	CAGE_peak_1_at_HEXDC-IT1_5end	172bp_to_ENST00000624980.1,AK129961_5end	Cluster001
p1@HEXIM1	3112	HEXIM1	hg19::chr17:43225839..43225845,+;hg_161239.1	CAGE_peak_1_at_HEXIM1_5end	0bp_to_AK023624_5end	Cluster001
p1@HEYL	3332	HEYL	hg19::chr1:40105299..40105326,-;hg_11870.1	CAGE_peak_1_at_HEYL_5end	0bp_to_BC006087,AJ272215,AB463718_5end	Cluster001
p1@HGS	3071	HGS	hg19::chr17:79651007..79651088,+;hg_163352.1	CAGE_peak_1_at_HGS_5end	0bp_to_ENST00000576393.4,ENST00000576498.4,ENST00000572392.1,AK294190,BC003565,U43895,D84064,AK303800,BC019280_5end	Cluster001
p1@HHEX	2746	HHEX	hg19::chr10:94449703..94449718,+;hg_106253.1	CAGE_peak_1_at_HHEX_5end	0bp_to_ENST00000282728.8,ENST00000551454.1,AK309463,AK314891,BC014336,BC015110,L16499_5end	Cluster001
p1@HIAT1	3105	HIAT1	hg19::chr1:100503643..100503677,+;hg_4206.1	CAGE_peak_1_at_HIAT1_5end	0bp_to_ENST00000370152.6,AK057172_5end	Cluster001
p1@HIATL1	3214	HIATL1	hg19::chr9:97136840..97136857,+;hg_97459.1	CAGE_peak_1_at_HIATL1_5end	-8bp_to_ENST00000375344.6,NM_032558,uc004aur.3_5end	Cluster001
p1@HIBADH	807	HIBADH	hg19::chr7:27702455..27702632,-;hg_83350.1	CAGE_peak_1_at_HIBADH_5end	0bp_to_ENST00000265395.5,ENST00000428288.2,ENST00000496814.1,NM_152740,uc003szf.3,uc003szg.3,BC020167,AB050000,BC032324,AK311650_5end	Cluster001
p1@HIBCH	3020	HIBCH	hg19::chr2:191184480..191184529,-;hg_32891.1	CAGE_peak_1_at_HIBCH_5end	0bp_to_ENST00000622246.3,AK222979,AK223023,BC067822,AK308042,U66669,AK313651_5end	Cluster001
p1@HIC1	3300	HIC1	hg19::chr17:1958388..1958404,+;hg_158806.1	CAGE_peak_1_at_HIC1_5end	0bp_to_ENST00000619757.3,ENST00000399849.4,NM_006497_5end	Cluster001
p1@HIF1A-AS2	3179	HIF1A-AS2	hg19::chr14:62216174..62216195,-;hg_143584.1	CAGE_peak_1_at_HIF1A-AS2_5end	368bp_to_NR_045406,uc021ruc.1_5end	Cluster001
p1@HIF1AN	434	HIF1AN	hg19::chr10:102295684..102295713,+;hg_106597.1	CAGE_peak_1_at_HIF1AN_5end	0bp_to_AK000622,AF395830,BC007719_5end	Cluster001
p1@HILPDA	3252	HILPDA	hg19::chr7:128095900..128095939,+;hg_80923.1	CAGE_peak_1_at_HILPDA_5end	0bp_to_ENST00000435296.2_5end	Cluster001
p1@HINFP	3290	HINFP	hg19::chr11:118992269..118992334,+;hg_117099.1	CAGE_peak_1_at_HINFP_5end	0bp_to_ENST00000350777.5,ENST00000527206.1,ENST00000529354.1,ENST00000529988.4,ENST00000531360.4,ENST00000527354.4,ENST00000527410.3,AK300288,BC017234,AK056362,BC012856,AK301452_5end	Cluster001
p1@HIP1	3289	HIP1	hg19::chr7:75368248..75368265,-;hg_84383.1	CAGE_peak_1_at_HIP1_5end	0bp_to_ENST00000336926.9,ENST00000434438.5,ENST00000485723.1,BC110545,AK304738,AK094866_5end	Cluster001
p1@HIP1R	3251	HIP1R	hg19::chr12:123319973..123320059,+;hg_128542.1	CAGE_peak_1_at_HIP1R_5end	0bp_to_ENST00000452196.5,NM_001303097,NM_003959,uc001udh.3,uc001udi.1,uc001udj.1,AK130532,AK298387,BC067085,AB014555_5end	Cluster001
p1@HIPK2	1527	HIPK2	hg19::chr7:139477785..139477853,-;hg_86525.1	CAGE_peak_1_at_HIPK2_5end	93bp_to_NM_022740,NM_001113239,uc003vvf.4,uc003vvd.4_5end	Cluster001
p1@HIPK3	3273	HIPK3	hg19::chr11:33278811..33279020,+;hg_113667.1	CAGE_peak_1_at_HIPK3_5end	0bp_to_NM_005734,NM_001048200,uc001mul.2,uc001mum.2_5end	Cluster001
p1@HIST1H1A	3022	HIST1H1A	hg19::chr6:26018007..26018023,-;hg_72294.1	CAGE_peak_1_at_HIST1H1A_5end	0bp_to_BC069492_5end	Cluster001
p1@HIST1H2AM	661	HIST1H2AM	hg19::chr6:27860956..27860973,-;hg_72396.1	CAGE_peak_1_at_HIST1H2AM_5end	0bp_to_NM_003514,uc003nkb.1,AK312224_5end	Cluster001
p1@HIST1H2BB	1206	HIST1H2BB	hg19::chr6:26043932..26043947,-;hg_72303.1	CAGE_peak_1_at_HIST1H2BB_5end	48bp_to_ENST00000615966.1,NM_021062,uc003nfu.3,BC096728,EU446966_5end	Cluster001
p1@HIST1H2BJ	2864	HIST1H2BJ	hg19::chr6:27100565..27100582,-;hg_72358.1	CAGE_peak_1_at_HIST1H2BJ_5end	0bp_to_NM_021058,uc003niu.1,uc003niv.3,BC014312_5end	Cluster001
p1@HIST1H2BL	2196	HIST1H2BL	hg19::chr6:27775694..27775714,-;hg_72383.1	CAGE_peak_1_at_HIST1H2BL_5end	0bp_to_ENST00000377401.3,NM_003519,uc003njl.3_5end	Cluster001
p1@HIST1H2BO	413	HIST1H2BO	hg19::chr6:27861190..27861217,+;hg_66605.1	CAGE_peak_1_at_HIST1H2BO_5end	0bp_to_NM_003527,uc003nkc.1,BX647290_5end	Cluster001
p1@HIST2H2AA3,p1@HIST2H2AA4	404	HIST2H2AA3,p1	hg19::chr1:149822620..149822635,+;hg_5034.1	CAGE_peak_1_at_HIST2H2AA3,p1@HIST2H2AA4_5end	0bp_to_ENST00000607355.2,NM_001040874,NM_003516,uc001esx.3_5end	Cluster001
p1@HIST2H3A,p1@HIST2H3C	1436	HIST2H3A,p1	hg19::chr1:149824160..149824183,+;hg_5035.1	CAGE_peak_1_at_HIST2H3A,p1@HIST2H3C_5end	0bp_to_ENST00000403683.1,NM_021059,NM_001005464,uc001esy.3_5end	Cluster001
p1@HIST3H2A	2885	HIST3H2A	hg19::chr1:228645556..228645580,-;hg_17845.1	CAGE_peak_1_at_HIST3H2A_5end	0bp_to_ENST00000366695.3,NM_033445,uc001hsy.3,BC001193,AK311930_5end	Cluster001
p1@HIST3H2BB	1464	HIST3H2BB	hg19::chr1:228645796..228645822,+;hg_8950.1	CAGE_peak_1_at_HIST3H2BB_5end	0bp_to_ENST00000620438.1,NM_175055,uc001hsz.3,AK091220,BC100855,BC100856,BC100857,BC100858,BC137467,BC137468_5end	Cluster001
p1@HIVEP1	95	HIVEP1	hg19::chr6:12012170..12012245,+;hg_65839.1	CAGE_peak_1_at_HIVEP1_5end	0bp_to_ENST00000487103.4_5end	Cluster001
p1@HIVEP2	887	HIVEP2	hg19::chr6:143266297..143266356,-;hg_76021.1	CAGE_peak_1_at_HIVEP2_5end	0bp_to_ENST00000367603.5,NM_006734,uc003qjd.3,CR936782_5end	Cluster001
p1@HK2	1663	HK2	hg19::chr2:75061240..75061265,+;hg_21074.1	CAGE_peak_1_at_HK2_5end	0bp_to_AF148513,BC021116_5end	Cluster001
p1@HLA-A	1292	HLA-A	hg19::chr6:29910301..29910324,+;hg_66680.1	CAGE_peak_1_at_HLA-A_5end	0bp_to_uc021yua.1,AK316195,AK310846,AK309533,AK301014,AK316198,AK310047,AK313119,AK301282,AK301019,AK125608,AK130153,AK316362,AK304472,AK225789,AK130148,AK130165,AK027084_5end	Cluster001
p1@HLA-C	511	HLA-C	hg19::chr6:31239852..31239876,-;hg_72659.1	CAGE_peak_1_at_HLA-C_5end	0bp_to_ENST00000376228.8,ENST00000383329.6,ENST00000484378.1,BC004489,BC033293,AK024836,AK304527,BC008457,M24097,AK130592,AK301283,X83394_5end	Cluster001
p1@HLA-E	2146	HLA-E	hg19::chr6:30457280..30457295,+;hg_66726.1	CAGE_peak_1_at_HLA-E_5end	0bp_to_ENST00000484194.1,ENST00000493699.1,uc011dmh.2,AK098434,AK316327,AK300906,AK298695,AK314411,AK301125,AK296822,BC040479,AK225048,BC002578_5end	Cluster001
p1@HLA-F	2793	HLA-F	hg19::chr6:29691198..29691227,+;hg_66665.1	CAGE_peak_1_at_HLA-F_5end	0bp_to_ENST00000489502.4,ENST00000482257.1,AK309156,AK303670,AK298704,AK125274,AK096962,AK225185,AK301488_5end	Cluster001
p1@HLA-L	1600	HLA-L	hg19::chr6:30227324..30227357,+;hg_66711.1	CAGE_peak_1_at_HLA-L_5end	0bp_to_NR_027822,uc003npv.2_5end	Cluster001
p1@HLX	1585	HLX	hg19::chr1:221052776..221052799,+;hg_8666.1	CAGE_peak_1_at_HLX_5end	0bp_to_M60721_5end	Cluster001
p1@HMBOX1	56	HMBOX1	hg19::chr8:28747884..28747938,+;hg_88219.1	CAGE_peak_1_at_HMBOX1_5end	0bp_to_ENST00000287701.13,ENST00000519662.4,ENST00000558662.4,ENST00000523613.4,ENST00000560599.4,ENST00000397358.6,ENST00000560357.4,NM_001135726,uc010lvd.3,uc003xhd.4,uc010lve.3,AK290683,AK310959_5end	Cluster001
p1@HMGA1	2516	HMGA1	hg19::chr6:34204672..34204692,+;hg_67343.1	CAGE_peak_1_at_HMGA1_5end	0bp_to_AK308245,BC063434_5end	Cluster001
p1@HMGB2	3223	HMGB2	hg19::chr4:174255494..174255516,-;hg_54859.1	CAGE_peak_1_at_HMGB2_5end	0bp_to_NM_001130688,uc003ita.3,AK311864_5end	Cluster001
p1@HMGCL	335	HMGCL	hg19::chr1:24151903..24151939,-;hg_11007.1	CAGE_peak_1_at_HMGCL_5end	0bp_to_ENST00000436439.5,ENST00000509389.4,ENST00000513148.1,BC010570,L07033,AK300733,AK313869,KJ896988,KR709676,KR709677,KR709678,KR709679,BT009792,DQ892083,DQ895276,CR456884,AK309129,CU679747_5end	Cluster001
p1@HMGCS1	3310	HMGCS1	hg19::chr5:43313505..43313521,-;hg_61561.1	CAGE_peak_1_at_HMGCS1_5end	0bp_to_AK095492,X66435,M15802_5end	Cluster001
p1@HMMR	3235	HMMR	hg19::chr5:162887629..162887681,+;hg_59975.1	CAGE_peak_1_at_HMMR_5end	0bp_to_ENST00000432118.5,ENST00000521108.4,ENST00000358715.3,ENST00000517936.1,BC006984,AK302975,AK303616,BC070281,BC017793,U29343,AF032862,BC108904,BC108905,BC107869,AK290577_5end	Cluster001
p1@HMOX1	435	HMOX1	hg19::chr22:35777079..35777096,+;hg_191985.1	CAGE_peak_1_at_HMOX1_5end	0bp_to_ENST00000481190.1,X06985,AK313120_5end	Cluster001
p1@HN1	3095	HN1	hg19::chr17:73150599..73150616,-;hg_168044.1	CAGE_peak_1_at_HN1_5end	0bp_to_ENST00000581874.1,ENST00000465454.1,AK223321,AF266846,AK312613_5end	Cluster001
p1@HNRNPA1	3248	HNRNPA1	hg19::chr12:54674482..54674520,+;hg_125893.1	CAGE_peak_1_at_HNRNPA1_5end	0bp_to_NM_002136,NM_031157,uc001sfl.3,uc001sfm.3,uc001sfn.3,uc001sfo.3_5end	Cluster001
p1@HNRNPA2B1	2886	HNRNPA2B1	hg19::chr7:26240357..26240377,-;hg_83213.1	CAGE_peak_1_at_HNRNPA2B1_5end	0bp_to_ENST00000354667.7,ENST00000360787.7,ENST00000356674.7,AK129839,AK289429_5end	Cluster001
p1@HNRNPAB	3215	HNRNPAB	hg19::chr5:177631523..177631541,+;hg_60525.1	CAGE_peak_1_at_HNRNPAB_5end	0bp_to_ENST00000506339.4,ENST00000355836.8,uc003mix.3,AK054600,AK223425,BC004561_5end	Cluster001
p1@HNRNPC	725	HNRNPC	hg19::chr14:21737571..21737608,-;hg_142161.1	CAGE_peak_1_at_HNRNPC_5end	0bp_to_ENST00000554969.4,ENST00000556142.4,ENST00000554455.4,ENST00000555309.4,ENST00000557442.4,ENST00000556513.4,ENST00000557201.4,ENST00000553300.4,ENST00000420743.5,ENST00000554539.4,ENST00000554383.4,ENST00000553614.4,ENST00000557768.1,ENST00000557033.1,AL833432,AK223517,BC066932,BC103758,BC092433,AK302213,AK299923,AK225032,BC007052,BC008423,AK298906,AK297482,AB209527,AK292619,AK312382,AK312…	Cluster001
p1@HNRNPDL	2369	HNRNPDL	hg19::chr4:83350580..83350600,-;hg_52849.1	CAGE_peak_1_at_HNRNPDL_5end	0bp_to_ENST00000602300.4,ENST00000349655.7,D89092_5end	Cluster001
p1@HNRNPH1	3278	HNRNPH1	hg19::chr5:179050660..179050681,-;hg_65223.1	CAGE_peak_1_at_HNRNPH1_5end	0bp_to_ENST00000514332.4,ENST00000514731.4,ENST00000503105.4,ENST00000504779.5,ENST00000506721.4,ENST00000519056.4,ENST00000504348.4,ENST00000519707.4,ENST00000519455.4,ENST00000513230.1,L22009,AK092273,AK307693_5end	Cluster001
p1@HNRNPH3	1534	HNRNPH3	hg19::chr10:70091812..70091830,+;hg_105233.1	CAGE_peak_1_at_HNRNPH3_5end	0bp_to_AK223441,AK291547_5end	Cluster001
p1@HNRNPK	472	HNRNPK	hg19::chr9:86595113..86595141,-;hg_101172.1	CAGE_peak_1_at_HNRNPK_5end	0bp_to_AB209562,AK096385,AK300744,AK307962_5end	Cluster001
p1@HNRNPL	3289	HNRNPL	hg19::chr19:39340563..39340634,-;hg_180821.1	CAGE_peak_1_at_HNRNPL_5end	0bp_to_ENST00000601813.1,NM_001533,uc032hwv.1,AB044547,AB587509,AK298384_5end	Cluster001
p1@HNRNPLL	1799	HNRNPLL	hg19::chr2:38830030..38830089,-;hg_27884.1	CAGE_peak_1_at_HNRNPLL_5end	0bp_to_ENST00000410076.4,AK000155,AK291462,BC008217_5end	Cluster001
p1@HNRNPM	1217	HNRNPM	hg19::chr19:8509851..8509876,+;hg_173674.1	CAGE_peak_1_at_HNRNPM_5end	0bp_to_ENST00000600092.4,ENST00000600806.4,ENST00000620401.3,ENST00000594907.4,AK293612,AK309659,L03532,BC058893,BC019580,L32611_5end	Cluster001
p1@HOMER1	3243	HOMER1	hg19::chr5:78810346..78810363,-;hg_62274.1	CAGE_peak_1_at_HOMER1_5end	307bp_to_ENST00000334082.9_5end	Cluster001
p1@HOOK3	2639	HOOK3	hg19::chr8:42752053..42752154,+;hg_88710.1	CAGE_peak_1_at_HOOK3_5end	0bp_to_ENST00000307602.7,ENST00000527306.1,AK309224,BC056146_5end	Cluster001
p1@HOTAIRM1	2197	HOTAIRM1	hg19::chr7:27135773..27135822,+;hg_77790.1	CAGE_peak_1_at_HOTAIRM1_5end	30bp_to_ENST00000425358.2_5end	Cluster001
p1@HP1BP3	111	HP1BP3	hg19::chr1:21113780..21113821,-;hg_10793.1	CAGE_peak_1_at_HP1BP3_5end	0bp_to_ENST00000424732.4,ENST00000437575.4,uc010odh.1,uc001bea.2,AK304065_5end	Cluster001
p1@HPGD	3325	HPGD	hg19::chr4:175443630..175443646,-;hg_54944.1	CAGE_peak_1_at_HPGD_5end	0bp_to_ENST00000296521.10,ENST00000422112.5,AK058013,AK300940,AK300125,AK314624_5end	Cluster001
p1@HPGDS	439	HPGDS	hg19::chr4:95263977..95264006,-;hg_53188.1	CAGE_peak_1_at_HPGDS_5end	0bp_to_BC020734_5end	Cluster001
p1@HPS4	1189	HPS4	hg19::chr22:26879734..26879784,-;hg_193425.1	CAGE_peak_1_at_HPS4_5end	0bp_to_ENST00000398145.5,ENST00000336873.8,ENST00000422379.2,AL713795,AK057648,AK290211_5end	Cluster001
p1@HPS5	3159	HPS5	hg19::chr11:18343669..18343721,-;hg_118933.1	CAGE_peak_1_at_HPS5_5end	0bp_to_ENST00000396253.6,ENST00000349215.6,ENST00000438420.5,NM_181508,NM_181507,NM_007216,uc001mod.1,uc001moe.1,uc001mof.1,uc001mog.1,BC033640,AB023234,AF534400,AF534401,AF534402,AK292436,AK291663_5end	Cluster001
p1@HPS6	892	HPS6	hg19::chr10:103825080..103825188,+;hg_106679.1	CAGE_peak_1_at_HPS6_5end	0bp_to_ENST00000299238.6,NM_024747,uc001kuj.3,BC014993,AF536238,BC011594_5end	Cluster001
p1@HRAS	1670	HRAS	hg19::chr11:535515..535592,-;hg_117778.1	CAGE_peak_1_at_HRAS_5end	0bp_to_ENST00000493230.4,ENST00000417302.4,ENST00000451590.4,ENST00000311189.7,NM_005343,NM_176795,NM_001130442,uc010qvw.2,uc001lpv.3,uc010qvx.2,uc010qvy.2,BC006499_5end	Cluster001
p1@HRASLS	3256	HRASLS	hg19::chr3:192958981..192959062,+;hg_40612.1	CAGE_peak_1_at_HRASLS_5end	50bp_to_AB030816_5end	Cluster001
p1@HRH2	3253	HRH2	hg19::chr5:175085039..175085106,+;hg_60366.1	CAGE_peak_1_at_HRH2_5end	0bp_to_NM_001131055,uc003mdc.4,AB023487_5end	Cluster001
p1@HS3ST3B1	2695	HS3ST3B1	hg19::chr17:14204389..14204416,+;hg_159648.1	CAGE_peak_1_at_HS3ST3B1_5end	0bp_to_ENST00000466596.4,ENST00000360954.2,AK023723_5end	Cluster001
p1@HS6ST1	3281	HS6ST1	hg19::chr2:129076434..129076449,-;hg_30596.1	CAGE_peak_1_at_HS6ST1_5end	183bp_to_AB006179_5end	Cluster001
p1@HSCB	2767	HSCB	hg19::chr22:29138013..29138072,+;hg_191571.1	CAGE_peak_1_at_HSCB_5end	0bp_to_ENST00000216027.6,ENST00000450178.4,ENST00000398941.5,ENST00000420442.4,NM_172002,uc003aea.3,BC000004,BC065569,CR456462,AY191719_5end	Cluster001
p1@HSD11B2	3293	HSD11B2	hg19::chr16:67465016..67465035,+;hg_154629.1	CAGE_peak_1_at_HSD11B2_5end	0bp_to_ENST00000326152.5,ENST00000569303.1,U26726_5end	Cluster001
p1@HSDL2	2930	HSDL2	hg19::chr9:115142361..115142401,+;hg_98051.1	CAGE_peak_1_at_HSDL2_5end	0bp_to_ENST00000488101.4,AK313605,AK292486,AK303645,AK225946,AK301469_5end	Cluster001
p1@HSH2D	2875	HSH2D	hg19::chr19:16254488..16254551,+;hg_174391.1	CAGE_peak_1_at_HSH2D_5end	0bp_to_ENST00000586872.4,ENST00000613986.3,ENST00000616070.3,ENST00000535834.1,ENST00000613195.3,ENST00000593031.1,AK027792,AK131222,AK300027,AK298682,AK307563,BC016826_5end	Cluster001
p1@HSP90AA1	2848	HSP90AA1	hg19::chr14:102553371..102553389,-;hg_145008.1	CAGE_peak_1_at_HSP90AA1_5end	0bp_to_ENST00000553585.4,ENST00000556554.1,AK129557,X15183,BC121062,AK291607,AK300126,AK291115,AK310595_5end	Cluster001
p1@HSP90AA4P	3337	HSP90AA4P	hg19::chr4:190394055..190394060,+;hg_50962.1	CAGE_peak_1_at_HSP90AA4P_5end	59bp_to_ENST00000506915.1_5end	Cluster001
p1@HSP90AB1	3080	HSP90AB1	hg19::chr6:44214833..44214841,+;hg_68006.1	CAGE_peak_1_at_HSP90AB1_5end	0bp_to_AK312255,AY359878,BC016753,D28342,AK297367,AK294643_5end	Cluster001
p1@HSP90B1	512	HSP90B1	hg19::chr12:104324152..104324196,+;hg_127710.1	CAGE_peak_1_at_HSP90B1_5end	0bp_to_ENST00000548622.1,ENST00000540297.5,AJ890084,AK025459,AK298996,S74939,AK300521,X15187_5end	Cluster001
p1@HSPA12A	3311	HSPA12A	hg19::chr10:118502070..118502084,-;hg_111564.1	CAGE_peak_1_at_HSPA12A_5end	-1bp_to_ENST00000369209.6,NM_025015,uc001lct.3,AB007877_5end	Cluster001
p1@HSPA14	890	HSPA14	hg19::chr10:14880287..14880345,+;hg_103984.1	CAGE_peak_1_at_HSPA14_5end	0bp_to_ENST00000437161.5,ENST00000493178.1,AK302452,AK225265,AK225651,AK000880,BC065281,BC038845,BC119690,BC119691,AF112210_5end	Cluster001
p1@HSPA1A	2651	HSPA1A	hg19::chr6:31783311..31783328,+;hg_67049.1	CAGE_peak_1_at_HSPA1A_5end	0bp_to_ENST00000608703.1,uc011doj.1,uc003nxi.1,DQ409329,AK298078,AK304652,AK304618,AK303980,AK225692,AK096017,AK291295,AK294182,AK301574,AK225699,AK298056,AK301243_5end	Cluster001
p1@HSPA2	3099	HSPA2	hg19::chr14:65007452..65007466,+;hg_140120.1	CAGE_peak_1_at_HSPA2_5end	0bp_to_ENST00000554883.1,AK097824,BC036107_5end	Cluster001
p1@HSPA4	3217	HSPA4	hg19::chr5:132387675..132387788,+;hg_58515.1	CAGE_peak_1_at_HSPA4_5end	0bp_to_BC126122,BC126124,AB209151,BC002526,AK294859_5end	Cluster001
p1@HSPA4L	2937	HSPA4L	hg19::chr4:128703425..128703496,+;hg_49608.1	CAGE_peak_1_at_HSPA4L_5end	0bp_to_ENST00000508549.4,NM_014278,uc010iny.1,uc003ifm.3,BC040560,AK027822,AK307464_5end	Cluster001
p1@HSPA5	1695	HSPA5	hg19::chr9:128003606..128003631,-;hg_102484.1	CAGE_peak_1_at_HSPA5_5end	0bp_to_ENST00000324460.6,BC020235,X87949,AK293604_5end	Cluster001
p1@HSPA6	3151	HSPA6	hg19::chr1:161494328..161494332,+;hg_6264.1	CAGE_peak_1_at_HSPA6_5end	0bp_to_ENST00000309758.5,NM_002155,AK312756,AK093925,AK223362_5end	Cluster001
p1@HSPA7	3124	HSPA7	hg19::chr1:161575959..161575964,+;hg_6268.1	CAGE_peak_1_at_HSPA7_5end	-111bp_to_NR_024151,uc010pkp.1_5end	Cluster001
p1@HSPA8	3134	HSPA8	hg19::chr11:122932835..122932852,-;hg_122891.1	CAGE_peak_1_at_HSPA8_5end	0bp_to_ENST00000533540.4,ENST00000533238.4,ENST00000525463.4,ENST00000532167.4,ENST00000531063.1,AK222628,AK096100,FJ224294,AK129885,AK303935,AK222785_5end	Cluster001
p1@HSPA8P8	3303	HSPA8P8	hg19::chr7:10490855..10490865,+;hg_77247.1	CAGE_peak_1_at_HSPA8P8_5end	73bp_to_ENST00000419827.1_5end	Cluster001
p1@HSPA9	2528	HSPA9	hg19::chr5:137911049..137911111,-;hg_63716.1	CAGE_peak_1_at_HSPA9_5end	0bp_to_ENST00000507097.4,ENST00000507115.4,ENST00000505110.1,ENST00000506477.4,AK297897,L11066,AK315177,AK293990_5end	Cluster001
p1@HSPB1	2728	HSPB1	hg19::chr7:75931982..75932005,+;hg_79160.1	CAGE_peak_1_at_HSPB1_5end	0bp_to_ENST00000447574.1,AK296890,AK311894_5end	Cluster001
p1@HSPB11	3236	HSPB11	hg19::chr1:54411332..54411393,-;hg_12442.1	CAGE_peak_1_at_HSPB11_5end	45bp_to_NM_016126,uc001cwh.3,uc001cwi.1,BC005245_5end	Cluster001
p1@HSPD1	3073	HSPD1	hg19::chr2:198364552..198364576,-;hg_33085.1	CAGE_peak_1_at_HSPD1_5end	0bp_to_ENST00000439605.1,ENST00000418022.1,AK298844,AK312240,AK298368_5end	Cluster001
p1@HSPD1P1	2309	HSPD1P1	hg19::chr5:21882624..21882640,+;hg_55907.1	CAGE_peak_1_at_HSPD1P1_5end	54bp_to_ENST00000503199.1_5end	Cluster001
p1@HSPE1	2611	HSPE1	hg19::chr2:198365095..198365116,+;hg_24485.1	CAGE_peak_1_at_HSPE1_5end	0bp_to_ENST00000409468.1_5end	Cluster001
p1@HSPG2	3338	HSPG2	hg19::chr1:22263793..22263811,-;hg_10901.1	CAGE_peak_1_at_HSPG2_5end	4bp_to_ENST00000374695.6,NM_005529,NM_001291860,M85289_5end	Cluster001
p1@HSPH1	2442	HSPH1	hg19::chr13:31736027..31736053,-;hg_136691.1	CAGE_peak_1_at_HSPH1_5end	0bp_to_BC037553,AB003333_5end	Cluster001
p1@HTATSF1P2	869	HTATSF1P2	hg19::chr6:3024117..3024200,-;hg_71450.1	CAGE_peak_1_at_HTATSF1P2_5end	0bp_to_AK128391,BX648511_5end	Cluster001
p1@HTR7P1	2848	HTR7P1	hg19::chr12:13153355..13153415,+;hg_124402.1	CAGE_peak_1_at_HTR7P1_5end	0bp_to_ENST00000543321.1,NR_002774,uc010shq.2,uc001rbh.3,AK125676,AK125093_5end	Cluster001
p1@HTRA3	3279	HTRA3	hg19::chr4:8271471..8271489,+;hg_46879.1	CAGE_peak_1_at_HTRA3_5end	0bp_to_uc003gkz.3,uc003gla.3_5end	Cluster001
p1@HUS1	2698	HUS1	hg19::chr7:48019117..48019187,-;hg_84079.1	CAGE_peak_1_at_HUS1_5end	0bp_to_ENST00000436444.4,ENST00000258774.8,ENST00000458191.4,ENST00000432325.4,ENST00000446009.1,ENST00000468868.1,AF076844,AF110393,AK294117,AK290459,BC007013,AB463759_5end	Cluster001
p1@HUWE1	3368	HUWE1	hg19::chrX:53710917..53710998,-;hg_199365.1	CAGE_peak_1_at_HUWE1_5end	-116bp_to_ENST00000342160.6,ENST00000446750.1_5end	Cluster001
p1@HYLS1	389	HYLS1	hg19::chr11:125757556..125757620,+;hg_117482.1	CAGE_peak_1_at_HYLS1_5end	0bp_to_DQ597425,BC015047_5end	Cluster001
p1@HYMAI,p1@PLAGL1	3008	HYMAI,p1	hg19::chr6:144329384..144329405,-;hg_76051.1	CAGE_peak_1_at_HYMAI,p1@PLAGL1_5end	0bp_to_ENST00000417959.3,ENST00000627796.1,AK314570,BC059359_5end	Cluster001
p1@IBA57-AS1	3266	IBA57-AS1	hg19::chr1:228353112..228353125,-;hg_17822.1	CAGE_peak_1_at_IBA57-AS1_5end	-88bp_to_ENST00000366713.1,NR_103540,uc031vqe.1_5end	Cluster001
p1@IBTK	485	IBTK	hg19::chr6:82957433..82957477,-;hg_74543.1	CAGE_peak_1_at_IBTK_5end	0bp_to_ENST00000306270.10,ENST00000610980.3,ENST00000369751.2,NM_001300906,NM_015525,uc003pjl.1,uc010kbi.1,uc003pjm.2,DQ005633,DQ005634,BC012551_5end	Cluster001
p1@ICAM5	3157	ICAM5	hg19::chr19:10400615..10400705,+;hg_173783.1	CAGE_peak_1_at_ICAM5_5end	0bp_to_ENST00000221980.4,ENST00000588912.1,ENST00000586004.1,NM_003259,uc002mnu.4,U72671,BC026338,AK295887_5end	Cluster001
p1@ICE1	3299	ICE1	hg19::chr5:5422778..5422841,+;hg_55626.1	CAGE_peak_1_at_ICE1_5end	0bp_to_ENST00000296564.8,NM_015325,uc003jdm.5,AK126937,AB023164_5end	Cluster001
p1@ICE2	2836	ICE2	hg19::chr15:60771280..60771351,-;hg_150326.1	CAGE_peak_1_at_ICE2_5end	0bp_to_ENST00000261520.7,ENST00000560895.4,ENST00000561446.4,ENST00000560668.4,ENST00000561087.4,ENST00000558654.1,ENST00000560072.4,ENST00000560406.4,ENST00000560520.1,CR749852,AF502591,AY358546,AL832046,BX647873,AK055752,AK095389_5end	Cluster001
p1@ID1	3222	ID1	hg19::chr20:30193083..30193098,+;hg_183978.1	CAGE_peak_1_at_ID1_5end	0bp_to_ENST00000376112.3,ENST00000376105.4,NM_181353,NM_002165,uc002wwg.2,uc002wwh.2,AK313786_5end	Cluster001
p1@ID2	3338	ID2	hg19::chr2:8822176..8822196,+;hg_18735.1	CAGE_peak_1_at_ID2_5end	0bp_to_ENST00000331129.3,AY634687,AK222682,M97796,BC030639,AK311988_5end	Cluster001
p1@ID3	3104	ID3	hg19::chr1:23885981..23886002,-;hg_10992.1	CAGE_peak_1_at_ID3_5end	-1bp_to_BC003107_5end	Cluster001
p1@IDE	539	IDE	hg19::chr10:94333784..94333860,-;hg_110670.1	CAGE_peak_1_at_IDE_5end	0bp_to_ENST00000265986.9,ENST00000478361.5,NM_004969,uc001kia.3,M21188,BC096336,BC096337,BC096338,BC096339,BC036188_5end	Cluster001
p1@IDI1	3017	IDI1	hg19::chr10:1094819..1094890,-;hg_107880.1	CAGE_peak_1_at_IDI1_5end	0bp_to_ENST00000429642.1,ENST00000482091.1,BC107893,X17025,AK311110,AK222875_5end	Cluster001
p1@IDO1	2531	IDO1	hg19::chr8:39771400..39771420,+;hg_88595.1	CAGE_peak_1_at_IDO1_5end	1bp_to_X17668_5end	Cluster001
p1@IER2	2476	IER2	hg19::chr19:13261216..13261320,+;hg_174141.1	CAGE_peak_1_at_IER2_5end	0bp_to_ENST00000587885.1,ENST00000292433.3,NM_004907,uc002mwr.3,BC072432_5end	Cluster001
p1@IER3	2033	IER3	hg19::chr6:30712313..30712332,-;hg_72604.1	CAGE_peak_1_at_IER3_5end	0bp_to_ENST00000376377.2,ENST00000259874.5,NM_003897,uc003nrn.3,S81914,AK222588,AK314162_5end	Cluster001
p1@IER5	2619	IER5	hg19::chr1:181057828..181057846,+;hg_6985.1	CAGE_peak_1_at_IER5_5end	0bp_to_AK300732,AK314830_5end	Cluster001
p1@IER5L	3067	IER5L	hg19::chr9:131940526..131940546,-;hg_102737.1	CAGE_peak_1_at_IER5L_5end	0bp_to_ENST00000372491.3,NM_203434,uc010myt.1_5end	Cluster001
p1@IFFO2	3302	IFFO2	hg19::chr1:19283116..19283132,-;hg_10623.1	CAGE_peak_1_at_IFFO2_5end	-48bp_to_ENST00000455833.5_5end	Cluster001
p1@IFI16	3283	IFI16	hg19::chr1:158979686..158979745,+;hg_5928.1	CAGE_peak_1_at_IFI16_5end	0bp_to_ENST00000368132.6,ENST00000493884.4,ENST00000483916.2,ENST00000295809.10,AF208043,M63838,AB208989,BC017059,AF086545_5end	Cluster001
p1@IFI27	2560	IFI27	hg19::chr14:94577074..94577091,+;hg_141206.1	CAGE_peak_1_at_IFI27_5end	0bp_to_ENST00000616764.3,ENST00000618863.1,ENST00000555081.4,ENST00000557700.1,ENST00000611954.3,NM_001288958,NM_005532,NM_001288954,NM_001288995,NM_001288956,NM_001288960,NM_001288959,NM_001130080,NM_001288952,uc032bkg.1,uc032bkh.1,uc032bki.1,uc001ycm.2,uc032bkj.1,AK289535,AK097084,AK312089,BX647330,AJ294851,AY126456,AY126457,AY126458_5end	Cluster001
p1@IFI35	2415	IFI35	hg19::chr17:41158760..41158822,+;hg_161045.1	CAGE_peak_1_at_IFI35_5end	0bp_to_ENST00000246911.5,ENST00000536969.1_5end	Cluster001
p1@IFI44	1848	IFI44	hg19::chr1:79115503..79115530,+;hg_3681.1	CAGE_peak_1_at_IFI44_5end	0bp_to_ENST00000370747.7,ENST00000438486.1,ENST00000495254.4,ENST00000467790.4,BC022870,AK316278,AK302527,AK316476_5end	Cluster001
p1@IFI44L	2373	IFI44L	hg19::chr1:79086118..79086182,+;hg_3670.1	CAGE_peak_1_at_IFI44L_5end	0bp_to_ENST00000459784.4,ENST00000476876.4,AK316232,AK303187,AK223087,AK293385,AB000115,AK312272,BC015932,AK225442_5end	Cluster001
p1@IFIH1	2403	IFIH1	hg19::chr2:163175133..163175222,-;hg_31560.1	CAGE_peak_1_at_IFIH1_5end	0bp_to_ENST00000263642.2,ENST00000421365.2,NM_022168,uc002uce.4,uc002ucf.4,AK292941,AK314611,BC046208_5end	Cluster001
p1@IFIT1	702	IFIT1	hg19::chr10:91152368..91152419,+;hg_106146.1	CAGE_peak_1_at_IFIT1_5end	0bp_to_BC007091,AK314588,AK308688,X03557_5end	Cluster001
p1@IFIT3	1230	IFIT3	hg19::chr10:91087733..91087762,+;hg_106128.1	CAGE_peak_1_at_IFIT3_5end	0bp_to_AF083470,AK312675_5end	Cluster001
p1@IFIT6P	1170	IFIT6P	hg19::chr10:91121669..91121672,+;hg_106143.1	CAGE_peak_1_at_IFIT6P_5end	379bp_to_ENST00000418257.1_5end	Cluster001
p1@IFITM1	2862	IFITM1	hg19::chr11:314052..314073,+;hg_112180.1	CAGE_peak_1_at_IFITM1_5end	0bp_to_X84958_5end	Cluster001
p1@IFITM2	1509	IFITM2	hg19::chr11:308188..308207,+;hg_112174.1	CAGE_peak_1_at_IFITM2_5end	0bp_to_DQ891667,DQ894615,KJ902131,CR456894,CR541874,BT009859_5end	Cluster001
p1@IFNL1	2274	IFNL1	hg19::chr19:39787043..39787048,+;hg_175699.1	CAGE_peak_1_at_IFNL1_5end	-2bp_to_BC074985_5end	Cluster001
p1@IFNL2	3288	IFNL2	hg19::chr19:39759035..39759045,+;hg_175697.1	CAGE_peak_1_at_IFNL2_5end	109bp_to_ENST00000331982.5,BC113581,BC113583_5end	Cluster001
p1@IFRD1	3008	IFRD1	hg19::chr7:112090503..112090524,+;hg_80535.1	CAGE_peak_1_at_IFRD1_5end	0bp_to_ENST00000429071.4,AK225222_5end	Cluster001
p1@IFT22	2412	IFT22	hg19::chr7:100965011..100965108,-;hg_85335.1	CAGE_peak_1_at_IFT22_5end	0bp_to_ENST00000621899.3,ENST00000422177.4,ENST00000517481.4,ENST00000315322.7,ENST00000498704.5,ENST00000440362.4,ENST00000437644.2,ENST00000430911.4,ENST00000495166.1,ENST00000468833.1,ENST00000485695.1,NM_001130820,NM_022777,NM_001287526,NM_001287525,NM_001130821,NM_001130822,uc010lhw.4,uc011kkk.3,uc011kkl.3,uc033aam.1,uc003uyl.4,uc003uym.4,uc011kkm.3,AK024179,AK023287,AK298888,BC050531,BC0386…	Cluster001
p1@IFT74	2211	IFT74	hg19::chr9:26956382..26956463,+;hg_96356.1	CAGE_peak_1_at_IFT74_5end	0bp_to_ENST00000518614.4,AK023707,AK225570,BC023634,AY040325_5end	Cluster001
p1@IGFBP4	3044	IGFBP4	hg19::chr17:38599693..38599708,+;hg_160751.1	CAGE_peak_1_at_IGFBP4_5end	0bp_to_AK290810,AK304572_5end	Cluster001
p1@IGFBP7	3273	IGFBP7	hg19::chr4:57976544..57976560,-;hg_52251.1	CAGE_peak_1_at_IGFBP7_5end	0bp_to_ENST00000295666.5,ENST00000514062.2,NM_001553,NM_001253835,uc003hcn.3,uc011cag.2,BC066339,AK316082,AK303915_5end	Cluster001
p1@IGHMBP2	3342	IGHMBP2	hg19::chr11:68671318..68671419,+;hg_115563.1	CAGE_peak_1_at_IGHMBP2_5end	0bp_to_ENST00000544541.1,ENST00000539224.1,ENST00000545146.1,NM_002180,uc001ooj.1,uc001ook.1,BC041808,AK312565,L14754,BC025299,BC052278,BC080519,AB208802,BC105088,BC105090,BC015666,BC062312,BC000290_5end	Cluster001
p1@IGK	3257	IGK	hg19::chr2:89442621..89442635,-;hg_29669.1	CAGE_peak_1_at_IGK_5end	0bp_to_BC016380,AK129807,AK128524,BC062704,Z11894_5end	Cluster001
p1@IKBKAP	322	IKBKAP	hg19::chr9:111696340..111696421,-;hg_101869.1	CAGE_peak_1_at_IKBKAP_5end	0bp_to_ENST00000374647.8,AF153419,AB210033,AK001641,AK225798,AF044195,AK289962_5end	Cluster001
p1@IKBKB	478	IKBKB	hg19::chr8:42128812..42128859,+;hg_88679.1	CAGE_peak_1_at_IKBKB_5end	0bp_to_ENST00000520810.4,ENST00000416505.4,ENST00000629753.1,ENST00000520320.4,ENST00000517890.4,ENST00000519733.4,ENST00000519735.4,ENST00000523105.4,ENST00000520835.4,ENST00000517917.4,ENST00000518679.4,ENST00000342222.5,NM_001556,NM_001190720,NM_001242778,NR_033819,NR_033818,NR_040009,uc003xov.3,uc010lxh.2,uc011lco.2,uc003xox.2,uc010lxj.2,uc003xow.2,uc011lcp.2,uc011lcq.2,uc010lxi.2,uc011lcr.2,…	Cluster001
p1@IKBKE	186	IKBKE	hg19::chr1:206643806..206643850,+;hg_8085.1	CAGE_peak_1_at_IKBKE_5end	0bp_to_ENST00000605818.4,ENST00000578328.5,ENST00000584998.4,ENST00000581977.5,AK310737,AK093798,AY660028,BC105924,BC105923,BC107591,BC107812,D63485_5end	Cluster001
p1@IKZF5	2833	IKZF5	hg19::chr10:124768300..124768334,-;hg_111777.1	CAGE_peak_1_at_IKZF5_5end	0bp_to_ENST00000368886.8,ENST00000496605.4,ENST00000479103.1,BX647958,BC022564,AK226143,AK026626_5end	Cluster001
p1@IL10RA	3049	IL10RA	hg19::chr11:117857101..117857121,+;hg_116957.1	CAGE_peak_1_at_IL10RA_5end	0bp_to_ENST00000533700.4,ENST00000526544.4,ENST00000534574.4,NM_001558,NR_026691,uc010rxl.3,uc001prv.4,uc010rxm.3,uc010rxn.3,uc031qel.2,AK301484,AK291645,AK301260,AK316342,AK313049,AK301492_5end	Cluster001
p1@IL15	2469	IL15	hg19::chr4:142557771..142557813,+;hg_49821.1	CAGE_peak_1_at_IL15_5end	0bp_to_U14407_5end	Cluster001
p1@IL15RA	2299	IL15RA	hg19::chr10:6019499..6019551,-;hg_108127.1	CAGE_peak_1_at_IL15RA_5end	0bp_to_U31628_5end	Cluster001
p1@IL17RB	3253	IL17RB	hg19::chr3:53880588..53880603,+;hg_36938.1	CAGE_peak_1_at_IL17RB_5end	0bp_to_AK307749_5end	Cluster001
p1@IL1A	2320	IL1A	hg19::chr2:113542063..113542077,-;hg_30180.1	CAGE_peak_1_at_IL1A_5end	0bp_to_X02851,AK314850_5end	Cluster001
p1@IL1R1	3091	IL1R1	hg19::chr2:102759199..102759265,+;hg_21691.1	CAGE_peak_1_at_IL1R1_5end	0bp_to_ENST00000409288.4,ENST00000410023.4,NM_000877,uc002tbq.4,X16896_5end	Cluster001
p1@IL1RAP	3100	IL1RAP	hg19::chr3:190231855..190231888,+;hg_40566.1	CAGE_peak_1_at_IL1RAP_5end	0bp_to_ENST00000422625.4,ENST00000465496.1,ENST00000422485.4,BC053621_5end	Cluster001
p1@IL1RN	627	IL1RN	hg19::chr2:113885165..113885181,+;hg_22102.1	CAGE_peak_1_at_IL1RN_5end	7bp_to_X52015_5end	Cluster001
p1@IL27,p2@MYDGF	2905	IL27,p2	hg19::chr16:28518153..28518187,-;hg_156888.1	CAGE_peak_1_at_IL27,p2@MYDGF_5end	0bp_to_ENST00000356897.1,NM_145659,uc002dqc.3,BC062422_5end	Cluster001
p1@IL2RG	1823	IL2RG	hg19::chrX:70331410..70331436,-;hg_199553.1	CAGE_peak_1_at_IL2RG_5end	0bp_to_AK314932_5end	Cluster001
p1@IL32	2269	IL32	hg19::chr16:3115626..3115648,+;hg_152388.1	CAGE_peak_1_at_IL32_5end	0bp_to_ENST00000534748.5,ENST00000008180.12,ENST00000532247.4,ENST00000396890.5,ENST00000525228.4,ENST00000548652.4,ENST00000525377.5,NM_001012634,NM_001308078,AK310053,AK296143,BC105602_5end	Cluster001
p1@IL4I1,p1@NUP62	681	IL4I1,p1	hg19::chr19:50432711..50432778,-;hg_182121.1	CAGE_peak_1_at_IL4I1,p1@NUP62_5end	0bp_to_ENST00000596022.4,ENST00000597295.4,ENST00000596011.1,ENST00000597723.4,ENST00000596217.1,ENST00000595463.4,ENST00000593652.4,ENST00000599567.4,ENST00000600583.4,ENST00000599788.1,ENST00000600935.1,ENST00000601665.4,ENST00000599186.4,ENST00000599830.1,ENST00000598301.1,NM_012346,uc031rmh.1,BC095410,AK000829,AK225817,AK125857_5end	Cluster001
p1@IL4R	786	IL4R	hg19::chr16:27325202..27325307,+;hg_153323.1	CAGE_peak_1_at_IL4R_5end	0bp_to_ENST00000395762.5,ENST00000562142.4,ENST00000561742.4,ENST00000563926.4,ENST00000543915.5,ENST00000568746.4,ENST00000566318.4,NM_001257997,NM_001257407,NM_001257406,NM_000418,uc002don.4,uc002dop.5,uc010bxy.4,uc002doo.4,AK314863,AK303255,BC110343_5end	Cluster001
p1@IL6ST	3236	IL6ST	hg19::chr5:55290773..55290855,-;hg_61728.1	CAGE_peak_1_at_IL6ST_5end	0bp_to_ENST00000381298.5,ENST00000502326.6,NM_175767,NM_001190981,NM_002184,NR_120480,uc003jqq.3,uc003jqr.3,uc010iwb.3_5end	Cluster001
p1@IL7R	2871	IL7R	hg19::chr5:35856985..35857002,+;hg_56113.1	CAGE_peak_1_at_IL7R_5end	0bp_to_ENST00000514217.4,ENST00000506850.4,ENST00000511982.1,BC020717,FJ529208,AK301220,BC067537,BC067538,BC067539,BC067540,BC069999_5end	Cluster001
p1@ILF2	675	ILF2	hg19::chr1:153643442..153643475,-;hg_14717.1	CAGE_peak_1_at_ILF2_5end	0bp_to_ENST00000368681.1,AK302214,AK313364,AK310615_5end	Cluster001
p1@ILF3	3395	ILF3	hg19::chr19:10765003..10765057,+;hg_173837.1	CAGE_peak_1_at_ILF3_5end	0bp_to_ENST00000407004.6,ENST00000589998.4,BC064836,AK293170,AK291205,AK294084,X98264,BC001770,AK291617_5end	Cluster001
p1@ILF3-AS1	3169	ILF3-AS1	hg19::chr19:10764509..10764559,-;hg_179175.1	CAGE_peak_1_at_ILF3-AS1_5end	0bp_to_ENST00000591501.1,NR_024333,uc002mpj.3,AL832185,BC044911,AK075016,BC014670,AK311360_5end	Cluster001
p1@ILKAP	1846	ILKAP	hg19::chr2:239112253..239112344,-;hg_34759.1	CAGE_peak_1_at_ILKAP_5end	0bp_to_ENST00000463129.4,ENST00000622223.3,ENST00000612675.3,ENST00000498727.4,ENST00000467133.4,ENST00000490837.1,NM_030768,uc002vxv.3,uc010zns.2,uc002vxw.3,uc021vyt.1,uc021vyu.1,uc010znt.1,BC035746,BC050422,HQ658059,HQ658060,AK001043,AY024365,BC006576_5end	Cluster001
p1@IMPA1	3255	IMPA1	hg19::chr8:82598511..82598570,-;hg_93773.1	CAGE_peak_1_at_IMPA1_5end	0bp_to_ENST00000311489.7,ENST00000449740.5,ENST00000518188.4,ENST00000523710.4,ENST00000519964.4,ENST00000521360.4,ENST00000521979.4,ENST00000518202.4,ENST00000519816.1,BC008381,AF042729,BC009565,AK297078,AK300750,AK312823_5end	Cluster001
p1@IMPA2	2820	IMPA2	hg19::chr18:11981487..11981533,+;hg_169475.1	CAGE_peak_1_at_IMPA2_5end	0bp_to_ENST00000383376.8,BC031560_5end	Cluster001
p1@IMPAD1	3096	IMPAD1	hg19::chr8:57906362..57906452,-;hg_93189.1	CAGE_peak_1_at_IMPAD1_5end	0bp_to_ENST00000262644.7,NM_017813,uc003xte.4,BC067814,AK000428,BC017797_5end	Cluster001
p1@IMPDH2	3343	IMPDH2	hg19::chr3:49066821..49066851,-;hg_42194.1	CAGE_peak_1_at_IMPDH2_5end	0bp_to_ENST00000326739.7,ENST00000485500.1,ENST00000496837.1,BC006124,AK293397,J04208_5end	Cluster001
p1@INAFM2	3283	INAFM2	hg19::chr15:40615884..40615907,+;hg_146094.1	CAGE_peak_1_at_INAFM2_5end	350bp_to_NM_001301268_5end	Cluster001
p1@ING2	2396	ING2	hg19::chr4:184426190..184426237,+;hg_50797.1	CAGE_peak_1_at_ING2_5end	0bp_to_NM_001564,uc003ivs.1,AK314000,BC030128_5end	Cluster001
p1@ING3	2118	ING3	hg19::chr7:120590822..120590857,+;hg_80781.1	CAGE_peak_1_at_ING3_5end	0bp_to_ENST00000427726.4,ENST00000445699.4,AF161419,BC093091,BC009777,AY007790,AK291905,AF074968,AL603623,BC073865,AF180298,BC062634,BC101609,BC093689,BC143316_5end	Cluster001
p1@INIP	186	INIP	hg19::chr9:115480303..115480425,-;hg_102074.1	CAGE_peak_1_at_INIP_5end	0bp_to_ENST00000497712.5,ENST00000481146.5,ENST00000374234.1,ENST00000476599.2,NM_021218,uc004bgg.3,uc010muk.4,BC014881,AK000637,BC065210,AF161409,AF161411,AK310007_5end	Cluster001
p1@INPP5D	825	INPP5D	hg19::chr2:233925038..233925062,+;hg_26027.1	CAGE_peak_1_at_INPP5D_5end	0bp_to_AK298651,AK311547,AK309644_5end	Cluster001
p1@INPP5K	3362	INPP5K	hg19::chr17:1419878..1419912,-;hg_163724.1	CAGE_peak_1_at_INPP5K_5end	0bp_to_ENST00000350761.8,ENST00000449479.4,ENST00000575172.4,ENST00000477910.4,AK297955,AK303907_5end	Cluster001
p1@INSIG1	2927	INSIG1	hg19::chr7:155089580..155089595,+;hg_82220.1	CAGE_peak_1_at_INSIG1_5end	4bp_to_ENST00000342407.5_5end	Cluster001
p1@INSR	3155	INSR	hg19::chr19:7294307..7294394,-;hg_178841.1	CAGE_peak_1_at_INSR_5end	263bp_to_ENST00000302850.8,M10051_5end	Cluster001
p1@INTS12	1134	INTS12	hg19::chr4:106629805..106629863,-;hg_53477.1	CAGE_peak_1_at_INTS12_5end	0bp_to_ENST00000340139.8,ENST00000503746.4,ENST00000420368.5,ENST00000433009.1,ENST00000515819.1,BC014442_5end	Cluster001
p1@INTS2	3162	INTS2	hg19::chr17:60005329..60005357,-;hg_167411.1	CAGE_peak_1_at_INTS2_5end	0bp_to_ENST00000251334.6,AK299032,AK308307_5end	Cluster001
p1@INTS3	463	INTS3	hg19::chr1:153700518..153700560,+;hg_5436.1	CAGE_peak_1_at_INTS3_5end	0bp_to_ENST00000318967.5,uc009wom.3,BX640950,CR749376,CR627233,BC116458,AK290025,CR749212,BX640786_5end	Cluster001
p1@INTS4	3043	INTS4	hg19::chr11:77705687..77705745,-;hg_121455.1	CAGE_peak_1_at_INTS4_5end	0bp_to_ENST00000433818.5,ENST00000534064.4,ENST00000529807.4,ENST00000534408.4,ENST00000524766.4,ENST00000527522.1,NM_033547,uc001oys.3,uc001oyt.3,uc001oyu.1,uc001oyv.1,BC015664,AK290866,BC009995,KJ903580,EU446555,CU679559,AK000455,BC018672_5end	Cluster001
p1@INTS5	530	INTS5	hg19::chr11:62420757..62420788,-;hg_120185.1	CAGE_peak_1_at_INTS5_5end	0bp_to_ENST00000330574.2,NM_030628,uc001nud.3,BC060841_5end	Cluster001
p1@INTS6	3126	INTS6	hg19::chr13:52027161..52027179,-;hg_137383.1	CAGE_peak_1_at_INTS6_5end	0bp_to_AK304218,AK296801_5end	Cluster001
p1@IP6K1	2790	IP6K1	hg19::chr3:49823941..49823990,-;hg_42279.1	CAGE_peak_1_at_IP6K1_5end	0bp_to_ENST00000321599.7,ENST00000395238.4,ENST00000468463.4,ENST00000460540.1,NM_153273,NM_001006115,uc003cxm.1,uc003cxn.1,uc031rzt.1,D87452,AK295689_5end	Cluster001
p1@IP6K2	3268	IP6K2	hg19::chr3:48754613..48754664,-;hg_42175.1	CAGE_peak_1_at_IP6K2_5end	0bp_to_ENST00000449563.4,ENST00000443853.4,ENST00000437427.4,ENST00000412850.4,ENST00000454335.4,ENST00000340879.7,ENST00000416707.1,ENST00000431721.5,ENST00000449610.4,ENST00000413298.4,ENST00000446860.4,ENST00000417896.1,ENST00000443964.1,ENST00000436134.4,ENST00000440424.4,ENST00000434860.1,ENST00000424035.1,ENST00000476645.1,BC019694,AY007091,BC065533,AK024045,AK315204,AL137514,BX537544,BC001…	Cluster001
p1@IPMK	3368	IPMK	hg19::chr10:60027642..60027705,-;hg_109436.1	CAGE_peak_1_at_IPMK_5end	0bp_to_ENST00000373935.3,NM_152230,uc001jkb.3,BC016612,BC065709_5end	Cluster001
p1@IPO11	488	IPO11	hg19::chr5:61708582..61708616,+;hg_56649.1	CAGE_peak_1_at_IPO11_5end	0bp_to_ENST00000325324.9,AK001696_5end	Cluster001
p1@IPO13	2939	IPO13	hg19::chr1:44412577..44412664,+;hg_2568.1	CAGE_peak_1_at_IPO13_5end	0bp_to_ENST00000372343.6,AB018267,BC008194_5end	Cluster001
p1@IPO5P1	3121	IPO5P1	hg19::chr19:23456996..23457056,-;hg_180265.1	CAGE_peak_1_at_IPO5P1_5end	0bp_to_ENST00000594653.1,ENST00000594766.5,ENST00000598053.4,ENST00000598599.4,ENST00000596561.4,ENST00000598323.4,ENST00000598386.4,ENST00000593324.5,ENST00000596483.1,ENST00000599922.1,NR_103742,NR_103741,uc002nrc.2,uc032hsa.1,AK023040_5end	Cluster001
p1@IPO7	540	IPO7	hg19::chr11:9406169..9406210,+;hg_112974.1	CAGE_peak_1_at_IPO7_5end	0bp_to_ENST00000533233.1,ENST00000527431.1,AK312885,AF098799_5end	Cluster001
p1@IPO9-AS1	3269	IPO9-AS1	hg19::chr1:201798648..201798696,-;hg_16680.1	CAGE_peak_1_at_IPO9-AS1_5end	0bp_to_ENST00000413035.4,NR_046696,uc031vjy.1_5end	Cluster001
p1@IPPK	3381	IPPK	hg19::chr9:95432334..95432397,-;hg_101449.1	CAGE_peak_1_at_IPPK_5end	0bp_to_AF351202,AK023225_5end	Cluster001
p1@IQCB1	2893	IQCB1	hg19::chr3:121553830..121553928,-;hg_44114.1	CAGE_peak_1_at_IQCB1_5end	0bp_to_ENST00000310864.9,ENST00000349820.9,ENST00000393650.6,ENST00000460108.4,ENST00000498104.1,ENST00000462442.1,ENST00000471726.1,NM_001023571,NM_001023570,uc010hre.1,uc003eek.2,uc010hrf.1,D25278,AB062481,AY714228,BC005806,AY964667,AY964668_5end	Cluster001
p1@IQCD	3294	IQCD	hg19::chr12:113658892..113658908,-;hg_133359.1	CAGE_peak_1_at_IQCD_5end	0bp_to_ENST00000299732.5,ENST00000416617.2,NM_138451,uc001tuu.4,AK127152_5end	Cluster001
p1@IQGAP2	396	IQGAP2	hg19::chr5:75699091..75699117,+;hg_57110.1	CAGE_peak_1_at_IQGAP2_5end	-12bp_to_NM_006633,uc003kek.4,AK291066_5end	Cluster001
p1@IRAK2	3162	IRAK2	hg19::chr3:10206585..10206609,+;hg_35286.1	CAGE_peak_1_at_IRAK2_5end	0bp_to_AK299033,AK312841_5end	Cluster001
p1@IRAK4	3304	IRAK4	hg19::chr12:44152740..44152815,+;hg_125122.1	CAGE_peak_1_at_IRAK4_5end	0bp_to_ENST00000440781.5,ENST00000431837.4,ENST00000550616.4,ENST00000550615.4,ENST00000547521.4,ENST00000613694.3,ENST00000551736.4,ENST00000550386.4,ENST00000547101.4,ENST00000546780.4,ENST00000552309.4,NM_001145257,NM_001145258,NM_001114182,NM_001145256,NM_016123,uc001rnu.3,uc001rnt.3,uc001rnx.3,uc001rny.3,uc010sky.1,uc001rnv.3,uc001rnw.3,AK304583,AK299944,AK027301,AK314288,BC013316,AY340962,A…	Cluster001
p1@IREB2	3333	IREB2	hg19::chr15:78730541..78730612,+;hg_147908.1	CAGE_peak_1_at_IREB2_5end	0bp_to_ENST00000558525.4,AB209403_5end	Cluster001
p1@IRF1	871	IRF1	hg19::chr5:131826457..131826514,-;hg_63330.1	CAGE_peak_1_at_IRF1_5end	0bp_to_ENST00000245414.7,ENST00000437654.4,ENST00000463784.4,NM_002198,uc003kxd.2,uc003kxa.2,uc032vky.1,AK298770,AK314025_5end	Cluster001
p1@IRF2	3257	IRF2	hg19::chr4:185395672..185395710,-;hg_55149.1	CAGE_peak_1_at_IRF2_5end	0bp_to_ENST00000512020.4,ENST00000504340.1,AK312953,DQ409328_5end	Cluster001
p1@IRF4	3175	IRF4	hg19::chr6:391743..391759,+;hg_65398.1	CAGE_peak_1_at_IRF4_5end	0bp_to_ENST00000468485.4,AK310149_5end	Cluster001
p1@IRF7	3239	IRF7	hg19::chr11:615942..615957,-;hg_117787.1	CAGE_peak_1_at_IRF7_5end	0bp_to_ENST00000533182.4,AK303752_5end	Cluster001
p1@IRF8	2814	IRF8	hg19::chr16:85932760..85932775,+;hg_155430.1	CAGE_peak_1_at_IRF8_5end	0bp_to_ENST00000565552.1,NM_002163,uc002fjh.3_5end	Cluster001
p1@IRF9	2992	IRF9	hg19::chr14:24630465..24630531,+;hg_138999.1	CAGE_peak_1_at_IRF9_5end	0bp_to_ENST00000557894.4,ENST00000561342.4,ENST00000561009.4,ENST00000560365.4,ENST00000561415.1,ENST00000559284.4,ENST00000560275.4,ENST00000561412.1,ENST00000560852.1,AK308347,AK295467_5end	Cluster001
p1@IRGQ	3174	IRGQ	hg19::chr19:44100155..44100211,-;hg_181294.1	CAGE_peak_1_at_IRGQ_5end	-76bp_to_ENST00000422989.4,ENST00000598324.1,NM_001007561,uc010eiv.2_5end	Cluster001
p1@IRS2	3255	IRS2	hg19::chr13:110438914..110438937,-;hg_138201.1	CAGE_peak_1_at_IRS2_5end	0bp_to_ENST00000375856.4,AF073310_5end	Cluster001
p1@ISG15	1874	ISG15	hg19::chr1:948866..948885,+;hg_47.1	CAGE_peak_1_at_ISG15_5end	0bp_to_M13755_5end	Cluster001
p1@ISG20	2780	ISG20	hg19::chr15:89182240..89182265,+;hg_148300.1	CAGE_peak_1_at_ISG20_5end	9bp_to_ENST00000560573.1_5end	Cluster001
p1@ISM2	3270	ISM2	hg19::chr14:77965151..77965165,-;hg_144237.1	CAGE_peak_1_at_ISM2_5end	0bp_to_ENST00000216481.9,ENST00000493585.4,ENST00000554801.2,CR749863,AK056709,AK300214,BC101022,BC101019,BC101020,BC101021,AK291600_5end	Cluster001
p1@ISOC2	240	ISOC2	hg19::chr19:55972964..55973035,-;hg_182826.1	CAGE_peak_1_at_ISOC2_5end	0bp_to_ENST00000085068.6,ENST00000589080.1,ENST00000591718.1,ENST00000589108.1,AK027122,AK311540_5end	Cluster001
p1@IST1	2840	IST1	hg19::chr16:71929398..71929458,+;hg_154938.1	CAGE_peak_1_at_IST1_5end	0bp_to_ENST00000424485.5,ENST00000566536.4,ENST00000538565.4,ENST00000329908.11,ENST00000538850.4,ENST00000541918.4,ENST00000534994.4,ENST00000378798.8,AK291388,AK297336,BC103745,AK295066,AK301918,AK293022,AK297088,AK057902,AB097052,D79996,BC000430,BC004359,BC000116_5end	Cluster001
p1@ISYNA1	3267	ISYNA1	hg19::chr19:18548930..18548958,-;hg_180006.1	CAGE_peak_1_at_ISYNA1_5end	0bp_to_ENST00000578352.4,BC017189,BC066902,AF220530,AK021526_5end	Cluster001
p1@ITCH	1077	ITCH	hg19::chr20:32951070..32951122,+;hg_184215.1	CAGE_peak_1_at_ITCH_5end	0bp_to_ENST00000479215.1,ENST00000262650.9,AK297809,AK315212,AK304090,BC011571_5end	Cluster001
p1@ITGA5	2938	ITGA5	hg19::chr12:54812992..54813035,-;hg_131356.1	CAGE_peak_1_at_ITGA5_5end	0bp_to_ENST00000435631.5,X06256,BC008786,AK291570,AK304696,AK311051_5end	Cluster001
p1@ITGA6	3351	ITGA6	hg19::chr2:173292301..173292332,+;hg_23704.1	CAGE_peak_1_at_ITGA6_5end	0bp_to_NM_001079818,NM_000210,uc002uho.1,uc002uhp.1,BC007002_5end	Cluster001
p1@ITGAV	506	ITGAV	hg19::chr2:187454749..187454808,+;hg_24113.1	CAGE_peak_1_at_ITGAV_5end	0bp_to_ENST00000261023.6,ENST00000374907.6,NM_001145000,NM_002210,uc002upq.4,uc010frs.4,AK309711,AK302550,AB209894_5end	Cluster001
p1@ITGB1BP1	822	ITGB1BP1	hg19::chr2:9563575..9563681,-;hg_26818.1	CAGE_peak_1_at_ITGB1BP1_5end	0bp_to_ENST00000238091.7,ENST00000355346.7,ENST00000483795.4,ENST00000490426.4,ENST00000464228.4,ENST00000488451.4,ENST00000463190.1,NM_022334,NM_004763,uc002qzj.3,uc002qzk.3,uc002qzl.3,uc002qzm.3,uc010yiy.2,AF012023,AF012024,AK092115,AK299017,AK289817,AY007165,BX647099,BC012264_5end	Cluster001
p1@ITGB8	3200	ITGB8	hg19::chr7:20370300..20370359,+;hg_77469.1	CAGE_peak_1_at_ITGB8_5end	0bp_to_ENST00000537992.4,uc011jyh.2,AK295044_5end	Cluster001
p1@ITK	3207	ITK	hg19::chr5:156607829..156607946,+;hg_59796.1	CAGE_peak_1_at_ITK_5end	0bp_to_ENST00000422843.6,ENST00000522616.1,ENST00000520555.4,ENST00000519402.4,ENST00000517779.1,NM_005546,uc003lwo.1,BC094701,AB209622,D13720,BC109077,BC109078,L10717,S65186,AK312846,AK303609_5end	Cluster001
p1@ITPKC	3328	ITPKC	hg19::chr19:41222998..41223057,+;hg_175890.1	CAGE_peak_1_at_ITPKC_5end	0bp_to_ENST00000263370.2,NM_025194,uc002oot.4,BC060788,AJ290975_5end	Cluster001
p1@ITPR1	3300	ITPR1	hg19::chr3:4535025..4535040,+;hg_35037.1	CAGE_peak_1_at_ITPR1_5end	0bp_to_ENST00000544951.4,ENST00000354582.9,ENST00000302640.11,ENST00000456211.5,ENST00000357086.7,ENST00000467056.4,NM_001099952,NM_001168272,NM_002222,uc010hbz.3,uc003bqc.3,uc021wsi.1,uc021wsj.1,uc011asu.2,AK311008_5end	Cluster001
p1@ITPR1-AS1	3207	ITPR1-AS1	hg19::chr3:4534847..4534867,-;hg_40834.1	CAGE_peak_1_at_ITPR1-AS1_5end	0bp_to_AL832729_5end	Cluster001
p1@ITPR2	759	ITPR2	hg19::chr12:26986076..26986147,-;hg_130239.1	CAGE_peak_1_at_ITPR2_5end	0bp_to_ENST00000381340.6,NM_002223,uc001rhg.3,uc001rhh.1,uc001rhi.1,D26350_5end	Cluster001
p1@ITPRIP	596	ITPRIP	hg19::chr10:106098189..106098232,-;hg_111316.1	CAGE_peak_1_at_ITPRIP_5end	0bp_to_AK129877_5end	Cluster001
p1@ITSN2	813	ITSN2	hg19::chr2:24583314..24583433,-;hg_27333.1	CAGE_peak_1_at_ITSN2_5end	0bp_to_ENST00000406921.6,ENST00000412011.4,ENST00000443927.4,ENST00000407704.1,NM_006277,NM_019595,NM_147152,uc002rfe.2,uc002rff.2,uc002rfg.3,uc010eyd.2,AF182198,AF182199,BC038963_5end	Cluster001
p1@IWS1	3215	IWS1	hg19::chr2:128284020..128284091,-;hg_30536.1	CAGE_peak_1_at_IWS1_5end	0bp_to_ENST00000295321.7,ENST00000495369.1,ENST00000486662.1,ENST00000479083.1,ENST00000460511.4,ENST00000483889.4,NM_017969,uc002ton.2,uc010yzl.1,uc010fma.4,AL834178,AK296848,AK027561,AK056881,AK294669,AK000868,AK295970,AK309006_5end	Cluster001
p1@JADE2	786	JADE2	hg19::chr5:133861339..133861386,+;hg_58587.1	CAGE_peak_1_at_JADE2_5end	0bp_to_ENST00000282605.7,ENST00000515554.1,ENST00000361895.5,NM_001289985,NM_001289984,uc003kzk.2,uc003kzl.2,uc003kzm.2,uc003kzn.2,AK056471,BC021962,AK292635,AK074123_5end	Cluster001
p1@JAG1	3063	JAG1	hg19::chr20:10654639..10654656,-;hg_186453.1	CAGE_peak_1_at_JAG1_5end	4bp_to_AF003837_5end	Cluster001
p1@JAGN1	1280	JAGN1	hg19::chr3:9932272..9932313,+;hg_35249.1	CAGE_peak_1_at_JAGN1_5end	0bp_to_AK225756,BC032101_5end	Cluster001
p1@JAK1	1135	JAK1	hg19::chr1:65432171..65432252,-;hg_12674.1	CAGE_peak_1_at_JAK1_5end	0bp_to_ENST00000342505.4,NM_002227,uc001dbu.1,BC062431,BC009079,BC111401_5end	Cluster001
p1@JAK2	2799	JAK2	hg19::chr9:4985246..4985329,+;hg_95931.1	CAGE_peak_1_at_JAK2_5end	0bp_to_AF058925_5end	Cluster001
p1@JAK3	3186	JAK3	hg19::chr19:17958771..17958829,-;hg_179899.1	CAGE_peak_1_at_JAK3_5end	0bp_to_ENST00000527031.4,ENST00000534444.1,BC028068,U31601_5end	Cluster001
p1@JAKMIP2	477	JAKMIP2	hg19::chr5:147162263..147162332,-;hg_64075.1	CAGE_peak_1_at_JAKMIP2_5end	0bp_to_ENST00000333010.6,AK299724_5end	Cluster001
p1@JARID2	1318	JARID2	hg19::chr6:15246261..15246312,+;hg_66046.1	CAGE_peak_1_at_JARID2_5end	48bp_to_AK292861_5end	Cluster001
p1@JAZF1	2064	JAZF1	hg19::chr7:28220354..28220441,-;hg_83371.1	CAGE_peak_1_at_JAZF1_5end	0bp_to_ENST00000283928.8,NM_175061,uc003szn.3,AK091311_5end	Cluster001
p1@JDP2	1429	JDP2	hg19::chr14:75894714..75894733,+;hg_140670.1	CAGE_peak_1_at_JDP2_5end	16bp_to_ENST00000559060.4_5end	Cluster001
p1@JMJD1C	2907	JMJD1C	hg19::chr10:65028938..65028989,-;hg_109680.1	CAGE_peak_1_at_JMJD1C_5end	0bp_to_ENST00000402544.4,NM_001282948,uc010qiq.3,uc001jmm.4,uc009xpj.3,uc001jmp.2,BX537954,BC108649_5end	Cluster001
p1@JMJD4	474	JMJD4	hg19::chr1:227922934..227923013,-;hg_17803.1	CAGE_peak_1_at_JMJD4_5end	0bp_to_ENST00000620518.3,BC011928_5end	Cluster001
p1@JMJD6	3360	JMJD6	hg19::chr17:74722536..74722639,-;hg_168279.1	CAGE_peak_1_at_JMJD6_5end	0bp_to_ENST00000585429.1,AB011157,AB073711,AK314541,AB383913,BC066654,KJ893343_5end	Cluster001
p1@JOSD1	920	JOSD1	hg19::chr22:39096925..39096954,-;hg_194211.1	CAGE_peak_1_at_JOSD1_5end	0bp_to_ENST00000412832.1,ENST00000456626.1,ENST00000493939.1_5end	Cluster001
p1@JUN	1595	JUN	hg19::chr1:59249707..59249727,-;hg_12577.1	CAGE_peak_1_at_JUN_5end	0bp_to_BC068522,AK307137_5end	Cluster001
p1@JUNB	2959	JUNB	hg19::chr19:12902289..12902307,+;hg_174026.1	CAGE_peak_1_at_JUNB_5end	0bp_to_AK222532,AK313737_5end	Cluster001
p1@JUND	3294	JUND	hg19::chr19:18392422..18392440,-;hg_179979.1	CAGE_peak_1_at_JUND_5end	0bp_to_ENST00000252818.4,AK223630_5end	Cluster001
p1@JUP	3298	JUP	hg19::chr17:39942940..39942970,-;hg_166049.1	CAGE_peak_1_at_JUP_5end	0bp_to_ENST00000310706.8,ENST00000393931.6,ENST00000424457.4,ENST00000589036.1,NM_002230,NM_021991,uc002hxr.2,uc002hxs.2,AK293479,AK226051,BC000441,M23410,Z68228_5end	Cluster001
p1@KANSL1	3279	KANSL1	hg19::chr17:44270738..44270766,-;hg_166581.1	CAGE_peak_1_at_KANSL1_5end	467bp_to_ENST00000572904.4,NM_015443,uc002ikd.3,BC098376_5end	Cluster001
p1@KANSL1L	3221	KANSL1L	hg19::chr2:211036070..211036121,-;hg_33460.1	CAGE_peak_1_at_KANSL1L_5end	0bp_to_ENST00000281772.12,NM_152519,NM_001307976,BC032837,AK308432_5end	Cluster001
p1@KANSL2	2608	KANSL2	hg19::chr12:49076002..49076043,-;hg_130737.1	CAGE_peak_1_at_KANSL2_5end	0bp_to_ENST00000550347.4,ENST00000420613.5,ENST00000550931.4,ENST00000550870.1,ENST00000548254.1,NM_017822,uc001rrz.3,uc001rrx.3,uc001rry.3,AK094528,BC009746_5end	Cluster001
p1@KANSL3	1788	KANSL3	hg19::chr2:97304009..97304074,-;hg_29764.1	CAGE_peak_1_at_KANSL3_5end	0bp_to_ENST00000431828.4,ENST00000420155.4,ENST00000597150.4,ENST00000452268.4,ENST00000448075.1,AF311326,BC063792,AB037731,AK302646,AK314367,AK311617,BC015469_5end	Cluster001
p1@KARS	1227	KARS	hg19::chr16:75681541..75681572,-;hg_158185.1	CAGE_peak_1_at_KARS_5end	0bp_to_ENST00000319410.8,ENST00000564578.4,ENST00000562875.4,ENST00000568682.4,ENST00000570215.1,BC004132,AK126584,D31890,AF285758_5end	Cluster001
p1@KAT2A	3349	KAT2A	hg19::chr17:40273348..40273397,-;hg_166102.1	CAGE_peak_1_at_KAT2A_5end	0bp_to_ENST00000225916.8,NM_021078,uc002hyx.2,BC105977,BC039907,BC032743_5end	Cluster001
p1@KAT5	3343	KAT5	hg19::chr11:65479702..65479731,+;hg_115208.1	CAGE_peak_1_at_KAT5_5end	0bp_to_ENST00000530446.4,ENST00000534104.4,BC093032,AK304664_5end	Cluster001
p1@KAT6A	1261	KAT6A	hg19::chr8:41909496..41909512,-;hg_92859.1	CAGE_peak_1_at_KAT6A_5end	0bp_to_ENST00000265713.5,ENST00000406337.4,ENST00000396930.3,ENST00000485568.4,ENST00000426524.4,uc010lxb.3,uc010lxc.3,uc003xon.4,uc010lxd.3,BC142959_5end	Cluster001
p1@KAT7	3332	KAT7	hg19::chr17:47866034..47866060,+;hg_161552.1	CAGE_peak_1_at_KAT7_5end	0bp_to_ENST00000454930.5,ENST00000509773.4,ENST00000510819.4,AK293976,AK294014,AK023890,AK294052,AK294836,AF140360_5end	Cluster001
p1@KATNA1	3157	KATNA1	hg19::chr6:149969829..149969863,-;hg_76137.1	CAGE_peak_1_at_KATNA1_5end	0bp_to_AK292090_5end	Cluster001
p1@KATNAL2	2686	KATNAL2	hg19::chr18:44497547..44497582,+;hg_170180.1	CAGE_peak_1_at_KATNAL2_5end	0bp_to_uc010dnq.1,AK309134_5end	Cluster001
p1@KATNBL1	3071	KATNBL1	hg19::chr15:34502223..34502245,-;hg_149232.1	CAGE_peak_1_at_KATNBL1_5end	0bp_to_AK293021_5end	Cluster001
p1@KBTBD2	2868	KBTBD2	hg19::chr7:32931356..32931379,-;hg_83508.1	CAGE_peak_1_at_KBTBD2_5end	0bp_to_BC037887_5end	Cluster001
p1@KBTBD8	3298	KBTBD8	hg19::chr3:67048721..67048760,+;hg_37200.1	CAGE_peak_1_at_KBTBD8_5end	0bp_to_ENST00000484414.4,ENST00000469661.1,ENST00000460576.4,ENST00000417314.2,NM_032505,uc003dmy.3,uc011bfv.2,AK300397,AK096640_5end	Cluster001
p1@KCMF1	3208	KCMF1	hg19::chr2:85198231..85198305,+;hg_21200.1	CAGE_peak_1_at_KCMF1_5end	-1bp_to_NM_020122,uc002sox.4_5end	Cluster001
p1@KCNC3	3252	KCNC3	hg19::chr19:50832300..50832335,-;hg_182152.1	CAGE_peak_1_at_KCNC3_5end	-4bp_to_BC156302_5end	Cluster001
p1@KCNE1	3170	KCNE1	hg19::chr21:35884481..35884518,-;hg_190282.1	CAGE_peak_1_at_KCNE1_5end	0bp_to_ENST00000489175.1,AK095442_5end	Cluster001
p1@KCNG3	3268	KCNG3	hg19::chr2:42721110..42721130,-;hg_28019.1	CAGE_peak_1_at_KCNG3_5end	0bp_to_ENST00000394973.4,BC071558,AF454547,AF454548_5end	Cluster001
p1@KCNJ2	3319	KCNJ2	hg19::chr17:68165657..68165688,+;hg_162508.1	CAGE_peak_1_at_KCNJ2_5end	0bp_to_ENST00000243457.3,NM_000891,uc002jir.3,AF153820_5end	Cluster001
p1@KCNK5	3136	KCNK5	hg19::chr6:39197241..39197258,-;hg_73476.1	CAGE_peak_1_at_KCNK5_5end	0bp_to_NM_003740,uc003oon.3,BC060793_5end	Cluster001
p1@KCNQ1OT1	3216	KCNQ1OT1	hg19::chr11:2721215..2721231,-;hg_118240.1	CAGE_peak_1_at_KCNQ1OT1_5end	0bp_to_ENST00000597346.1,NR_002728,uc001lwp.3,AK123073_5end	Cluster001
p1@KCNS3	3337	KCNS3	hg19::chr2:18059906..18059945,+;hg_19100.1	CAGE_peak_1_at_KCNS3_5end	0bp_to_ENST00000481414.4,ENST00000304101.7,NM_002252,uc002rcw.4,AK314451,BC015947_5end	Cluster001
p1@KCTD11	3214	KCTD11	hg19::chr17:7255461..7255518,+;hg_159157.1	CAGE_peak_1_at_KCTD11_5end	0bp_to_ENST00000333751.4,AK056227,AY646650_5end	Cluster001
p1@KCTD12	365	KCTD12	hg19::chr13:77460532..77460548,-;hg_137670.1	CAGE_peak_1_at_KCTD12_5end	0bp_to_ENST00000579275.1,NM_138444,uc010aeu.1,uc001vka.1,AK128363,AK311268,AK311543_5end	Cluster001
p1@KCTD13	3230	KCTD13	hg19::chr16:29937476..29937555,-;hg_156979.1	CAGE_peak_1_at_KCTD13_5end	0bp_to_ENST00000308768.8,ENST00000568721.1,NR_110933,NM_178863,uc032dxa.1,uc002duv.4,AK289630,AF289573,BC036228,AY027918_5end	Cluster001
p1@KCTD2	1585	KCTD2	hg19::chr17:73043301..73043347,+;hg_162693.1	CAGE_peak_1_at_KCTD2_5end	0bp_to_ENST00000322444.6,D79998,BC160142_5end	Cluster001
p1@KCTD3	2100	KCTD3	hg19::chr1:215740709..215740748,+;hg_8581.1	CAGE_peak_1_at_KCTD3_5end	0bp_to_ENST00000259154.7,NM_016121,uc001hks.4,uc001hkt.4,uc010pub.3,BC013868_5end	Cluster001
p1@KCTD5	3338	KCTD5	hg19::chr16:2732516..2732534,+;hg_152266.1	CAGE_peak_1_at_KCTD5_5end	0bp_to_ENST00000570005.4,ENST00000564246.1_5end	Cluster001
p1@KDM1A	564	KDM1A	hg19::chr1:23345943..23346051,+;hg_1333.1	CAGE_peak_1_at_KDM1A_5end	0bp_to_ENST00000400181.7,AB011173,BC040194,AK290328,BC048134_5end	Cluster001
p1@KDM1B	623	KDM1B	hg19::chr6:18155632..18155700,+;hg_66172.1	CAGE_peak_1_at_KDM1B_5end	0bp_to_ENST00000297792.8,AK125318_5end	Cluster001
p1@KDM2A	1626	KDM2A	hg19::chr11:66886717..66886762,+;hg_115400.1	CAGE_peak_1_at_KDM2A_5end	0bp_to_ENST00000398645.5,NM_012308,NR_027473,uc001ojx.3,uc001ojw.3,BC047486_5end	Cluster001
p1@KDM2B	1019	KDM2B	hg19::chr12:121905092..121905209,-;hg_133727.1	CAGE_peak_1_at_KDM2B_5end	0bp_to_uc010szy.3,uc001uaq.4,AK299827,AK316470_5end	Cluster001
p1@KDM3A	995	KDM3A	hg19::chr2:86668464..86668529,+;hg_21295.1	CAGE_peak_1_at_KDM3A_5end	0bp_to_ENST00000441719.4,BX640698,BC038297,BX649109,BX647271,CR749581,AL832150,AB018285_5end	Cluster001
p1@KDM4B	3351	KDM4B	hg19::chr19:4969116..4969131,+;hg_173387.1	CAGE_peak_1_at_KDM4B_5end	0bp_to_ENST00000611640.3,ENST00000588337.4,NM_015015,uc010xil.1,uc002mbq.4_5end	Cluster001
p1@KDM5A	3262	KDM5A	hg19::chr12:498415..498492,-;hg_128886.1	CAGE_peak_1_at_KDM5A_5end	0bp_to_ENST00000544760.1,ENST00000535014.4,ENST00000543507.1,AB209999,AK307689,AK301273,AK307580,AK301150_5end	Cluster001
p1@KDM5B	3283	KDM5B	hg19::chr1:202777535..202777556,-;hg_16739.1	CAGE_peak_1_at_KDM5B_5end	0bp_to_ENST00000367264.5,NM_006618,uc001gyf.3,uc009xag.3,AF087481_5end	Cluster001
p1@KDM5C	3240	KDM5C	hg19::chrX:53254373..53254406,-;hg_199328.1	CAGE_peak_1_at_KDM5C_5end	0bp_to_ENST00000429877.4,ENST00000428012.1,ENST00000349663.6,AK304732,AK308077_5end	Cluster001
p1@KDM6A	3007	KDM6A	hg19::chrX:44732415..44732450,+;hg_196078.1	CAGE_peak_1_at_KDM6A_5end	0bp_to_ENST00000543216.4,ENST00000382899.7,ENST00000611820.3,ENST00000536777.4,NM_001291421,NM_001291418,NM_001291417,NM_001291416,NM_001291415,NM_021140,NR_111960,uc022bvi.1,uc010nhk.2,uc004dge.4,uc011mkz.2,uc011mla.2,uc011mlb.2,uc011mlc.2,uc022bvj.1,uc022bvk.1,AK304114_5end	Cluster001
p1@KDM7A	936	KDM7A	hg19::chr7:139876770..139876799,-;hg_86540.1	CAGE_peak_1_at_KDM7A_5end	30bp_to_NM_030647,uc003vvm.3,AK131497_5end	Cluster001
p1@KDSR	2882	KDSR	hg19::chr18:61034416..61034448,-;hg_172279.1	CAGE_peak_1_at_KDSR_5end	0bp_to_ENST00000326575.8,ENST00000592327.1,ENST00000589530.4,ENST00000587292.1,AK025120,AK297670,AK312360_5end	Cluster001
p1@KHDRBS1	2557	KHDRBS1	hg19::chr1:32479449..32479479,+;hg_1934.1	CAGE_peak_1_at_KHDRBS1_5end	0bp_to_AK293369,AK091346,AK312916,AK303218_5end	Cluster001
p1@KHDRBS3	3294	KHDRBS3	hg19::chr8:136469684..136469710,+;hg_91236.1	CAGE_peak_1_at_KHDRBS3_5end	0bp_to_ENST00000355849.8,NM_006558,BC068536,BC032606_5end	Cluster001
p1@KHNYN	1897	KHNYN	hg19::chr14:24899142..24899185,+;hg_139047.1	CAGE_peak_1_at_KHNYN_5end	0bp_to_ENST00000553935.4,uc010alw.3,AK291680,BX161465,BC042554_5end	Cluster001
p1@KHSRP	2824	KHSRP	hg19::chr19:6424813..6424835,-;hg_178639.1	CAGE_peak_1_at_KHSRP_5end	0bp_to_NM_003685,uc002mer.4,AK300957_5end	Cluster001
p1@KIAA0020	2874	KIAA0020	hg19::chr9:2844058..2844119,-;hg_99752.1	CAGE_peak_1_at_KIAA0020_5end	0bp_to_AK225953,AL832245,AL832239,AK292169,AK315531,BC020598_5end	Cluster001
p1@KIAA0040	2551	KIAA0040	hg19::chr1:175161905..175161929,-;hg_15992.1	CAGE_peak_1_at_KIAA0040_5end	0bp_to_ENST00000423313.4,ENST00000567124.4,AL049799,BC020789_5end	Cluster001
p1@KIAA0226	3189	KIAA0226	hg19::chr3:197463700..197463805,-;hg_46454.1	CAGE_peak_1_at_KIAA0226_5end	0bp_to_ENST00000449205.1,ENST00000474214.2,NM_014687,uc003fyc.2,uc003fyg.3,BC033615_5end	Cluster001
p1@KIAA0232	3377	KIAA0232	hg19::chr4:6784401..6784510,+;hg_46801.1	CAGE_peak_1_at_KIAA0232_5end	0bp_to_ENST00000425103.4,ENST00000307659.5,NM_001100590,NM_014743,uc003gjr.4,uc003gjq.4,D86985,BC150286_5end	Cluster001
p1@KIAA0368	688	KIAA0368	hg19::chr9:114246635..114246676,-;hg_102016.1	CAGE_peak_1_at_KIAA0368_5end	0bp_to_ENST00000338205.8_5end	Cluster001
p1@KIAA0430	2146	KIAA0430	hg19::chr16:15736953..15737025,-;hg_156395.1	CAGE_peak_1_at_KIAA0430_5end	0bp_to_ENST00000396368.6,ENST00000548025.4,ENST00000551742.4,ENST00000548216.2,NM_014647,NM_001184998,NM_001184999,uc010uzv.2,uc002ddr.3,uc010uzw.2,uc010uzx.2,BC137165,BC137170,BC144514,BC144515,BC064914,AK095840,AK302667_5end	Cluster001
p1@KIAA0556	2935	KIAA0556	hg19::chr16:27561449..27561481,+;hg_153345.1	CAGE_peak_1_at_KIAA0556_5end	0bp_to_ENST00000566023.1,ENST00000261588.7,NM_015202,uc002dow.3,AB011128,BC150276,BC131508_5end	Cluster001
p1@KIAA0586	2770	KIAA0586	hg19::chr14:58894404..58894456,+;hg_139832.1	CAGE_peak_1_at_KIAA0586_5end	0bp_to_ENST00000557192.1,ENST00000554463.4,ENST00000555833.4,AK126155_5end	Cluster001
p1@KIAA0895	3320	KIAA0895	hg19::chr7:36406750..36406857,-;hg_83570.1	CAGE_peak_1_at_KIAA0895_5end	0bp_to_ENST00000317020.9,ENST00000440378.4,ENST00000453212.4,ENST00000483360.4,ENST00000483526.1,ENST00000431396.1,ENST00000415803.2,ENST00000493327.1,NM_015314,NM_001199707,NM_001199706,uc003tfc.2,uc011kax.1,uc003tfb.2,uc003tfe.3,uc011kay.2,AB020702,AK302559,AK293912,BC110422,AK294686_5end	Cluster001
p1@KIAA0907	3247	KIAA0907	hg19::chr1:155904187..155904211,-;hg_15004.1	CAGE_peak_1_at_KIAA0907_5end	0bp_to_ENST00000368321.6,ENST00000368320.6,ENST00000466713.1,ENST00000491599.1,uc001fmi.1,uc001fmj.1,uc009wrl.1,uc001fml.1,uc001fmm.3,uc001fmo.3,BC062637,AB020714,AK225714,BC027182_5end	Cluster001
p1@KIAA0922	1914	KIAA0922	hg19::chr4:154387480..154387536,+;hg_50074.1	CAGE_peak_1_at_KIAA0922_5end	0bp_to_ENST00000409663.6,ENST00000445960.4,ENST00000409959.6,NM_015196,NM_001131007,uc010ipp.3,uc003inm.4,AK092270,AK308448_5end	Cluster001
p1@KIAA1033	3267	KIAA1033	hg19::chr12:105501487..105501562,+;hg_127790.1	CAGE_peak_1_at_KIAA1033_5end	0bp_to_ENST00000311317.7,ENST00000332180.8,ENST00000620430.3,ENST00000550053.4,NM_015275,NM_001293640,uc001tld.3,uc010swr.2,AK001657,AB028956,AK001728,BC110850,BC012556,BC104994,BC104992,BC143373_5end	Cluster001
p1@KIAA1109	3303	KIAA1109	hg19::chr4:123073464..123073547,+;hg_49526.1	CAGE_peak_1_at_KIAA1109_5end	0bp_to_ENST00000264501.7_5end	Cluster001
p1@KIAA1191	3135	KIAA1191	hg19::chr5:175788758..175788808,-;hg_64999.1	CAGE_peak_1_at_KIAA1191_5end	0bp_to_ENST00000393725.5,ENST00000510164.4,ENST00000533553.4,ENST00000506983.4,ENST00000503082.4,ENST00000504688.4,ENST00000508023.1,BC017097,AL390217,AK024675,AK225073,AK315428_5end	Cluster001
p1@KIAA1324L	3262	KIAA1324L	hg19::chr7:86688955..86688988,-;hg_84707.1	CAGE_peak_1_at_KIAA1324L_5end	9bp_to_ENST00000444627.4_5end	Cluster001
p1@KIAA1468	3360	KIAA1468	hg19::chr18:59854480..59854551,+;hg_170513.1	CAGE_peak_1_at_KIAA1468_5end	0bp_to_ENST00000256858.9,ENST00000398130.5,ENST00000587725.4,NM_020854,uc002lik.1,uc002lil.3,uc010xel.2,AK091160,BX648481_5end	Cluster001
p1@KIAA1551	3210	KIAA1551	hg19::chr12:32112375..32112396,+;hg_124958.1	CAGE_peak_1_at_KIAA1551_5end	0bp_to_ENST00000397578.6,AK092399_5end	Cluster001
p1@KIAA1586	3068	KIAA1586	hg19::chr6:56911476..56911507,+;hg_68326.1	CAGE_peak_1_at_KIAA1586_5end	5bp_to_BC012011_5end	Cluster001
p1@KIAA1671	3096	KIAA1671	hg19::chr22:25466141..25466177,+;hg_191449.1	CAGE_peak_1_at_KIAA1671_5end	3bp_to_uc003abl.3,AB051458_5end	Cluster001
p1@KIAA1715	440	KIAA1715	hg19::chr2:176866978..176867023,-;hg_31944.1	CAGE_peak_1_at_KIAA1715_5end	0bp_to_ENST00000544803.4,ENST00000409660.4,ENST00000392540.5,ENST00000483230.4,uc002ukc.1,uc010zer.1,uc010fqw.1,uc010zes.1,uc002ukd.1,CR936742,AB051502,BC064661,AK056532,BC110329,AK302833,BC105132,BC105134,BC143681,BC143683_5end	Cluster001
p1@KIAA1919	3352	KIAA1919	hg19::chr6:111580508..111580575,+;hg_69287.1	CAGE_peak_1_at_KIAA1919_5end	0bp_to_ENST00000368847.4,AK093136,AK292735,AK315016,BC036115_5end	Cluster001
p1@KIAA2013	1572	KIAA2013	hg19::chr1:11986442..11986502,-;hg_10349.1	CAGE_peak_1_at_KIAA2013_5end	0bp_to_ENST00000376572.6,ENST00000616327.1,ENST00000376576.3,NM_138346,uc001atk.3,uc001atl.2,BC035033,AB095933_5end	Cluster001
p1@KIF13A	2448	KIF13A	hg19::chr6:17987804..17987913,-;hg_72016.1	CAGE_peak_1_at_KIF13A_5end	0bp_to_ENST00000502704.2,NM_001105568,NM_001105567,NM_001105566,NM_022113,NM_001243423,uc003ncf.3,uc003ncg.4,uc003nch.4,uc003nci.4,uc003nck.3,BC062673_5end	Cluster001
p1@KIF13B	3243	KIF13B	hg19::chr8:29120580..29120596,-;hg_92558.1	CAGE_peak_1_at_KIF13B_5end	0bp_to_ENST00000524189.4,AF279865,AK307848_5end	Cluster001
p1@KIF1B	1442	KIF1B	hg19::chr1:10270620..10270637,+;hg_558.1	CAGE_peak_1_at_KIF1B_5end	127bp_to_NM_015074,NM_183416,uc009vmt.3,uc001aqv.4,uc001aqw.4,AK308121_5end	Cluster001
p1@KIF21A	3301	KIF21A	hg19::chr12:39836915..39836954,-;hg_130452.1	CAGE_peak_1_at_KIF21A_5end	0bp_to_ENST00000517165.1,AF450487,AF155117,AK000059_5end	Cluster001
p1@KIF25-AS1	3329	KIF25-AS1	hg19::chr6:168397758..168397786,-;hg_76724.1	CAGE_peak_1_at_KIF25-AS1_5end	2bp_to_ENST00000456585.4,ENST00000414364.1,NR_103750,uc003qwi.4,uc003qwj.4,AB016899,AB016900_5end	Cluster001
p1@KIF27	3195	KIF27	hg19::chr9:86536323..86536414,-;hg_101157.1	CAGE_peak_1_at_KIF27_5end	0bp_to_ENST00000297814.5,ENST00000413982.4,ENST00000334204.5,NM_001271928,NM_001271927,NM_017576,uc004ana.5,uc010mpw.5,uc010mpx.5,AY237536,AY237537,AY237538,BC140788,AK297689_5end	Cluster001
p1@KIF2A	3184	KIF2A	hg19::chr5:61602236..61602301,+;hg_56644.1	CAGE_peak_1_at_KIF2A_5end	0bp_to_ENST00000514082.4,ENST00000407818.6,ENST00000504883.1,AK297347,AK307880,EF560716,EF560728,EU832810,GQ129246_5end	Cluster001
p1@KIF5B	3378	KIF5B	hg19::chr10:32345305..32345376,-;hg_108995.1	CAGE_peak_1_at_KIF5B_5end	0bp_to_ENST00000302418.4,NM_004521,uc001iwe.4,AK299542,AK289413,AK307502,BC010885,BC111042,BC065267_5end	Cluster001
p1@KIF9	294	KIF9	hg19::chr3:47324245..47324302,-;hg_42041.1	CAGE_peak_1_at_KIF9_5end	0bp_to_ENST00000432493.4,ENST00000498584.1,BC015311_5end	Cluster001
p1@KIF9-AS1	3255	KIF9-AS1	hg19::chr3:47205668..47205714,+;hg_36533.1	CAGE_peak_1_at_KIF9-AS1_5end	146bp_to_NR_033373,uc003cqw.2_5end	Cluster001
p1@KIFC1	3127	KIFC1	hg19::chr6:33359582..33359667,+;hg_67285.1	CAGE_peak_1_at_KIFC1_5end	0bp_to_ENST00000450504.1,AJ010479,BC000712,BC073878,BC098438,AK297378,AK303239,BC063567_5end	Cluster001
p1@KIFC2	3192	KIFC2	hg19::chr8:145691411..145691480,+;hg_91513.1	CAGE_peak_1_at_KIFC2_5end	0bp_to_ENST00000301332.2_5end	Cluster001
p1@KIFC3	953	KIFC3	hg19::chr16:57836321..57836410,-;hg_157562.1	CAGE_peak_1_at_KIFC3_5end	0bp_to_ENST00000562311.4,ENST00000569112.4,ENST00000566914.1,BC001211,AB209290,AK307846_5end	Cluster001
p1@KIN	3347	KIN	hg19::chr10:7829909..7829963,-;hg_108199.1	CAGE_peak_1_at_KIN_5end	0bp_to_ENST00000379562.7,AJ005273,AK296637,AK309059_5end	Cluster001
p1@KISS1R	3332	KISS1R	hg19::chr19:917326..917340,+;hg_172809.1	CAGE_peak_1_at_KISS1R_5end	2bp_to_ENST00000234371.8,NM_032551,uc002lqk.4,BC141812_5end	Cluster001
p1@KITLG	3233	KITLG	hg19::chr12:88974236..88974256,-;hg_132414.1	CAGE_peak_1_at_KITLG_5end	0bp_to_ENST00000228280.8,ENST00000357116.4,ENST00000552044.1,NM_003994,NM_000899,uc001tav.3,uc001taw.3,AF400436,M59964,AK290319_5end	Cluster001
p1@KLF10	2838	KLF10	hg19::chr8:103667935..103667960,-;hg_94294.1	CAGE_peak_1_at_KLF10_5end	0bp_to_BC095399_5end	Cluster001
p1@KLF15	3199	KLF15	hg19::chr3:126076242..126076257,-;hg_44338.1	CAGE_peak_1_at_KLF15_5end	6bp_to_BC036733_5end	Cluster001
p1@KLF2	3216	KLF2	hg19::chr19:16435625..16435682,+;hg_174404.1	CAGE_peak_1_at_KLF2_5end	0bp_to_ENST00000248071.5,ENST00000592003.1,NM_016270,uc002ndw.3,AK225820,BC071983,BC035342,AF205849_5end	Cluster001
p1@KLF3	475	KLF3	hg19::chr4:38665810..38665827,+;hg_47337.1	CAGE_peak_1_at_KLF3_5end	0bp_to_ENST00000261438.8,ENST00000514033.1,AK313459,BC051687,BC030662_5end	Cluster001
p1@KLF4	2888	KLF4	hg19::chr9:110252035..110252057,-;hg_101846.1	CAGE_peak_1_at_KLF4_5end	0bp_to_ENST00000610832.1,NM_004235,uc004bdg.3,uc031ter.2,uc031tes.1,uc004bdh.3_5end	Cluster001
p1@KLF5	3240	KLF5	hg19::chr13:73633131..73633149,+;hg_135353.1	CAGE_peak_1_at_KLF5_5end	0bp_to_AK296900,AK304284_5end	Cluster001
p1@KLF6	2081	KLF6	hg19::chr10:3827389..3827408,-;hg_107975.1	CAGE_peak_1_at_KLF6_5end	0bp_to_AK316596,AK293259,BC004301,BC000311_5end	Cluster001
p1@KLHDC10	2081	KLHDC10	hg19::chr7:129710358..129710434,+;hg_81053.1	CAGE_peak_1_at_KLHDC10_5end	0bp_to_ENST00000463413.1,BC036464,D87454_5end	Cluster001
p1@KLHDC4	2843	KLHDC4	hg19::chr16:87799523..87799603,-;hg_158484.1	CAGE_peak_1_at_KLHDC4_5end	0bp_to_ENST00000567298.4,ENST00000347925.8,ENST00000270583.8,ENST00000562155.4,ENST00000622456.3,ENST00000562261.1,ENST00000564484.4,ENST00000569747.4,ENST00000564396.4,ENST00000568502.1,ENST00000561825.1,ENST00000568338.1,ENST00000563845.4,ENST00000566561.1,NM_001184856,NM_001184854,NM_017566,uc002fki.3,uc002fkj.3,uc002fkl.3,BC022969,BC011680,AK023986_5end	Cluster001
p1@KLHL11	3268	KLHL11	hg19::chr17:40021656..40021683,-;hg_166057.1	CAGE_peak_1_at_KLHL11_5end	0bp_to_AK301952_5end	Cluster001
p1@KLHL12	3030	KLHL12	hg19::chr1:202896310..202896406,-;hg_16753.1	CAGE_peak_1_at_KLHL12_5end	0bp_to_ENST00000367261.6,NM_021633,NM_001303109,uc001gyo.1,uc009xah.1,AK027656,AF306688,AK223072,AF190900,BC003183,BC004175,AF306689_5end	Cluster001
p1@KLHL2	450	KLHL2	hg19::chr4:166128735..166128813,+;hg_50437.1	CAGE_peak_1_at_KLHL2_5end	0bp_to_ENST00000226725.9,NM_007246,uc003irb.3,BC022503_5end	Cluster001
p1@KLHL20	1110	KLHL20	hg19::chr1:173684047..173684136,+;hg_6738.1	CAGE_peak_1_at_KLHL20_5end	0bp_to_ENST00000479505.4,ENST00000209884.4,NM_014458,uc001gjc.4,uc010pmr.3,uc009wwf.4,AK308048,AK300755,AK001430_5end	Cluster001
p1@KLHL21	3290	KLHL21	hg19::chr1:6662919..6662936,-;hg_10060.1	CAGE_peak_1_at_KLHL21_5end	0bp_to_ENST00000377658.7,uc001anz.1,uc001aoa.3,AK075305,BC034039_5end	Cluster001
p1@KLHL24	2805	KLHL24	hg19::chr3:183353400..183353450,+;hg_40113.1	CAGE_peak_1_at_KLHL24_5end	0bp_to_ENST00000437402.4,ENST00000454495.5,ENST00000461813.4,ENST00000473045.4,ENST00000468101.4,ENST00000427201.2,ENST00000482138.1,ENST00000454652.5,ENST00000481126.1,ENST00000475827.4,NM_017644,uc003flv.3,uc003flw.3,AK026326,AY422472,BX648812,BX648466_5end	Cluster001
p1@KLHL25	3293	KLHL25	hg19::chr15:86338134..86338163,-;hg_151365.1	CAGE_peak_1_at_KLHL25_5end	0bp_to_ENST00000559131.1,AK092231,AK315541_5end	Cluster001
p1@KLHL26	3241	KLHL26	hg19::chr19:18747828..18747844,+;hg_174717.1	CAGE_peak_1_at_KLHL26_5end	0bp_to_ENST00000595182.4,ENST00000600657.4,ENST00000599006.4,NM_018316,uc002njz.1,AK222656,AK294074,AK001940,BC026319_5end	Cluster001
p1@KLHL28	3270	KLHL28	hg19::chr14:45431091..45431175,-;hg_143040.1	CAGE_peak_1_at_KLHL28_5end	0bp_to_ENST00000396128.7,ENST00000579157.1,ENST00000556500.1,AK289855_5end	Cluster001
p1@KLHL32	3332	KLHL32	hg19::chr6:97372596..97372644,+;hg_68954.1	CAGE_peak_1_at_KLHL32_5end	0bp_to_ENST00000369261.7,AK055292,BC071627_5end	Cluster001
p1@KLHL5	1203	KLHL5	hg19::chr4:39046399..39046478,+;hg_47360.1	CAGE_peak_1_at_KLHL5_5end	0bp_to_NM_001171654,NM_001007075,uc003gtp.3,uc003gtq.3_5end	Cluster001
p1@KLHL6	2106	KLHL6	hg19::chr3:183273483..183273504,-;hg_45838.1	CAGE_peak_1_at_KLHL6_5end	0bp_to_NM_130446,uc003flr.3,uc003fls.1,uc003flt.1_5end	Cluster001
p1@KLHL8	982	KLHL8	hg19::chr4:88141643..88141751,-;hg_53005.1	CAGE_peak_1_at_KLHL8_5end	0bp_to_ENST00000498875.5,ENST00000425278.5,ENST00000505388.4,ENST00000504029.1,uc003hql.1,uc003hqm.1,uc003hqn.1,uc010ikj.1,BX640744,BX538173,BX647454,CR749265,BX640727,BC041384_5end	Cluster001
p1@KLHL9	2861	KLHL9	hg19::chr9:21335356..21335411,-;hg_100212.1	CAGE_peak_1_at_KLHL9_5end	0bp_to_ENST00000359039.4,uc003zox.4,AY172949,AB037775,AL713669,BC039133,AK091715_5end	Cluster001
p1@KLKP1	3332	KLKP1	hg19::chr19:51399916..51399921,-;hg_182289.1	CAGE_peak_1_at_KLKP1_5end	263bp_to_ENST00000597246.1,NR_002948,uc002ptx.3,AY533562,DQ211698_5end	Cluster001
p1@KMO	2157	KMO	hg19::chr1:241695670..241695686,+;hg_9374.1	CAGE_peak_1_at_KMO_5end	0bp_to_ENST00000484229.1,AK291558_5end	Cluster001
p1@KMT2A	3190	KMT2A	hg19::chr11:118307179..118307223,+;hg_117006.1	CAGE_peak_1_at_KMT2A_5end	0bp_to_ENST00000534358.4,NM_001197104,NM_005933,uc001psz.1,uc001pta.3,uc001ptb.3,D14540_5end	Cluster001
p1@KMT2B	3344	KMT2B	hg19::chr19:36208877..36208919,+;hg_175377.1	CAGE_peak_1_at_KMT2B_5end	2bp_to_ENST00000420124.2,NM_014727,uc021usv.1,AJ007041_5end	Cluster001
p1@KMT2C	3302	KMT2C	hg19::chr7:152133059..152133102,-;hg_86982.1	CAGE_peak_1_at_KMT2C_5end	0bp_to_ENST00000558084.4,ENST00000262189.9,ENST00000355193.5,NM_170606,uc003wla.3_5end	Cluster001
p1@KMT2E	2986	KMT2E	hg19::chr7:104654623..104654669,+;hg_80320.1	CAGE_peak_1_at_KMT2E_5end	0bp_to_ENST00000311117.6,ENST00000334884.8,ENST00000257745.7,ENST00000478990.4,ENST00000480368.4,ENST00000495267.4,ENST00000476671.4,NM_182931,NM_018682,uc010lja.1,uc010ljb.1,uc003vcl.4,uc003vcm.3,uc010ljc.3,AY147037,BC053906,BC062583_5end	Cluster001
p1@KMT2E-AS1	2227	KMT2E-AS1	hg19::chr7:104654038..104654052,-;hg_85423.1	CAGE_peak_1_at_KMT2E-AS1_5end	-23bp_to_AK094372_5end	Cluster001
p1@KPNA1	2846	KPNA1	hg19::chr3:122233723..122233797,-;hg_44134.1	CAGE_peak_1_at_KPNA1_5end	0bp_to_ENST00000344337.9,ENST00000494339.4,ENST00000465882.4,ENST00000476916.4,ENST00000493510.1,NM_002264,NR_026698,uc010hrh.2,uc003efe.2,BC090864,BC002374,BC003009,AK312713_5end	Cluster001
p1@KPNA2	2707	KPNA2	hg19::chr17:66031838..66031876,+;hg_162364.1	CAGE_peak_1_at_KPNA2_5end	0bp_to_ENST00000584026.4,NM_002266,uc002jgk.3,U09559,U28386,AK024833,BC005978,AK291954,AK058111,BC013257,BC053343,BC146905_5end	Cluster001
p1@KPNA3	552	KPNA3	hg19::chr13:50366662..50366734,-;hg_137330.1	CAGE_peak_1_at_KPNA3_5end	0bp_to_BC017355,BC024202,D89618,AK291000,AK290528,AK223480_5end	Cluster001
p1@KPNA4	765	KPNA4	hg19::chr3:160283348..160283366,-;hg_45376.1	CAGE_peak_1_at_KPNA4_5end	0bp_to_ENST00000469804.1_5end	Cluster001
p1@KPNA5	3254	KPNA5	hg19::chr6:117002339..117002400,+;hg_69442.1	CAGE_peak_1_at_KPNA5_5end	0bp_to_ENST00000413340.4,ENST00000368564.4,ENST00000356348.4,NM_002269,uc003pxh.3,AK314206,BC047409_5end	Cluster001
p1@KPNB1	3140	KPNB1	hg19::chr17:45727296..45727344,+;hg_161362.1	CAGE_peak_1_at_KPNB1_5end	0bp_to_BC036703,AK314780,BC003572,BC024045_5end	Cluster001
p1@KRAS	677	KRAS	hg19::chr12:25403815..25403881,-;hg_130181.1	CAGE_peak_1_at_KRAS_5end	0bp_to_ENST00000311936.6,ENST00000557334.4,ENST00000556131.1,NM_004985,NM_033360,uc001rgp.2,uc001rgq.2,uc001rgr.3,M54968,AK292510,BC013572,BC029545_5end	Cluster001
p1@KRCC1	3086	KRCC1	hg19::chr2:88355276..88355309,-;hg_29591.1	CAGE_peak_1_at_KRCC1_5end	0bp_to_BC107580_5end	Cluster001
p1@KRR1	2587	KRR1	hg19::chr12:75905374..75905420,-;hg_132167.1	CAGE_peak_1_at_KRR1_5end	0bp_to_ENST00000229214.7,ENST00000438169.5,ENST00000612627.1,ENST00000550023.4,ENST00000550898.1,NM_007043,uc001sxt.3,uc009zsc.3,uc010stx.2,BC033887,BC026107,BC016778,EF010919,AK313687,DQ893552,DQ893553,DQ893554,KJ898357,KJ898358,KJ898359,DQ896515,BC014034,U55766,BC005225,CU689792,AK297602,AK022133_5end	Cluster001
p1@KSR1	3359	KSR1	hg19::chr17:25783441..25783499,+;hg_159965.1	CAGE_peak_1_at_KSR1_5end	241bp_to_ENST00000580163.4_5end	Cluster001
p1@KTI12	3247	KTI12	hg19::chr1:52499443..52499499,-;hg_12346.1	CAGE_peak_1_at_KTI12_5end	0bp_to_ENST00000371614.1,NM_138417,uc001ctj.1,AF327348_5end	Cluster001
p1@KTN1-AS1	3336	KTN1-AS1	hg19::chr14:56046794..56046839,-;hg_143377.1	CAGE_peak_1_at_KTN1-AS1_5end	0bp_to_ENST00000554558.4,ENST00000412224.5,ENST00000535211.1,NR_027123,uc001xbz.2,uc001xca.3,AK124927,JX046911,JX628584_5end	Cluster001
p1@KYNU	1208	KYNU	hg19::chr2:143635222..143635240,+;hg_22785.1	CAGE_peak_1_at_KYNU_5end	0bp_to_ENST00000375773.5,ENST00000409512.4,ENST00000410015.5,BC000879,AK315343,AK292095_5end	Cluster001
p1@LACTB	3273	LACTB	hg19::chr15:63414017..63414049,+;hg_147105.1	CAGE_peak_1_at_LACTB_5end	0bp_to_ENST00000413507.3,BC067288,AK027808_5end	Cluster001
p1@LACTB2	701	LACTB2	hg19::chr8:71581377..71581458,-;hg_93530.1	CAGE_peak_1_at_LACTB2_5end	0bp_to_ENST00000522447.4,ENST00000276590.4,NM_016027,uc033box.1,uc003xyp.3,AK290201,AF151841,AK222699,BC000878,BC008505_5end	Cluster001
p1@LAG3	3042	LAG3	hg19::chr12:6881678..6881707,+;hg_123745.1	CAGE_peak_1_at_LAG3_5end	0bp_to_ENST00000441671.5,ENST00000203629.2,uc001qqu.3,BC037962,BC052589,AK292104_5end	Cluster001
p1@LAMA5	3246	LAMA5	hg19::chr20:60942361..60942376,-;hg_188263.1	CAGE_peak_1_at_LAMA5_5end	0bp_to_ENST00000252999.6,NM_005560,uc002ycq.4,uc021wfw.2,AF443072_5end	Cluster001
p1@LAMP3	3066	LAMP3	hg19::chr3:182880514..182880528,-;hg_45801.1	CAGE_peak_1_at_LAMP3_5end	0bp_to_AK313172_5end	Cluster001
p1@LAMTOR5-AS1	3181	LAMTOR5-AS1	hg19::chr1:110950392..110950477,+;hg_4543.1	CAGE_peak_1_at_LAMTOR5-AS1_5end	0bp_to_ENST00000608067.4,ENST00000608486.4,ENST00000598454.4,ENST00000609709.4,ENST00000610148.4,ENST00000587691.1,ENST00000622324.3,ENST00000608499.4,NR_102697,uc031pnm.1_5end	Cluster001
p1@LAP3	2072	LAP3	hg19::chr4:17579110..17579130,+;hg_47041.1	CAGE_peak_1_at_LAP3_5end	0bp_to_ENST00000606142.4,ENST00000509583.1,AK298613,AK307723,AK225511_5end	Cluster001
p1@LARP1B	1244	LARP1B	hg19::chr4:128982430..128982488,+;hg_49622.1	CAGE_peak_1_at_LARP1B_5end	0bp_to_ENST00000512292.4,ENST00000508819.4,AK310421,AK092764,BC002840,BC018794_5end	Cluster001
p1@LARP4	3239	LARP4	hg19::chr12:50794618..50794729,+;hg_125430.1	CAGE_peak_1_at_LARP4_5end	0bp_to_ENST00000429001.6,ENST00000548174.4,ENST00000548697.4,ENST00000548993.4,ENST00000398473.5,ENST00000614335.3,ENST00000522085.4,ENST00000616828.3,ENST00000518444.4,ENST00000615080.3,ENST00000551886.4,AL832198,CR936626,AL833272,BC022377,BC063479,AF370416,AK291746_5end	Cluster001
p1@LARP4B	1286	LARP4B	hg19::chr10:977624..977658,-;hg_107871.1	CAGE_peak_1_at_LARP4B_5end	0bp_to_ENST00000612396.3,NM_015155,uc031ptb.1_5end	Cluster001
p1@LARP7	2330	LARP7	hg19::chr4:113558272..113558356,+;hg_49296.1	CAGE_peak_1_at_LARP7_5end	0bp_to_ENST00000509061.4,ENST00000509622.4,ENST00000508577.4,ENST00000513553.4,ENST00000504079.1,BC066945,BX647100,AK000274,BC006981_5end	Cluster001
p1@LAS1L	1372	LAS1L	hg19::chrX:64754611..64754682,-;hg_199495.1	CAGE_peak_1_at_LAS1L_5end	0bp_to_ENST00000374807.8,ENST00000374811.6,ENST00000374804.8,ENST00000484069.1,AK225059,AF116730,BC019302,BC018610,AK022587,AK097383,AK074087,BC014545,AK295591_5end	Cluster001
p1@LAT	3263	LAT	hg19::chr16:28996446..28996491,+;hg_153452.1	CAGE_peak_1_at_LAT_5end	-3bp_to_ENST00000454369.5_5end	Cluster001
p1@LATS1	3298	LATS1	hg19::chr6:150039199..150039242,-;hg_76142.1	CAGE_peak_1_at_LATS1_5end	0bp_to_ENST00000392273.6,BC002767,AF119846_5end	Cluster001
p1@LATS2	3237	LATS2	hg19::chr13:21635631..21635744,-;hg_136384.1	CAGE_peak_1_at_LATS2_5end	0bp_to_ENST00000382592.4,NM_014572,uc001unr.5,BC071572,AB209897,AF207547,BC127671_5end	Cluster001
p1@LBH	3262	LBH	hg19::chr2:30454390..30454409,+;hg_19569.1	CAGE_peak_1_at_LBH_5end	0bp_to_ENST00000395323.6,ENST00000412933.4,ENST00000464412.4,ENST00000406087.4,ENST00000404397.4,NM_030915,uc002rne.2,AL136703,BC109376,AK314598_5end	Cluster001
p1@LBX2	3259	LBX2	hg19::chr2:74730430..74730451,-;hg_29224.1	CAGE_peak_1_at_LBX2_5end	0bp_to_ENST00000460508.3,NM_001009812,uc002slw.3,AY305861_5end	Cluster001
[truncated: 6,505 more rows]
