# Supplementary material for: Comprehensive Characterization of Transcriptional Activity during Influenza A Virus Infection Reveals Biases in Cap-Snatching of Host RNA Sequences
Source: J Virol. 2020 May 4;94(10):e01720-19. doi: 10.1128/JVI.01720-19 (PMC7199409; doi:10.1128/JVI.01720-19)
Supplement: Supplemental file 5 [file JVI.01720-19-sd005.xlsx]

## Sheet: README
Table S5: GATHER analysis of the top 10 clusters from Table S4.
Analysis was performed using GATHER (Chang and Nevins 2006).
This file contains the 10 largest clusters from the network analysis of IAV infected MDMs with GO terms assigned from GATHER
Column Name	Description (Taken from tool FAQ)
#	Index
Annotation	GO term annotation
Total Genes With Ann	The number of genes from submitted list that have the annotation
Your Genes (With Ann)	The number of genes from submittedlist with the annotation
Your Genes (No Ann)	The number of genes from submitted list without the annotation.
Genome (With Ann)	The number of genes in the genome (excluding those in submitted list) with the annotation.
Genome (No Ann)	The number of genes in the genome (excluding those in submitted list) without the annotation
ln(Bayes factor)	The logarithm of the Bayes factor, a quantification of evidence supporting the association between a gene group
neg ln(p value)	The negative logarithm of the p value calculated from the Bayes Factor
FE: neg ln(p value)	The negative logarithm of the p value calculated using a Fisher's exact test.
FE: neg ln(FDR)	The negative logarithm of the p value calculated using a Fisher's exact test.
Genes	List of genes
Reference:	https://doi.org/10.1093/bioinformatics/btl483
Tool FAQ	https://changlab.uth.tmc.edu/gather/FAQ.html

## Sheet: Flu cluster01
#	Annotation	Total Genes With Ann	Your Genes (With Ann)	Your Genes (No Ann)	Genome (With Ann)	Genome (No Ann)	ln(Bayes factor)	neg ln(p value)	FE: neg ln(p value)	FE: neg ln(FDR)	Genes
1	GO:0050875 [3]: cellular physiological process	1971	1971	363	7124	2821	84.11	11.17	91.03	83.62	AACS AASDHPPT AASS AATF ABAT ABCB5 ABCC4 ABCC5 ABCD1 ABCD3 ABHD11 ABHD5 ABHD8 ABI2 ABL2 ACAA2 ACADSB ACBD3 ACHE ACIN1 ACLY ACO1 ACOX1 ACOX3 ACSL1 ACSL3 ACSL4 ACSL5 ACVR1 ACVR1B ADA ADAM17 ADAMTS1 ADAMTS17 ADAMTS4 ADAR ADCK1 ADIPOR2 ADK ADM ADRA2A ADRB2 ADRBK1 ADRBK2 ADSSL1 AGPAT3 AGPAT5 AGRN AGTPBP1 AHCY AHR AHSA1 AK1 AK3 AKAP12 AKAP8 AKR1C1 AKT2 ALAS1 ALDH1A2 ALDH1A3 ALDH4A1 ALDOC ALPK1 ALS2 ALS…
2	GO:0007186 [6]: G-protein coupled receptor protein signaling pathway	58	58	2276	936	9009	72.78	11.17	0	0	ADRA2A ADRB2 AGRN AKAP12 ARHGEF11 C3 C6orf33 CALCRL CCL3 CCNK CCR5 CCR7 CD3E CNR1 CXCL1 CXCL12 CXCL2 CXCL3 CXCL9 DGKA DGKD DGKE DGKG FNBP4 FRS2 FZD4 FZD5 FZD9 GAL GNA11 GNA15 GNAI2 GNAI3 GNB1 GNB4 GNG12 GPCR5A GPR141 GPR146 GPRC5C HRH2 NMB P2RY1 PPAP2A PRKD3 PTGER2 PTGER3 PTGER4 RASD1 RGS16 RGS2 RGS3 SLC26A6 SPHK1 SSTR2 TGM2 VAV2 VIPR1
3	GO:0044238 [4]: primary metabolism	1462	1462	872	4824	5121	72.75	11.17	79.47	72.75	AACS AASDHPPT AASS ABAT ABHD5 ABL2 ACAA2 ACADSB ACBD3 ACHE ACLY ACO1 ACOX1 ACOX3 ACSL1 ACSL3 ACSL4 ACSL5 ACVR1 ACVR1B ADA ADAM17 ADAMTS1 ADAMTS17 ADAMTS4 ADAR ADCK1 ADCK5 ADIPOR2 ADK ADM ADPGK ADRBK1 ADRBK2 ADSSL1 AGPAT3 AGPAT5 AGRN AGTPBP1 AHR AHSA1 AK1 AK3 AKT2 ALDH1A3 ALDH4A1 ALDOC ALPK1 AMD1 AMPD3 ANAPC1 ANGPTL4 ANKRD17 AP1G1 APC APOBEC3G APOL1 APOL2 APOL3 APOL6 ARG2 ARHGAP17 ARHGEF11 ARID1A …
4	GO:0008152 [3]: metabolism	1565	1565	769	5400	4545	60.37	11.17	67.04	60.76	AACS AASDHPPT AASS ABAT ABHD11 ABHD5 ABHD8 ABI2 ABL2 ACAA2 ACADSB ACBD3 ACHE ACLY ACO1 ACOX1 ACOX3 ACSL1 ACSL3 ACSL4 ACSL5 ACVR1 ACVR1B ADA ADAM17 ADAMTS1 ADAMTS17 ADAMTS4 ADAR ADCK1 ADCK5 ADIPOR2 ADK ADM ADPGK ADRBK1 ADRBK2 ADSSL1 AGPAT3 AGPAT5 AGRN AGTPBP1 AHCY AHR AHSA1 AK1 AK3 AKR1C1 AKT2 ALAS1 ALDH1A2 ALDH1A3 ALDH4A1 ALDOC ALPK1 ALPL AMD1 AMPD3 ANAPC1 ANGPTL4 ANKRD17 AP1G1 APC APOBEC3G APOL1…
5	GO:0044237 [4]: cellular metabolism	1491	1491	843	5074	4871	60.13	11.17	66.78	60.76	AACS AASDHPPT AASS ABAT ABHD11 ABHD5 ABHD8 ABI2 ABL2 ACAA2 ACADSB ACBD3 ACHE ACLY ACO1 ACOX1 ACOX3 ACSL1 ACSL3 ACSL4 ACSL5 ACVR1 ACVR1B ADA ADAM17 ADAMTS1 ADAMTS17 ADAMTS4 ADAR ADCK1 ADIPOR2 ADK ADM ADRBK1 ADRBK2 ADSSL1 AGPAT3 AGPAT5 AGRN AGTPBP1 AHCY AHR AHSA1 AK1 AK3 AKR1C1 AKT2 ALAS1 ALDH1A2 ALDH1A3 ALDH4A1 ALDOC ALPK1 AMD1 AMPD3 ANAPC1 ANKRD17 AP1G1 APC APOBEC3G APOL1 APOL2 APOL3 APOL6 ARG2 A…
6	GO:0050877 [4]: neurophysiological process	46	46	2288	762	9183	59.01	11.17	0	0	ABAT ACHE AGRN BAIAP3 BBS1 CCNK CHM CHRNA5 CHRNA7 CNP CREB3 CRY1 CRYAB DFNB31 ERCC5 ERCC6 EYA3 GCH1 GJB2 HAP1 KCNE1 KIF1B LRAT MAL MAPK1 MYO9A NPTX1 NPTX2 OAT OPA1 P2RX1 PHYH PITPNA PRPF3 RABGGTB RGS16 RP2 SLC19A2 SLC1A3 SLC24A1 SLC6A8 SORD STRN4 TIMP3 VIPR1 ZNF354A
7	GO:0009581 [5]: detection of external stimulus	29	29	2305	566	9379	48.55	11.17	0	0	BBS1 CCNK CHM CREB3 CRY1 CRYAB DFNB31 ERCC5 ERCC6 EYA3 GJB2 KCNE1 LRAT MYO1C MYO9A OAT OPA1 PHYH PITPNA PRPF3 RABGGTB RGS16 RP2 SLC19A2 SLC24A1 SORD TIMP3 TLR3 ZNF354A
8	GO:0007600 [5]: sensory perception	27	27	2307	537	9408	46.4	11.17	0	0	BBS1 CCNK CHM CREB3 CRY1 CRYAB DFNB31 ERCC5 ERCC6 EYA3 GJB2 KCNE1 LRAT MYO9A OAT OPA1 PHYH PITPNA PRPF3 RABGGTB RGS16 RP2 SLC19A2 SLC24A1 SORD TIMP3 ZNF354A
9	GO:0050789 [2]: regulation of biological process	710	710	1624	2157	7788	34.79	11.17	41.33	35.52	AATF ACHE ACIN1 ACO1 ADAMTS1 ADRA2A ADRB2 AHR ANGPTL4 APAF1 API5 APOBEC3G APOL3 ARFGAP3 ARHGEF11 ARID1A ARID3A ARID5B ARNTL ARNTL2 ARPC5L ASCC2 ASCC3 ASH1L ASH2L ASXL1 ATF2 ATF3 ATF4 ATF5 ATF6 ATF7IP ATP2C1 AVEN BACH1 BAG1 BAG3 BAZ1A BAZ1B BAZ2A BAZ2B BCL10 BCL2 BCL2A1 BCL2L11 BCL2L13 BCL2L2 BCL6 BCLAF1 BECN1 BFAR BIK BIN1 BIRC2 BIRC3 BIRC4 BIRC6 BNIP2 BNIP3 BRAF BRAP BRCA2 BRD1 BRPF3 BST2 BTAF1 …
10	GO:0007166 [5]: cell surface receptor linked signal transduction	158	158	2176	1263	8682	32.19	11.17	0	0	ACVR1 ACVR1B ADAMTS1 ADAMTS4 ADRA2A ADRB2 AGRN AKAP12 APC ARHGEF11 BAG1 BAIAP2 BIRC2 BIRC3 BMPR2 C3 C6orf33 CABIN1 CALCRL CBLB CCL3 CCNK CCR5 CCR7 CD3E CD79A CLEC2D CNR1 CSF2RB CSNK1A1 CSNK1G1 CSNK1G2 CSNK1G3 CSNK2A2 CTNNBIP1 CXCL1 CXCL12 CXCL2 CXCL3 CXCL9 DGKA DGKD DGKE DGKG DLL1 DVL3 EPHA2 EPHA4 EPHB2 EPHB3 EPS15 EPS8 ERBB2IP EREG EVL FGFR1 FGFR3 FLNA FLT1 FNBP4 FNTA FRAT1 FRAT2 FRS2 FZD4 FZD5 …
11	GO:0006464 [7]: protein modification	412	412	1922	1097	8848	31.61	11.17	38.3	32.79	ABL2 ACVR1 ACVR1B ADCK1 ADRBK1 ADRBK2 AKT2 ALPK1 ANAPC1 ARIH1 ARIH2 AXL B3GALNT2 B3GNT5 B4GALT7 BAG1 BARD1 BAZ1A BAZ1B BFAR BIRC2 BIRC3 BIRC4 BIRC6 BMPR2 BRAF BRAP CACYBP CAMK1D CAMK2D CAMKK2 CBLB CBLL1 CD80 CDC14A CDC20 CDC25B CDC34 CDC42BPB CDK2 CDK2AP1 CDK7 CDK9 CDKL5 CDKN3 CGRRF1 CHD4 CHEK2 CHM CLK1 CLK3 CLK4 COL4A3BP CRKL CSNK1A1 CSNK1G1 CSNK1G2 CSNK1G3 CSNK2A1 CSNK2A2 CUL1 CUL2 CUL3 CUL4A C…
12	GO:0007582 [2]: physiological process	2113	2113	221	8349	1596	31.51	11.17	38.26	32.79	AACS AASDHPPT AASS AATF ABAT ABCB5 ABCC4 ABCC5 ABCD1 ABCD3 ABHD11 ABHD5 ABHD8 ABI2 ABL2 ACAA2 ACADSB ACBD3 ACHE ACIN1 ACLY ACO1 ACOX1 ACOX3 ACSL1 ACSL3 ACSL4 ACSL5 ACVR1 ACVR1B ADA ADAM17 ADAMTS1 ADAMTS17 ADAMTS4 ADAR ADCK1 ADCK5 ADIPOR2 ADK ADM ADPGK ADRA2A ADRB2 ADRBK1 ADRBK2 ADSSL1 AGPAT3 AGPAT5 AGRN AGTPBP1 AHCY AHR AHSA1 AIM2 AK1 AK3 AKAP10 AKAP12 AKAP8 AKR1C1 AKT2 ALAS1 ALCAM ALDH1A2 ALDH1A…
13	GO:0006139 [5]: nucleobase, nucleoside, nucleotide and nucleic acid metabolism	722	722	1612	2245	7700	30.9	11.17	37.41	32.08	ACHE ACLY ADA ADAR ADK ADM ADSSL1 AHR AK1 AK3 AMPD3 ANKRD17 APOBEC3G ARHGAP17 ARHGEF11 ARID1A ARID3A ARID4A ARID5B ARNTL ARNTL2 ASCC2 ASCC3 ASH1L ASH2L ASXL1 ATF2 ATF3 ATF4 ATF5 ATF6 ATF7IP ATIC ATP6V1A ATP6V1B2 ATP6V1C1 ATP6V1H ATR BACH1 BAZ1A BAZ1B BAZ2A BAZ2B BCL6 BCLAF1 BRCA2 BRD1 BRPF3 BTAF1 BTG1 BTG2 CAMKK2 CASC3 CBFA2T2 CBX4 CBX6 CBX8 CCNK CCNT1 CCNT2 CCRN4L CD80 CDC34 CDC40 CDC5L CDK2 CDK…
14	GO:0050791 [3]: regulation of physiological process	629	629	1705	1924	8021	27.91	11.17	34.42	29.31	AATF ACHE ACO1 ADAMTS1 ADRA2A AHR ANGPTL4 APAF1 API5 ARHGEF11 ARID1A ARID3A ARID5B ARNTL ARNTL2 ARPC5L ASCC2 ASCC3 ASH1L ASH2L ASXL1 ATF2 ATF3 ATF4 ATF5 ATF6 ATF7IP AVEN BACH1 BAG1 BAG3 BAZ1A BAZ1B BAZ2A BAZ2B BCL10 BCL2 BCL2A1 BCL2L11 BCL2L13 BCL2L2 BCL6 BCLAF1 BECN1 BFAR BIK BIN1 BIRC2 BIRC3 BIRC4 BIRC6 BNIP2 BNIP3 BRAF BRCA2 BRD1 BRPF3 BTAF1 BTG1 BTG2 BTG3 BZW2 CAMKK2 CARD15 CASP10 CASP3 CASP4…
15	GO:0007049 [5]: cell cycle	222	222	2112	491	9454	27.88	11.17	34.75	29.53	ACHE ACIN1 AHR AKAP8 ANAPC1 ANKRD17 APC ATF5 ATR AXL BCL10 BCL2 BIN1 BRCA2 BTG3 CABLES1 CABLES2 CCNA1 CCNB1 CCNB2 CCND1 CCNE1 CCNE2 CCNG1 CCNJ CCNK CCNL1 CCNL2 CCNT1 CCNT2 CCT2 CDC14A CDC20 CDC25B CDC27 CDC34 CDC37L1 CDK2 CDK2AP1 CDK5RAP1 CDK7 CDK9 CDKN1A CDKN1B CDKN1C CDKN2A CDKN2B CDKN2C CDKN3 CENPH CEP2 CGRRF1 CHC1 CHEK2 CKS2 CLK1 CUL1 CUL2 CUL3 CUL4A CUL5 CYLD DDIT3 DKC1 DLEU2 DNAJA2 DNAJC6 D…
16	GO:0000074 [6]: regulation of cell cycle	139	139	2195	259	9686	24.58	11.17	31.6	26.58	ANAPC1 APC ATF5 ATR AXL BCL10 BCL2 BIN1 BRCA2 BTG3 CCNA1 CCNB1 CCNB2 CCND1 CCNE1 CCNE2 CCNG1 CCNJ CCNK CCNT1 CCNT2 CCT2 CDC20 CDC25B CDC37L1 CDK2 CDK2AP1 CDK5RAP1 CDK7 CDK9 CDKN1A CDKN1B CDKN1C CDKN2A CDKN2B CDKN2C CDKN3 CGRRF1 CHC1 CHEK2 CKS2 CLK1 CUL1 CUL2 CUL3 CUL4A CUL5 CYLD DDIT3 DKC1 DLEU2 DNAJA2 DNAJC6 DUSP4 E2F1 E2F7 EREG ERF ERN1 EXT1 FGF9 FH FOSB FRAP1 G0S2 GADD45A GAK GAS2L3 GMNN GTF2H…
17	GO:0008283 [4]: cell proliferation	297	297	2037	761	9184	24.18	11.17	30.89	25.96	ACHE ACIN1 ADAMTS1 ADRA2A AHR AKAP8 ANAPC1 ANKRD17 APC ARHGEF11 ARTN ATF5 ATR AXL BCL10 BCL2 BCL6 BIN1 BIN3 BRCA2 BST2 BTG1 BTG2 BTG3 CABLES1 CABLES2 CCNA1 CCNB1 CCNB2 CCND1 CCNE1 CCNE2 CCNG1 CCNJ CCNK CCNL1 CCNL2 CCNT1 CCNT2 CCT2 CD3E CD40 CDC14A CDC20 CDC25B CDC27 CDC34 CDC37L1 CDK2 CDK2AP1 CDK5RAP1 CDK7 CDK9 CDKN1A CDKN1B CDKN1C CDKN2A CDKN2B CDKN2C CDKN3 CENPH CEP2 CGRRF1 CHC1 CHEK2 CKS2 CLK1…
18	GO:0019538 [5]: protein metabolism	670	670	1664	2138	7807	23.07	11.17	29.49	24.64	AASS ABHD5 ABL2 ACHE ACO1 ACVR1 ACVR1B ADAM17 ADAMTS1 ADAMTS17 ADAMTS4 ADCK1 ADRBK1 ADRBK2 AGRN AGTPBP1 AHSA1 AKT2 ALPK1 ANAPC1 AP1G1 APC APOL1 APOL2 APOL3 APOL6 ARHGAP17 ARIH1 ARIH2 ARL6IP ARPC5L ATAD3B ATF6 AXL B3GALNT2 B3GNT5 B4GALT7 BAG1 BAG3 BAG5 BARD1 BAZ1A BAZ1B BFAR BIRC2 BIRC3 BIRC4 BIRC6 BMPR2 BRAF BRAP BZW2 C1RL CABC1 CACYBP CAMK1D CAMK2D CAMKK2 CAPN5 CAPN7 CASP10 CASP3 CASP4 CASP7 CAS…
19	GO:0043170 [4]: macromolecule metabolism	739	739	1595	2407	7538	23.01	11.17	29.41	24.63	AASS ABHD5 ABI2 ABL2 ACHE ACLY ACO1 ACVR1 ACVR1B ADAM17 ADAMTS1 ADAMTS17 ADAMTS4 ADCK1 ADCK5 ADPGK ADRBK1 ADRBK2 AGRN AGTPBP1 AHSA1 AKT2 ALDOC ALPK1 ANAPC1 AP1G1 APC APOL1 APOL2 APOL3 APOL6 ARHGAP17 ARIH1 ARIH2 ARL6IP ARPC5L ATAD3B ATF6 AXL B3GALNT2 B3GAT3 B3GNT5 B4GALT1 B4GALT4 B4GALT5 B4GALT7 BAG1 BAG3 BAG5 BARD1 BAZ1A BAZ1B BFAR BIRC2 BIRC3 BIRC4 BIRC6 BMPR2 BPGM BRAF BRAP BZW2 C1RL CABC1 CACY…
20	GO:0044260 [5]: cellular macromolecule metabolism	706	706	1628	2280	7665	22.88	11.17	29.28	24.57	AASS ABHD5 ABI2 ABL2 ACHE ACLY ACO1 ACVR1 ACVR1B ADAM17 ADAMTS1 ADAMTS17 ADAMTS4 ADCK1 ADRBK1 ADRBK2 AGRN AGTPBP1 AHSA1 AKT2 ALDOC ALPK1 ANAPC1 AP1G1 APC APOL1 APOL2 APOL3 APOL6 ARHGAP17 ARIH1 ARIH2 ARL6IP ARPC5L ATAD3B ATF6 AXL B3GALNT2 B3GAT3 B3GNT5 B4GALT1 B4GALT7 BAG1 BAG3 BAG5 BARD1 BAZ1A BAZ1B BFAR BIRC2 BIRC3 BIRC4 BIRC6 BMPR2 BPGM BRAF BRAP BZW2 C1RL CABC1 CACYBP CAMK1D CAMK2D CAMKK2 CAPN…
21	GO:0044267 [6]: cellular protein metabolism	664	664	1670	2123	7822	22.42	11.17	28.83	24.19	AASS ABHD5 ABL2 ACHE ACO1 ACVR1 ACVR1B ADAM17 ADAMTS1 ADAMTS17 ADAMTS4 ADCK1 ADRBK1 ADRBK2 AGRN AGTPBP1 AHSA1 AKT2 ALPK1 ANAPC1 AP1G1 APC APOL1 APOL2 APOL3 APOL6 ARHGAP17 ARIH1 ARIH2 ARL6IP ARPC5L ATAD3B ATF6 AXL B3GALNT2 B3GNT5 B4GALT7 BAG1 BAG3 BAG5 BARD1 BAZ1A BAZ1B BFAR BIRC2 BIRC3 BIRC4 BIRC6 BMPR2 BRAF BRAP BZW2 C1RL CABC1 CACYBP CAMK1D CAMK2D CAMKK2 CAPN5 CAPN7 CASP10 CASP3 CASP4 CASP7 CAS…
22	GO:0050874 [3]: organismal physiological process	242	242	2092	1602	8343	22.32	11.17	0	0	ABAT ACHE ACSL1 ADA ADAR ADM AGRN AIM2 ALCAM ALPL APOBEC3G APOL2 APOL3 AQP3 AQP9 ATP6V0A2 BAIAP3 BBS1 BCL2 BCL6 BECN1 BLNK BPGM BRDG1 BST2 C3 C9 CCL1 CCL15 CCL19 CCL20 CCL22 CCL3 CCL5 CCL7 CCNK CCR7 CD300C CD3E CD40 CD58 CD80 CD83 CEBPB CHGA CHM CHRNA5 CHRNA7 CLEC2D CLU CNP COL4A3BP CR2 CREB3 CRY1 CRYAB CSF2RB CST7 CXCL1 CXCL11 CXCL12 CXCL14 CXCL16 CXCL2 CXCL3 CXCL9 DAF DEFB1 DFNB31 DGKD DLL4 DPP…
23	GO:0006366 [8]: transcription from Pol II promoter	142	142	2192	288	9657	20.34	11.17	27.28	22.7	AHR ARID4A ASH1L ATF5 ATF6 ATF7IP BCL6 CCNK CCNT1 CCNT2 CCRN4L CDK7 CDK9 CEBPB CEBPZ CHD1 CHD2 CHD4 CITED2 CNOT2 COPS2 COPS5 CREB3 CREB5 CRK CRSP8 DEK DNMT1 DR1 E2F1 ELF4 EP300 EPAS1 ERCC6 ERF ETS1 ETV7 FOS FOSB FOSL1 FOSL2 FOXK2 GTF2A1 GTF2B GTF2E2 GTF2F2 GTF2H1 HIS1 HMGB2 ID1 IRF1 IRF2 IRF7 IRF8 ISGF3G JUNB JUND KLF10 KLF3 KLF5 MAFG MDM2 MDM4 MECP2 MED4 MEF2A MNAT1 MTF1 MXD4 MYBL2 MYC NCOA6 NCO…
24	GO:0007243 [6]: protein kinase cascade	94	94	2240	158	9787	18.89	11.17	25.97	21.44	ADRA2A ADRB2 AKAP11 APOL3 ATP2C1 BCL10 BIRC2 BST2 CAMKK2 CANT1 CD40 CFLAR CHRNA7 CRKL DAPK1 DUSP10 DUSP16 DUSP2 DUSP4 DUSP8 EEF1D FGFR1 FGFR3 FLNA FYN GADD45B GADD45G GPS2 HIPK2 HMOX1 IKBKE IRAK2 ITGB1BP1 JAK2 LATS2 MAP2K4 MAP3K10 MAP3K11 MAP4K3 MAP4K4 MAP4K5 MAPK14 MAPK8 MAPK8IP3 MAPK9 MAPKAPK2 MINK1 MKNK2 NFKBIA NKIRAS1 NLK NMI PDCD11 PIAS1 PLK2 PPP2CA RASGRP3 REL RELA RGS3 RIPK1 RIPK2 RPL17 RP…
25	GO:0006915 [6]: apoptosis	142	142	2192	298	9647	18.43	11.17	25.35	20.88	AATF ACIN1 AHR ANGPTL4 APAF1 API5 APP AVEN BAG1 BAG3 BAG5 BBC3 BCL10 BCL2 BCL2A1 BCL2L11 BCL2L13 BCL2L2 BCLAF1 BECN1 BFAR BIK BIRC2 BIRC3 BIRC4 BIRC6 BNIP2 BNIP3 BRAF BTG1 CARD15 CASP10 CASP3 CASP4 CASP7 CASP9 CBX4 CD38 CD3E CD40 CDKN1A CFLAR CLU CTNNBL1 CUL1 CUL2 CUL3 CUL4A CUL5 DAP DAPK1 DEDD2 DIABLO E2F1 EI24 EIF2AK2 EP300 ERN1 FAF1 FAS FEM1B FXR1 GADD45A GADD45B GADD45G GLRX2 HIPK2 IER3 IL1A …
26	GO:0006512 [8]: ubiquitin cycle	168	168	2166	379	9566	18.31	11.17	25.16	20.74	ANAPC1 ARIH1 ARIH2 BARD1 BAZ1A BAZ1B BFAR BIRC2 BIRC3 BIRC4 BIRC6 BRAP CACYBP CBLB CBLL1 CDC20 CDC34 CGRRF1 CHD4 CUL1 CUL2 CUL3 CUL4A CUL5 CYLD DTX3L FBXL12 FBXL14 FBXL15 FBXL20 FBXO11 FBXO18 FBXO2 FBXO21 FBXO22 FBXO28 FBXO3 FBXO31 FBXO32 FBXO34 FBXO38 FBXO42 FBXO6 FBXW2 FBXW8 FZR1 HECTD1 HECTD2 HERC4 HERC5 HERC6 HUWE1 ISGF3G ITCH LNX2 MDM2 MDM4 MKRN1 MKRN2 MNAT1 MYCBP2 MYLIP NSD1 PEX10 PHF21A PH…
27	GO:0016265 [3]: death	150	150	2184	324	9621	18.15	11.17	25.04	20.7	AATF ACIN1 AHR ALS4 ANGPTL4 APAF1 API5 APP AVEN BAG1 BAG3 BAG5 BBC3 BCL10 BCL2 BCL2A1 BCL2L11 BCL2L13 BCL2L2 BCLAF1 BECN1 BFAR BIK BIRC2 BIRC3 BIRC4 BIRC6 BNIP2 BNIP3 BRAF BTG1 C9 CARD15 CASP10 CASP3 CASP4 CASP7 CASP9 CBX4 CD38 CD3E CD40 CDKN1A CFLAR CLU CTNNBL1 CUL1 CUL2 CUL3 CUL4A CUL5 DAP DAPK1 DEDD2 DIABLO E2F1 EI24 EIF2AK2 EP300 ERN1 FAF1 FAS FEM1B FOSL2 FXR1 GADD45A GADD45B GADD45G GLRX2 HI…
28	GO:0008219 [4]: cell death	149	149	2185	321	9624	18.14	11.17	25.03	20.7	AATF ACIN1 AHR ALS4 ANGPTL4 APAF1 API5 APP AVEN BAG1 BAG3 BAG5 BBC3 BCL10 BCL2 BCL2A1 BCL2L11 BCL2L13 BCL2L2 BCLAF1 BECN1 BFAR BIK BIRC2 BIRC3 BIRC4 BIRC6 BNIP2 BNIP3 BRAF BTG1 C9 CARD15 CASP10 CASP3 CASP4 CASP7 CASP9 CBX4 CD38 CD3E CD40 CDKN1A CFLAR CLU CTNNBL1 CUL1 CUL2 CUL3 CUL4A CUL5 DAP DAPK1 DEDD2 DIABLO E2F1 EI24 EIF2AK2 EP300 ERN1 FAF1 FAS FEM1B FOSL2 FXR1 GADD45A GADD45B GADD45G GLRX2 HI…
29	GO:0012501 [5]: programmed cell death	142	142	2192	300	9645	18.08	11.17	24.98	20.7	AATF ACIN1 AHR ANGPTL4 APAF1 API5 APP AVEN BAG1 BAG3 BAG5 BBC3 BCL10 BCL2 BCL2A1 BCL2L11 BCL2L13 BCL2L2 BCLAF1 BECN1 BFAR BIK BIRC2 BIRC3 BIRC4 BIRC6 BNIP2 BNIP3 BRAF BTG1 CARD15 CASP10 CASP3 CASP4 CASP7 CASP9 CBX4 CD38 CD3E CD40 CDKN1A CFLAR CLU CTNNBL1 CUL1 CUL2 CUL3 CUL4A CUL5 DAP DAPK1 DEDD2 DIABLO E2F1 EI24 EIF2AK2 EP300 ERN1 FAF1 FAS FEM1B FXR1 GADD45A GADD45B GADD45G GLRX2 HIPK2 IER3 IL1A …
30	GO:0009605 [4]: response to external stimulus	156	156	2178	1107	8838	18.04	11.17	0	0	ABHD11 ACHE ADA ADAR ADM AHR AKR1C1 ALCAM ANGPTL4 APOL2 APOL3 AQP9 BBS1 BCL2 BCL6 BECN1 BLNK BRDG1 BST2 C3 C9 CCL1 CCL15 CCL19 CCL20 CCL22 CCL3 CCL5 CCL7 CCNK CCR7 CD300C CD40 CD58 CD80 CD83 CEBPB CHM CIRBP CLEC2D CLU CR2 CREB3 CRY1 CRYAB CSF2RB CTGF CXCL1 CXCL11 CXCL12 CXCL14 CXCL16 CXCL2 CXCL3 CXCL9 CYR61 DAF DCBLD2 DEFB1 DFNB31 DNAJB4 EBI3 ENPP1 EPHX1 ERCC5 ERCC6 EYA3 FMO4 FOS FOSL1 GJB2 GLRX2…
31	GO:0050794 [3]: regulation of cellular process	224	224	2110	568	9377	17.35	11.17	24.06	19.82	AATF ACIN1 ADAMTS1 ADRA2A ANGPTL4 APAF1 API5 APOL3 ARHGEF11 ARPC5L ATP2C1 AVEN BAG1 BAG3 BCL10 BCL2 BCL2A1 BCL2L11 BCL2L13 BCL2L2 BCL6 BCLAF1 BECN1 BFAR BIK BIN1 BIRC2 BIRC3 BIRC4 BIRC6 BNIP2 BNIP3 BRAF BRAP BST2 BTG1 BTG2 BTG3 CAMK2D CANT1 CARD15 CASP10 CASP3 CASP4 CASP9 CBX4 CD38 CD3E CD40 CD80 CDC25B CDK2 CDK5RAP1 CDKN1A CDKN1B CDKN1C CDKN2A CDKN2B CDKN2C CDKN3 CFLAR CGRRF1 CISH CSF1 CTGF CUL1…
32	GO:0019222 [4]: regulation of metabolism	495	495	1839	1543	8402	17.26	11.17	23.68	19.49	ACO1 AHR ANGPTL4 ARHGEF11 ARID1A ARID3A ARID5B ARNTL ARNTL2 ARPC5L ASCC2 ASCC3 ASH1L ASH2L ASXL1 ATF2 ATF3 ATF4 ATF5 ATF6 ATF7IP BACH1 BAZ1A BAZ1B BAZ2A BAZ2B BCL6 BCLAF1 BRCA2 BRD1 BRPF3 BTAF1 BTG1 BTG2 BZW2 CAMKK2 CBFA2T2 CBX4 CBX6 CBX8 CCNK CCNT1 CCNT2 CD80 CDC5L CDK2 CDK7 CEBPA CEBPB CEBPZ CHD1 CHD2 CHD4 CHD8 CITED2 CITED4 CNOT2 CNOT3 CNOT6 CRABP2 CREB1 CREB3 CREB5 CREBBP CRK CRSP3 CRSP8 CTNN…
33	GO:0006350 [6]: transcription	480	480	1854	1489	8456	17.07	11.17	23.49	19.37	AHR ARHGEF11 ARID1A ARID3A ARID4A ARID5B ARNTL ARNTL2 ASCC2 ASCC3 ASH1L ASH2L ASXL1 ATF2 ATF3 ATF4 ATF5 ATF6 ATF7IP BACH1 BAZ1A BAZ1B BAZ2A BAZ2B BCL6 BCLAF1 BRCA2 BRD1 BRPF3 BTAF1 BTG1 BTG2 CAMKK2 CBFA2T2 CBX4 CBX6 CBX8 CCNK CCNT1 CCNT2 CCRN4L CD80 CDC5L CDK7 CDK9 CEBPA CEBPB CEBPZ CHD1 CHD2 CHD4 CHD8 CITED2 CITED4 CNOT2 CNOT3 CNOT6 COPS2 COPS5 CRABP2 CREB1 CREB3 CREB5 CREBBP CRK CRSP3 CRSP8 CTN…
34	GO:0042981 [6]: regulation of apoptosis	91	91	2243	159	9786	16.58	11.17	23.63	19.48	AATF ANGPTL4 APAF1 API5 AVEN BAG1 BAG3 BCL10 BCL2 BCL2A1 BCL2L11 BCL2L13 BCL2L2 BCLAF1 BECN1 BFAR BIK BIRC2 BIRC3 BIRC4 BIRC6 BNIP2 BNIP3 BRAF BTG1 CARD15 CASP10 CASP3 CASP4 CASP9 CBX4 CD38 CD3E CDKN1A CFLAR CUL1 CUL2 CUL3 CUL4A CUL5 DAP DAPK1 DEDD2 DIABLO EI24 ERN1 FAS FEM1B HIPK2 IER3 IL1A MAL MAP3K10 MAPK1 MCL1 MTCH1 MX1 MYBL2 NFKB1 OPA1 PDCD6 PPP2CA PRKCA PRKCE PRODH PSEN1 RELA RIPK2 SEMA4D S…
35	GO:0043067 [5]: regulation of programmed cell death	91	91	2243	161	9784	16.1	11.17	23.14	19.1	AATF ANGPTL4 APAF1 API5 AVEN BAG1 BAG3 BCL10 BCL2 BCL2A1 BCL2L11 BCL2L13 BCL2L2 BCLAF1 BECN1 BFAR BIK BIRC2 BIRC3 BIRC4 BIRC6 BNIP2 BNIP3 BRAF BTG1 CARD15 CASP10 CASP3 CASP4 CASP9 CBX4 CD38 CD3E CDKN1A CFLAR CUL1 CUL2 CUL3 CUL4A CUL5 DAP DAPK1 DEDD2 DIABLO EI24 ERN1 FAS FEM1B HIPK2 IER3 IL1A MAL MAP3K10 MAPK1 MCL1 MTCH1 MX1 MYBL2 NFKB1 OPA1 PDCD6 PPP2CA PRKCA PRKCE PRODH PSEN1 RELA RIPK2 SEMA4D S…
36	GO:0006351 [7]: transcription, DNA-dependent	456	456	1878	1413	8532	15.94	11.17	22.35	18.37	AHR ARHGEF11 ARID1A ARID3A ARID4A ARID5B ARNTL ARNTL2 ASCC2 ASCC3 ASH1L ASH2L ASXL1 ATF2 ATF3 ATF4 ATF5 ATF6 ATF7IP BACH1 BAZ1A BAZ1B BAZ2A BAZ2B BCL6 BCLAF1 BRD1 BRPF3 BTG2 CBFA2T2 CBX4 CBX6 CBX8 CCNK CCNT1 CCNT2 CCRN4L CDC5L CDK7 CDK9 CEBPA CEBPB CEBPZ CHD1 CHD2 CHD4 CHD8 CITED2 CNOT2 CNOT3 CNOT6 COPS2 COPS5 CRABP2 CREB1 CREB3 CREB5 CREBBP CRK CRSP3 CRSP8 CTNNBIP1 DDIT3 DEDD2 DEK DGCR6L DLX2 DM…
37	GO:0019219 [5]: regulation of nucleobase, nucleoside, nucleotide and nucleic acid metabolism	463	463	1871	1440	8505	15.87	11.17	22.28	18.33	AHR ARHGEF11 ARID1A ARID3A ARID5B ARNTL ARNTL2 ASCC2 ASCC3 ASH1L ASH2L ASXL1 ATF2 ATF3 ATF4 ATF5 ATF6 ATF7IP BACH1 BAZ1A BAZ1B BAZ2A BAZ2B BCL6 BCLAF1 BRCA2 BRD1 BRPF3 BTAF1 BTG1 BTG2 CAMKK2 CBFA2T2 CBX4 CBX6 CBX8 CCNK CCNT1 CCNT2 CD80 CDC5L CDK2 CDK7 CEBPA CEBPB CEBPZ CHD1 CHD2 CHD4 CHD8 CITED2 CITED4 CNOT2 CNOT3 CNOT6 CRABP2 CREB1 CREB3 CREB5 CREBBP CRK CRSP3 CRSP8 CTNNBIP1 DDIT3 DEDD2 DEK DGCR…
38	GO:0000082 [7]: G1/S transition of mitotic cell cycle	33	33	2301	24	9921	15.87	11.17	23.24	19.16	CCNA1 CCND1 CCNE1 CCNE2 CCNG1 CCNK CCNT1 CCNT2 CDC34 CDK5RAP1 CDK7 CDKN1A CDKN1B CDKN1C CDKN2A CDKN2B CDKN3 CHC1 CKS2 CUL1 CUL2 CUL3 CUL4A CUL5 GADD45A GTF2H1 HERC5 HIS1 KHDRBS1 LATS1 LATS2 MNAT1 SERTAD1
39	GO:0051244 [4]: regulation of cellular physiological process	169	169	2165	398	9547	15.86	11.17	22.65	18.64	AATF ADAMTS1 ADRA2A ANGPTL4 APAF1 API5 ARPC5L AVEN BAG1 BAG3 BCL10 BCL2 BCL2A1 BCL2L11 BCL2L13 BCL2L2 BCL6 BCLAF1 BECN1 BFAR BIK BIN1 BIRC2 BIRC3 BIRC4 BIRC6 BNIP2 BNIP3 BRAF BTG1 BTG2 BTG3 CARD15 CASP10 CASP3 CASP4 CASP9 CBX4 CD38 CD3E CD80 CDC25B CDK2 CDKN1A CDKN1B CDKN1C CDKN2A CDKN2B CDKN2C CDKN3 CFLAR CGRRF1 CSF1 CUL1 CUL2 CUL3 CUL4A CUL5 CXCL1 CXCL12 DAP DAPK1 DCBLD2 DEDD2 DHPS DIABLO DLC1 …
40	GO:0045449 [6]: regulation of transcription	452	452	1882	1425	8520	13.81	11.17	20.19	16.36	AHR ARHGEF11 ARID1A ARID3A ARID5B ARNTL ARNTL2 ASCC2 ASCC3 ASH1L ASH2L ASXL1 ATF2 ATF3 ATF4 ATF5 ATF6 ATF7IP BACH1 BAZ1A BAZ1B BAZ2A BAZ2B BCL6 BCLAF1 BRCA2 BRD1 BRPF3 BTAF1 BTG1 BTG2 CAMKK2 CBFA2T2 CBX4 CBX6 CBX8 CCNK CCNT1 CCNT2 CD80 CDC5L CDK7 CEBPA CEBPB CEBPZ CHD1 CHD2 CHD4 CHD8 CITED2 CITED4 CNOT2 CNOT3 CNOT6 CRABP2 CREB1 CREB3 CREB5 CREBBP CRK CRSP3 CRSP8 CTNNBIP1 DDIT3 DEDD2 DEK DGCR6L DL…
41	GO:0006793 [5]: phosphorus metabolism	215	215	2119	567	9378	13.71	11.17	20.37	16.48	ABL2 ACVR1 ACVR1B ADCK1 ADRBK1 ADRBK2 AKT2 ALPK1 ATP6V1A ATP6V1B2 ATP6V1C1 ATP6V1H AXL BMPR2 BRAF C6orf107 CAMK1D CAMK2D CAMKK2 CD80 CDC14A CDC25B CDC42BPB CDK2 CDK2AP1 CDK7 CDK9 CDKL5 CDKN3 CHEK2 CLK1 CLK3 CLK4 COL4A3BP CRKL CSNK1A1 CSNK1G1 CSNK1G2 CSNK1G3 CSNK2A1 CSNK2A2 DAPK1 DAPP1 DNAJC6 DUSP1 DUSP10 DUSP12 DUSP14 DUSP16 DUSP2 DUSP4 DUSP5 DUSP8 DYRK1A DYRK3 EIF2AK2 EIF2AK3 ELP3 ENPP1 EPHA2 EP…
42	GO:0006796 [6]: phosphate metabolism	215	215	2119	567	9378	13.71	11.17	20.37	16.48	ABL2 ACVR1 ACVR1B ADCK1 ADRBK1 ADRBK2 AKT2 ALPK1 ATP6V1A ATP6V1B2 ATP6V1C1 ATP6V1H AXL BMPR2 BRAF C6orf107 CAMK1D CAMK2D CAMKK2 CD80 CDC14A CDC25B CDC42BPB CDK2 CDK2AP1 CDK7 CDK9 CDKL5 CDKN3 CHEK2 CLK1 CLK3 CLK4 COL4A3BP CRKL CSNK1A1 CSNK1G1 CSNK1G2 CSNK1G3 CSNK2A1 CSNK2A2 DAPK1 DAPP1 DNAJC6 DUSP1 DUSP10 DUSP12 DUSP14 DUSP16 DUSP2 DUSP4 DUSP5 DUSP8 DYRK1A DYRK3 EIF2AK2 EIF2AK3 ELP3 ENPP1 EPHA2 EP…
43	GO:0006468 [8]: protein amino acid phosphorylation	158	158	2176	379	9566	13.44	11.17	20.21	16.36	ABL2 ACVR1 ACVR1B ADCK1 ADRBK1 ADRBK2 AKT2 ALPK1 AXL BMPR2 BRAF CAMK1D CAMK2D CAMKK2 CD80 CDC42BPB CDK2 CDK2AP1 CDK7 CDK9 CDKL5 CHEK2 CLK1 CLK3 CLK4 COL4A3BP CRKL CSNK1A1 CSNK1G1 CSNK1G2 CSNK1G3 CSNK2A1 CSNK2A2 DAPK1 DYRK1A DYRK3 EIF2AK2 EIF2AK3 EPHA2 EPHA4 EPHB2 EPHB3 ERN1 FGFR1 FGFR3 FLT1 FYN GAK GSK3A GSK3B HIPK2 HIPK3 IKBKAP IKBKB IKBKE INSR IRAK2 ITK JAK1 JAK2 JAK3 KSR LATS1 LATS2 LCK LIMK1 …
44	GO:0006355 [7]: regulation of transcription, DNA-dependent	437	437	1897	1376	8569	13.23	11.17	19.61	15.8	AHR ARHGEF11 ARID1A ARID3A ARID5B ARNTL ARNTL2 ASCC2 ASCC3 ASH1L ASH2L ASXL1 ATF2 ATF3 ATF4 ATF5 ATF6 ATF7IP BACH1 BAZ1A BAZ1B BAZ2A BAZ2B BCL6 BCLAF1 BRD1 BRPF3 BTG2 CBFA2T2 CBX4 CBX6 CBX8 CCNK CCNT1 CCNT2 CDC5L CDK7 CEBPA CEBPB CEBPZ CHD1 CHD2 CHD4 CHD8 CITED2 CNOT2 CNOT3 CNOT6 CRABP2 CREB1 CREB3 CREB5 CREBBP CRK CRSP3 CRSP8 CTNNBIP1 DDIT3 DEDD2 DEK DGCR6L DLX2 DMTF1 DNMT1 DR1 E2F1 E2F7 EGR1 EG…
45	GO:0009987 [2]: cellular process	2155	2155	179	8792	1153	12.08	11.17	18.65	14.87	AACS AASDHPPT AASS AATF ABAT ABCB5 ABCC4 ABCC5 ABCD1 ABCD3 ABHD11 ABHD5 ABHD8 ABI2 ABL2 ABR ACAA2 ACADSB ACBD3 ACHE ACIN1 ACLY ACO1 ACOX1 ACOX3 ACSL1 ACSL3 ACSL4 ACSL5 ACVR1 ACVR1B ADA ADAM17 ADAMTS1 ADAMTS17 ADAMTS4 ADAR ADCK1 ADIPOR2 ADK ADM ADRA2A ADRB2 ADRBK1 ADRBK2 ADRM1 ADSSL1 AGPAT3 AGPAT5 AGRN AGTPBP1 AHCY AHR AHRR AHSA1 AK1 AK3 AKAP10 AKAP11 AKAP12 AKAP13 AKAP8 AKR1C1 AKT2 ALAS1 ALCAM AL…
46	GO:0007156 [6]: homophilic cell adhesion	3	3	2331	125	9820	11.17	11.17	0	0	CDH24 PCDH10 SLC26A6
47	GO:0043118 [4]: negative regulation of physiological process	125	125	2209	294	9651	10.32	11.17	17.11	13.38	AATF ADAMTS1 ANGPTL4 API5 ATF7IP AVEN BAG1 BAG3 BCL2 BCL2A1 BCL2L2 BCL6 BECN1 BFAR BIRC2 BIRC3 BIRC4 BIRC6 BNIP2 BNIP3 BRAF BTAF1 BTG1 BTG2 BTG3 CBX4 CDKN1A CDKN1B CDKN1C CDKN2A CDKN2B CDKN2C CDKN3 CFLAR CGRRF1 CUL1 CUL2 CUL4A CUL5 CXCL1 DCBLD2 DEDD2 DLC1 DNAJC1 DNMT1 DR1 E2F1 EIF2AK2 EIF4EBP2 ETS1 FAS FOSB GMNN GOPC HGS HIS1 IER3 IFITM1 IGFBP7 IL1A IRF2 IRF7 IRF8 KLF10 KLF3 KLF4 MBD2 MCL1 MDM2 M…
48	GO:0000079 [5]: regulation of cyclin dependent protein kinase activity	23	23	2311	16	9929	9.73	11.17	17.1	13.38	CCNA1 CCNE2 CCNG1 CCNK CCNT1 CCNT2 CDK5RAP1 CDK7 CDKN1A CDKN1B CDKN1C CDKN2A CDKN2B CDKN3 CKS2 GADD45A GTF2H1 HERC5 HIS1 LATS1 LATS2 MNAT1 SERTAD1
49	GO:0007242 [5]: intracellular signaling cascade	252	252	2082	739	9206	9.41	11.17	15.9	12.22	ABL2 ABR ADIPOR2 ADRA2A ADRB2 AKAP11 AKAP13 APBB3 APOL3 ARF4 ARF6 ARFIP2 ARFRP1 ARHGEF11 ARHGEF3 ARID1A ARL4A ASB6 ATF6 ATP2C1 BCL10 BIRC2 BLNK BRAF BRDG1 BST2 CALCRL CAMKK2 CANT1 CCR7 CD40 CD80 CDC42BPB CFLAR CHRNA7 CISH CNR1 CORO2A CRK CRKL CXCL1 DAPK1 DAPP1 DCBLD2 DEDD2 DEPDC5 DERL1 DGKA DGKD DGKE DGKG DUSP10 DUSP16 DUSP2 DUSP4 DUSP8 DVL3 EEF1D EPOR ERN1 FGFR1 FGFR3 FLNA FYN GADD45B GADD45G GE…
50	GO:0007268 [6]: synaptic transmission	18	18	2316	231	9714	8.98	11.17	0	0	ABAT ACHE AGRN BAIAP3 CHRNA5 CHRNA7 CNP GCH1 HAP1 KIF1B MAPK1 NPTX1 NPTX2 P2RX1 SLC1A3 SLC6A8 STRN4 VIPR1
51	GO:0006357 [8]: regulation of transcription from Pol II promoter	77	77	2257	154	9791	8.9	11.17	15.85	12.2	ATF5 ATF6 ATF7IP BCL6 CHD1 CHD2 CHD4 CITED2 CNOT2 CRK CRSP8 DEK DNMT1 DR1 E2F1 ERF FOS FOSB FOSL1 FOSL2 FOXK2 HIS1 HMGB2 ID1 IRF2 IRF7 IRF8 JUNB JUND KLF10 KLF3 MDM2 MDM4 MECP2 MNAT1 MTF1 MXD4 MYC NCOA6 NEUROG1 NFATC3 NRF1 PBX3 PPARG PRDM1 RB1 RBM14 RNF4 SAP18 SKIIP SMARCA2 SMARCA5 SMARCC1 SOD2 SOX8 SP2 SPIB SQSTM1 SRCAP STAT2 STAT3 STAT4 TCF12 TCF7 TFAP2C TFCP2L1 TRIM28 TWIST1 UBN1 UBP1 UHRF1 YY…
52	GO:0000086 [7]: G2/M transition of mitotic cell cycle	25	25	2309	21	9924	8.89	11.17	16.23	12.53	CCNA1 CCNB1 CCNE2 CCNG1 CCNK CCNT1 CCNT2 CDK2 CDK5RAP1 CDK7 CDKN1A CDKN1B CDKN1C CDKN2A CDKN2B CDKN3 CKS2 GADD45A GTF2H1 HERC5 HIS1 LATS1 LATS2 MNAT1 SERTAD1
53	GO:0019226 [5]: transmission of nerve impulse	19	19	2315	237	9708	8.87	11.17	0	0	ABAT ACHE AGRN BAIAP3 CHRNA5 CHRNA7 CNP GCH1 HAP1 KIF1B MAL MAPK1 NPTX1 NPTX2 P2RX1 SLC1A3 SLC6A8 STRN4 VIPR1
54	GO:0051243 [5]: negative regulation of cellular physiological process	85	85	2249	180	9765	8.52	11.17	15.42	11.79	AATF ADAMTS1 ANGPTL4 API5 AVEN BAG1 BAG3 BCL2 BCL2A1 BCL2L2 BECN1 BFAR BIRC2 BIRC3 BIRC4 BIRC6 BNIP2 BNIP3 BRAF BTG1 BTG2 BTG3 CBX4 CDKN1A CDKN1B CDKN1C CDKN2A CDKN2B CDKN2C CDKN3 CFLAR CGRRF1 CUL1 CUL2 CUL4A CUL5 CXCL1 DCBLD2 DLC1 EIF2AK2 ETS1 FAS GOPC HGS IER3 IFITM1 IGFBP7 IL1A KLF10 KLF4 MCL1 MDM2 MDM4 MXD4 MYBL2 NFKB1 NFKBIA NFKBIE OPA1 PPAP2A PPM1D PPP2CA PRKRIR PSEN1 RBBP4 RELA SEMA4D SESN…
55	GO:0007155 [4]: cell adhesion	67	67	2267	515	9430	7.92	11.17	0	0	ACHE ADRM1 AGRN ALCAM APC APP ARMC8 ATP2A2 CCL5 CD58 CDH24 COL6A1 CTGF CTNNAL1 CTNND1 CXCL12 CYR61 DCBLD1 DCBLD2 DGCR6 DLC1 DLL1 EFNB1 ERBB2IP FNBP4 FXC1 GMDS HAPLN3 HSPG2 ICAM5 IL32 ITGA5 ITGA6 ITGAV ITGB1BP1 ITGB8 JUP KITLG LAMA5 LGALS3BP MFGE8 MICA MICB NCAM2 NEDD9 NID NPHP4 NRP2 PCDH10 PNN PPP2CA PTK2B PVRL1 RHOB RND1 SELL SEMA4D SLC26A6 SORBS1 SYMPK TESK2 TGM2 THBS1 TLN2 TNF TNFRSF12A VCL
56	GO:0043065 [7]: positive regulation of apoptosis	49	49	2285	81	9864	7.54	10.47	14.62	11.02	BCL10 BCL2L11 BCL2L13 BCLAF1 BIK BNIP3 CASP10 CASP3 CASP4 CD38 CDKN1A CFLAR CUL1 CUL2 CUL3 CUL4A CUL5 DAP DAPK1 DEDD2 DIABLO EI24 ERN1 FAS FEM1B HIPK2 MAL MAP3K10 MAPK1 MTCH1 MX1 PDCD6 PPP2CA PRKCA PRKCE PRODH SMNDC1 STK17A STK17B STK3 TIMP3 TNFRSF10A TNFRSF10B TNFRSF9 TNFSF10 TNFSF14 TP53I3 TRADD TRAF3
57	GO:0016337 [5]: cell-cell adhesion	11	11	2323	170	9775	7.33	10.47	0	0	CD58 CDH24 CTNND1 GMDS ICAM5 NCAM2 NPHP4 PCDH10 PVRL1 SLC26A6 TNF
58	GO:0043068 [6]: positive regulation of programmed cell death	49	49	2285	82	9863	7.28	10.47	14.35	10.77	BCL10 BCL2L11 BCL2L13 BCLAF1 BIK BNIP3 CASP10 CASP3 CASP4 CD38 CDKN1A CFLAR CUL1 CUL2 CUL3 CUL4A CUL5 DAP DAPK1 DEDD2 DIABLO EI24 ERN1 FAS FEM1B HIPK2 MAL MAP3K10 MAPK1 MTCH1 MX1 PDCD6 PPP2CA PRKCA PRKCE PRODH SMNDC1 STK17A STK17B STK3 TIMP3 TNFRSF10A TNFRSF10B TNFRSF9 TNFSF10 TNFSF14 TP53I3 TRADD TRAF3
59	GO:0016310 [7]: phosphorylation	168	168	2166	469	9476	6.67	9.78	13.23	9.73	ABL2 ACVR1 ACVR1B ADCK1 ADRBK1 ADRBK2 AKT2 ALPK1 ATP6V1A ATP6V1B2 ATP6V1C1 ATP6V1H AXL BMPR2 BRAF C6orf107 CAMK1D CAMK2D CAMKK2 CD80 CDC42BPB CDK2 CDK2AP1 CDK7 CDK9 CDKL5 CHEK2 CLK1 CLK3 CLK4 COL4A3BP CRKL CSNK1A1 CSNK1G1 CSNK1G2 CSNK1G3 CSNK2A1 CSNK2A2 DAPK1 DYRK1A DYRK3 EIF2AK2 EIF2AK3 ELP3 EPHA2 EPHA4 EPHB2 EPHB3 ERN1 FGFR1 FGFR3 FLT1 FYN GAK GALK2 GSK3A GSK3B HIPK2 HIPK3 IKBKAP IKBKB IKBKE IN…
60	GO:0012502 [7]: induction of programmed cell death	46	46	2288	77	9868	6.48	9.38	13.56	10.04	BCL10 BCL2L11 BCL2L13 BCLAF1 BIK CASP10 CASP3 CASP4 CD38 CDKN1A CFLAR CUL1 CUL2 CUL3 CUL4A CUL5 DAP DAPK1 DEDD2 DIABLO EI24 ERN1 FAS FEM1B HIPK2 MAL MAP3K10 MAPK1 MX1 PDCD6 PPP2CA PRKCA PRKCE PRODH SMNDC1 STK17A STK17B TIMP3 TNFRSF10A TNFRSF10B TNFRSF9 TNFSF10 TNFSF14 TP53I3 TRADD TRAF3
61	GO:0006917 [8]: induction of apoptosis	46	46	2288	77	9868	6.48	9.38	13.56	10.04	BCL10 BCL2L11 BCL2L13 BCLAF1 BIK CASP10 CASP3 CASP4 CD38 CDKN1A CFLAR CUL1 CUL2 CUL3 CUL4A CUL5 DAP DAPK1 DEDD2 DIABLO EI24 ERN1 FAS FEM1B HIPK2 MAL MAP3K10 MAPK1 MX1 PDCD6 PPP2CA PRKCA PRKCE PRODH SMNDC1 STK17A STK17B TIMP3 TNFRSF10A TNFRSF10B TNFRSF9 TNFSF10 TNFSF14 TP53I3 TRADD TRAF3
62	GO:0006986 [5]: response to unfolded protein	24	24	2310	24	9921	6.31	9.38	13.61	10.05	ATF6 DERL1 DNAJA1 DNAJB1 DNAJB4 DNAJB5 DNAJB6 EIF2AK3 ERN1 HERPUD1 HSPA14 HSPA1A HSPA2 HSPA4 HSPA4L HSPA6 HSPA7 HSPA8 HSPB1 HSPD1 HSPE1 HSPH1 SERPINH1 TOR1B
63	GO:0006916 [8]: anti-apoptosis	37	37	2297	55	9890	6.05	9.09	13.19	9.71	AATF API5 AVEN BAG1 BAG3 BCL2 BCL2A1 BCL2L2 BECN1 BFAR BIRC2 BIRC3 BIRC4 BIRC6 BNIP2 BNIP3 BRAF CBX4 CFLAR FAS IER3 IL1A MCL1 MYBL2 NFKB1 OPA1 PSEN1 RELA SEMA4D SON TGFB1 TNF TNFAIP3 TNFAIP8 TNFRSF6B TNFSF14 TNFSF18
64	GO:0019941 [9]: modification-dependent protein catabolism	43	43	2291	71	9874	5.96	9.09	13.04	9.61	ARIH1 CDC20 CYLD DERL1 FBXO21 FBXO8 PSMA5 PSMB8 PSMB9 PSMD9 RNF11 SIAH1 SIAH2 SMURF1 UBE2D1 UBE4A USP10 USP11 USP12 USP14 USP15 USP16 USP18 USP19 USP20 USP24 USP25 USP28 USP30 USP32 USP33 USP36 USP37 USP38 USP39 USP40 USP42 USP47 USP48 USP53 USP7 USP8 USP9X
65	GO:0043066 [7]: negative regulation of apoptosis	40	40	2294	63	9882	5.96	9.09	13.08	9.62	AATF ANGPTL4 API5 AVEN BAG1 BAG3 BCL2 BCL2A1 BCL2L2 BECN1 BFAR BIRC2 BIRC3 BIRC4 BIRC6 BNIP2 BNIP3 BRAF CBX4 CFLAR FAS IER3 IL1A MCL1 MYBL2 NFKB1 OPA1 PSEN1 RELA SEMA4D SON TGFB1 TNF TNFAIP3 TNFAIP8 TNFRSF6B TNFSF14 TNFSF18 VEGF YWHAG
66	GO:0006511 [10]: ubiquitin-dependent protein catabolism	43	43	2291	71	9874	5.96	9.09	13.04	9.61	ARIH1 CDC20 CYLD DERL1 FBXO21 FBXO8 PSMA5 PSMB8 PSMB9 PSMD9 RNF11 SIAH1 SIAH2 SMURF1 UBE2D1 UBE4A USP10 USP11 USP12 USP14 USP15 USP16 USP18 USP19 USP20 USP24 USP25 USP28 USP30 USP32 USP33 USP36 USP37 USP38 USP39 USP40 USP42 USP47 USP48 USP53 USP7 USP8 USP9X
67	GO:0000278 [6]: mitotic cell cycle	64	64	2270	132	9813	5.71	8.97	12.64	9.25	AKAP8 ANAPC1 BRCA2 CCNA1 CCNB1 CCNB2 CCND1 CCNE1 CCNE2 CCNG1 CCNK CCNT1 CCNT2 CDC20 CDC25B CDC27 CDC34 CDK2 CDK2AP1 CDK5RAP1 CDK7 CDKN1A CDKN1B CDKN1C CDKN2A CDKN2B CDKN3 CEP2 CHC1 CKS2 CUL1 CUL2 CUL3 CUL4A CUL5 DNAJA2 E2F1 EML4 FZR1 GADD45A GTF2H1 HERC5 HIS1 KATNA1 KHDRBS1 KIFC1 KPNA2 LATS1 LATS2 MIS12 MNAT1 NEDD9 NOLC1 PAFAH1B1 PTTG1 SERTAD1 STAG1 STAG2 SUGT1 TAF1 TARDBP TXNL4B WEE1 YWHAG
68	GO:0043069 [6]: negative regulation of programmed cell death	40	40	2294	64	9881	5.69	8.97	12.8	9.39	AATF ANGPTL4 API5 AVEN BAG1 BAG3 BCL2 BCL2A1 BCL2L2 BECN1 BFAR BIRC2 BIRC3 BIRC4 BIRC6 BNIP2 BNIP3 BRAF CBX4 CFLAR FAS IER3 IL1A MCL1 MYBL2 NFKB1 OPA1 PSEN1 RELA SEMA4D SON TGFB1 TNF TNFAIP3 TNFAIP8 TNFRSF6B TNFSF14 TNFSF18 VEGF YWHAG
69	GO:0006396 [6]: RNA processing	105	105	2229	263	9682	5.6	8.97	12.31	8.96	ADAR CASC3 CDC40 CHERP CIRBP CPEB2 CPEB4 CSTF2T CSTF3 CTAGE5 DDX56 DEDD2 DHX15 DHX8 DICER1 DKC1 EIF4B ERN1 EXOSC2 EXOSC9 FMR1 HNRPA1 HNRPC KARS KHDRBS1 KHSRP KIAA1008 LKAP LSM8 MPHOSPH10 MRPL44 NCBP1 NCL NOL5A NOL8 NOLC1 NONO NUFIP1 NXF1 PABPC4 PABPN1 PAPOLG PCF11 PDCD11 PHF5A PNPT1 PPIG PPP1R8 PPP2CA PRPF3 PRPF39 PRPF4B PSPC1 PTBP1 PTBP2 PUS1 PUS3 QTRTD1 RBM14 RBM17 RBM18 RBM19 RBM23 RBM25 RBM27…
70	GO:0006457 [7]: protein folding	69	69	2265	148	9797	5.57	8.97	12.45	9.08	AHSA1 ATAD3B ATF6 BAG1 BAG3 BAG5 CABC1 CCT2 CCT3 CCT6A CCT8 CLPX CRYAB DNAJA1 DNAJA2 DNAJA4 DNAJB1 DNAJB4 DNAJB5 DNAJB6 DNAJB9 DNAJC1 DNAJC11 DNAJC13 DNAJC3 DNAJC6 DNAJC7 DNAJC9 FKBP14 FKBP4 FKBP5 GAK GLRX2 GRPEL1 HSC20 HSPA14 HSPA1A HSPA2 HSPA4 HSPA4L HSPA6 HSPA7 HSPA8 HSPA9B HSPB1 HSPD1 HSPE1 HSPH1 LMAN2L MDN1 PFDN2 PIP5K3 PPID PPIF PPIG PPIL1 PPIL4 RP2 SCO1 SEC63 SERPINH1 SLMAP ST13 STUB1 TBCC…
71	GO:0045859 [4]: regulation of protein kinase activity	37	37	2297	59	9886	4.89	8.53	12.01	8.67	ADRA2A ADRB2 CAMKK2 CCNA1 CCNE2 CCNG1 CCNK CCNT1 CCNT2 CDK5RAP1 CDK7 CDKN1A CDKN1B CDKN1C CDKN2A CDKN2B CDKN3 CHRNA7 CKS2 GADD45A GADD45B GADD45G GTF2H1 HERC5 HIS1 LATS1 LATS2 MAP4K5 MNAT1 PKIB RB1 SERTAD1 TLR3 TNFRSF10A TNFRSF10B TSPYL2 YWHAG
72	GO:0009967 [5]: positive regulation of signal transduction	35	35	2299	55	9890	4.55	8.28	11.67	8.35	APOL3 ATP2C1 BCL10 BIRC2 BST2 CANT1 CD40 CD80 CFLAR EEF1D FLNA HIPK2 HMOX1 IKBKE PDCD11 PLK2 REL RELA RIPK1 RIPK2 RPL17 SECTM1 SLC20A1 TAOK3 TBK1 TFG TICAM2 TNFRSF10B TNFSF10 TRADD TRAF6 TRIF TRIM38 VAPA VEGF
73	GO:0045934 [6]: negative regulation of nucleobase, nucleoside, nucleotide and nucleic acid metabolism	46	46	2288	86	9859	4.35	8.12	11.36	8.06	ATF7IP BCL6 BTAF1 DEDD2 DNMT1 DR1 E2F1 FOSB GMNN HIS1 IRF2 IRF7 IRF8 KLF10 KLF3 KLF4 MBD2 MDM2 MDM4 MECP2 MXD4 NAB2 PARN PIAS4 PRDM1 RB1 RFX3 RNF12 SET SIN3A SIRT1 SIRT6 SIRT7 STAT3 TNFAIP3 TRIM33 TSPYL2 TWIST1 UBP1 YAF2 ZHX2 ZMYND11 ZNF136 ZNF189 ZNF24 ZNF345
74	GO:0016070 [5]: RNA metabolism	121	121	2213	330	9615	4.12	7.91	10.72	7.49	ADAR APOBEC3G ARHGAP17 CASC3 CDC40 CHERP CIRBP CPEB2 CPEB4 CSTF2T CSTF3 CTAGE5 DARS DDX56 DEDD2 DHX15 DHX8 DICER1 DKC1 EIF4B ERN1 EXOSC2 EXOSC9 FMR1 HNRPA1 HNRPC KARS KHDRBS1 KHSRP KIAA0020 KIAA1008 LKAP LSM8 MPHOSPH10 MRPL44 NCBP1 NCL NOL5A NOL8 NOLC1 NONO NUFIP1 NXF1 PABPC4 PABPN1 PAPOLG PARN PCBP3 PCF11 PDCD11 PHF5A PNPT1 POLR3D PPIG PPP1R8 PPP2CA PRPF3 PRPF39 PRPF4B PSPC1 PTBP1 PTBP2 PUM1 PUS…
75	GO:0007050 [7]: cell cycle arrest	26	26	2308	34	9911	4.06	7.91	11.27	7.98	CDKN1A CDKN1B CDKN1C CDKN2A CDKN2B CDKN2C CDKN3 CGRRF1 CUL1 CUL2 CUL3 CUL4A CUL5 DDIT3 ERN1 GADD45A GAS2L3 KHDRBS1 MACF1 MYC PA2G4 PPM1G PPP1R15A SESN1 SESN2 UHMK1
76	GO:0050790 [3]: regulation of enzyme activity	58	58	2276	124	9821	3.89	7.45	10.78	7.52	ADRA2A ADRB2 ANGPTL4 APAF1 ARFGAP3 AVEN BCL2L13 BTG1 CAMKK2 CASP9 CCNA1 CCNE2 CCNG1 CCNK CCNT1 CCNT2 CDK5RAP1 CDK7 CDKN1A CDKN1B CDKN1C CDKN2A CDKN2B CDKN3 CENTB2 CENTD1 CHM CHRNA7 CKS2 DDEF1 DIABLO GADD45A GADD45B GADD45G GNAI2 GNAI3 GTF2H1 HERC5 HIS1 LATS1 LATS2 MAP4K5 MNAT1 MTCH1 PKIB PSEN1 PSEN2 RAPGEF6 RB1 SERTAD1 SMAP1 STAT1 TLR3 TNFRSF10A TNFRSF10B TNFSF14 TSPYL2 YWHAG
77	GO:0043122 [5]: regulation of I-kappaB kinase/NF-kappaB cascade	32	32	2302	50	9895	3.75	7.34	10.88	7.61	APOL3 ATP2C1 BCL10 BIRC2 BST2 CANT1 CD40 CFLAR EEF1D FLNA HMOX1 IKBKE PDCD11 PLK2 REL RELA RIPK1 RIPK2 RPL17 SECTM1 SLC20A1 SQSTM1 TBK1 TFG TICAM2 TNFRSF10B TNFSF10 TRADD TRAF6 TRIF TRIM38 VAPA
78	GO:0043123 [6]: positive regulation of I-kappaB kinase/NF-kappaB cascade	31	31	2303	48	9897	3.58	7.11	10.71	7.49	APOL3 ATP2C1 BCL10 BIRC2 BST2 CANT1 CD40 CFLAR EEF1D FLNA HMOX1 IKBKE PDCD11 PLK2 REL RELA RIPK1 RIPK2 RPL17 SECTM1 SLC20A1 TBK1 TFG TICAM2 TNFRSF10B TNFSF10 TRADD TRAF6 TRIF TRIM38 VAPA
79	GO:0016481 [7]: negative regulation of transcription	43	43	2291	81	9864	3.58	7.11	10.58	7.37	ATF7IP BCL6 BTAF1 DEDD2 DNMT1 DR1 E2F1 FOSB HIS1 IRF2 IRF7 IRF8 KLF10 KLF3 KLF4 MBD2 MDM2 MDM4 MECP2 MXD4 NAB2 PARN PIAS4 PRDM1 RB1 RFX3 RNF12 SIN3A SIRT1 SIRT6 SIRT7 STAT3 TNFAIP3 TRIM33 TWIST1 UBP1 YAF2 ZHX2 ZMYND11 ZNF136 ZNF189 ZNF24 ZNF345
80	GO:0006811 [5]: ion transport	95	95	2239	609	9336	3.54	7.11	0	0	ABCC4 ARMC1 ATP10A ATP10D ATP11B ATP13A1 ATP13A3 ATP1A1 ATP1B1 ATP1B2 ATP2A2 ATP2A3 ATP2B1 ATP2C1 ATP6V0A2 ATP6V1A ATP6V1B2 ATP6V1C1 ATP6V1H ATP8A1 ATP9B CACNA1G CHRNA5 CHRNA7 CLCN2 CLCN3 CLCN6 CLIC4 COL6A1 ELP3 FUBP1 FYN ITPR1 ITPR2 KCNC3 KCNE1 KCNG3 KCNJ2 KCNK5 KCNS3 KCTD11 KCTD12 KCTD13 KCTD2 KCTD3 KCTD5 MCOLN2 MCOLN3 P2RX1 P2RX7 RHCG SCN9A SFXN5 SLC10A3 SLC11A2 SLC12A2 SLC12A7 SLC13A5 SLC16A1…
81	GO:0007154 [3]: cell communication	587	587	1747	2888	7057	3.51	6.98	0	0	ABAT ABL2 ABR ACHE ACVR1 ACVR1B ADAM17 ADAMTS1 ADAMTS4 ADIPOR2 ADM ADRA2A ADRB2 ADRBK1 ADRBK2 ADRM1 AGRN AHR AHRR AKAP10 AKAP11 AKAP12 AKAP13 AKAP8 ALCAM ANGPTL4 APBB3 APC APOL3 APP ARF4 ARF6 ARFIP2 ARFRP1 ARHGAP20 ARHGEF11 ARHGEF3 ARHGEF7 ARID1A ARL4A ARMC8 ARNTL ARNTL2 ARTN ASB6 ASH1L ATF6 ATP2A2 ATP2C1 AXL BAG1 BAIAP2 BAIAP3 BCL10 BIRC2 BIRC3 BLNK BMP2 BMPR2 BRAF BRAP BRDG1 BRE BST2 C3 C6orf33…
82	GO:0007249 [7]: I-kappaB kinase/NF-kappaB cascade	39	39	2295	70	9875	3.49	6.98	10.53	7.34	APOL3 ATP2C1 BCL10 BIRC2 BST2 CANT1 CD40 CFLAR EEF1D FLNA HMOX1 IKBKE IRAK2 NFKBIA NKIRAS1 PDCD11 PLK2 REL RELA RIPK1 RIPK2 RPL17 SECTM1 SLC20A1 SQSTM1 STAT1 TBK1 TFG TICAM2 TLR3 TNFRSF10A TNFRSF10B TNFSF10 TNFSF14 TRADD TRAF6 TRIF TRIM38 VAPA
83	GO:0006913 [6]: nucleocytoplasmic transport	37	37	2297	65	9880	3.37	6.85	10.41	7.23	CASC3 CBLB DUSP16 FMR1 HNRPA1 IPO11 IPO13 IPO7 KHSRP KPNA1 KPNA2 KPNA3 KPNA4 KPNA5 KPNB1 MCM3AP NCBP1 NFKBIA NFKBIE NUDT4 NUP133 NUP155 NUP160 NUP205 NUP98 NXF1 PPP1R10 RAE1 SET STAT1 THOC2 TNFSF14 TNPO1 TPR UHMK1 XPO1 XPO6
84	GO:0017038 [6]: protein import	29	29	2305	44	9901	3.25	6.73	10.38	7.22	CBLB FXC1 GRPEL1 HSPD1 IPO11 IPO13 IPO7 KPNA1 KPNA2 KPNA3 KPNA4 KPNA5 KPNB1 MCM3AP NFKBIA NFKBIE NUP205 NUP98 NXF1 PEX10 PEX13 PEX26 PPP1R10 STAT1 TNFSF14 TNPO1 TPR XPO1 XPO6
85	GO:0051169 [6]: nuclear transport	35	35	2299	60	9885	3.24	6.73	10.3	7.15	CASC3 CBLB DUSP16 FMR1 HNRPA1 IPO11 IPO13 IPO7 KHSRP KPNA1 KPNA2 KPNA3 KPNA4 KPNA5 KPNB1 MCM3AP NCBP1 NFKBIA NFKBIE NUDT4 NUP133 NUP160 NUP205 NUP98 NXF1 PPP1R10 RAE1 STAT1 THOC2 TNFSF14 TNPO1 TPR UHMK1 XPO1 XPO6
86	GO:0043119 [4]: positive regulation of physiological process	93	93	2241	244	9701	3.02	6.49	9.67	6.53	ACHE ADRA2A ANGPTL4 ARHGEF11 ARID1A ATF6 ATF7IP BCL10 BCL2L11 BCL2L13 BCL6 BCLAF1 BIK BNIP3 CAMKK2 CASP10 CASP3 CASP4 CD38 CD3E CD80 CDC25B CDK2 CDKN1A CFLAR CREB5 CSF1 CUL1 CUL2 CUL3 CUL4A CUL5 DAP DAPK1 DEDD2 DHPS DIABLO DNAJA2 EDN1 EGR4 EI24 ERN1 FAS FEM1B FGFR1OP FLT1 FOSL1 HBEGF HIPK2 HMGA1 IL15 IL27 IRF4 IRS2 MAL MAP3K10 MAPK1 MTCH1 MX1 NCOA6 PDCD6 PGF PHF5A PPP2CA PRKCA PRKCE PRODH PTK2B R…

## Sheet: Flu cluster02
Annotation	Total Genes With Ann	Your Genes (With Ann)	Your Genes (No Ann)	Genome (With Ann)	Genome (No Ann)	ln(Bayes factor)	neg ln(p value)	FE: neg ln(p value)	FE: neg ln(FDR)	Genes
GO:0050875 [3]: cellular physiological process	901	901	162	8194	3022	34.82	11.17	41.03	33.88	A2M AAAS AAMP AARS ABCB7 ABCB8 ABCC1 ABCC10 ABCC3 ABCD4 ABCF2 ABI3 ABT1 ACAA1 ACAD9 ACADS ACADVL ACTL6A ACTN4 ACY1 ADAM10 ADAM15 ADAM8 ADAM9 ADCY7 ADD1 ADH5 ADNP ADPRH ADSL ADSS AES AFG3L2 AGGF1 AGL AGPAT2 AGPAT4 AHCYL1 AIP AKR1A1 AKR7A2 AKT1 ALAD ALDH2 ALDH3B1 ALDH9A1 ALDOA ALG1 ALG3 ANAPC4 ANAPC5 ANAPC7 ANPEP AP1B1 AP1M1 AP1S1 AP2A1 AP2A2 AP2B1 AP3B1 AP3D1 AP3M1 APEH APEX1 APEX2 APG7L APH1A ARC…
GO:0007186 [6]: G-protein coupled receptor protein signaling pathway	25	25	1038	969	10247	29.85	11.17	0	0	AKT1 APLP2 C3AR1 CAP1 CERK CMKLR1 CXCR4 GIT2 GNA12 GNB2 GPR65 GRK6 P2RY11 PIK3CB PIK3CG PLCB2 PTAFR PTGIR PTPN6 RASGRP4 RGS14 RGS19 SUCNR1 TBL3 WDR5
GO:0045184 [5]: establishment of protein localization	93	93	970	386	10830	24.35	11.17	30.77	24.43	A2M AP1B1 AP1M1 AP1S1 AP2A1 AP2A2 AP2B1 AP3B1 AP3D1 AP3M1 ARCN1 ARFGAP1 ARHGEF2 ARNT BCAP31 CLTA CLTC COG2 COG5 COG8 COPA COPB2 COPG COPG2 CSE1L DSCR3 FYCO1 G3BP2 GGA1 GGA2 GGA3 GORASP1 HOMER3 ICMT IPO4 KPNA6 LMAN1 LRSAM1 MTX1 NAGPA NPC1 OXA1L PREB PTTG1IP RAB20 RAB35 RAB3D RAB5B RAB6A RABIF RANBP2 RANBP5 RAP2B RHOA RRBP1 SCAMP1 SCAMP2 SEC23B SEC24B SEC24C SEC3L1 SEC5L1 SEC61A1 SEC8L1 SELS SNAG1 …
GO:0043170 [4]: macromolecule metabolism	376	376	687	2770	8446	23.98	11.17	29.96	24.43	A2M AARS ABCC1 ACY1 ADAM10 ADAM15 ADAM8 ADAM9 ADPRH AFG3L2 AGL AIP AKR1A1 AKR7A2 AKT1 ALDH2 ALDOA ALG1 ALG3 ANAPC4 ANAPC5 ANAPC7 ANPEP AP1B1 AP2A1 AP2A2 AP2B1 APEH APG7L APH1A ARSB ARTS-1 B4GALT3 BAG4 BAP1 BCKDK BLMH BMP2K BTK C2 CAMK1 CAMK2G CAPN1 CAPN2 CARS CCT4 CCT7 CD4 CD81 CDC91L1 CDK4 CDK5 CENPA CLN3 CMAS CNDP2 COG2 COLEC12 COQ7 CS CSF1R CSK CSNK1D CTBP1 CTSB CTSD CYB561D2 DDB1 DDI2 DDOST D…
GO:0008104 [4]: protein localization	94	94	969	398	10818	23.67	11.17	30.08	24.43	A2M AP1B1 AP1M1 AP1S1 AP2A1 AP2A2 AP2B1 AP3B1 AP3D1 AP3M1 ARCN1 ARFGAP1 ARHGEF2 ARNT BCAP31 CD81 CLTA CLTC COG2 COG5 COG8 COPA COPB2 COPG COPG2 CSE1L DSCR3 FYCO1 G3BP2 GGA1 GGA2 GGA3 GORASP1 HOMER3 ICMT IPO4 KPNA6 LMAN1 LRSAM1 MTX1 NAGPA NPC1 OXA1L PREB PTTG1IP RAB20 RAB35 RAB3D RAB5B RAB6A RABIF RANBP2 RANBP5 RAP2B RHOA RRBP1 SCAMP1 SCAMP2 SEC23B SEC24B SEC24C SEC3L1 SEC5L1 SEC61A1 SEC8L1 SELS S…
GO:0015031 [5]: protein transport	92	92	971	385	10831	23.61	11.17	30.03	24.43	A2M AP1B1 AP1M1 AP1S1 AP2A1 AP2A2 AP2B1 AP3B1 AP3D1 AP3M1 ARCN1 ARFGAP1 ARHGEF2 ARNT BCAP31 CLTA CLTC COG2 COG5 COG8 COPA COPB2 COPG COPG2 CSE1L DSCR3 FYCO1 G3BP2 GGA1 GGA2 GGA3 GORASP1 HOMER3 ICMT IPO4 KPNA6 LMAN1 LRSAM1 MTX1 NAGPA NPC1 PREB PTTG1IP RAB20 RAB35 RAB3D RAB5B RAB6A RABIF RANBP2 RANBP5 RAP2B RHOA RRBP1 SCAMP1 SCAMP2 SEC23B SEC24B SEC24C SEC3L1 SEC5L1 SEC61A1 SEC8L1 SELS SNAG1 SNAPAP…
GO:0044260 [5]: cellular macromolecule metabolism	358	358	705	2628	8588	22.64	11.17	28.61	23.25	A2M AARS ABCC1 ACY1 ADAM10 ADAM15 ADAM8 ADAM9 ADPRH AFG3L2 AGL AIP AKR1A1 AKT1 ALDOA ALG1 ALG3 ANAPC4 ANAPC5 ANAPC7 ANPEP AP1B1 AP2A1 AP2A2 AP2B1 APEH APG7L APH1A ARSB ARTS-1 BAG4 BAP1 BCKDK BLMH BMP2K BTK C2 CAMK1 CAMK2G CAPN1 CAPN2 CARS CCT4 CCT7 CD4 CD81 CDC91L1 CDK4 CDK5 CENPA CLN3 CMAS CNDP2 COG2 COLEC12 COQ7 CS CSF1R CSK CSNK1D CTBP1 CTSB CTSD CYB561D2 DDB1 DDI2 DDOST DDX1 DENR DLG4 DNAJA3 …
GO:0050877 [4]: neurophysiological process	26	26	1037	782	10434	16.2	11.17	0	0	ARRB1 ATRX BBS2 CD151 CLNS1A COMT CYP1B1 DFNA5 DIAPH1 DLG4 ERCC3 GLUL LAMB2 MERTK MYH9 NF2 OPA3 PDCL PMP22 QPRT RABGGTA SNAPAP TGFBI TRPV2 UNC119 WDR1
GO:0048193 [6]: Golgi vesicle transport	23	23	1040	40	11176	14.09	11.17	20.8	15.6	AP2A1 ARCN1 COG2 COG5 COPA COPB2 COPG COPG2 GGA1 GGA2 GGA3 KIF1C LMAN1 SCAMP1 SCAMP2 SEC22L2 SEC22L3 SEC23B SEC24B SEC24C SEC31L1 STX18 TOM1
GO:0008152 [3]: metabolism	693	693	370	6272	4944	14.08	11.17	19.84	14.77	A2M AARS ABCC1 ABCF2 ABT1 ACAA1 ACAD9 ACADS ACADVL ACTL6A ACY1 ADAM10 ADAM15 ADAM8 ADAM9 ADCY7 ADH5 ADNP ADPRH ADSL ADSS AES AFG3L2 AGGF1 AGL AGPAT2 AGPAT4 AHCYL1 AIP AKR1A1 AKR7A2 AKT1 ALAD ALDH16A1 ALDH2 ALDH3A2 ALDH3B1 ALDH9A1 ALDOA ALG1 ALG2 ALG3 ANAPC4 ANAPC5 ANAPC7 ANPEP AP1B1 AP2A1 AP2A2 AP2B1 AP3D1 APEH APEX1 APEX2 APG7L APH1A ARFGAP1 ARNT ARSA ARSB ARSD ARTS-1 ASF1A ATM ATP11A ATP13A2 AT…
GO:0050874 [3]: organismal physiological process	97	97	966	1747	9469	14.04	11.17	0	0	ARRB1 ARTS-1 ATRN ATRX BBS2 BCAP31 C1QBP C2 C3AR1 CD14 CD151 CD163 CD2BP2 CD4 CD81 CLNS1A CMKLR1 COLEC12 COMT CSF1R CYBB CYP1B1 DFNA5 DIAPH1 DLG4 DOCK2 ENG EPB41 ERCC3 F11R FADD FCGR2A FCGRT FLI1 FN1 GLUL GNA12 GPSM3 HAMP HDAC5 HLA-B HLA-DOA IFI30 IK IKBKG IL10RB IL16 IL6R ITGB2 LAMB2 LILRA2 LILRB2 LILRB3 LILRB5 LMAN1 LTA4H LY64 MERTK MHC2TA MR1 MYD88 MYH9 NCK1 NF2 NFAM1 NFX1 OPA3 PDCL PMP22 PREX…
GO:0007582 [2]: physiological process	967	967	96	9495	1721	13.49	11.17	19.59	14.71	A2M AAAS AAMP AARS ABCB7 ABCB8 ABCC1 ABCC10 ABCC3 ABCD4 ABCF2 ABI3 ABT1 ACAA1 ACAD9 ACADS ACADVL ACTL6A ACTN4 ACY1 ADAM10 ADAM15 ADAM8 ADAM9 ADCY7 ADD1 ADH5 ADNP ADPRH ADSL ADSS AES AFG3L2 AGGF1 AGL AGPAT2 AGPAT4 AHCYL1 AIP AKR1A1 AKR7A2 AKT1 ALAD ALDH16A1 ALDH2 ALDH3A2 ALDH3B1 ALDH9A1 ALDOA ALG1 ALG2 ALG3 ANAPC4 ANAPC5 ANAPC7 ANPEP AP1B1 AP1M1 AP1S1 AP2A1 AP2A2 AP2B1 AP3B1 AP3D1 AP3M1 APEH APEX1…
GO:0016192 [5]: vesicle-mediated transport	58	58	1005	241	10975	13.14	11.17	19.55	14.71	AP1B1 AP1M1 AP1S1 AP2A1 AP2A2 AP3B1 ARCN1 CD14 COG2 COG5 COLEC12 COPA COPB2 COPG COPG2 CORO1C CPNE1 CPNE3 DNM1L DNM2 ELMO1 ELMOD2 EPN1 GGA1 GGA2 GGA3 IGF2R KIF1C LMAN1 LRP1 LRPAP1 MSR1 RAB3D RIN3 SCAMP1 SCAMP2 SEC22L2 SEC22L3 SEC23B SEC24B SEC24C SEC31L1 SEC3L1 SEC5L1 SEC8L1 SNAPAP SNX1 SNX17 SNX2 SNX4 STX18 STXBP2 TOM1 UNC13B UNC13D VPS33A VPS35 YKT6
GO:0007166 [5]: cell surface receptor linked signal transduction	69	69	994	1352	9864	13	11.17	0	0	ADAM10 AES AKT1 APH1A APLP2 ARHGEF2 C3AR1 CAP1 CD14 CD4 CERK CMKLR1 CSF1R CSNK1D CTNNB1 CXCR4 DOK1 FADD FBXW11 FIBP GIT2 GNA12 GNB2 GPR65 GRK6 IFNAR1 IFNAR2 IL17R IL6R ILK IRAK1 ITGAM ITGAX ITGB2 ITGB5 LILRB5 MERTK MYD88 NCK1 NCSTN NFAM1 P2RY11 PDPK1 PIK3CB PIK3CG PIK3R2 PLCB2 PLCG2 PPP2R1A PTAFR PTGIR PTPN6 PTPRC PTPRJ PXN RASGRP4 RGS14 RGS19 RPSA SIGLEC9 STK4 SUCNR1 SYK TBL3 TGFBR1 TGFBR2 TLE3 …
GO:0019538 [5]: protein metabolism	319	319	744	2489	8727	12.57	11.17	18.37	13.86	A2M AARS ABCC1 ACY1 ADAM10 ADAM15 ADAM8 ADAM9 ADPRH AFG3L2 AIP AKT1 ALG1 ALG3 ANAPC4 ANAPC5 ANAPC7 ANPEP AP1B1 AP2A1 AP2A2 AP2B1 APEH APG7L APH1A ARTS-1 BAG4 BAP1 BCKDK BLMH BMP2K BTK C2 CAMK1 CAMK2G CAPN1 CAPN2 CARS CCT4 CCT7 CD4 CD81 CDC91L1 CDK4 CDK5 CENPA CLN3 CNDP2 COG2 COLEC12 CSF1R CSK CSNK1D CTBP1 CTSB CTSD CYB561D2 DDB1 DDI2 DDOST DDX1 DENR DLG4 DNAJA3 DNAJB2 DNAJC10 DNAJC5 DPF2 DPP3 DPP…
GO:0044267 [6]: cellular protein metabolism	317	317	746	2470	8746	12.55	11.17	18.37	13.86	A2M AARS ABCC1 ACY1 ADAM10 ADAM15 ADAM8 ADAM9 ADPRH AFG3L2 AIP AKT1 ALG1 ALG3 ANAPC4 ANAPC5 ANAPC7 ANPEP AP1B1 AP2A1 AP2A2 AP2B1 APEH APG7L APH1A ARTS-1 BAG4 BAP1 BCKDK BLMH BMP2K BTK C2 CAMK1 CAMK2G CAPN1 CAPN2 CARS CCT4 CCT7 CD4 CD81 CDC91L1 CDK4 CDK5 CENPA CLN3 CNDP2 COG2 COLEC12 CSF1R CSK CSNK1D CTBP1 CTSB CTSD CYB561D2 DDB1 DDI2 DDOST DDX1 DENR DLG4 DNAJA3 DNAJB2 DNAJC10 DNAJC5 DPF2 DPP3 DPP…
GO:0045045 [5]: secretory pathway	35	35	1028	105	11111	12.36	11.17	18.92	14.17	AP2A1 ARCN1 COG2 COG5 COPA COPB2 COPG COPG2 GGA1 GGA2 GGA3 KIF1C LMAN1 RAB3D SCAMP1 SCAMP2 SEC22L2 SEC22L3 SEC23B SEC24B SEC24C SEC31L1 SEC3L1 SEC5L1 SEC8L1 SNAPAP SRPR SSR2 STX18 STXBP2 TOM1 UNC13B UNC13D VPS33A YKT6
GO:0006886 [6]: intracellular protein transport	59	59	1004	255	10961	12.23	11.17	18.62	13.96	A2M AP1B1 AP1M1 AP1S1 AP2A1 AP2A2 AP2B1 AP3B1 AP3D1 AP3M1 ARCN1 ARHGEF2 ARNT BCAP31 CLTA CLTC COG2 COPA COPB2 CSE1L DSCR3 FYCO1 G3BP2 GGA1 GGA2 GGA3 HOMER3 ICMT IPO4 KPNA6 NAGPA NPC1 PTTG1IP RAB35 RAB5B RANBP2 RANBP5 RHOA RRBP1 SEC23B SEC24B SEC24C SEC61A1 SELS SNAPAP SNX1 SNX17 SNX2 SRPR SSR2 STX10 STX18 STXBP2 TIMM44 TMED8 TMED9 TOM1 VCP XPO7
GO:0044237 [4]: cellular metabolism	654	654	409	5911	5305	12.12	11.17	17.83	13.45	A2M AARS ABCC1 ABCF2 ABT1 ACAA1 ACAD9 ACADS ACADVL ACTL6A ACY1 ADAM10 ADAM15 ADAM8 ADAM9 ADCY7 ADH5 ADNP ADPRH ADSL ADSS AES AFG3L2 AGGF1 AGL AGPAT2 AGPAT4 AHCYL1 AIP AKR1A1 AKR7A2 AKT1 ALAD ALDH2 ALDH3B1 ALDH9A1 ALDOA ALG1 ALG3 ANAPC4 ANAPC5 ANAPC7 ANPEP AP1B1 AP2A1 AP2A2 AP2B1 AP3D1 APEH APEX1 APEX2 APG7L APH1A ARFGAP1 ARNT ARSA ARSB ARTS-1 ASF1A ATM ATP5A1 ATP5B ATP5D ATP6AP1 ATRX BAG4 BAP1 BC…
GO:0009058 [4]: biosynthesis	136	136	927	853	10363	11.79	11.17	17.87	13.45	AARS ADCY7 ADSL ADSS AGL AGPAT2 AKT1 ALAD ALG1 ALG2 ALG3 AP3D1 ATP5A1 ATP5B ATP5D ATP6AP1 C20orf3 CARS CD4 CDC91L1 CECR1 CMAS COASY COG2 COQ4 COQ7 CPOX CTBP1 DDAH2 DDOST DDX1 DENR DPYD DTYMK EEF1G EEF2K EIF2AK4 EIF2C1 EIF4E2 EIF4G1 EIF4G3 ELOVL1 EPRS EXT2 FADS1 FADS2 FDFT1 FNBP1 FNTB GARS GFPT1 GLUL GMPPA GMPPB GMPS GOT1 GOT2 GRHPR GSPT1 HARS HMBS HMGCR HSD3B7 ITGB4BP LARS2 LTA4H MARS MGAT4B MGAT…
GO:0044238 [4]: primary metabolism	629	629	434	5657	5559	11.69	11.17	17.38	13.07	A2M AARS ABCC1 ABCF2 ABT1 ACAA1 ACADS ACADVL ACTL6A ACY1 ADAM10 ADAM15 ADAM8 ADAM9 ADCY7 ADNP ADPRH ADSL ADSS AES AFG3L2 AGGF1 AGL AGPAT2 AGPAT4 AIP AKR1A1 AKR7A2 AKT1 ALDH2 ALDH3A2 ALDH3B1 ALDOA ALG1 ALG3 ANAPC4 ANAPC5 ANAPC7 ANPEP AP1B1 AP2A1 AP2A2 AP2B1 APEH APEX1 APEX2 APG7L APH1A ARNT ARSA ARSB ARTS-1 ASF1A ATM ATP5A1 ATP5B ATP5D ATP6AP1 ATRX B4GALT3 BAG4 BAP1 BCAS2 BCKDK BLMH BMP2K BTK C15o…
GO:0046907 [5]: intracellular transport	80	80	983	425	10791	10.36	11.17	16.59	12.33	A2M AAAS ADAM10 AP1B1 AP1M1 AP1S1 AP2A1 AP2A2 AP2B1 AP3B1 AP3D1 AP3M1 ARCN1 ARHGEF2 ARNT ARSB BCAP31 CLTA CLTC COG2 COG5 COPA COPB2 COPG COPG2 CSE1L DNAL4 DSCR3 FYCO1 G3BP2 GGA1 GGA2 GGA3 HOMER3 ICMT IPO4 KIF1C KPNA6 LMAN1 NAGPA NCBP2 NFX1 NPC1 NUDT3 PTTG1IP RAB35 RAB5B RANBP2 RANBP5 RHOA RRBP1 SCAMP1 SCAMP2 SEC22L2 SEC22L3 SEC23B SEC24B SEC24C SEC31L1 SEC61A1 SELS SNAPAP SNX1 SNX17 SNX2 SRPR SSR…
GO:0005975 [5]: carbohydrate metabolism	67	67	996	341	10875	9.17	11.17	15.44	11.24	AGL AKR1A1 AKR7A2 ALDH2 ALDOA ALG1 ARSB B4GALT3 CMAS COG2 COQ7 CS DDX1 ENO1 EXT2 GAA GALC GALK1 GALNS GANAB GFPT1 GLB1 GLB1L GNPDA1 GNS GUSB H6PD HK3 HYAL2 IDH2 IDH3B IDH3G MAN2A2 MAN2B1 MAN2B2 MANBA MDH2 MGAT4B NAGA NAGLU NAGPA NEU3 PDHA1 PDHB PDK2 PFKL PGD PGK1 PGLS PGM1 PHKB PHKG2 PKM2 PPP1CA PPP1CC PYGB RENBP RPE SDHA SLC2A5 SLC2A8 SLC35A2 ST6GAL1 ST6GALNAC6 SUCLA2 SUMF1 UCKL1
GO:0015980 [6]: energy derivation by oxidation of organic compounds	31	31	1032	107	11109	7.83	11.17	14.35	10.25	ACADVL AGL ALDOA COQ7 CS DDX1 ENO1 GAA GFPT1 H6PD HK3 IDH2 IDH3B IDH3G MDH2 OXA1L PDHA1 PDHB PFKL PGD PGK1 PGLS PHKB PHKG2 PKM2 PPP1CA PPP1CC PYGB SDHA SUCLA2 UQCRC1
GO:0044262 [6]: cellular carbohydrate metabolism	47	47	1016	211	11005	7.81	11.17	14.18	10.12	AGL AKR1A1 ALDOA ALG1 ARSB CMAS COG2 COQ7 CS DDX1 ENO1 EXT2 GAA GALK1 GALNS GFPT1 GNPDA1 GNS GUSB H6PD HK3 HYAL2 IDH2 IDH3B IDH3G MDH2 NAGLU PDHA1 PDHB PDK2 PFKL PGD PGK1 PGLS PGM1 PHKB PHKG2 PKM2 PPP1CA PPP1CC PYGB RENBP SDHA SLC35A2 ST6GAL1 SUCLA2 SUMF1
GO:0007600 [5]: sensory perception	20	20	1043	544	10672	7.73	11.17	0	0	ARRB1 ATRX BBS2 CD151 CLNS1A CYP1B1 DFNA5 DIAPH1 ERCC3 MERTK MYH9 NF2 OPA3 PDCL PMP22 RABGGTA TGFBI TRPV2 UNC119 WDR1
GO:0006891 [6]: intra-Golgi transport	11	11	1052	11	11205	7.61	10.47	14.39	10.25	ARCN1 COG2 COG5 COPA COPB2 COPG COPG2 GGA1 GGA2 GGA3 TOM1
GO:0006412 [6]: protein biosynthesis	79	79	984	452	10764	7.6	10.47	13.77	9.76	AARS ALG1 ALG3 CARS CD4 CDC91L1 COG2 DDOST DDX1 DENR EEF1G EEF2K EIF2AK4 EIF2C1 EIF4E2 EIF4G1 EIF4G3 EPRS FNBP1 FNTB GARS GSPT1 HARS ITGB4BP LARS2 MARS MGAT4B MGAT5 MKNK1 MRPL12 MRPL15 MRPL16 MRPL17 MRPL18 MRPL22 MRPL27 MRPL3 MRPL30 MRPL34 MRPL4 MRPL49 MRPS11 MRPS12 MRPS16 MRPS17 MRPS18A MRPS18B MRPS18C MRPS2 MRPS30 MRPS5 MRPS7 MTIF2 MTIF3 NMT1 PIGH PIGO POMT1 PPP2R1A PTOV1 QARS RABGGTA RARS RPN1…
GO:0044249 [5]: cellular biosynthesis	123	123	940	821	10395	7.31	10.47	13.28	9.31	AARS ADCY7 ADSL ADSS AGL AGPAT2 ALAD ALG1 ALG3 AP3D1 ATP5A1 ATP5B ATP5D ATP6AP1 CARS CD4 CDC91L1 CECR1 CMAS COASY COG2 COQ4 COQ7 CPOX CTBP1 DDOST DDX1 DENR DPYD DTYMK EEF1G EEF2K EIF2AK4 EIF2C1 EIF4E2 EIF4G1 EIF4G3 ELOVL1 EPRS EXT2 FADS1 FADS2 FNBP1 FNTB GARS GFPT1 GLUL GMPS GRHPR GSPT1 HARS HMBS HSD3B7 ITGB4BP LARS2 LTA4H MARS MGAT4B MGAT5 MKNK1 MRPL12 MRPL15 MRPL16 MRPL17 MRPL18 MRPL22 MRPL27 M…
GO:0009059 [5]: macromolecule biosynthesis	85	85	978	508	10708	7.04	10.07	13.15	9.22	AARS AGL ALG1 ALG3 CARS CD4 CDC91L1 CMAS COG2 COQ7 DDOST DDX1 DENR EEF1G EEF2K EIF2AK4 EIF2C1 EIF4E2 EIF4G1 EIF4G3 EPRS EXT2 FNBP1 FNTB GARS GFPT1 GSPT1 HARS ITGB4BP LARS2 MARS MGAT4B MGAT5 MKNK1 MRPL12 MRPL15 MRPL16 MRPL17 MRPL18 MRPL22 MRPL27 MRPL3 MRPL30 MRPL34 MRPL4 MRPL49 MRPS11 MRPS12 MRPS16 MRPS17 MRPS18A MRPS18B MRPS18C MRPS2 MRPS30 MRPS5 MRPS7 MTIF2 MTIF3 NMT1 PHKG2 PIGH PIGO POMT1 PPP2R…
GO:0007267 [4]: cell-cell signaling	20	20	1043	518	10698	6.27	9.38	0	0	ADAM10 CAMK2G COMT DLG4 FADS1 GLUL GRN IK ITGB2 LAMB2 MERTK NUDT3 PMP22 PTGIR PTPRJ QPRT SIRPB2 SNAPAP UNC119 ZYX
GO:0043037 [7]: translation	33	33	1030	130	11086	6.25	9.38	12.7	8.81	AARS CARS DDX1 DENR EEF1G EEF2K EIF2AK4 EIF2C1 EIF4E2 EIF4G1 EIF4G3 EPRS GARS HARS ITGB4BP LARS2 MARS MKNK1 MRPL49 MTIF2 MTIF3 PPP2R1A PTOV1 QARS RARS RPSA SARS SKIV2L TFE3 TSFM TUFM WBSCR1 YARS
GO:0009581 [5]: detection of external stimulus	24	24	1039	571	10645	5.88	9.09	0	0	ARRB1 ATRX BBS2 CD151 CLNS1A CYP1B1 DFNA5 DIAPH1 ERCC3 MERTK MHC2TA MYH9 NF2 OPA3 PDCL PMP22 RABGGTA TGFBI TLR1 TLR4 TLR8 TRPV2 UNC119 WDR1
GO:0009887 [4]: organogenesis	46	46	1017	878	10338	5.76	8.97	0	0	AES AGGF1 ALDH3A2 ANPEP BTK CAMK1 CD4 CDK5RAP3 CLN8 CMKLR1 CYP1B1 DCTN1 DGCR2 DLG4 DPYSL2 EBP EMP1 ENG EXT2 FLI1 FLOT2 HCK HDAC5 HMGCR ITGAX MEF2C MTM1 NAGLU NCOA4 NDUFV2 NFAM1 PAPSS1 PMP22 RAB3D RASGRP4 RFNG SCAND1 SIRT2 SPG7 SYK TAZ TLE3 TLR4 TNFSF12 TPP1 WWP1
GO:0048513 [3]: organ development	46	46	1017	878	10338	5.76	8.97	0	0	AES AGGF1 ALDH3A2 ANPEP BTK CAMK1 CD4 CDK5RAP3 CLN8 CMKLR1 CYP1B1 DCTN1 DGCR2 DLG4 DPYSL2 EBP EMP1 ENG EXT2 FLI1 FLOT2 HCK HDAC5 HMGCR ITGAX MEF2C MTM1 NAGLU NCOA4 NDUFV2 NFAM1 PAPSS1 PMP22 RAB3D RASGRP4 RFNG SCAND1 SIRT2 SPG7 SYK TAZ TLE3 TLR4 TNFSF12 TPP1 WWP1
GO:0006066 [5]: alcohol metabolism	39	39	1024	181	11035	5	8.53	11.34	7.49	ADH5 AKR1A1 ALDH2 ALDH3B1 ALDOA COMT COQ7 DDX1 DHCR24 DHCR7 EBP ENO1 FDFT1 FDPS GALK1 GFPT1 H6PD HK3 HMGCR MBTPS1 MBTPS2 MDH2 OPRS1 PDHA1 PDHB PDK2 PFKL PGD PGK1 PGLS PGM1 PKM2 PMVK RENBP SLC35A2 SQLE SREBF1 SREBF2 STARD3
GO:0043283 [4]: biopolymer metabolism	184	184	879	1427	9789	4.82	8.53	10.56	6.74	AARS ABCF2 ACTL6A ACY1 ADAM10 ADAM15 ADAM8 ADAM9 AFG3L2 AGL ALG1 ANAPC4 ANAPC5 ANPEP APEH APEX1 APEX2 APH1A ARTS-1 ASF1A ATM ATRX BAP1 BCAS2 BLMH C15orf12 C2 CAPN1 CAPN2 CARM1 CARS CBX1 CBX5 CENPA CHD6 CMAS CNDP2 COLEC12 CPSF1 CPSF2 CPSF3 CRNKL1 CSNK1D CSPG6 CSTF2 CTSB CTSD CYB561D2 DDB1 DDI2 DDX1 DDX17 DDX20 DDX23 DDX24 DDX54 DHX16 DHX38 DNASE1L1 DNASE2 DPP3 DPP7 DPP9 DTYMK DUSP11 EGLN2 EPRS ERC…
GO:0006355 [7]: regulation of transcription, DNA-dependent	114	114	949	1699	9517	4.47	8.28	0	0	ACTL6A ADNP AES AGGF1 ARNT ASF1A ATM ATRX C16orf34 CEBPG CNOT8 COBRA1 CTCF CTNNB1 CXXC1 DBP DDX54 DPF2 E2F4 ELL ENO1 ERCC3 ESRRA ETV5 FBXO9 FLI1 FLII GTF2F1 GTF2H4 GTF2I HDAC10 HDAC5 HMG20B HTLF IKBKG ING4 IRF5 KIAA1443 KLF13 KLF16 LDB1 LIMD1 MAF MAF1 MAZ MCM5 MED28 MED8 MEF2C MHC2TA MMS19L MTA1 NCOA4 NFIC NFX1 NR1H2 NRBF2 PHF1 PHTF1 POGK POLR3K PREB PRKCBP1 RAB35 RABL3 RBL2 RFC1 RFP RNF14 RNPEPL…
GO:0006643 [6]: membrane lipid metabolism	25	25	1038	96	11120	3.86	7.45	10.33	6.55	AGPAT2 AGPAT4 ARSA CD81 CDC91L1 CDIPT CDS2 CEPT1 CERK FADS1 GALC GM2A NEU3 PCYT1A PCYT2 PIGH PIGO PLCB2 PLCG2 PLD1 PPP2R1A PSAP SGPL1 ST6GALNAC6 TAZ
GO:0006351 [7]: transcription, DNA-dependent	120	120	943	1749	9467	3.84	7.45	0	0	ABT1 ACTL6A ADNP AES AGGF1 APEX1 ARNT ASF1A ATM ATRX C16orf34 CEBPG CNOT8 COBRA1 CTCF CTNNB1 CXXC1 DBP DDX54 DPF2 E2F4 ELL ENO1 ERCC3 ESRRA ETV5 FBXO9 FLI1 FLII GTF2F1 GTF2H4 GTF2I HCFC1 HDAC10 HDAC5 HMG20B HTLF IKBKG ING4 IRF5 IVNS1ABP KIAA1443 KLF13 KLF16 LDB1 LIMD1 MAF MAF1 MAZ MCM5 MED28 MED8 MEF2C MHC2TA MKI67IP MMS19L MTA1 NCOA4 NFIC NFX1 NR1H2 NRBF2 PARP1 PHF1 PHTF1 POGK POLR3K PREB PRKCBP…
GO:0016052 [6]: carbohydrate catabolism	20	20	1043	67	11149	3.58	7.11	10.12	6.4	ALDOA DDX1 ENO1 GAA GNPDA1 GNS GUSB H6PD HK3 HYAL2 MDH2 PDHA1 PDHB PFKL PGD PGK1 PGLS PHKB PKM2 PYGB
GO:0044275 [7]: cellular carbohydrate catabolism	20	20	1043	67	11149	3.58	7.11	10.12	6.4	ALDOA DDX1 ENO1 GAA GNPDA1 GNS GUSB H6PD HK3 HYAL2 MDH2 PDHA1 PDHB PFKL PGD PGK1 PGLS PHKB PKM2 PYGB
GO:0006091 [5]: generation of precursor metabolites and energy	76	76	987	493	10723	3.41	6.93	9.42	5.74	ACAA1 ACAD9 ACADS ACADVL AGL ALDOA ARFGAP1 ATP5A1 ATP5B ATP5D ATP6AP1 CAT COQ7 CS CYB561D2 CYBB CYBRD1 CYC1 CYP1B1 CYP27A1 DDX1 DHCR24 DNAJC10 DPYD ECHS1 ENO1 GAA GCDH GFPT1 GNPDA1 GSR H6PD HK3 IDH2 IDH3B IDH3G IVD MDH2 NCF4 NDUFS1 NDUFS2 NDUFS3 NDUFV1 NDUFV2 NDUFV3 NNT NQO2 NQO3A2 OXA1L PCM1 PDCL PDHA1 PDHB PFKL PGD PGK1 PGLS PHKB PHKG2 PKM2 PPP1CA PPP1CC PYGB QPRT QSCN6 SDHA SLC25A3 SQLE SUCLA2…
GO:0006464 [7]: protein modification	170	170	893	1339	9877	3.37	6.85	9.05	5.43	ABCC1 ADAM10 ADPRH AKT1 ALG1 ALG3 ANAPC4 ANAPC5 ANAPC7 APG7L APH1A BAP1 BCKDK BMP2K BTK CAMK1 CAMK2G CD81 CDC91L1 CDK4 CDK5 COG2 CSF1R CSK CSNK1D CTBP1 DDB1 DDI2 DDOST DPF2 DUSP11 DUSP18 DUSP3 EEF2K EIF2AK4 FASTK FBXL3 FBXL4 FBXL5 FBXO7 FBXO9 FBXW11 FBXW5 FES FNTB GPAA1 GRK6 HCK HDAC10 HERC1 HERC3 HIPK1 HRMT1L1 ICMT ILK IRAK1 ITGB2 LRSAM1 MAN2B1 MANBA MAP2K2 MAP2K5 MAP3K1 MAP3K2 MAP3K3 MAPKAPK3 M…
GO:0007399 [5]: neurogenesis	15	15	1048	388	10828	3.34	6.85	0	0	ALDH3A2 CAMK1 CDK5RAP3 CLN8 DCTN1 DLG4 DPYSL2 MEF2C NAGLU NDUFV2 PMP22 RFNG SPG7 TPP1 WWP1
GO:0007275 [2]: development	115	115	948	1672	9544	3.33	6.77	0	0	ACTL6A ADAM10 AES AGGF1 ALAD ALDH3A2 ANPEP AP3D1 ARHGEF2 ARTS-1 ASF1A ATRN ATRX BTK CAMK1 CAP1 CCNI CD4 CDK5RAP3 CECR1 CLN8 CMKLR1 CPOX CSF1R CYP1B1 DCTN1 DDX1 DGCR2 DLG4 DNASE2 DNM1L DPYSL2 EBP EGLN2 EMP1 ENG EXT2 FADS1 FES FLI1 FLII FLOT2 FMNL1 GAS6 GFER GNPDA1 HCK HDAC5 HMBS HMGCR HMOX2 IL6R ITGAX ITGB2 ITGB5 LDB1 LIMD1 LPIN1 MAEA MBNL3 MEF2C MFNG MTM1 MYH9 NAGLU NCOA4 NDNL2 NDUFV2 NFAM1 NUMB …
GO:0051179 [3]: localization	215	215	848	1770	9446	3.25	6.73	8.84	5.25	A2M AAAS ABCB7 ABCB8 ABCC1 ABCC10 ABCC3 ABCD4 ABCF2 ADAM10 AP1B1 AP1M1 AP1S1 AP2A1 AP2A2 AP2B1 AP3B1 AP3D1 AP3M1 ARCN1 ARFGAP1 ARHGEF2 ARNT ARSB ATP11A ATP13A2 ATP1B3 ATP5A1 ATP5B ATP5D ATP6AP1 ATP6V0A1 ATP7A BCAP31 CD14 CD81 CLCN7 CLNS1A CLTA CLTC CNGB1 COG2 COG5 COG8 COLEC12 COPA COPB2 COPG COPG2 CORO1A CORO1C CPNE1 CPNE3 CPT2 CSE1L DNAL4 DNM1L DNM2 DSCR3 ECM1 ELMO1 ELMOD2 EPN1 FBXL5 FYCO1 G3BP…
GO:0009653 [3]: morphogenesis	67	67	996	1083	10133	3.21	6.73	0	0	ACTL6A AES AGGF1 ALDH3A2 ANPEP ARHGEF2 BTK CAMK1 CAP1 CD4 CDK5RAP3 CLN8 CMKLR1 CYP1B1 DCTN1 DGCR2 DLG4 DPYSL2 EBP EGLN2 EMP1 ENG EXT2 FLI1 FLOT2 GAS6 HCK HDAC5 HMGCR ITGAX ITGB2 MEF2C MTM1 MYH9 NAGLU NCOA4 NDNL2 NDUFV2 NFAM1 PAPSS1 PES1 PMP22 PPP1R9B PPP2R1A PRSS11 QSCN6 RAB3D RASGRP4 RFNG RFP2 SCAND1 SIPA1 SIRT2 SPG7 SPN SYK TAZ TLE3 TLR4 TNFSF12 TP53 TPP1 TSG101 VAT1 VHL WWP1 YEATS4
GO:0051234 [4]: establishment of localization	214	214	849	1763	9453	3.18	6.67	8.77	5.2	A2M AAAS ABCB7 ABCB8 ABCC1 ABCC10 ABCC3 ABCD4 ABCF2 ADAM10 AP1B1 AP1M1 AP1S1 AP2A1 AP2A2 AP2B1 AP3B1 AP3D1 AP3M1 ARCN1 ARFGAP1 ARHGEF2 ARNT ARSB ATP11A ATP13A2 ATP1B3 ATP5A1 ATP5B ATP5D ATP6AP1 ATP6V0A1 ATP7A BCAP31 CD14 CLCN7 CLNS1A CLTA CLTC CNGB1 COG2 COG5 COG8 COLEC12 COPA COPB2 COPG COPG2 CORO1A CORO1C CPNE1 CPNE3 CPT2 CSE1L DNAL4 DNM1L DNM2 DSCR3 ECM1 ELMO1 ELMOD2 EPN1 FBXL5 FYCO1 G3BP2 GGA…
GO:0007154 [3]: cell communication	251	251	812	3224	7992	3.15	6.67	0	0	ACTL6A ADAM10 ADAM15 ADAM9 ADCY7 AES AGGF1 AKT1 APBB1IP APH1A APLP2 ARHGAP1 ARHGEF1 ARHGEF2 ARNT ARRB1 ASB8 ATM BBS2 BTK C3AR1 CAMK1 CAMK2G CAP1 CD14 CD151 CD4 CD44 CD81 CD84 CENTD2 CERK CLSTN1 CMKLR1 COLEC12 COMT CORO1C CSF1R CSK CSNK1D CSPG6 CTNNA1 CTNNB1 CXCR4 DDAH2 DDX54 DGCR2 DLG4 DNM1L DNM2 DOK1 DPYSL2 DRG2 ECM1 EGLN2 ELMO1 EMILIN2 ENG EXT2 FADD FADS1 FASTK FBXW11 FES FIBP FKBP8 FLOT2 FN1 G…

## Sheet: Flu cluster03
Annotation	Total Genes With Ann	Your Genes (With Ann)	Your Genes (No Ann)	Genome (With Ann)	Genome (No Ann)	ln(Bayes factor)	neg ln(p value)	FE: neg ln(p value)	FE: neg ln(FDR)	Genes
GO:0006412 [6]: protein biosynthesis	45	45	199	486	11549	31.91	11.17	37.19	30.85	CD86 EEF1B2 EIF3S12 EIF5A MRPL11 MRPL23 MRPS21 NACA NHP2L1 PIGF RPL11 RPL12 RPL14 RPL22 RPL26L1 RPL27A RPL28 RPL29 RPL30 RPL31 RPL34 RPL35 RPL36A RPL37A RPL38 RPL5 RPLP1 RPLP2 RPS10 RPS11 RPS13 RPS15A RPS16 RPS20 RPS21 RPS23 RPS24 RPS27 RPS27L RPS3A RPS4X RPS4Y1 RPS5 RPS6 SRP9
GO:0044249 [5]: cellular biosynthesis	58	58	186	886	11149	28.09	11.17	33.28	27.81	ATP5E ATP5F1 ATP5H ATP5J ATP5J2 ATP5L ATP5O ATP6V0C ATP6V1F CD86 EEF1B2 EIF3S12 EIF5A MGST2 MRPL11 MRPL23 MRPS21 NACA NHP2L1 NME1 PCBD1 PIGF PTS RPL11 RPL12 RPL14 RPL22 RPL26L1 RPL27A RPL28 RPL29 RPL30 RPL31 RPL34 RPL35 RPL36A RPL37A RPL38 RPL5 RPLP1 RPLP2 RPS10 RPS11 RPS13 RPS15A RPS16 RPS20 RPS21 RPS23 RPS24 RPS27 RPS27L RPS3A RPS4X RPS4Y1 RPS5 RPS6 SRP9
GO:0009059 [5]: macromolecule biosynthesis	45	45	199	548	11487	27.81	11.17	33.05	27.81	CD86 EEF1B2 EIF3S12 EIF5A MRPL11 MRPL23 MRPS21 NACA NHP2L1 PIGF RPL11 RPL12 RPL14 RPL22 RPL26L1 RPL27A RPL28 RPL29 RPL30 RPL31 RPL34 RPL35 RPL36A RPL37A RPL38 RPL5 RPLP1 RPLP2 RPS10 RPS11 RPS13 RPS15A RPS16 RPS20 RPS21 RPS23 RPS24 RPS27 RPS27L RPS3A RPS4X RPS4Y1 RPS5 RPS6 SRP9
GO:0009058 [4]: biosynthesis	58	58	186	931	11104	26.05	11.17	31.22	26.27	ATP5E ATP5F1 ATP5H ATP5J ATP5J2 ATP5L ATP5O ATP6V0C ATP6V1F CD86 EEF1B2 EIF3S12 EIF5A MGST2 MRPL11 MRPL23 MRPS21 NACA NHP2L1 NME1 PCBD1 PIGF PTS RPL11 RPL12 RPL14 RPL22 RPL26L1 RPL27A RPL28 RPL29 RPL30 RPL31 RPL34 RPL35 RPL36A RPL37A RPL38 RPL5 RPLP1 RPLP2 RPS10 RPS11 RPS13 RPS15A RPS16 RPS20 RPS21 RPS23 RPS24 RPS27 RPS27L RPS3A RPS4X RPS4Y1 RPS5 RPS6 SRP9
GO:0006119 [6]: oxidative phosphorylation	15	15	229	67	11968	18.15	11.17	23.55	18.82	ATP5E ATP5F1 ATP5H ATP5J ATP5L ATP5O ATP6V0C ATP6V1F NDUFB2 NDUFB3 NDUFB5 NDUFB6 NDUFS5 UQCRB UQCRH
GO:0006091 [5]: generation of precursor metabolites and energy	34	34	210	535	11500	13.48	11.17	18.63	14.08	ATP5E ATP5F1 ATP5H ATP5J ATP5L ATP5O ATP6V0C ATP6V1F ATPIF1 COX17 COX4I1 COX6A1 COX6C COX7A2 COX7B COX7C GAPD GLRX LDHB LEPR NDUFA1 NDUFA5 NDUFA6 NDUFB2 NDUFB3 NDUFB5 NDUFB6 NDUFS5 SDHC SDHD TXN TXNL4A UQCRB UQCRH
GO:0006355 [7]: regulation of transcription, DNA-dependent	10	10	234	1803	10232	11.57	11.17	0	0	BTF3 CCNC GTF2A2 GTF3A HSBP1 NSEP1 PFDN5 POLR2K TCEB2 ZNF585A
GO:0006351 [7]: transcription, DNA-dependent	11	11	233	1858	10177	11.18	11.17	0	0	BTF3 CCNC GTF2A2 GTF3A HSBP1 NSEP1 PFDN5 POLR2F POLR2K TCEB2 ZNF585A
GO:0050875 [3]: cellular physiological process	214	214	30	8881	3154	11.09	11.17	16.08	11.68	ACP1 AIF1 ANXA1 AP1S2 APOC1 ARHGDIB ARPC3 ARPC5 ATP5E ATP5F1 ATP5H ATP5J ATP5J2 ATP5L ATP5O ATP6V0C ATP6V1F ATPIF1 BNIP3L BTF3 C1QA CAPNS1 CAPZA1 CAPZA2 CAPZB CCL8 CCNC CD86 CDC42 CETN2 CFL1 CKAP1 CLEC7A CLIC1 COX11 COX17 COX4I1 COX6A1 COX6C COX7A2 COX7B COX7C CREBL2 CTSL CTSZ CXCL10 DBI DCTN3 DCTN6 EEF1B2 EIF3S12 EIF5A EXOSC1 FAU FHIT FKBP1A FTH1 FTL FXYD5 GABARAP GAPD GGPS1 GLRX GMFG GNG10 GOLT…
GO:0044267 [6]: cellular protein metabolism	91	91	153	2696	9339	10.91	11.17	15.76	11.5	ACP1 APOC1 ARPC3 ARPC5 CAPZA1 CAPZA2 CD86 CKAP1 COX11 COX17 CTSL CTSZ EEF1B2 EIF3S12 EIF5A FAU FKBP1A GMFG GNG10 HAT1 MAP3K13 MRPL11 MRPL23 MRPS21 MSRA NACA NEDD8 NHP2L1 PARK7 PFDN5 PIGF PIGK PPIA PPIB PPIH PSMA2 PSMA6 PSMD14 PSMD8 RBX1 RNF141 RNF5 RPL11 RPL12 RPL14 RPL22 RPL26L1 RPL27A RPL28 RPL29 RPL30 RPL31 RPL34 RPL35 RPL36A RPL37A RPL38 RPL5 RPLP1 RPLP2 RPS10 RPS11 RPS13 RPS15A RPS16 RPS20 R…
GO:0019538 [5]: protein metabolism	91	91	153	2717	9318	10.57	11.17	15.4	11.27	ACP1 APOC1 ARPC3 ARPC5 CAPZA1 CAPZA2 CD86 CKAP1 COX11 COX17 CTSL CTSZ EEF1B2 EIF3S12 EIF5A FAU FKBP1A GMFG GNG10 HAT1 MAP3K13 MRPL11 MRPL23 MRPS21 MSRA NACA NEDD8 NHP2L1 PARK7 PFDN5 PIGF PIGK PPIA PPIB PPIH PSMA2 PSMA6 PSMD14 PSMD8 RBX1 RNF141 RNF5 RPL11 RPL12 RPL14 RPL22 RPL26L1 RPL27A RPL28 RPL29 RPL30 RPL31 RPL34 RPL35 RPL36A RPL37A RPL38 RPL5 RPLP1 RPLP2 RPS10 RPS11 RPS13 RPS15A RPS16 RPS20 R…
GO:0044260 [5]: cellular macromolecule metabolism	95	95	149	2891	9144	10.48	11.17	15.3	11.27	ACP1 APOC1 ARPC3 ARPC5 CAPZA1 CAPZA2 CD86 CKAP1 COX11 COX17 CTSL CTSZ EEF1B2 EIF3S12 EIF5A FAU FKBP1A GAPD GMFG GNG10 HAT1 LDHB MAP3K13 MRPL11 MRPL23 MRPS21 MSRA NACA NEDD8 NHP2L1 PARK7 PFDN5 PIGF PIGK PPIA PPIB PPIH PSMA2 PSMA6 PSMD14 PSMD8 RBX1 RNF141 RNF5 RPL11 RPL12 RPL14 RPL22 RPL26L1 RPL27A RPL28 RPL29 RPL30 RPL31 RPL34 RPL35 RPL36A RPL37A RPL38 RPL5 RPLP1 RPLP2 RPS10 RPS11 RPS13 RPS15A RPS…
GO:0045449 [6]: regulation of transcription	12	12	232	1865	10170	10.04	11.17	0	0	BTF3 CCNC CD86 GTF2A2 GTF3A HSBP1 NSEP1 PFDN5 POLR2F POLR2K TCEB2 ZNF585A
GO:0006753 [8]: nucleoside phosphate metabolism	9	9	235	39	11996	9.44	11.17	14.85	11.09	ATP5E ATP5F1 ATP5H ATP5J ATP5J2 ATP5L ATP5O ATP6V0C ATP6V1F
GO:0006754 [7]: ATP biosynthesis	9	9	235	39	11996	9.44	11.17	14.85	11.09	ATP5E ATP5F1 ATP5H ATP5J ATP5J2 ATP5L ATP5O ATP6V0C ATP6V1F
GO:0009145 [8]: purine nucleoside triphosphate biosynthesis	10	10	234	53	11982	9.33	11.17	14.72	11.09	ATP5E ATP5F1 ATP5H ATP5J ATP5J2 ATP5L ATP5O ATP6V0C ATP6V1F NME1
GO:0009201 [8]: ribonucleoside triphosphate biosynthesis	10	10	234	53	11982	9.33	11.17	14.72	11.09	ATP5E ATP5F1 ATP5H ATP5J ATP5J2 ATP5L ATP5O ATP6V0C ATP6V1F NME1
GO:0009206 [9]: purine ribonucleoside triphosphate biosynthesis	10	10	234	53	11982	9.33	11.17	14.72	11.09	ATP5E ATP5F1 ATP5H ATP5J ATP5J2 ATP5L ATP5O ATP6V0C ATP6V1F NME1
GO:0009142 [7]: nucleoside triphosphate biosynthesis	10	10	234	54	11981	9.18	11.17	14.57	11	ATP5E ATP5F1 ATP5H ATP5J ATP5J2 ATP5L ATP5O ATP6V0C ATP6V1F NME1
GO:0006350 [6]: transcription	14	14	230	1955	10080	9.14	11.17	0	0	BTF3 CCNC CD86 CREBL2 GTF2A2 GTF3A HSBP1 NSEP1 PFDN5 POLR2F POLR2K PTMA TCEB2 ZNF585A
GO:0009144 [8]: purine nucleoside triphosphate metabolism	10	10	234	57	11978	8.76	11.17	14.13	10.78	ATP5E ATP5F1 ATP5H ATP5J ATP5J2 ATP5L ATP5O ATP6V0C ATP6V1F NME1
GO:0009199 [8]: ribonucleoside triphosphate metabolism	10	10	234	57	11978	8.76	11.17	14.13	10.78	ATP5E ATP5F1 ATP5H ATP5J ATP5J2 ATP5L ATP5O ATP6V0C ATP6V1F NME1
GO:0009205 [9]: purine ribonucleoside triphosphate metabolism	10	10	234	57	11978	8.76	11.17	14.13	10.78	ATP5E ATP5F1 ATP5H ATP5J ATP5J2 ATP5L ATP5O ATP6V0C ATP6V1F NME1
GO:0046034 [6]: ATP metabolism	9	9	235	43	11992	8.74	11.17	14.13	10.78	ATP5E ATP5F1 ATP5H ATP5J ATP5J2 ATP5L ATP5O ATP6V0C ATP6V1F
GO:0009141 [7]: nucleoside triphosphate metabolism	10	10	234	60	11975	8.33	11.17	13.71	10.41	ATP5E ATP5F1 ATP5H ATP5J ATP5J2 ATP5L ATP5O ATP6V0C ATP6V1F NME1
GO:0019219 [5]: regulation of nucleobase, nucleoside, nucleotide and nucleic acid metabolism	14	14	230	1889	10146	8.14	11.17	0	0	ATPIF1 BTF3 CCNC CD86 GTF2A2 GTF3A HSBP1 NSEP1 PFDN5 POLR2F POLR2K S100A11 TCEB2 ZNF585A
GO:0043170 [4]: macromolecule metabolism	95	95	149	3051	8984	8.06	11.17	12.81	9.68	ACP1 APOC1 ARPC3 ARPC5 CAPZA1 CAPZA2 CD86 CKAP1 COX11 COX17 CTSL CTSZ EEF1B2 EIF3S12 EIF5A FAU FKBP1A GAPD GMFG GNG10 HAT1 LDHB MAP3K13 MRPL11 MRPL23 MRPS21 MSRA NACA NEDD8 NHP2L1 PARK7 PFDN5 PIGF PIGK PPIA PPIB PPIH PSMA2 PSMA6 PSMD14 PSMD8 RBX1 RNF141 RNF5 RPL11 RPL12 RPL14 RPL22 RPL26L1 RPL27A RPL28 RPL29 RPL30 RPL31 RPL34 RPL35 RPL36A RPL37A RPL38 RPL5 RPLP1 RPLP2 RPS10 RPS11 RPS13 RPS15A RPS…
GO:0007186 [6]: G-protein coupled receptor protein signaling pathway	3	3	241	991	11044	7.87	11.17	0	0	GNG10 GNG5 GPR160
GO:0015985 [7]: energy coupled proton transport, down electrochemical gradient	8	8	236	35	12000	7.87	11.17	13.27	10.07	ATP5E ATP5F1 ATP5H ATP5J ATP5L ATP5O ATP6V0C ATP6V1F
GO:0015986 [7]: ATP synthesis coupled proton transport	8	8	236	35	12000	7.87	11.17	13.27	10.07	ATP5E ATP5F1 ATP5H ATP5J ATP5L ATP5O ATP6V0C ATP6V1F
GO:0009152 [8]: purine ribonucleotide biosynthesis	10	10	234	66	11969	7.58	10.47	12.93	9.77	ATP5E ATP5F1 ATP5H ATP5J ATP5J2 ATP5L ATP5O ATP6V0C ATP6V1F NME1
GO:0009150 [8]: purine ribonucleotide metabolism	10	10	234	69	11966	7.22	10.07	12.58	9.49	ATP5E ATP5F1 ATP5H ATP5J ATP5J2 ATP5L ATP5O ATP6V0C ATP6V1F NME1
GO:0006164 [7]: purine nucleotide biosynthesis	10	10	234	70	11965	7.12	10.07	12.46	9.41	ATP5E ATP5F1 ATP5H ATP5J ATP5J2 ATP5L ATP5O ATP6V0C ATP6V1F NME1
GO:0006752 [7]: group transfer coenzyme metabolism	9	9	235	55	11980	6.95	10.07	12.33	9.32	ATP5E ATP5F1 ATP5H ATP5J ATP5J2 ATP5L ATP5O ATP6V0C ATP6V1F
GO:0009260 [7]: ribonucleotide biosynthesis	10	10	234	72	11963	6.88	10.07	12.23	9.26	ATP5E ATP5F1 ATP5H ATP5J ATP5J2 ATP5L ATP5O ATP6V0C ATP6V1F NME1
GO:0007582 [2]: physiological process	230	230	14	10232	1803	6.87	10.07	11.95	9.07	ACP1 AIF1 ANXA1 ANXA5 AP1S2 APOC1 ARHGDIB ARPC3 ARPC5 ATP5E ATP5F1 ATP5H ATP5J ATP5J2 ATP5L ATP5O ATP6V0C ATP6V1F ATPIF1 B2M BANF1 BNIP3L BTF3 C1QA CAPNS1 CAPZA1 CAPZA2 CAPZB CCL18 CCL8 CCNC CD86 CDC42 CETN2 CFL1 CKAP1 CLEC7A CLIC1 COX11 COX17 COX4I1 COX6A1 COX6C COX7A2 COX7B COX7C CREBL2 CTSL CTSZ CXCL10 DBI DCTN3 DCTN6 DECR1 EEF1B2 EIF3S12 EIF5A EXOSC1 FAU FCER1G FHIT FKBP1A FTH1 FTL FXYD5 GABA…
GO:0006163 [7]: purine nucleotide metabolism	10	10	234	73	11962	6.78	9.78	12.12	9.18	ATP5E ATP5F1 ATP5H ATP5J ATP5J2 ATP5L ATP5O ATP6V0C ATP6V1F NME1
GO:0042775 [8]: ATP synthesis coupled electron transport (sensu Eukaryota)	7	7	237	29	12006	6.66	9.78	12.07	9.16	NDUFB2 NDUFB3 NDUFB5 NDUFB6 NDUFS5 UQCRB UQCRH
GO:0042773 [7]: ATP synthesis coupled electron transport	7	7	237	30	12005	6.47	9.38	11.88	9.03	NDUFB2 NDUFB3 NDUFB5 NDUFB6 NDUFS5 UQCRB UQCRH
GO:0009259 [7]: ribonucleotide metabolism	10	10	234	76	11959	6.47	9.38	11.8	8.98	ATP5E ATP5F1 ATP5H ATP5J ATP5J2 ATP5L ATP5O ATP6V0C ATP6V1F NME1
GO:0007154 [3]: cell communication	41	41	203	3434	8601	6.18	9.38	0	0	ANXA1 ARHGDIB C1QA CCL18 CCL8 CD86 CDC42 CFL1 CLEC7A CREBL2 CSNK2B CXCL10 FCER1G FKBP1A FXYD5 GABARAP GNG10 GNG5 GOLT1B GPR160 HINT1 ITGAE LEPR LY86 LY96 MAP3K13 MGST2 NRAS PARK7 PDAP1 RAB13 RAB4A RAB5C RAB8A RALB RAP1A RPL29 RPS27 SARA2 SDCBP TXN
GO:0019222 [4]: regulation of metabolism	18	18	226	2020	10015	6.1	9.09	0	0	ARPC3 ARPC5 ATPIF1 BTF3 CCNC CD86 GTF2A2 GTF3A HSBP1 NSEP1 PFDN5 POLR2F POLR2K S100A11 SRP9 TCEB2 TIMP1 ZNF585A
GO:0015992 [6]: proton transport	9	9	235	63	11972	5.98	9.09	11.34	8.55	ATP5E ATP5F1 ATP5H ATP5J ATP5J2 ATP5L ATP5O ATP6V0C ATP6V1F
GO:0006818 [5]: hydrogen transport	9	9	235	64	11971	5.88	9.09	11.22	8.47	ATP5E ATP5F1 ATP5H ATP5J ATP5J2 ATP5L ATP5O ATP6V0C ATP6V1F
GO:0006118 [6]: electron transport	20	20	224	335	11700	5.39	8.77	10.5	7.77	COX4I1 COX6A1 COX6C COX7A2 COX7B COX7C GLRX NDUFA5 NDUFA6 NDUFB2 NDUFB3 NDUFB5 NDUFB6 NDUFS5 SDHC SDHD TXN TXNL4A UQCRB UQCRH
GO:0007166 [5]: cell surface receptor linked signal transduction	10	10	234	1411	10624	5.32	8.6	0	0	ANXA1 CSNK2B CXCL10 FCER1G GNG10 GNG5 GPR160 ITGAE LEPR LY96
GO:0030036 [8]: actin cytoskeleton organization and biogenesis	10	10	234	91	11944	5.06	8.53	10.37	7.66	ARHGDIB ARPC3 ARPC5 CAPZA1 CAPZA2 CAPZB CDC42 CFL1 PFN1 SDCBP
GO:0050877 [4]: neurophysiological process	3	3	241	805	11230	4.51	8.28	0	0	GABARAP ITM2B SDCBP
GO:0030029 [7]: actin filament-based process	10	10	234	101	11934	4.26	8.12	9.55	6.88	ARHGDIB ARPC3 ARPC5 CAPZA1 CAPZA2 CAPZB CDC42 CFL1 PFN1 SDCBP
GO:0009581 [5]: detection of external stimulus	1	1	243	594	11441	4.23	8.12	0	0	ITM2B
GO:0009108 [7]: coenzyme biosynthesis	9	9	235	81	11954	4.23	8.12	9.53	6.88	ATP5E ATP5F1 ATP5H ATP5J ATP5J2 ATP5L ATP5O ATP6V0C ATP6V1F
GO:0050789 [2]: regulation of biological process	34	34	210	2833	9202	4.03	7.77	0	0	AIF1 ANXA5 ARHGDIB ARPC3 ARPC5 ATPIF1 BNIP3L BTF3 CAPNS1 CCNC CD86 CXCL10 FKBP1A FTH1 FXYD5 GOLT1B GTF2A2 GTF3A HSBP1 LST1 MCTS1 NME1 NSEP1 PFDN5 POLR2F POLR2K PPIA S100A11 SERPINB2 SRP9 TAX1BP1 TCEB2 TIMP1 ZNF585A
GO:0044237 [4]: cellular metabolism	158	158	86	6407	5628	3.94	7.7	8.5	5.88	ACP1 APOC1 ARPC3 ARPC5 ATP5E ATP5F1 ATP5H ATP5J ATP5J2 ATP5L ATP5O ATP6V0C ATP6V1F ATPIF1 BTF3 CAPZA1 CAPZA2 CCNC CD86 CKAP1 COX11 COX17 COX4I1 COX6A1 COX6C COX7A2 COX7B COX7C CREBL2 CTSL CTSZ DCTN6 EEF1B2 EIF3S12 EIF5A EXOSC1 FAU FHIT FKBP1A GAPD GGPS1 GLRX GMFG GNG10 GTF2A2 GTF3A HAT1 HPRT1 HSBP1 LDHB LEPR LSM5 MAP3K13 MGST2 MPV17 MRPL11 MRPL23 MRPS21 MSRA NACA NDUFA1 NDUFA5 NDUFA6 NDUFB2 NDUFB…
GO:0050791 [3]: regulation of physiological process	29	29	215	2524	9511	3.87	7.45	0	0	AIF1 ANXA5 ARPC3 ARPC5 ATPIF1 BNIP3L BTF3 CAPNS1 CCNC CD86 CXCL10 FTH1 GTF2A2 GTF3A HSBP1 LST1 MCTS1 NME1 NSEP1 PFDN5 POLR2F POLR2K S100A11 SERPINB2 SRP9 TAX1BP1 TCEB2 TIMP1 ZNF585A
GO:0007275 [2]: development	17	17	227	1770	10265	3.72	7.18	0	0	ARHGDIB CD86 CDC42 CXCL10 FXYD5 ITM2B LEPR LST1 NEDD8 NGFRAP1 PTMA PTS RPL29 RPS21 SHFM1 TAGLN2 TIMP1
GO:0007600 [5]: sensory perception	1	1	243	563	11472	3.63	7.14	0	0	ITM2B
GO:0051188 [6]: cofactor biosynthesis	9	9	235	95	11940	3.13	6.67	8.41	5.81	ATP5E ATP5F1 ATP5H ATP5J ATP5J2 ATP5L ATP5O ATP6V0C ATP6V1F

## Sheet: Flu cluster04
Annotation	Total Genes With Ann	Your Genes (With Ann)	Your Genes (No Ann)	Genome (With Ann)	Genome (No Ann)	ln(Bayes factor)	neg ln(p value)	FE: neg ln(p value)	FE: neg ln(FDR)	Genes
GO:0006412 [6]: protein biosynthesis	16	16	71	515	11677	9.75	11.17	14.01	8.67	BZW1 EIF1AY HRSP12 IFNB1 MRPS10 MRPS15 NOLA2 RPL10A RPL32 RPL39 RPL9 RPS12 RPS15 RPS17 RPS19 RPS27A
GO:0044267 [6]: cellular protein metabolism	40	40	47	2747	9445	9.47	11.17	13.55	8.67	ADAMDEC1 BZW1 DNAJB11 DNAJC8 DUSP22 EIF1AY HDAC8 HIST1H2AB HIST1H2AE HRSP12 IFNB1 MAP1LC3B MRPS10 MRPS15 NOLA2 NPM1 PCGF5 PCMT1 PFDN4 PIN1 PPP6C PSMA1 PSMA3 PTP4A1 RNF7 RPL10A RPL32 RPL39 RPL9 RPS12 RPS15 RPS17 RPS19 RPS27A SKP1A SSH2 TXNDC4 UBE2E1 UCHL5 ULK4
GO:0019538 [5]: protein metabolism	40	40	47	2768	9424	9.28	11.17	13.35	8.67	ADAMDEC1 BZW1 DNAJB11 DNAJC8 DUSP22 EIF1AY HDAC8 HIST1H2AB HIST1H2AE HRSP12 IFNB1 MAP1LC3B MRPS10 MRPS15 NOLA2 NPM1 PCGF5 PCMT1 PFDN4 PIN1 PPP6C PSMA1 PSMA3 PTP4A1 RNF7 RPL10A RPL32 RPL39 RPL9 RPS12 RPS15 RPS17 RPS19 RPS27A SKP1A SSH2 TXNDC4 UBE2E1 UCHL5 ULK4
GO:0044249 [5]: cellular biosynthesis	21	21	66	923	11269	9.02	11.17	13.21	8.67	AK5 ATP6V1D ATP6V1G1 BZW1 EIF1AY HRSP12 IFNB1 MOCS2 MRPS10 MRPS15 NOLA2 PTGS2 RPL10A RPL32 RPL39 RPL9 RPS12 RPS15 RPS17 RPS19 RPS27A
GO:0044260 [5]: cellular macromolecule metabolism	41	41	46	2945	9247	8.71	11.17	12.75	8.49	ADAMDEC1 BZW1 DNAJB11 DNAJC8 DUSP22 EIF1AY HDAC8 HIST1H2AB HIST1H2AE HRSP12 IFNB1 MAP1LC3B ME2 MRPS10 MRPS15 NOLA2 NPM1 PCGF5 PCMT1 PFDN4 PIN1 PPP6C PSMA1 PSMA3 PTP4A1 RNF7 RPL10A RPL32 RPL39 RPL9 RPS12 RPS15 RPS17 RPS19 RPS27A SKP1A SSH2 TXNDC4 UBE2E1 UCHL5 ULK4
GO:0009059 [5]: macromolecule biosynthesis	16	16	71	577	11615	8.33	11.17	12.57	8.49	BZW1 EIF1AY HRSP12 IFNB1 MRPS10 MRPS15 NOLA2 RPL10A RPL32 RPL39 RPL9 RPS12 RPS15 RPS17 RPS19 RPS27A
GO:0009058 [4]: biosynthesis	21	21	66	968	11224	8.3	11.17	12.47	8.49	AK5 ATP6V1D ATP6V1G1 BZW1 EIF1AY HRSP12 IFNB1 MOCS2 MRPS10 MRPS15 NOLA2 PTGS2 RPL10A RPL32 RPL39 RPL9 RPS12 RPS15 RPS17 RPS19 RPS27A
GO:0043170 [4]: macromolecule metabolism	41	41	46	3105	9087	7.35	10.47	11.36	7.52	ADAMDEC1 BZW1 DNAJB11 DNAJC8 DUSP22 EIF1AY HDAC8 HIST1H2AB HIST1H2AE HRSP12 IFNB1 MAP1LC3B ME2 MRPS10 MRPS15 NOLA2 NPM1 PCGF5 PCMT1 PFDN4 PIN1 PPP6C PSMA1 PSMA3 PTP4A1 RNF7 RPL10A RPL32 RPL39 RPL9 RPS12 RPS15 RPS17 RPS19 RPS27A SKP1A SSH2 TXNDC4 UBE2E1 UCHL5 ULK4
GO:0007582 [2]: physiological process	85	85	2	10377	1815	4.78	8.4	9.11	5.38	ACADM ACTR3 ADAMDEC1 AK5 AP3S1 ATP6V1D ATP6V1G1 BCCIP BZW1 CBFB CD69 CLEC2B CLEC4E CLIC2 CREM CYCS DACH1 DNAJB11 DNAJC8 DRAP1 DUSP22 EIF1AY GABARAPL2 GBP1 HDAC8 HIST1H2AB HIST1H2AE HRSP12 HTATIP2 IFIT2 IFITM3 IFNA14 IFNA2 IFNB1 ISOC1 MAP1LC3B ME2 MNDA MOCS2 MORF4L2 MRPS10 MRPS15 MT2A NOLA2 NPM1 PAPOLA PCGF5 PCMT1 PDCD1LG1 PFDN4 PIN1 PPP6C PSMA1 PSMA3 PTGS2 PTP4A1 RAB18 RAN RER1 RNF7 RPA3 RPL10A R…
GO:0044238 [4]: primary metabolism	60	60	27	6226	5966	3.61	7.14	7.49	3.86	ACADM ADAMDEC1 AK5 ATP6V1D ATP6V1G1 BZW1 CBFB CREM CYCS DACH1 DNAJB11 DNAJC8 DRAP1 DUSP22 EIF1AY HDAC8 HIST1H2AB HIST1H2AE HRSP12 HTATIP2 IFNB1 MAP1LC3B ME2 MNDA MORF4L2 MRPS10 MRPS15 NOLA2 NPM1 PAPOLA PCGF5 PCMT1 PFDN4 PIN1 PPP6C PSMA1 PSMA3 PTGS2 PTP4A1 RAN RNF7 RPA3 RPL10A RPL32 RPL39 RPL9 RPS12 RPS15 RPS17 RPS19 RPS27A SKP1A SSB SSH2 STARD4 TFDP1 TXNDC4 UBE2E1 UCHL5 ULK4

## Sheet: Flu cluster05
Annotation	Total Genes With Ann	Your Genes (With Ann)	Your Genes (No Ann)	Genome (With Ann)	Genome (No Ann)	ln(Bayes factor)	neg ln(p value)	FE: neg ln(p value)	FE: neg ln(FDR)	Genes
GO:0006120 [9]: mitochondrial electron transport, NADH to ubiquinone	3	3	49	26	12201	4.38	8.12	8.33	2.97	NDUFB4 NDUFC2 NDUFS6
GO:0042775 [8]: ATP synthesis coupled electron transport (sensu Eukaryota)	3	3	49	33	12194	3.75	7.34	7.68	2.97	NDUFB4 NDUFC2 NDUFS6
GO:0042773 [7]: ATP synthesis coupled electron transport	3	3	49	34	12193	3.66	7.14	7.6	2.97	NDUFB4 NDUFC2 NDUFS6

## Sheet: Flu cluster06
Annotation	Total Genes With Ann	Your Genes (With Ann)	Your Genes (No Ann)	Genome (With Ann)	Genome (No Ann)	ln(Bayes factor)	neg ln(p value)	FE: neg ln(p value)	FE: neg ln(FDR)	Genes
GO:0006364 [7]: rRNA processing	3	3	39	32	12205	4.66	8.4	8.4	3.45	EXOSC4 EXOSC5 EXOSC8
GO:0016072 [6]: rRNA metabolism	3	3	39	36	12201	4.34	8.12	8.07	3.45	EXOSC4 EXOSC5 EXOSC8
GO:0007154 [3]: cell communication	3	3	39	3472	8765	3.68	7.18	0	0	PPP2R5C RAB24 TRAPPC4
GO:0007046 [7]: ribosome biogenesis	3	3	39	46	12191	3.68	7.18	7.39	3.37	EXOSC4 EXOSC5 EXOSC8
GO:0042254 [6]: ribosome biogenesis and assembly	3	3	39	52	12185	3.34	6.77	7.06	3.37	EXOSC4 EXOSC5 EXOSC8
GO:0007067 [8]: mitosis	4	4	38	125	12112	3.28	6.73	6.95	3.37	ANAPC2 MAD2L1BP NEK9 SSSCA1
GO:0000087 [7]: M phase of mitotic cell cycle	4	4	38	127	12110	3.22	6.73	6.9	3.37	ANAPC2 MAD2L1BP NEK9 SSSCA1

## Sheet: Flu cluster07
Annotation	Total Genes With Ann	Your Genes (With Ann)	Your Genes (No Ann)	Genome (With Ann)	Genome (No Ann)	ln(Bayes factor)	neg ln(p value)	FE: neg ln(p value)	FE: neg ln(FDR)	Genes
GO:0009057 [5]: macromolecule catabolism	11	11	37	699	11532	5.88	9.09	9.56	3.88	CLPP CPVL CTSO FUCA1 NUDT5 PPGB PRCP PSMC5 RNF130 RNF167 SCRN3
GO:0009056 [4]: catabolism	12	12	36	897	11334	5.19	8.6	8.84	3.85	CLPP CPVL CTSO FUCA1 MTHFD1 NUDT5 PPGB PRCP PSMC5 RNF130 RNF167 SCRN3
GO:0044248 [5]: cellular catabolism	11	11	37	824	11407	4.49	8.28	8.12	3.83	CLPP CPVL CTSO FUCA1 MTHFD1 NUDT5 PPGB PRCP RNF130 RNF167 SCRN3
GO:0044265 [6]: cellular macromolecule catabolism	10	10	38	685	11546	4.48	8.28	8.14	3.83	CLPP CPVL CTSO FUCA1 NUDT5 PPGB PRCP RNF130 RNF167 SCRN3
GO:0030163 [6]: protein catabolism	9	9	39	590	11641	4.05	7.91	7.71	3.74	CLPP CPVL CTSO PPGB PRCP PSMC5 RNF130 RNF167 SCRN3
GO:0043285 [5]: biopolymer catabolism	9	9	39	597	11634	3.95	7.7	7.63	3.74	CLPP CPVL CTSO PPGB PRCP PSMC5 RNF130 RNF167 SCRN3
GO:0006635 [8]: fatty acid beta-oxidation	2	2	46	10	12221	3.07	6.62	6.95	3.21	ECH1 HADHB

## Sheet: Flu cluster08
Annotation	Total Genes With Ann	Your Genes (With Ann)	Your Genes (No Ann)	Genome (With Ann)	Genome (No Ann)	ln(Bayes factor)	neg ln(p value)	FE: neg ln(p value)	FE: neg ln(FDR)	Genes
GO:0044262 [6]: cellular carbohydrate metabolism	6	6	40	252	11981	4.17	7.91	7.89	2.93	CHIT1 FBP1 G6PD HPSE PPARGC1B PYGL
GO:0006564 [9]: L-serine biosynthesis	2	2	44	6	12227	4.04	7.91	7.88	2.93	PHGDH PSAT1
GO:0008652 [7]: amino acid biosynthesis	3	3	43	48	12185	3.2	6.73	7.01	2.81	BCAT1 PHGDH PSAT1
GO:0006563 [8]: L-serine metabolism	2	2	44	11	12222	3.03	6.49	6.87	2.81	PHGDH PSAT1

## Sheet: Flu cluster09
Annotation	Total Genes With Ann	Your Genes (With Ann)	Your Genes (No Ann)	Genome (With Ann)	Genome (No Ann)	ln(Bayes factor)	neg ln(p value)	FE: neg ln(p value)	FE: neg ln(FDR)	Genes
GO:0006118 [6]: electron transport	5	5	24	350	11900	3.36	6.85	6.63	2.55	COX6B1 CYBA NDUFC1 NDUFS7 NQO1
GO:0006401 [6]: RNA catabolism	2	2	27	22	12228	3.16	6.67	6.54	2.55	ANG RNASE6

[truncated: 1 more sheets: Flu cluster10]
