# Supplementary material for: Comprehensive Characterization of Transcriptional Activity during Influenza A Virus Infection Reveals Biases in Cap-Snatching of Host RNA Sequences
Source: J Virol. 2020 May 4;94(10):e01720-19. doi: 10.1128/JVI.01720-19 (PMC7199409; doi:10.1128/JVI.01720-19)
Supplement: Supplemental file 6 [file JVI.01720-19-sd006.xlsx]

## Sheet: README
Table S6: Enrichr analysis of the top 10 clusters from Table S4.
All results shown reach the threshold FDR < 0.5. Databases queried were Reactome 2016,
KEGG 2016, and Wikipathways2016 (Kuleshov et al. 2016) .
This file contains the 10 largest clusters from the network analysis of IAV infected MDMs with assigned pathways querying 6 databases using Enrichr
Column Name	Description
Term	Database pathway name
Overlap	Number of genes in submitted list overlapping with pathway
P-value	Significance calculated by new Ennrichr's Fisher's exact algorithm
Adjusted_P-value	Adjusted significance calculated by new Ennrichr's Fisher's exact algorithm
Old_P-value	Fisher's Exact output pvalue
Old_Adjusted_P-value	Adjusted Fisher's Exact pvalue
Z-score	Score calculating the deviation from the expected rank by the Fisher exact test
Combined_Score	The logarithm of the p-value computed by multiplying with the Fisher's exact test by the z-score computed by the Enrichr correction to the test
Genes	List of genes in pathway and submitted list
Databases Queried	# GO_Molecular_Function_2015
	# GO_Cellular_Component_2015
	# GO_Biological_Process_2015
	# Reactome_2016
	# KEGG_2016
	# WikiPathways_2016

## Sheet: Cluster_001
Cluster001
# GO_Molecular_Function_2015
##########################################################################
Term	Overlap	P-value	Adjusted_P-value	Old_P-value	Old_Adjusted_P-value	Z-score	Combined_Score	Genes
ATP binding (GO:0005524)	469/1494	0.00000000000000102733544782437080502048142290749071374567178045744686443185855750925838947296142578125	0.000000000001095139587380779242653092461873853857325100680242258022190071642398834228515625	0.000000000004784202522609437926843430119357644127696393976378885781741701066493988037109375	0.00000000509995988910166113536106481294273018445295519995852373540401458740234375	-2.3997068620866004	82.81822221292869	PI4K2B;TESK2;SMC4;TBK1;AKT2;PIP4K2A;PIP4K2C;EARS2;PRKCH;CSNK2A1;DAPK1;PRKCE;PRKCD;CSNK2A2;DDX10;PRKCA;AARSD1;DICER1;CLPX;DYNC1LI2;DDX39B;TEP1;PRKD3;SRCAP;TARSL2;HSPA4L;ABCB5;NOLC1;HSPH1;PIP5K1A;LYN;CDK17;CDK18;PLK3;PLK5;CHKB;ABCA5;CHKA;PLK2;EIF2AK3;EIF2AK2;BRAF;C12ORF76;EHD1;SETX;UCK1;EHD4;CDK12;CDK14;FARSB;CDK16;ITK;TRMU;MOCS3;ADK;PRKAG2;AACS;IFIH1;IKBKB;RFK;RIOK2;JAK2;IKBKE;JAK3;JAK1;UPF1;HELLS…
ubiquitin-protein transferase activity (GO:0004842)	116/279	0.00000000000152194091471958831551864791847886081914247025093089860092732124030590057373046875	0.00000000081119450754554057075780059839317966130511905475941603071987628936767578125	0.000000025034991741998455644563876892026710319072435595444403588771820068359375	0.000013343650598485176636868142219238819734528078697621822357177734375	-2.3970699185827673	65.22675268028436	WDSUB1;UBE3C;UBE2D1;UBE2L6;CBLB;UBE3B;FBXO21;FBXO22;HERC5;RABGEF1;HERC4;RNF115;TRIM28;TRIM24;FBXO3;FBXO6;TRIM21;RNF111;TRIM23;HERC6;MYLIP;AREL1;FBXW8;FBXO2;RC3H1;UBE4A;FBXO11;FBXW2;RC3H2;RNF41;CDC34;KCTD13;RBCK1;CBLL1;TRIM11;UBA7;CUL3;MYCBP2;UBR4;UBR2;UBR1;RNF213;UBR5;BARD1;BRAP;CBX8;UBE2H;UBE2B;SMURF1;SIAH2;SIAH1;KLHL21;MARCH8;MARCH6;MARCH5;KLHL20;CNOT4;RNF103;UBE2S;MKRN1;UBE2N;MDM2;UBA1;RNF10;R…
double-stranded RNA binding (GO:0003725)	34/53	0.0000000001405150576665779708379281897151166259851695627958179102279245853424072265625	0.000000049929683824190704655466839338717743856932429480366408824920654296875	0.00000363003123264574846119760211105020886179772787727415561676025390625	0.000644935549000061358361490793100756491185165941715240478515625	-2.3328786678640943	52.923000668044274	EIF4A1;HSP90AB1;STAU1;TFRC;PRKRIP1;DDX21;SLC3A2;DDX60;HSPD1;MTDH;OASL;IFIH1;DHX30;DHX36;DHX58;DHX15;ZNF346;MBNL1;DDX58;RFTN1;EIF2AK2;DICER1;TUBB4B;ILF2;APTX;SUPV3L1;YRDC;ILF3;OAS1;OAS2;OAS3;LSM14A;TLR3;HSPA1A
ligase activity (GO:0016874)	154/431	0.0000000005144071478520158557824279855867632971211378389853052794933319091796875	0.00000013708950490256222308447522049978939406855715787969529628753662109375	0.00000038772026362048983780871449535132544639282059506513178348541259765625	0.000103327450254860544608288830392694990223390050232410430908203125	-2.3990998571374447	51.3119622532242	UBE3C;RTCB;LTN1;RNF19B;UBE2D1;UBE2L6;CBLB;UBE3B;NADSYN1;UBE2Z;HERC5;HERC4;RNF115;RNF114;TRIM28;RNF19A;TRIM24;TRIM25;TRIM21;EARS2;RNF111;TRIM22;TRIM23;HERC6;RARS2;KCMF1;PIAS4;MCCC2;MYLIP;ATG3;AREL1;ACSL1;MCCC1;ATG10;ACSL5;ACSL4;LIG3;ACSL3;AARSD1;PIAS2;PIAS1;RNF41;ACLY;CDC34;BTD;KARS;MTHFD2;UBE2V2;RBCK1;CBLL1;TRIM11;AARS2;UBA7;UBA6;TARSL2;MYCBP2;UBR4;TARS;UBR2;UBR1;UBE2J2;LIAS;RNF213;RNF216;UBR5;E4…
transcription factor binding (GO:0008134)	162/464	0.000000001291708498148297692881152469728152365480156049670767970383167266845703125	0.0000002753922518052170408253014922961288135638824314810335636138916015625	0.000000614317374232355657272881994945823436182763543911278247833251953125	0.0001309724641863382172367324951522959963767789304256439208984375	-2.3587440688329195	48.277122663228646	RB1;ATF2;TCERG1;KDM1A;FAM89B;GTF2B;NAB2;GMNN;JMJD1C;RORA;AHR;RORB;ETS1;PSMD9;CCND1;GNPTAB;KAT5;RNF19A;MYC;PIM1;EP300;SOX8;NBN;DIP2B;MEF2A;TLE4;HES6;MED1;USP7;LMO4;ARID5A;MED4;MED6;RUNX1;DDIT3;KAT6A;ANKRD42;LRIF1;HIST1H2BB;ZFPM1;PPID;TRIM11;DNMT1;DHX9;EPAS1;TWIST1;BCL10;NLK;MED12L;MTDH;PDCD11;ZNF703;TP53BP2;TP53BP1;BPTF;EGR1;BBS1;DR1;CREBBP;JUN;SMAD4;SMAD3;VDR;PHF12;HMGA1;NFATC1;TNFRSF10A;NR1D1;NF…
zinc ion binding (GO:0008270)	374/1256	0.0000000018498612075687578500389726777011246972026725643445388413965702056884765625	0.00000032865867454471596995857984001287999120677341124974191188812255859375	0.00000014358063459856069221141981577527513280756465974263846874237060546875	0.000051018985494021896510974389826742481091059744358062744140625	-2.2589324948643688	45.422965246381075	TES;ZDHHC5;EHMT1;ZDHHC6;CBLB;MT1X;ZFYVE1;ZDHHC3;CAPN15;RABGEF1;RNF115;RNF114;TRIM28;PEG10;ZMIZ2;CHORDC1;DHX58;TRIM24;TRIM25;TRIM26;KAT7;TRIM21;RNF111;TRIM22;TRIM23;AGFG1;SP110;SCAF11;SLC11A2;RC3H1;PRKCA;QTRTD1;RC3H2;NEIL2;EWSR1;XRN2;TRIM14;MT1G;RBCK1;CBLL1;RNF122;TRIM11;SF1;RNF121;AARS2;SP140;MYCBP2;MYNN;RNF219;BAZ2A;BAZ2B;MEFV;ZNF24;RNF213;RNF216;ADAMTS17;VPS11;RBM10;BARD1;BRAP;CREBBP;ZRANB2;APO…
protein serine/threonine kinase activity (GO:0004674)	152/449	0.000000042048576676252502156135655748958601662934597698040306568145751953125	0.0000056029728421106461439156476433964826355804689228534698486328125	0.000005510444368110821355337229643378549326371285133063793182373046875	0.00081510143525688407047102845837116547045297920703887939453125	-2.442529164314333	41.48499077099967	CCNK;TESK2;STK19;RPS6KA3;STK11;TBK1;SLK;CHEK2;AKT2;RPS6KA2;STK16;PDK4;PIM1;PDK3;PIM3;MAP3K8;PIM2;MAP3K7;STK32C;PDK1;PSKH1;MAP2K3;ACVR1;MAP2K4;CDKL3;CSNK1G3;CDKL5;PRKCH;CSNK2A1;DAPK1;PRKCE;PRKCD;CSNK2A2;DYRK1A;PRKCA;PRPF4B;VRK2;UHMK1;ERN1;PRKD3;MAPKAPK2;SIK3;ULK1;MAPKAPK5;ALPK1;RAF1;SQSTM1;CSNK1G2;CSNK1G1;NLK;TTBK2;STK3;NUAK2;STK35;STK38L;TRPM7;RIPK1;MAP2K7;MARK3;MARK2;SRPK2;CDK17;CDK18;PLK3;TGFB2…
kinase binding (GO:0019900)	162/487	0.0000000575489381972685816304797471083809501379846551571972668170928955078125	0.00000681635201314314599120580684399328674771822988986968994140625	0.000006117083941890311601648037853617978498732554726302623748779296875	0.00081510143525688407047102845837116547045297920703887939453125	-2.461529628841022	41.03525005069606	RB1;ATF2;ERRFI1;CCNK;CCNT2;CCNT1;MAML1;CTNND1;WWC2;IRS2;RPS6KA3;ZFP36;CCND1;CHEK2;CDK5RAP1;CEP250;CHP1;CCNL2;SLC12A7;MAP2K3;MEF2A;MAP2K4;ACSL3;TICAM1;PRKAB1;MAPK8IP3;ATG13;CDC25B;EEF1A1;TOM1L2;CCNE2;CCNE1;ULK1;MAPKAPK5;RAF1;UTRN;SQSTM1;PFKFB2;SDC4;PRKRIP1;CHRNA7;BCL10;RASGRP3;CCNB2;CCNB1;BAG5;SOCS1;PRKAR2B;TPR;PRKCDBP;PIP5K1A;MAP2K7;CNTLN;BARD1;SMAD1;SMAD3;FZD5;MLKL;JUP;NFATC1;BRAF;EEF2;CYLD;IBTK…
small conjugating protein-specific protease activity (GO:0019783)	40/76	0.0000000142195646833460727783446541001334539888745212010690011084079742431640625	0.0000021654365646352735687578568157807268335091066546738147735595703125	0.0000190802656888885808984974989943594891883549280464649200439453125	0.0022599514693728028381924932688207263709045946598052978515625	-2.232016779821309	40.329523350757114	OTUD4;OTUD5;USP36;USP14;USP37;USP15;USPL1;USP38;USP16;USP10;USP32;USP33;USP11;USP12;OTUD7B;TNFAIP3;MYSM1;UFSP1;USP18;USP19;SENP6;USP30;USP8;USP47;USP25;USP48;USP7;USP20;USP42;YOD1;USP28;SENP2;SENP1;CYLD;COPS5;TNIP1;OTULIN;STAMBP;OTUD1;OTUD3
helicase activity (GO:0004386)	62/150	0.000000288532926684955181188059654406874443566266563721001148223876953125	0.0000307576099846162205782296172884571205941028892993927001953125	0.0000489743154209617247152319663427988416515290737152099609375	0.00522066202387451959443520621562129235826432704925537109375	-2.233074047478684	33.62664868858454	DDX3Y;EIF4A2;EIF4A1;DDX49;DDX3X;CHD8;EIF4A3;DDX43;CHD4;DDX60L;CHD2;CHD1;IFIH1;HELB;DHX58;DHX15;NBN;UPF1;HELLS;DDX59;FBXO18;DDX58;DDX55;DDX56;DDX10;NAV2;DDX52;DICER1;GTF2F2;SUPV3L1;DHX40;DDX19A;DDX39B;MCM4;SKIV2L2;DDX6;RTEL1;DDX5;DDX27;DHX8;SRCAP;DHX9;YTHDC2;IGHMBP2;DDX21;DDX60;HELZ2;DHX30;WRN;BTAF1;DHX34;DHX36;G3BP1;EP400;DHX37;ASCC3;HELQ;SMARCA5;HELZ;SMARCA2;SETX;DHX29
ubiquitin-specific protease activity (GO:0004843)	35/70	0.0000005734277538144181242930571586191579314117916510440409183502197265625	0.0000555703623241972477606216707091135731388931162655353546142578125	0.00013439060764749313314596335100503665671567432582378387451171875	0.012312996401787935918381577948821359314024448394775390625	-2.1408526649148225	30.76755069648919	OTUD4;OTUD5;USP36;USP14;USP37;USP15;USP38;USP16;USP10;USP32;USP33;USP11;USP12;OTUD7B;TNFAIP3;MYSM1;USP18;USP19;USP30;USP8;USP47;USP25;USP48;USP7;USP20;USP42;YOD1;USP28;CYLD;COPS5;TNIP1;OTULIN;STAMBP;OTUD1;OTUD3
heat shock protein binding (GO:0031072)	32/63	0.000001106991257081639889480232340213117225857786252163350582122802734375	0.000098337723337419018546610993691814428530051372945308685302734375	0.0002056293315278959351298515567663116598851047456264495849609375	0.0146133911605824708124234945216812775470316410064697265625	-2.234317979687911	30.641134698380387	CDKN1B;FAF1;AHR;METTL21A;ARNTL;DNAJB1;DNAJB6;TPR;CHORDC1;HSPA8;CSNK2A1;ST13;LIMK1;HSPA6;TOMM34;NFKB1;DNAJA1;NFKBIA;DNAJC2;NASP;DNAJC7;DNAJA4;DNAJA2;OGDH;MVD;STUB1;BCOR;FKBP4;ATF5;PPID;FKBP5;HSPA1A
core promoter binding (GO:0001047)	48/111	0.00000131108854712104491856855016662652957393220276571810245513916015625	0.00010750926086392569263998353346067915481398813426494598388671875	0.0001447932768171279163844922255321989723597653210163116455078125	0.012312996401787935918381577948821359314024448394775390625	-2.2295203058472683	30.19807848401821	RB1;KDM3A;GTF2B;NLRC5;RORA;CHD2;ARNTL;RELB;CIART;TAF1B;NFIL3;IFI16;DHX36;NRIP1;E2F1;EP300;SOX8;E2F7;SOX4;NKX3-1;MEF2A;KLF10;SMAD1;MED1;EGR1;TFAP2C;NFYA;STAT1;GADD45A;NONO;NFATC1;NR1D2;NR1D1;FOS;SAFB;SMAD5;NR4A2;HEYL;SFPQ;REST;PSPC1;MTF1;IRF7;CRY1;TOP1;EZH2;ATF4;ZNF431
protein kinase binding (GO:0019901)	139/437	0.0000074711398733982956827715839198678082766491570509970188140869140625	0.00049776469406516139597218550960633365320973098278045654296875	0.000150158492704730917900735054359984133043326437473297119140625	0.012312996401787935918381577948821359314024448394775390625	-2.3585932727932772	27.84192696641168	ATF2;ERRFI1;CCNK;CCNT2;CCNT1;MAML1;CTNND1;IRS2;RPS6KA3;ZFP36;CCND1;CHEK2;CDK5RAP1;CEP250;CCNL2;SLC12A7;MAP2K3;MEF2A;MAP2K4;ACSL3;TICAM1;PRKAB1;MAPK8IP3;ATG13;CDC25B;EEF1A1;TOM1L2;CCNE2;CCNE1;ULK1;MAPKAPK5;RAF1;UTRN;SQSTM1;PFKFB2;SDC4;PRKRIP1;CHRNA7;BCL10;CCNB2;CCNB1;BAG5;SOCS1;PRKAR2B;TPR;PRKCDBP;MAP2K7;CNTLN;SMAD1;SMAD3;FZD5;MLKL;JUP;NFATC1;BRAF;EEF2;CYLD;IBTK;DLG1;RGCC;FGFR1OP;GRB2;LAT;MAP3K11;…
transcription coactivator activity (GO:0003713)	99/291	0.0000071661166753855595683655489713803632412236765958368778228759765625	0.00049776469406516139597218550960633365320973098278045654296875	0.0001985774312180321678374117499998874336597509682178497314453125	0.0146133911605824708124234945216812775470316410064697265625	-2.265540808616399	26.83792867722416	RB1;ATF2;TCERG1;CRTC3;KDM1A;MAML2;TRRAP;MAML1;CCAR1;YY1;PSMD9;TRIM28;KAT5;ZMIZ2;SAP130;TRIM24;EP300;JUNB;SOX4;MEF2A;MED1;SLC30A9;SMARCC1;ACTN2;PUS1;ARID5B;POU3F1;MED4;MED6;PIAS2;PIAS1;CCNE1;KAT6A;TBPL1;ATF6;KMT2E;DDX5;SRCAP;MAX;BCL10;TAF5L;MTDH;HELZ2;NPAT;E4F1;CREBBP;JUN;JUP;ECD;HMGA1;TRIP4;SMARCA2;NFKB2;CDK7;COPS5;SNW1;NFKBIB;KDM5A;ZCCHC12;CITED2;CITED4;PSIP1;MYSM1;MED13;YAF2;SS18;NCOA6;NCOA3;MK…
single-stranded RNA binding (GO:0003727)	27/52	0.00000439930521599786106463382540088247196763404645025730133056640625	0.000334975668589551395411263445822669382323510944843292236328125	0.0004816697549157937757562109037934305888484232127666473388671875	0.0302035269847197758441570414333909866400063037872314453125	-2.0773660899318602	25.622366169544634	KHDRBS1;DLX2;DDX3X;EIF4A3;DDX60;IFIH1;PTBP1;SYNCRIP;ZFP36;HNRNPDL;DHX58;POLR2D;LONP1;HNRNPA1;RBM11;CBX8;CBX6;PNPT1;CBX4;DDX58;PABPC4;PATL1;JMJD6;HNRNPH1;HNRNPC;CPEB2;LSM14A
transcription corepressor activity (GO:0003714)	75/208	0.00000915756072291227886709129302200693700797273777425289154052734375	0.000574232925330852238786361052547135841450653970241546630859375	0.000289431238103283875774673905567624387913383543491363525390625	0.019283356238631289836238380530630820430815219879150390625	-2.161918447268783	25.080266110390795	KDM5B;TCERG1;CITED2;NAB2;GMNN;BHLHE41;UBP1;TFCP2L1;N4BP2L2;MECP2;YY1;TRIM28;CCND1;SIN3A;BASP1;SUFU;DNMT3B;CIR1;JUNB;LMCD1;YAF2;TRIM22;TGIF1;TLE4;ZHX2;CBFA2T2;SIRT1;SAP30;PIAS1;NCOR2;NCOR1;AEBP2;DDIT3;TFEC;ERF;SRSF2;ATF5;ZMYND11;ATF3;SF1;SP100;ZNF274;GPS2;TOB1;RELB;NPAT;NFIL3;NSD1;NRIP1;SAP18;E4F1;SKIL;SCAI;E2F7;JAZF1;SPEN;ATF7IP;DR1;CBX4;SIAH2;PHF12;MBD1;NR1D1;HIPK2;ASXL1;HEYL;SNW1;COPS2;RLIM;ID3…
non-membrane spanning protein tyrosine kinase activity (GO:0004715)	24/46	0.000013358944864176853934150009106662793101349961943924427032470703125	0.00079114640140069583500170846690480175311677157878875732421875	0.00092150359102837094138482854077665251679718494415283203125	0.050985545821640547436981449891391093842685222625732421875	-2.0949822691937388	23.512665556993465	LYN;ITK;YES1;PKDCC;SRC;RIPK2;PRKCD;DYRK1A;EIF2AK2;TYK2;BAZ1B;CLK1;SGK223;WEE1;TEC;LCK;PEAK1;STK16;ABL2;PTK2B;FYN;JAK2;JAK3;JAK1
cyclin-dependent protein serine/threonine kinase regulator activity (GO:0016538)	14/21	0.0000220778742578996549643551017272358194531989283859729766845703125	0.00119610181884471423498228492832140545942820608615875244140625	0.002054481931847208266150861533105853595770895481109619140625	0.06415692672549312691732126268107094801962375640869140625	-2.166216749355486	23.22386813336473	CDKN1C;HEXIM1;CDKN1A;CDKN2B;CDKN2C;CDKN1B;CDKN2A;CABLES1;CABLES2;CCNE2;CCND1;CCNE1;CASP3;CKS2
protein kinase regulator activity (GO:0019887)	48/121	0.00002244093468751809012143826060903251118361367844045162200927734375	0.00119610181884471423498228492832140545942820608615875244140625	0.0006811025554774459943307984843841040856204926967620849609375	0.0403364068966087507828177649571443907916545867919921875	-2.15659763543195	23.08556643012332	CDKN1C;CDKN1A;CDKN1B;CAB39;FAF1;PRKRIP1;PRKAG2;HSPB1;IKBKAP;DBF4B;STK3;SOCS3;STK11;WNT11;SOCS1;CCND1;PRKAR2B;CASP3;CCL5;SH3BP5;CHP1;YWHAG;MARK2;NKX3-1;HEXIM1;CDKN2B;CDKN2C;CDKN2A;STRADA;TESC;CABLES1;ELP3;CABLES2;GREM1;DNAJC3;PKIB;IBTK;RGCC;ALS2;PIK3CA;CCNE2;TAOK3;APC;CCNE1;MADD;CKS2;FGFR1OP;FGF13
small conjugating protein binding (GO:0032182)	37/88	0.0000435188219319290181259611560715683253874885849654674530029296875	0.002209098294258872961781658972313380218110978603363037109375	0.0011830160593845535400847612805819153436459600925445556640625	0.050985545821640547436981449891391093842685222625732421875	-2.182680062910743	21.91916515668634	RNF31;USPL1;USP16;FAF1;USP33;FAF2;OTUD7B;HSPB1;TNFAIP3;BCL10;IDE;RNF4;UBR5;UBXN7;EPS15;ATRIP;RNF111;USP25;SMAD3;CBX4;PML;PARP10;DNAJC2;RNF169;BRE;TNIP3;FAM175B;TOLLIP;CRY2;NBR1;CRY1;UBE2N;SPRTN;UBAP1;RBCK1;SQSTM1;OPTN
unfolded protein binding (GO:0051082)	41/101	0.0000462547907404176647343241324250584511901251971721649169921875	0.0022412548604220559021749092920572365983389317989349365234375	0.001139178629717925612940820911944683757610619068145751953125	0.050985545821640547436981449891391093842685222625732421875	-2.020141467233773	20.163729975242628	HSP90AA4P;ERO1LB;HSP90AB1;HSPD1;HSP90B1;DNAJB1;DNAJB6;GRPEL1;DNAJB5;DNAJB4;SERPINH1;CCT8;UGGT1;SIL1;SRSF10;MDN1;CCT3;HSPA9;HSPA8;CCT2;HSP90AA1;HSPA5;ST13;PTGES3;HSPA6;HSPA2;HSPE1;TUBB4B;CLPX;PDRG1;TAPBP;DNAJA1;CCT6A;DNAJA4;RP2;SLMAP;DNAJA2;TCP1;PFDN2;CRYAB;HSPA1A
GTPase binding (GO:0051020)	75/221	0.000095202661114789731270670325447014192832284606993198394775390625	0.0032248045000222830790137518164328866987489163875579833984375	0.00117299625556207295744293173100913918460719287395477294921875	0.050985545821640547436981449891391093842685222625732421875	-2.097328007753062	19.420214274381653	USP6NL;IPO13;DOCK4;IPO11;CHM;TNFAIP1;BICD1;IPO7;DOCK10;EPS8;RABGEF1;GOLGA4;XPO1;GOLGA5;AP1G1;XPO6;XPO5;ARFIP2;ANKFY1;DENND5A;TNPO1;GRASP;CDKL5;PRKCH;RABGGTB;SYTL2;ACAP2;ALS2;TBC1D20;DAAM1;BIN1;CDC42EP4;TBC1D7;KCTD13;CDC42EP2;ULK1;RAF1;RAPGEF6;OPTN;KPNB1;RAB7A;RABGAP1;IQGAP2;NDRG1;RASGRP3;FGD4;MICALL1;MICALL2;FLNA;WHAMM;EVI5;RAB11FIP3;NGFR;RABGAP1L;RANBP3;RCC2;BNIP3;BRAF;HPS6;CDC42BPB;MARCH5;SOD1;…
ATP-dependent helicase activity (GO:0008026)	37/89	0.0000582693665532593986998953494715891565647325478494167327880859375	0.0023890440286836352179467013456815038807690143585205078125	0.0013870364247913469744888370627222684561274945735931396484375	0.050985545821640547436981449891391093842685222625732421875	-1.9904233309878712	19.407491415916112	DDX3Y;EIF4A2;DDX6;EIF4A1;RTEL1;DDX5;DDX27;DDX49;DDX3X;DHX8;DHX9;EIF4A3;IGHMBP2;DDX21;DDX43;CHD4;CHD2;CHD1;DHX30;WRN;HELB;DHX36;G3BP1;DHX15;NBN;ASCC3;UPF1;FBXO18;DDX55;DDX56;DDX10;GTF2F2;SUPV3L1;DHX40;DDX39B;MCM4;DHX29
purine NTP-dependent helicase activity (GO:0070035)	37/89	0.0000582693665532593986998953494715891565647325478494167327880859375	0.0023890440286836352179467013456815038807690143585205078125	0.0013870364247913469744888370627222684561274945735931396484375	0.050985545821640547436981449891391093842685222625732421875	-1.9753324141152746	19.260348426229662	DDX3Y;EIF4A2;DDX6;EIF4A1;RTEL1;DDX5;DDX27;DDX49;DDX3X;DHX8;DHX9;EIF4A3;IGHMBP2;DDX21;DDX43;CHD4;CHD2;CHD1;DHX30;WRN;HELB;DHX36;G3BP1;DHX15;NBN;ASCC3;UPF1;FBXO18;DDX55;DDX56;DDX10;GTF2F2;SUPV3L1;DHX40;DDX39B;MCM4;DHX29
mRNA binding (GO:0003729)	44/112	0.00006353434803926813283746211080682542160502634942531585693359375	0.00250843018555036399719337936176088987849652767181396484375	0.00129756764599909548384137902843349365866743028163909912109375	0.050985545821640547436981449891391093842685222625732421875	-1.9921628472182715	19.25212207363011	FYTTD1;SLBP;EIF4A1;RBM25;DDX3X;CELF1;FMR1;IREB2;EIF4A3;SRSF1;PARN;HNRNPLL;ZFP36L2;FXR1;MECP2;PURB;NXF1;ZFP36;TRA2B;KHSRP;TPR;G3BP1;LUC7L;RPS2;RBM5;CCRN4L;RBM38;EEFSEC;SECISBP2;MBD2;CIRBP;RC3H1;UPF3B;TDRD7;HNRNPAB;RC3H2;PTBP2;AGO2;LUC7L3;ACO1;HNRNPC;TARDBP;NSRP1;CPEB2
small conjugating protein ligase binding (GO:0044389)	64/182	0.0000942691258077049264348101775823351999861188232898712158203125	0.0032248045000222830790137518164328866987489163875579833984375	0.00128803456395811346570090538676822689012624323368072509765625	0.050985545821640547436981449891391093842685222625732421875	-2.042246356937648	18.930310208811044	RB1;GSK3B;CDKN1A;CD40;FAF1;FAF2;CASC3;CLU;TRIM28;CASP10;CHEK2;UBXN7;ARIH1;PIAS4;USP7;TRAF1;PIAS2;PIAS1;TRAF4;TRAF3;TRAF6;TXNIP;CACUL1;BLZF1;RNF31;RNF34;CUL5;CUL3;CUL2;CUL1;BCL10;NLK;ACVR1B;TANK;RELA;BAG5;POLR2A;PRKAR2B;TNFRSF14;RIPK1;RFFL;LYN;NGFR;HSPA8;MOAP1;SMAD3;FZD5;HSPA5;UBE2B;FZD4;PA2G4;SMAD5;PML;DNAJA1;CUL4A;NFKBIA;PER1;ABI2;TOLLIP;BCL2;MDM2;STUB1;SPG20;HSPA1A
ubiquitinyl hydrolase activity (GO:0036459)	41/105	0.000130091729653143283081118131150333283585496246814727783203125	0.003962222394578592508940229066638494259677827358245849609375	0.0020325416975488035629948679883227669051848351955413818359375	0.06415692672549312691732126268107094801962375640869140625	-2.1068430353349377	18.850495051451453	OTUD4;OTUD5;USP36;USP14;USP37;USP15;USP38;USP27X;USP16;USP53;USP10;USP32;USP33;USP11;USP12;OTUD7B;TNFAIP3;USP39;MYSM1;USP18;USP19;USP30;USP24;USP8;USP47;USP25;USP48;USP7;USP20;USP42;USP9X;YOD1;USP28;CYLD;COPS5;TNIP1;OTULIN;USP40;STAMBP;OTUD1;OTUD3
ubiquitin protein ligase binding (GO:0031625)	64/182	0.0000942691258077049264348101775823351999861188232898712158203125	0.0032248045000222830790137518164328866987489163875579833984375	0.00128803456395811346570090538676822689012624323368072509765625	0.050985545821640547436981449891391093842685222625732421875	-2.0290487342136077	18.807976734528555	RB1;GSK3B;CDKN1A;CD40;FAF1;FAF2;CASC3;CLU;TRIM28;CASP10;CHEK2;UBXN7;ARIH1;PIAS4;USP7;TRAF1;PIAS2;PIAS1;TRAF4;TRAF3;TRAF6;TXNIP;CACUL1;BLZF1;RNF31;RNF34;CUL5;CUL3;CUL2;CUL1;BCL10;NLK;ACVR1B;TANK;RELA;BAG5;POLR2A;PRKAR2B;TNFRSF14;RIPK1;RFFL;LYN;NGFR;HSPA8;MOAP1;SMAD3;FZD5;HSPA5;UBE2B;FZD4;PA2G4;SMAD5;PML;DNAJA1;CUL4A;NFKBIA;PER1;ABI2;TOLLIP;BCL2;MDM2;STUB1;SPG20;HSPA1A
transcription regulatory region sequence-specific DNA binding (GO:0000976)	107/340	0.00012696289673994349948317472698278152165585197508335113525390625	0.003962222394578592508940229066638494259677827358245849609375	0.00111246079094111144543177704946401718189008533954620361328125	0.050985545821640547436981449891391093842685222625732421875	-2.0299264532346495	18.211719968351694	ATF2;RORA;NR3C1;ELK1;BACH1;ETS2;MYC;EP300;SOX8;JUNB;SOX4;PITX3;MEF2A;MED1;SMARCC1;LMO4;FOXP4;RUNX3;ATF5;ATF3;ATF4;ZNF431;NRF1;E4F1;SMAD1;EGR1;CREBBP;JUN;SMAD4;TFAP2C;MYPOP;SMAD3;NFATC3;EAF2;NFATC1;NR1D2;NR1D1;SMAD5;NFKB1;FOSL2;NR4A2;FOSL1;HNRNPK;BCL6;SNAI1;REL;HNRNPC;MXD1;NFE2L2;CC2D1B;BHLHE41;CHD4;CHD2;SIN3A;MYBL2;KDM6A;NKX3-1;KLF10;TGIF1;FOXD1;MKL1;FOS;ETV6;ETV7;CREB3;SFPQ;ELF1;CREB1;AEBP2;ELF4…
RNA-dependent ATPase activity (GO:0008186)	14/23	0.000096804637899355587961174041122802691461401991546154022216796875	0.0032248045000222830790137518164328866987489163875579833984375	0.0037726656999199918891829685918537506950087845325469970703125	0.10054154090286777922802485818465356715023517608642578125	-1.9606166865115464	18.12161859892799	UPF1;DDX5;DDX3X;DHX8;DHX9;YTHDC2;DDX56;EIF4A3;IGHMBP2;DDX21;DDX43;SUPV3L1;DDX39B;G3BP1
kinase regulator activity (GO:0019207)	52/141	0.000104444152929841741644402530742041790290386416018009185791015625	0.0033738626370670089966996574304403111455030739307403564453125	0.00155388552218365294695090472743004283984191715717315673828125	0.053433611827347550493616523681339458562433719635009765625	-1.9566893561849072	17.936693578318863	CDKN1C;CDKN1A;CDKN1B;FAF1;PRKAG2;HSPB1;IKBKAP;STK11;CCND1;CASP3;CHP1;YWHAG;NKX3-1;STRADA;TESC;GREM1;DNAJC3;ALS2;PIK3CA;CCNE2;CCNE1;MADD;CKS2;CAB39;PRKRIP1;PIK3R3;BCL10;PIK3R1;DBF4B;STK3;SOCS3;WNT11;SOCS1;PRKAR2B;CCL5;SH3BP5;MARK2;HEXIM1;CDKN2B;CDKN2C;CDKN2A;CABLES1;ELP3;KLF4;CABLES2;PKIB;IBTK;RGCC;TAOK3;APC;FGFR1OP;FGF13
ATPase activity (GO:0016887)	121/395	0.00017073886418191128351573571109156546299345791339874267578125	0.004366995137643760356571664971170321223326027393341064453125	0.001236420557994405249047087380631637643091380596160888671875	0.050985545821640547436981449891391093842685222625732421875	-2.0580304178895044	17.85418621023284	EIF4A2;EIF4A1;ATP8A1;EIF4A3;CLU;HELB;KIF5B;LONP1;KIF21A;NBN;FBXO18;TAP2;DDX10;TAP1;ATP11B;ATP1B2;ATP1B1;GTF2F2;CLPX;DHX40;MSH6;DDX39B;KATNAL2;ATP6V1A;MACF1;DDX6;RTEL1;DDX5;DHX8;DHX9;YTHDC2;ABCB5;DHX30;RNF213;DHX36;G3BP1;ATP6V1H;LONRF3;LONRF1;MDN1;ATP6V1C1;BPTF;HSPA8;HSPA5;ABCA5;HSPA6;SMARCA5;TOR1B;SMARCA2;CDK7;DHX29;MNAT1;DDX3Y;ABCD3;DDX49;DDX3X;CHD8;ATP2A3;ATP2A2;DDX43;CHD4;RSF1;IDE;CHD2;CHD1;MT…
ATPase activity, coupled (GO:0042623)	88/272	0.00017205796977583297062419642742270298185758292675018310546875	0.004366995137643760356571664971170321223326027393341064453125	0.00152903094040476535998840379448893145308829843997955322265625	0.053433611827347550493616523681339458562433719635009765625	-2.0108790361652567	17.429654203152012	DDX3Y;EIF4A2;EIF4A1;ABCD3;DDX49;DDX3X;ATP8A1;CHD8;EIF4A3;ATP2A3;ATP2A2;DDX43;CHD4;CHD2;CHD1;HELB;DHX15;LONP1;NBN;ABCD1;UPF1;ABCC4;FBXO18;DDX55;ABCC5;DDX56;TAP2;DDX10;TAP1;ATP11B;PEX1;ATP1B2;ATP1B1;GTF2F2;CLPX;TAPBP;SUPV3L1;DHX40;MSH6;DDX39B;KATNAL2;PEX6;ATP6V1B2;MCM4;TOP1;ATP6V1A;DDX6;RTEL1;DDX5;DDX27;DHX8;DHX9;VPS4B;YTHDC2;ATP10D;ABCB5;IGHMBP2;DDX21;ATP10A;ATP1A1;ATP2C1;DHX30;WRN;RBBP4;KATNA1;DH…
p53 binding (GO:0002039)	26/56	0.000080959633942678647412771741898041000240482389926910400390625	0.0030822489208176943355221855114223217242397367954254150390625	0.0021064656992422696284161798274681132170371711254119873046875	0.06415692672549312691732126268107094801962375640869140625	-1.7483018778918837	16.47173082020031	GSK3B;RNF34;KDM1A;USP10;CHD8;EHMT1;CDKN2AIP;HSPD1;STK11;TRIM24;EP300;MSX1;TP53BP1;RFFL;BANP;BRD4;PLK3;CREBBP;USP7;CDKN2A;SIRT1;RFWD3;PSME3;MDM2;MAPKAPK5;TAF1
RNA helicase activity (GO:0003724)	16/29	0.000156976699123606631795790899985831856611184775829315185546875	0.004366995137643760356571664971170321223326027393341064453125	0.004176443421245179532519387066713534295558929443359375	0.10600211159636574453912771787145175039768218994140625	-1.8503903230738856	16.20833337825973	UPF1;DDX6;DDX5;DDX3X;DHX8;DHX9;DDX56;EIF4A3;IGHMBP2;DDX10;DDX21;DDX43;SUPV3L1;DDX39B;G3BP1;DHX15
Ras GTPase binding (GO:0017016)	66/193	0.0001886194503354094299633902931390139201539568603038787841796875	0.0046760077687801500367914542266589705832302570343017578125	0.00191983866912161737182385135014328625402413308620452880859375	0.06395462566511388169399054959285422228276729583740234375	-1.87672243242726	16.094356943053644	USP6NL;IPO13;DOCK4;IPO11;CHM;TNFAIP1;BICD1;IPO7;DOCK10;EPS8;RABGEF1;XPO1;GOLGA5;AP1G1;XPO6;XPO5;ARFIP2;ANKFY1;DENND5A;TNPO1;CDKL5;PRKCH;RABGGTB;SYTL2;ACAP2;ALS2;TBC1D20;DAAM1;CDC42EP4;TBC1D7;KCTD13;CDC42EP2;ULK1;RAPGEF6;OPTN;KPNB1;RAB7A;RABGAP1;IQGAP2;NDRG1;RASGRP3;MICALL1;MICALL2;FLNA;WHAMM;EVI5;RAB11FIP3;NGFR;RABGAP1L;RANBP3;RCC2;HPS6;CDC42BPB;SOD1;EHD1;FMNL3;RGP1;DIAPH2;FMNL2;ABI2;SGSM3;DMXL2;…
small GTPase binding (GO:0031267)	70/209	0.000248266972383135733036529924078195108450017869472503662109375	0.006014831649100515521821908038191395462490618228912353515625	0.0021957467737283406679360542312906545703299343585968017578125	0.065018501688733632004613127719494514167308807373046875	-1.914481541855195	15.892122553832321	USP6NL;IPO13;DOCK4;IPO11;CHM;TNFAIP1;BICD1;IPO7;DOCK10;EPS8;RABGEF1;XPO1;GOLGA5;AP1G1;XPO6;XPO5;ARFIP2;ANKFY1;DENND5A;TNPO1;GRASP;CDKL5;PRKCH;RABGGTB;SYTL2;ACAP2;ALS2;TBC1D20;DAAM1;CDC42EP4;TBC1D7;KCTD13;CDC42EP2;ULK1;RAF1;RAPGEF6;OPTN;KPNB1;RAB7A;RABGAP1;IQGAP2;NDRG1;RASGRP3;FGD4;MICALL1;MICALL2;FLNA;WHAMM;EVI5;RAB11FIP3;NGFR;RABGAP1L;RANBP3;RCC2;BRAF;HPS6;CDC42BPB;SOD1;EHD1;FMNL3;RGP1;DIAPH2;FM…
ATP-dependent RNA helicase activity (GO:0004004)	13/21	0.00013582163505366359941041454195698179319151677191257476806640625	0.004021829526866816002794724482782839913852512836456298828125	0.0046676154613096675072281271923202439211308956146240234375	0.1108727395792732106638567302070441655814647674560546875	-1.6851484432238404	15.00484491074969	UPF1;DDX5;DDX3X;DHX8;DHX9;DDX56;EIF4A3;IGHMBP2;DDX21;DDX43;SUPV3L1;DDX39B;G3BP1
acetyl-CoA:L-lysine N6-acetyltransferase (GO:0090595)	26/58	0.0001661417416660473911869944085850647752522490918636322021484375	0.004366995137643760356571664971170321223326027393341064453125	0.003063041797666345156248013381627970375120639801025390625	0.08592638306085063903960730158360092900693416595458984375	-1.643243855071267	14.300607798156097	ATF2;SRCAP;PHF20;BRCA2;TAF5L;ING3;KAT5;SAP130;EP300;EPC1;KAT7;METTL8;MGEA5;CREBBP;NCOA3;TAF10;ELP3;BAZ1A;KAT2A;KANSL1;KANSL2;KAT6A;KANSL3;TAF5;OGT;TAF1
histone acetyltransferase activity (GO:0004402)	26/58	0.0001661417416660473911869944085850647752522490918636322021484375	0.004366995137643760356571664971170321223326027393341064453125	0.003063041797666345156248013381627970375120639801025390625	0.08592638306085063903960730158360092900693416595458984375	-1.6265003679169825	14.154894767051227	ATF2;SRCAP;PHF20;BRCA2;TAF5L;ING3;KAT5;SAP130;EP300;EPC1;KAT7;METTL8;MGEA5;CREBBP;NCOA3;TAF10;ELP3;BAZ1A;KAT2A;KANSL1;KANSL2;KAT6A;KANSL3;TAF5;OGT;TAF1
GTPase activity (GO:0003924)	73/224	0.0004633201479560572120207362356580915729864500463008880615234375	0.010490096834291751104473178202169947326183319091796875	0.0031574836065429751248700984689321558107621967792510986328125	0.0863045519121746484980661762165254913270473480224609375	-1.837846078358663	14.109313937351587	HBS1L;GFM1;GFM2;SRP54;RND3;GIMAP7;RAB22A;EFTUD1;RND1;TUBA1C;TUBB6;OPA1;TUBB3;NKIRAS1;TRIM23;RAB8B;EIF5B;GBP5;GTPBP8;RHOF;GTPBP2;GTPBP1;TUBA4A;GEM;GTPBP4;RHOB;GNL3;DNM3;EEF1A1;ARL4D;RAB30;LSG1;MRAS;TUBB2A;RAB31;EEF1A2;ADSSL1;RAB38;RHOU;ARL8B;ARF6;RAB7A;RAB1A;RALA;RRAD;GNAI3;GTPBP10;GNAI2;RAB21;ARFRP1;GNA15;RHOT2;RASD1;GNA11;MFN1;RAB28;GBP2;GBP4;EEFSEC;MX2;MX1;RAB27A;TBCC;EEF2;TUBB4B;EHD1;RAB10;EHD…
cysteine-type peptidase activity (GO:0008234)	58/172	0.000664319119834804426572016922136754146777093410491943359375	0.0133615883347905951838985316726393648423254489898681640625	0.004427412368619788700374595435960145550779998302459716796875	0.1097586415104347679072560595159302465617656707763671875	-1.901308676723037	13.911396309074078	OTUD4;OTUD5;USP36;USP37;USPL1;USP38;USP32;USP33;PDCD6;OTUD7B;TNFAIP3;CTSV;MYSM1;UFSP1;CAPN15;CASP9;SENP6;CASP7;SENP5;CASP10;CAPN7;CASP3;CAPN5;CASP4;USP30;USP8;USP47;USP48;USP7;USP42;YOD1;SENP2;SENP1;USP40;STAMBP;ATG4D;USP14;USP15;USP27X;USP16;PEF1;USP10;USP11;USP12;USP18;USP19;USP24;USP25;USP20;USP9X;CFLAR;USP28;CYLD;COPS5;TNIP1;OTULIN;OTUD1;OTUD3
ubiquitin binding (GO:0043130)	31/77	0.00044254538927081580289291107277449555112980306148529052734375	0.01025550836875412270832175209989145514555275440216064453125	0.004723277455505262532875487835326566710136830806732177734375	0.1108727395792732106638567302070441655814647674560546875	-1.7043936336294505	13.162976680894044	RNF31;USPL1;USP16;FAF1;USP33;FAF2;OTUD7B;HSPB1;TNFAIP3;BCL10;IDE;UBR5;UBXN7;EPS15;ATRIP;SMAD3;PARP10;DNAJC2;RNF169;BRE;TNIP3;FAM175B;CRY2;NBR1;CRY1;UBE2N;SPRTN;UBAP1;RBCK1;SQSTM1;OPTN
RNA polymerase II core promoter proximal region sequence-specific DNA binding transcription factor activity (GO:0000982)	67/204	0.000611391481130760098584853157177576576941646635532379150390625	0.01277928076245863318882722836633547558449208736419677734375	0.003920721449752494203178088127970113418996334075927734375	0.10193875769356484928263029132722294889390468597412109375	-1.7683871071169208	13.085663313774473	ATF2;BTG2;ZNF292;BHLHE41;NR3C1;ELK1;BACH1;ETS2;YY1;MYC;STK16;MYBL2;SOX4;PITX3;MEF2A;TGIF1;FOXD1;FOXP4;KLF15;ETV6;CREB3;PLSCR1;ELF1;CREB1;AEBP2;ELF4;MTF1;IRF7;ZFPM1;ATF3;CREB5;ATF4;CEBPA;CEBPB;EPAS1;FOXK2;NRF1;ARNTL2;RELA;ARNTL;NFIL3;PLAGL2;HES1;MSX1;EGR1;CREBBP;JUN;TFAP2C;MYPOP;NFATC3;FOXJ2;YLPM1;NR1H3;ARID3B;NR1D1;KLF4;NR4A1;HEYL;REST;HNRNPK;KLF5;SNAI1;CEBPZ;MXD1;RCOR1;GZF1;CC2D1B
nucleotidyltransferase activity (GO:0016779)	49/140	0.00066193868546737919152100904085500587825663387775421142578125	0.0133615883347905951838985316726393648423254489898681640625	0.004784377130062446303870871133767650462687015533447265625	0.1108727395792732106638567302070441655814647674560546875	-1.69534724845875	12.4105142528024	RNF10;ZCCHC11;MOCS3;CRCP;GPHN;OASL;PAPOLG;REV3L;POLL;NANS;MTPAP;POLE;POLH;POLG;MB21D1;REV1;PAPD4;TRNT1;CTU1;OAS1;OAS2;DKC1;TEP1;OAS3;POLR1C;PRIM2;USP14;ZCCHC6;CTDP1;UAP1;PAPSS2;PRIMPOL;POLD3;UGP2;POLR2A;POLR2B;UAP1L1;TWISTNB;POLR2D;POLR2M;RNGTT;PNPT1;PTGES3;POLA2;NMNAT1;POLR3C;POLR3D;POLR3F;POLR3H
SMAD binding (GO:0046332)	28/68	0.000534879547814585292776767833089479609043337404727935791015625	0.01140363195940695927033114998039309284649789333343505859375	0.00552565634666562187360394631241433671675622463226318359375	0.12021121766419494425459646436138427816331386566162109375	-1.6037712294441242	12.081960809138526	USP15;CITED2;ACVR1B;TOB1;PURB;FLNA;SKIL;RNF111;ACVR1;MEF2A;TGIF1;SMAD1;JUN;SMAD4;SMAD3;RANBP3;SMURF1;USP9X;TCF12;FOS;PML;HIPK2;BMP2;EID2;SNW1;RGCC;STUB1;TRIM33
core promoter sequence-specific DNA binding (GO:0001046)	29/71	0.000503443258637932045986007612015100676217116415500640869140625	0.0109524594634292961325972015629304223693907260894775390625	0.005249702260195874582715536149635227047838270664215087890625	0.11658713769518337655117790063741267658770084381103515625	-1.5579599180071166	11.831209228465035	NLRC5;RORA;CHD2;CIART;TAF1B;NFIL3;NRIP1;EP300;SOX8;SOX4;MEF2A;KLF10;SMAD1;EGR1;NFYA;STAT1;NFATC1;NR1D2;NR1D1;FOS;SMAD5;NR4A2;HEYL;REST;MTF1;IRF7;TOP1;ATF4;ZNF431
nuclear hormone receptor binding (GO:0035257)	48/139	0.00104190963296074755144171586351831138017587363719940185546875	0.018735701843501990915275001725603942759335041046142578125	0.00635149797743676282346658723554355674423277378082275390625	0.127748997055614876838802729253075085580348968505859375	-1.5686422524959112	10.771395855634333	RB1;CEBPB;KDM3A;DDX5;KDM1A;GTF2B;JMJD1C;RNF6;RNF4;TOB2;ETS2;OASL;MED13;KAT5;NSD1;NRIP1;EP300;NKX3-1;MED1;TCF7L2;NCOA6;VDR;NCOA3;TAF10;STAT3;TAF11;HMGA1;MED4;PIAS2;PIAS1;NCOR2;ASXL1;MED25;CDK7;NCOR1;SNW1;THRAP3;CCNE1;CNOT1;CRY2;TRIP6;CRY1;PADI2;TAF7;PPARG;LRIF1;FKBP4;PPID
histone binding (GO:0042393)	46/132	0.00105454231764551546908503798505307713639922440052032470703125	0.018735701843501990915275001725603942759335041046142578125	0.006517520188680444269413438718174802488647401332855224609375	0.128660676317284339287283501107594929635524749755859375	-1.503276013691097	10.30442856457749	SET;USP16;UHRF2;KMT2A;UHRF1;CHD8;BAZ2A;RSF1;CTSV;CHD2;MYSM1;IPO7;SUPT6H;CHD1;ING2;ING3;RBBP4;RBBP5;TRIM24;TP53BP1;JAK2;BRD4;CBX8;BRD2;BRD1;CBX4;DTX3L;H2AFX;SMARCA5;LRWD1;DEK;BAZ1B;SIRT1;SMARCA2;HINFP;MSH6;DNAJC2;NASP;MTF2;PHIP;ZMYND11;MPHOSPH8;KDM7A;ASF1B;TAF1;GLYR1
double-stranded DNA binding (GO:0003690)	39/109	0.00140029112521703434646180852496399893425405025482177734375	0.024075973217441266893690254846660536713898181915283203125	0.008283557996573265302941990739782340824604034423828125	0.150287660811097401047931043649441562592983245849609375	-1.5015374552369234	9.86671540994429	PCNA;SATB1;UHRF1;HMGB2;AKAP8;XPC;DDX60;MECP2;PURB;IFI16;HNRNPDL;JUNB;HES2;EGR1;JUN;JUND;SMAD3;STAT1;DDX58;TREX1;FOS;KLF4;MLH1;SAFB;APTX;USF1;NFKB1;FOSL2;MSH6;KIN;AIM2;TDP1;ZNF638;CRY1;FOSB;ERCC5;TARDBP;LSM14A;JDP2
protein kinase inhibitor activity (GO:0004860)	23/54	0.000937673582747376699840502478622283888398669660091400146484375	0.017849286414441133119535010109757422469556331634521484375	0.0082770657023304543276065459167512017302215099334716796875	0.150287660811097401047931043649441562592983245849609375	-1.3914117701779738	9.70107405572331	CDKN1C;HEXIM1;CDKN1A;CDKN2B;CDKN2C;CDKN1B;CDKN2A;TESC;PRKRIP1;PRKAG2;HSPB1;DNAJC3;SOCS3;PKIB;IBTK;SOCS1;TAOK3;PRKAR2B;CASP3;SH3BP5;FGFR1OP;CHP1;YWHAG
chaperone binding (GO:0051087)	25/60	0.000846824678294465118914835510821603747899644076824188232421875	0.0167169464270722177567929378483313485048711299896240234375	0.007526057274862245870250543333668247214518487453460693359375	0.1458686737273300615402860103131388314068317413330078125	-1.3652341853963	9.65768966735725	CDKN1B;ATP1A1;HSCB;HSPD1;DNAJB1;BAG5;DNAJB6;GRPEL1;DNAJB5;BAG3;DNAJB4;BAG1;HSPA5;ST13;AHSA2;AHSA1;TBCC;HSPE1;SOD1;DNAJA1;DNAJC3;DNAJC1;DNAJA4;DNAJA2;OGDH
hormone receptor binding (GO:0051427)	53/160	0.00173104705012086935826676192817785704392008483409881591796875	0.02754173366311711557141705952744814567267894744873046875	0.00831798497922584152697300652334888582117855548858642578125	0.150287660811097401047931043649441562592983245849609375	-1.495796291878001	9.511811732292756	RB1;KDM1A;GTF2B;JMJD1C;ETS2;OASL;NPPC;MED13;KAT5;EP300;JAK2;JAK1;NKX3-1;MED1;NCOA6;NCOA3;TYK2;MED4;PIAS2;PIAS1;NCOR2;MED25;NCOR1;THRAP3;CCNE1;CRY2;CRY1;PADI2;PPARG;LRIF1;FKBP4;PPID;CEBPB;KDM3A;DDX5;RNF6;RNF4;TOB2;NSD1;NRIP1;FYN;TCF7L2;VDR;TAF10;STAT3;TAF11;HMGA1;ASXL1;CDK7;SNW1;CNOT1;TRIP6;TAF7
steroid hormone receptor binding (GO:0035258)	27/67	0.00099043239119832511031804589407556704827584326267242431640625	0.0185228233160949946889406447780856979079544544219970703125	0.00792648277966568649832712623037878074683248996734619140625	0.150287660811097401047931043649441562592983245849609375	-1.3742683355869112	9.506321115482166	RB1;CEBPB;KDM3A;DDX5;KDM1A;RNF6;RNF4;ETS2;KAT5;NSD1;NRIP1;EP300;NKX3-1;MED1;NCOA6;NCOA3;TAF10;STAT3;PIAS2;PIAS1;NCOR2;CDK7;CCNE1;CNOT1;PADI2;FKBP4;PPID
methyl-CpG binding (GO:0008327)	9/11	0.0000572589769468626879765811577005507615467649884521961212158203125	0.0023890440286836352179467013456815038807690143585205078125	0.00514741268379881843075818181887370883487164974212646484375	0.11658713769518337655117790063741267658770084381103515625	-0.9685055274012603	9.46029044355846	MECP2;MBD3;DNMT1;UHRF1;MBD1;MBD2;ZBTB21;LRWD1;ZBTB33
signal sequence binding (GO:0005048)	13/22	0.00026275076799446160820405982150305135292001068592071533203125	0.00622427374849102328646655024613210116513073444366455078125	0.00621173981962523484579019594775672885589301586151123046875	0.127748997055614876838802729253075085580348968505859375	-1.0958136531847027	9.03422156941975	BRAP;CEMIP;SRP54;CABP1;SRP68;NFKBIA;PEX7;BRE;KPNA2;TNPO1;KPNA3;KPNB1;KPNA1
histone deacetylase binding (GO:0042826)	29/75	0.00142327036253935674224579965851944507448934018611907958984375	0.0240826381978881641499068422263007960282266139984130859375	0.009443725383901625802796075959122390486299991607666015625	0.163445923147626015481392869332921691238880157470703125	-1.3557905903369671	8.886933427133531	YWHAE;GMNN;BHLHE41;PRDM1;NR2C1;MAPK8;NIPBL;RBBP4;CCND1;DHX36;NRIP1;HES1;KPNA2;NKX3-1;MEF2A;USF1;HIC1;NCOR2;SFPQ;KAT2A;NCOR1;SP2;TRAF6;CRY1;PKN2;UHRF1BP1;BCOR;ANKRA2;RAD9A
structure-specific DNA binding (GO:0043566)	74/241	0.002652533294612392962552593900227293488569557666778564453125	0.0382108174602271699615840816477430053055286407470703125	0.00950623568025592106944809955848540994338691234588623046875	0.163445923147626015481392869332921691238880157470703125	-1.4723438966068136	8.734297556550242	HMGB2;PSIP1;CHD4;BRCA2;MECP2;YY1;LONP1;EP300;JUNB;HIST1H1A;ZBP1;MED1;SMARCC1;DDX58;FOS;SAFB;MSH6;KIN;AIM2;ZNF638;CRY2;CRY1;MCM4;JDP2;PCNA;SATB1;UHRF1;AKAP8;IGHMBP2;XPC;RTF1;DDX60;HSPD1;PURB;WRN;RBBP4;IFI16;HNRNPDL;DHX36;POLR2D;HNRNPA1;MTA2;HES2;SPEN;MBD3;CTC1;EGR1;JUN;JUND;SMAD3;STAT1;TREX1;MBD2;KLF4;MLH1;APTX;USF1;NFKB1;LRPPRC;FOSL2;PER1;HNRNPK;BCL6;FUBP1;TDP1;HNRNPA2B1;FOSB;NABP1;ERCC5;HNRNPC;T…
manganese ion binding (GO:0030145)	20/45	0.001046547871793888917490988887948333285748958587646484375	0.018735701843501990915275001725603942759335041046142578125	0.0093843074409731171148241202217832324095070362091064453125	0.163445923147626015481392869332921691238880157470703125	-1.2318198286534918	8.453065809354722	IDI1;B4GALT1;GALNT2;GALNT1;SLC11A2;ATP2C1;SOD2;PRIMPOL;HMGCL;WRN;PPM1B;IMPA1;XPNPEP1;XPNPEP3;PIM1;ABL2;LAP3;MTPAP;B4GALT7;DCP2
S-adenosylmethionine-dependent methyltransferase activity (GO:0008757)	39/113	0.00295394349487904279982775079815837671048939228057861328125	0.041427231206232505156261680667739710770547389984130859375	0.012992603208847743057052781523452722467482089996337890625	0.193005423084517346854482866547186858952045440673828125	-1.384458344903204	8.063935767424502	KMT2E;SETD2;DNMT1;USP15;KMT2A;RNMT;KMT2C;MEPCE;NOP2;DOT1L;WDR4;KMT2B;EHMT1;PRDM2;ASH2L;MTR;METTL21A;SUV420H1;METTL14;RBBP5;NSD1;DNMT3B;LCMT1;CMTR1;TRMT1L;CMTR2;PCMTD1;PRMT1;NSUN2;SETD1B;PRMT3;SETDB2;TRMT1;ASH1L;FBXO11;CAMKMT;C7ORF60;IRF4;EZH2
phosphatase activity (GO:0016791)	80/266	0.0034141528206883624795009435359816052368842065334320068359375	0.043327225081592792010898307353272684849798679351806640625	0.01085001328121688000949429664387935190461575984954833984375	0.177940217811956846727383663164800964295864105224609375	-1.3937793122858821	7.916423826586961	MTMR10;PTEN;PTPRM;PPP2R2A;CTDSPL2;PTPN23;DUSP16;CDC14A;DUSP14;DUSP12;PPP3CA;DUSP10;PPP3CC;IMPA1;UBASH3B;PPIP5K2;IMPA2;ILKAP;DUSP4;DUSP5;DUSP2;PPTC7;DUSP1;SSU72;PPP2R5D;BPGM;DUSP8;CDC25B;NT5C3A;MINPP1;PPM1B;PPP1R3C;DNAJC6;LCK;IMPAD1;PPAP2A;PFKFB2;PPP1R15B;MTMR1;PFKFB4;PFKFB3;MTMR3;CTDP1;PPM1L;PPM1H;MTMR9;ATP1A1;PPM1K;MTMR4;PPM1D;NT5C2;RPAP2;PPM1G;PPP2CA;PGS1;PPP2CB;INPP5D;INPP5K;NT5M;PPAPDC1B;PTPN…
thyroid hormone receptor binding (GO:0046966)	14/27	0.00092942652169321717837979779375245925621129572391510009765625	0.017849286414441133119535010109757422469556331634521484375	0.01063123682314741878796038321297601214610040187835693359375	0.177940217811956846727383663164800964295864105224609375	-1.1247455707599692	7.85178450005767	MED1;NCOA6;NCOA3;GTF2B;TAF11;JMJD1C;MED4;OASL;NCOR1;MED13;THRAP3;NSD1;TRIP6;TAF7
protein tyrosine kinase activity (GO:0004713)	47/142	0.00309884448107949732331700687382181058637797832489013671875	0.04235087457475313066357358593450044281780719757080078125	0.012512069506502736249142770930120605044066905975341796875	0.193005423084517346854482866547186858952045440673828125	-1.3496953961562637	7.796820466834683	ITK;NRP2;DYRK3;FLT1;PKDCC;SRC;TESK2;CAMKK2;STK16;ABL2;PTK2B;FYN;EPHB2;MAP2K7;JAK2;JAK3;JAK1;EPHB3;MAP2K3;LYN;EPHA4;MAP2K4;YES1;RIPK2;RYK;INSR;PRKCD;DYRK1A;CRIM1;EIF2AK2;TYK2;BAZ1B;CLK4;PDGFRL;CLK3;CLK1;SGK223;WEE1;TEC;LCK;AXL;PEAK1;FGFR1OP;FGFR3;MAP3K11;EPHA2;FGFR1
Rab GTPase binding (GO:0017137)	31/84	0.0023801020912967486321820675954086254932917654514312744140625	0.0352387337405879741414338468530331738293170928955078125	0.0124082358736079569061505623039920465089380741119384765625	0.193005423084517346854482866547186858952045440673828125	-1.2217254068356185	7.379969027051315	USP6NL;RABGAP1;CHM;BICD1;NDRG1;RABGEF1;GOLGA5;AP1G1;MICALL1;MICALL2;ANKFY1;DENND5A;EVI5;RAB11FIP3;NGFR;RABGAP1L;HPS6;RABGGTB;SYTL2;EHD1;RGP1;ACAP2;ALS2;TBC1D20;SGSM3;DMXL2;SGSM2;TBC1D7;ULK1;RAB3GAP1;OPTN
tumor necrosis factor receptor superfamily binding (GO:0032813)	19/43	0.00150893486676970220612681305993874047999270260334014892578125	0.0247465318150231171345776459702392457984387874603271484375	0.01168862327488341679160299690920510329306125640869140625	0.185971230015309296756953472140594385564327239990234375	-1.123413208186009	7.298086814209857	TNFSF18;SIVA1;TNFSF14;STAT1;TNFSF15;FEM1B;CD70;TRADD;TRAF1;TNF;TNFSF13B;TRAF4;BRE;TRAF3;TRAF6;MADD;TNFSF10;TNFSF9;RIPK1
translation factor activity, nucleic acid binding (GO:0008135)	33/92	0.00299239850176351122879037092161524924449622631072998046875	0.041427231206232505156261680667739710770547389984130859375	0.01389619930200473689463347426453765365295112133026123046875	0.197262769085371159061281787217012606561183929443359375	-1.223955243000249	7.113236253941523	EIF4A2;HBS1L;EIF4A1;GFM1;EIF4E3;GFM2;EIF5A2;EFTUD1;EIF1AD;GCN1L1;EIF4B;ABCF1;EEFSEC;EIF2B5;EIF5B;EIF2B4;EIF2B2;EIF1AX;EEF2;EIF2S1;EEF1A1;COPS5;EIF5;AGO3;EEF1D;EEF1A2;EIF3J;AGO2;ETF1;DHX29;EIF1B;MTRF1L;EIF3B
kinase inhibitor activity (GO:0019210)	23/57	0.00223470604693410367092010204714824794791638851165771484375	0.033552065437066964925794110286005889065563678741455078125	0.01339812505464754548156758318100401083938777446746826171875	0.193005423084517346854482866547186858952045440673828125	-1.1273624714666426	6.88102096849533	CDKN1C;HEXIM1;CDKN1A;CDKN2B;CDKN2C;CDKN1B;CDKN2A;TESC;PRKRIP1;PRKAG2;HSPB1;DNAJC3;SOCS3;PKIB;IBTK;SOCS1;TAOK3;PRKAR2B;CASP3;SH3BP5;FGFR1OP;CHP1;YWHAG
N-acetyltransferase activity (GO:0008080)	31/85	0.002941592918103115052164131526524215587414801120758056640625	0.041427231206232505156261680667739710770547389984130859375	0.0140637621486756174415955200629468890838325023651123046875	0.197262769085371159061281787217012606561183929443359375	-1.1766875926111122	6.85868138830898	ATF2;SRCAP;PHF20;NAT10;BRCA2;TAF5L;ING3;KAT5;SAP130;EP300;EPC1;KAT7;METTL8;MGEA5;CREBBP;NAA30;NCOA3;TAF10;ELP3;BAZ1A;KAT2A;KANSL1;KANSL2;KAT6A;KANSL3;NAA16;NAA15;TAF5;NAT8L;OGT;TAF1
tumor necrosis factor receptor binding (GO:0005164)	15/31	0.0015360342192222782749244647249042827752418816089630126953125	0.0248092799650143740197716368811597931198775768280029296875	0.013173051819420501795665501276744180358946323394775390625	0.193005423084517346854482866547186858952045440673828125	-0.9701065675224906	6.284885228542789	TNFSF18;TNFSF14;STAT1;TNFSF15;CD70;TRADD;TRAF1;TNF;TNFSF13B;TRAF4;BRE;TRAF3;TRAF6;TNFSF10;TNFSF9
nucleocytoplasmic transporter activity (GO:0005487)	10/14	0.00014881707340067885404766290236011627712287008762359619140625	0.004287540547165504152549164729180120048113167285919189453125	0.006273393072421529215176860816427506506443023681640625	0.127748997055614876838802729253075085580348968505859375	-0.6712106332589869	5.915240169988574	NUP214;NXF1;XPO1;NUP133;TPR;UPF3B;NUP153;NUPL1;NUP160;RBM22
exoribonuclease activity, producing 5'-phosphomonoesters (GO:0016896)	13/25	0.001365356387417567506081805817075291997753083705902099609375	0.02386016244241191686104031077775289304554462432861328125	0.01336350812345852255569322863948400481604039669036865234375	0.193005423084517346854482866547186858952045440673828125	-0.8586057952775017	5.663655575383365	PNPT1;DIS3;PARN;ISG20;CNOT6;CNOT1;PDE12;EXOSC9;CNOT2;XRN2;EXOSC2;DCP2;CCRN4L
protein serine/threonine phosphatase activity (GO:0004722)	21/52	0.00337008782119495309270718053085147403180599212646484375	0.043283296595106261761554122813322464935481548309326171875	0.017480416132446489896334895774998585693538188934326171875	0.235874982242885555816513942772871814668178558349609375	-0.8174152670799348	4.653395099558149	PPP1R15B;MTMR3;CTDP1;PPM1L;SSU72;PTEN;PPP2R2A;PPP2R5D;PPM1K;MTMR4;PPM1D;RPAP2;PPM1G;PPP2CA;PPP3CA;PPP2CB;PPM1B;PPP1R3C;LCK;ILKAP;CDKN3
ubiquitin thiolesterase activity (GO:0004221)	16/36	0.0032458270507129158115311451382467566872946918010711669921875	0.0430655326032487184573227523287641815841197967529296875	0.01895642921591096652367269825845141895115375518798828125	0.249475969681001108479989625266171060502529144287109375	-0.6482924209485973	3.7149652242933384	USP14;USP15;USP7;USP16;USP20;USP53;USP10;USP9X;USP32;USP33;USP12;OTUD7B;TNFAIP3;USP28;MYSM1;USP30
nuclear localization sequence binding (GO:0008139)	8/9	0.000051908084940421712568693612954717764296219684183597564697265625	0.0023890440286836352179467013456815038807690143585205078125	0.005966248592403991697630250001793683622963726520538330078125	0.127200419990053104069005485143861733376979827880859375	-0.20537572578628924	2.0262443042827347	BRAP;NFKBIA;CABP1;KPNA2;TNPO1;KPNA3;KPNB1;KPNA1
intramolecular transferase activity (GO:0016866)	13/27	0.0033127332771729785763914488683212766773067414760589599609375	0.0430655326032487184573227523287641815841197967529296875	0.020845475402665340769470248005745816044509410858154296875	0.255416974474037383746605200940393842756748199462890625	-0.29704642617838667	1.6961296476824634	PUS3;PMM1;PUS1;PMM2;BPGM;PUS7;MUT;LSS;PGM2L1;RPUSD4;DKC1;RPUSD1;PGM2
protein serine/threonine kinase inhibitor activity (GO:0030291)	13/27	0.0033127332771729785763914488683212766773067414760589599609375	0.0430655326032487184573227523287641815841197967529296875	0.020845475402665340769470248005745816044509410858154296875	0.255416974474037383746605200940393842756748199462890625	-0.27510688026568025	1.5708552427418543	CDKN1C;HEXIM1;CDKN1A;CDKN2B;CDKN2C;CDKN1B;CDKN2A;PRKAG2;HSPB1;PKIB;PRKAR2B;CASP3;YWHAG
adenylyltransferase activity (GO:0070566)	12/24	0.0031933285738657978154730887609957790118642151355743408203125	0.0430655326032487184573227523287641815841197967529296875	0.0211786989972638471646515512247788137756288051605224609375	0.256551058307764312527154970666742883622646331787109375	-0.07415653798866127	0.4261547440154996	MOCS3;NMNAT1;OAS1;OAS2;OAS3;PAPOLG;PAPD4;TRNT1;MTPAP;GPHN;PAPSS2;OASL
pre-mRNA binding (GO:0036002)	9/13	0.00047234957602814635173327229011874806019477546215057373046875	0.010490096834291751104473178202169947326183319091796875	0.0107874514602483186076486987303724163211882114410400390625	0.177940217811956846727383663164800964295864105224609375	0.3102638607988194	-2.3759358689004406	PTBP1;SLBP;ZRSR2;DDX5;ERI1;HNRNPA2B1;EP300;SRSF6;RBM22
MAP kinase tyrosine/serine/threonine phosphatase activity (GO:0017017)	9/15	0.0021043287181112912791192126604755685548298060894012451171875	0.03204592019295195159944711349453427828848361968994140625	0.02010763666118013659467322895579854957759380340576171875	0.25517548429545267030249533490859903395175933837890625	1.10425248083573	-6.806345903622123	DUSP4;PGS1;DUSP5;DUSP2;DUSP10;DUSP1;DUSP8;DUSP16;DUSP14
poly-pyrimidine tract binding (GO:0008187)	9/15	0.0021043287181112912791192126604755685548298060894012451171875	0.03204592019295195159944711349453427828848361968994140625	0.02010763666118013659467322895579854957759380340576171875	0.25517548429545267030249533490859903395175933837890625	1.1094871116175113	-6.8386109049663695	PTBP1;KHDRBS1;PNPT1;HNRNPH1;PABPC4;HNRNPC;CPEB2;PATL1;RBM11
Notch binding (GO:0005112)	9/15	0.0021043287181112912791192126604755685548298060894012451171875	0.03204592019295195159944711349453427828848361968994140625	0.02010763666118013659467322895579854957759380340576171875	0.25517548429545267030249533490859903395175933837890625	1.111810700957729	-6.852932949120185	NCOR2;DLL4;GALNT11;ADAM17;JAG1;SNW1;CHAC1;HIF1AN;DLL1
retinoid X receptor binding (GO:0046965)	9/16	0.0038416667694083938590365878695820356369949877262115478515625	0.047618799723131953471888522244626074098050594329833984375	0.0264788980432513788854098635283662588335573673248291015625	0.281294700725758517467767205744166858494281768798828125	1.678711955770839	-9.336742331953335	NCOR2;MED25;NCOR1;NCOA6;VDR;NSD1;NRIP1;HMGA1;PPARG
MAP kinase phosphatase activity (GO:0033549)	9/16	0.0038416667694083938590365878695820356369949877262115478515625	0.047618799723131953471888522244626074098050594329833984375	0.0264788980432513788854098635283662588335573673248291015625	0.281294700725758517467767205744166858494281768798828125	1.7132222795306993	-9.528683539991105	DUSP4;PGS1;DUSP5;DUSP2;DUSP10;DUSP1;DUSP8;DUSP16;DUSP14
cyclin-dependent protein serine/threonine kinase inhibitor activity (GO:0004861)	8/12	0.0014564711441295264369999440390301970182918012142181396484375	0.024259347494407425271933931298917741514742374420166015625	0.018543017938966961655200549330402282066643238067626953125	0.2470857140367347659637431434020982123911380767822265625	1.9002002459403102	-12.411611661921386	CDKN1C;HEXIM1;CDKN1A;CDKN2B;CDKN2C;CDKN1B;CDKN2A;CASP3
glucocorticoid receptor binding (GO:0035259)	6/8	0.0025348780789310183629570172314515730249695479869842529296875	0.037016164823841991859953992616283358074724674224853515625	0.0283245027250658663875437781598520814441144466400146484375	0.284848300989813341121958956136950291693210601806640625	6.9178616971215865	-41.35227744817834	NCOR2;CEBPB;STAT3;NRIP1;FKBP4;ETS2
##########################################################################
# GO_Cellular_Component_2015
##########################################################################
Term	Overlap	P-value	Adjusted_P-value	Old_P-value	Old_Adjusted_P-value	Z-score	Combined_Score	Genes
nucleolus (GO:0005730)	668/1653	0.000000000000000000000000000000000000000000000000000000000000002271773680879611414474515183082589507750670235899235422911567052428861557454845276661733134311574821304546322927416233960688303201177207516548105020729093374287632656205460079945623874664306640625	0.0000000000000000000000000000000000000000000000000000000000013789666242939242516514326262269677429601708780965297901103263940413287019628655328361052075917114926258415424970488825019367387757472712197248597399378000627478968453942798078060150146484375	0.000000000000000000000000000000000000040134326553631652200106759408006338563145255105911211425989236533475424247796275959520939301828084018464171123241612804122269153594970703125	0.00000000000000000000000000000000002436153621805441314125673810620200895487269893214476951906110549212307119055088856184236134443110710634528004447929561138153076171875	-2.2123110099224954	319.1088283312723	ATF2;RPL3;MAML1;RRP1;KIAA0020;EHMT1;TESK2;PHAX;SMC4;ELK1;NUB1;ZMIZ2;MYC;PSMD3;GPBP1;RPL36;ANKS1A;JUNB;RNF111;TSPYL2;FNBP4;MEF2A;MED1;WDHD1;MBNL1;ACOT7;SECISBP2;WDR74;HUS1;WDR75;MED4;RC3H2;GTPBP4;EID2;PRKD3;SARNP;PSME3;ATF5;ATF3;SF1;ASF1B;ZNF274;MTMR3;ZNF394;CRABP2;PRKRIP1;NOLC1;BAZ2A;SLAIN2;XPC;C9ORF78;RNPC3;DEDD2;MTDH;HSPH1;RNF216;CEP70;PIP5K1A;HMOX1;MCMBP;NUP88;ATRIP;BARD1;HEXIM1;PLK3;CREBBP;ZN…
nucleoplasm (GO:0005654)	406/1051	0.000000000000000000000000000000012629689517748802140117228198595104549863728873173596729059276502694130352071944824177140986876111128367483615875244140625	0.00000000000000000000000000000383311076863676131815384772782201383178399327957854929974493336764431495962868363946984828771746833808720111846923828125	0.000000000000000000144023822752816462795782357710674368765997278699604404982037575422282316139899194240570068359375	0.00000000000000004371123020547979508629486018928412561809588999356922245365097978719859384000301361083984375	-2.2400442429321106	164.52958689360338	RB1;ATF2;MAML2;TRRAP;MAML1;EHMT1;PHAX;SMC4;PSMD9;MYC;PSMD2;PSMD3;PSMD1;HIST3H2BB;JUNB;RNF111;CCRN4L;TSPYL2;NUP214;MEF2A;MED1;WDHD1;PRKCD;REV1;HUS1;PRKCA;MED4;MED6;DDIT3;PSME3;NUP98;ATF6;ATF3;OPTN;ATF4;SLBP;SET;XPC;ATRIP;NGFR;CREBBP;JUN;SIVA1;NCAPH2;NFATC3;UPF3B;NFATC1;NR1D2;NR1D1;PHC3;SETX;HNRNPL;HNRNPM;HNRNPK;REL;HNRNPC;EZH2;LIN54;CDKN1A;CDKN1B;PHF20;PRKAG2;MED15;NIPBL;ING3;MED13;MED10;NELFA;TEA…
cytosol (GO:0005829)	798/2529	0.0000000000000000000000000008337445351015513564878217879485323454988976326563283004121247709129757601752286344520825878134928643703460693359375	0.000000000000000000000000168694310935547210531927475087138270162839923661310859682542527139656636514519760794428293593227863311767578125	0.0000000000000000044432781102449909472021574976053543936242818204220006439442158807651139795780181884765625	0.000000000000000899023270972903106687478313290602741185352192281043937072126936982385814189910888671875	-2.059907670290238	128.4385921317521	ZFYVE28;PSMD9;TBK1;DPYSL4;AKT2;PSMD2;PSMD3;PSMD1;ATG3;STARD5;CSNK2A1;STARD8;CSNK2A2;DICER1;GAPVD1;PRKAB1;CH25H;MTHFD2;PSME3;TXNIP;MYL9;OPTN;IDO1;SLBP;MTMR1;MTMR3;MTMR4;OAZ2;RHOT2;HSPH1;PRKAR2B;PIP5K1A;LYN;NGFR;GSTM3;GSTM2;JUN;JUP;PMM1;PMM2;EIF2AK2;LNPEP;UCK1;EIF5;AGO3;FASN;AGO2;FERMT2;ARF4;RPLP0;PRKAG2;BBC3;IKBKB;MECP2;EEA1;ATIC;CASP10;JAK2;IKBKE;JAK3;JAK1;APPL1;UPF2;OFD1;UPF1;RIPK2;SPHK1;DYNLL2;…
nuclear body (GO:0016604)	102/210	0.00000000000000017721803425027059633674964698285763883700634122551897942088316995068453252315521240234375	0.0000000000000268928366974785638692443256592086183221520893915634786708324099890887737274169921875	0.0000000016813688192414622176688927704217568770417301493580453097820281982421875	0.00000025514771831989187788277437078654497071283913101069629192352294921875	-2.272453138701298	82.41994572683359	RB1;MAML2;ICE1;MAML1;ICE2;PNN;BASP1;CHEK2;NBN;SRRM2;MORC3;DYRK1A;PIAS2;PIAS1;PSPC1;PRPF3;SARNP;KAT6A;SRSF2;SRSF3;WDFY3;SRSF5;SRSF6;SQSTM1;MAX;ZBTB1;NOLC1;MTDH;NPAT;EP400;PIP5K1A;SKIL;N4BP1;RBM11;CREBBP;CHTOP;CBX4;SS18L1;NONO;KLHL20;ISG20;CDK9;HNRNPM;SON;TOLLIP;CDK2;MDM2;CREBRF;SPRTN;CDK12;LRCH4;ATR;ZCCHC12;RBM25;USPL1;ZC3H8;TRIM69;IKBKE;TOP3A;TFIP11;SENP2;SIRT1;NCOR2;CREB3;SFPQ;LSG1;ELF4;NSRP1;FY…
spliceosomal complex (GO:0005681)	66/151	0.00000000886704940618635984429809723285365041789418683038093149662017822265625	0.0000010764597979110241128910575858501630364116863347589969635009765625	0.00001819030013998279698690489769585809654017793945968151092529296875	0.0022083024369939116375582965901003262843005359172821044921875	-2.1254281553981937	39.40740135396419	RBM25;TXNL4B;EIF4A3;GPATCH1;ADAR;USP39;SYNCRIP;PNN;SNRNP70;DHX15;ZNF326;CTNNBL1;RBM5;SRRM2;RBM17;UPF1;TFIP11;PRPF4B;PTBP2;CDC40;SRRM1;DDX39B;HNRNPH1;PRPF3;SRSF2;HNRNPH3;SREK1;CACTIN;SKIV2L2;SF1;RBM22;SF3B4;ZCCHC8;DDX5;SF3B3;DHX8;WBP4;SRSF1;U2AF1;RNPC3;SCAF8;HNRNPDL;U2AF2;PPP1R8;RALY;HNRNPA1;SF3B1;SMNDC1;SF3A3;HSPA8;ZRSR2;PRPF38B;PPIL1;PRPF38A;API5;CDC5L;HNRNPM;LSM8;SNRNP40;SNW1;HNRNPK;PHF5A;HNRNP…
chromatin (GO:0000785)	103/289	0.00000041615731944249292785029527112772296248976999777369201183319091796875	0.0000418731449129114541144770778036132696797722019255161285400390625	0.000110570467427051092267585585826594751779339276254177093505859375	0.01118604562137000268950970394143951125442981719970703125	-2.2926480189925598	33.68404890224154	RB1;KDM1A;ICE1;ICE2;TRIM28;KAT5;ALKBH1;POGZ;TRIM24;JUNB;MEF2A;MED1;SMARCC1;KDM2A;ESCO1;PUS1;RFX3;RUNX3;HIC1;MSH6;PADI2;NSMF;ASF1B;DNMT1;BAZ2A;UBR2;PDS5A;TTC21B;CBX8;CREBBP;JUN;CBX6;SMAD4;JUND;SMAD3;UBE2B;HMGA1;NFATC1;NR1D1;SMARCA2;STAG1;STAG2;SNW1;HNRNPK;NASP;ID2;UBA1;HNRNPC;NFE2L2;EZH2;AHCTF1;CITED2;PPP1R10;ZC3H8;PSIP1;CHD4;AFF4;MECP2;FAM178A;SIN3A;DNMT3B;WAPAL;HIST1H1A;UPF1;HELLS;TCF12;H2AFX;SI…
nuclear speck (GO:0016607)	40/84	0.0000004828863499017795411010173060872840977708619902841746807098388671875	0.0000418731449129114541144770778036132696797722019255161285400390625	0.00019701030602172319296065683413843316884594969451427459716796875	0.01494815696939824807565333486536474083550274372100830078125	-2.0951488291221363	30.470764545398282	FYTTD1;ZCCHC12;RBM25;MAML2;MAML1;WBP4;SRSF1;U2AF1;PNN;NXF1;IFI16;U2AF2;BASP1;PPP1R8;EP400;TRIM69;PIP5K1A;SAP18;RBM11;SRRM2;CHTOP;WTAP;CSNK1A1;MBD1;DYRK1A;CDC5L;TFIP11;NOC3L;PHF5A;SON;SARNP;SRSF2;SPRTN;ACIN1;SRSF3;CDK12;SRSF5;SRSF6;NSRP1;HSPA1A
ubiquitin ligase complex (GO:0000151)	71/183	0.0000007595394025692938996135485096861117426669807173311710357666015625	0.0000576300521699451713509253225620199145851074717938899993896484375	0.0001781432554865909948481339508674636817886494100093841552734375	0.01494815696939824807565333486536474083550274372100830078125	-2.113269012385868	29.777130367670296	RNF11;USP33;UBE2D1;TNFAIP1;FBXO21;DCAF5;CDC20;CDC27;ENC1;FBXO6;ARIH1;FBXO8;TRIM21;USP47;ATG3;FBXW8;FBXO2;UBE4A;COMMD1;TRPC4AP;FBXO11;DDB2;RNF144B;GAN;KCTD13;RBCK1;CBLL1;CACUL1;ANAPC1;RNF31;CUL5;CUL3;CUL2;CUL1;DCUN1D1;DERL1;KLHL12;UBR2;UBR1;RNF2;DCAF16;FZR1;DCAF17;DCAF10;DCAF13;BARD1;BRAP;CBX8;HSPA8;CBX4;KLHL25;UBE2B;KLHL21;KLHL2;WWP2;FBXL15;PHC3;KLHL20;FBXO31;FBXL12;DNAJA1;KLHL9;CUL4A;BRE;UBE2S;K…
PML body (GO:0016605)	33/68	0.00000280490372713787843177743290545844701000532950274646282196044921875	0.00018917517359696579934587312710192463782732374966144561767578125	0.000530990362884708566419689201865139693836681544780731201171875	0.035812350030113120069596988059856812469661235809326171875	-1.9597012639220095	25.0530979450062	RB1;SP100;MAX;SATB1;RNF6;RNF4;NR2C1;CHEK2;NBN;IKBKE;SKIL;N4BP1;MORC3;TOP3A;SENP2;SIRT1;HIPK3;MTOR;CHFR;PML;PIAS2;KLHL20;HIPK2;PIAS1;ISG20;CDK9;ELF4;KAT6A;SRSF2;WDFY3;LRCH4;SQSTM1;ATR
centrosome (GO:0005813)	117/360	0.000012988222974507449092936191281655311513532069511711597442626953125	0.000716713758684183843521153800537604183773510158061981201171875	0.000756174317594029391127741224210012660478241741657257080078125	0.0458997810779575854400746948158484883606433868408203125	-2.1743025036289882	24.464094033326685	CDC14A;CDC20;ZFYVE26;PPP4R2;TBC1D31;RNF19A;CDC27;CEP250;CEP95;TSPYL2;IST1;CDC25B;CLIP1;DYNC1LI2;MAPKAPK2;MAD1L1;ZNF274;DHX9;CEP85L;PSEN2;UBR4;SLAIN2;PSEN1;NDRG1;CAMSAP2;SLC9A3R1;CCNB2;ODF2L;CCNB1;PRKAR2B;CEP70;NPHP4;PIBF1;RAB11FIP3;PLK3;SMAD4;CEP350;PLK2;CCDC15;RAB3IP;HOOK3;CYLD;AHI1;IFT22;RGCC;ID2;CAPRIN2;CDK2;TUBGCP6;FGFR1OP;MAP3K11;NFE2L2;TTC26;GSK3B;CLIC4;USP33;CEP164;TNFAIP3;SNX10;CHD4;HSCB;…
nuclear chromosome part (GO:0044454)	107/327	0.000021601825407681371038308426602014833406428806483745574951171875	0.00102722045438794818729422164693687591352500021457672119140625	0.00103053615623816441533577847877722888370044529438018798828125	0.052127953903047148653815412444600951857864856719970703125	-2.205427339555682	23.692316480226918	KDM1A;TRRAP;SUV420H1;YY1;HELB;TRIM28;KAT5;ZMIZ2;ALKBH1;POGZ;TRIM24;NBN;MEF2A;SMARCC1;KDM2A;CSNK2A1;PUS1;TINF2;HUS1;RFX3;LIG3;RUNX3;MSH6;NSMF;ASF1B;TNKS;CCNB1;ORC6;TTC21B;SWI5;EP400;CBX8;CTC1;CREBBP;JUN;SMAD4;SMAD3;UBE2B;SS18L1;PHF12;SMARCA5;NFATC1;NR1D1;HSPA2;SMARCA2;POLA2;HNRNPK;NASP;HNRNPC;EZH2;RAD9A;CITED2;PSIP1;CHD4;ING2;ING3;SIN3A;DNMT3B;WAPAL;POLE;HIST1H1A;ACTR5;TCF12;H2AFX;SIRT6;SIRT7;ARID…
acetyltransferase complex (GO:1902493)	37/86	0.000023692069788189905441173899180995476854150183498859405517578125	0.00102722045438794818729422164693687591352500021457672119140625	0.00145133371157630196822407864232218344113789498805999755859375	0.06292568306620109630511450404810602776706218719482421875	-2.167522153083802	23.084913290493386	PHF20;TRRAP;JADE2;TAF5L;ING3;KAT5;SAP130;EP400;EP300;EPC1;EPC2;UBAP2L;KAT7;SUPT20H;KANSL1L;MAP3K7;DR1;CREBBP;NAA30;BRD1;BRPF3;TAF10;MSL2;TADA2B;KAT2A;MRGBP;YEATS2;KANSL1;KANSL2;KAT6A;KANSL3;TAF7;NAA16;NAA15;TAF5;OGT;TAF2
protein acetyltransferase complex (GO:0031248)	37/86	0.000023692069788189905441173899180995476854150183498859405517578125	0.00102722045438794818729422164693687591352500021457672119140625	0.00145133371157630196822407864232218344113789498805999755859375	0.06292568306620109630511450404810602776706218719482421875	-2.1419052235878833	22.812083508642893	PHF20;TRRAP;JADE2;TAF5L;ING3;KAT5;SAP130;EP400;EP300;EPC1;EPC2;UBAP2L;KAT7;SUPT20H;KANSL1L;MAP3K7;DR1;CREBBP;NAA30;BRD1;BRPF3;TAF10;MSL2;TADA2B;KAT2A;MRGBP;YEATS2;KANSL1;KANSL2;KAT6A;KANSL3;TAF7;NAA16;NAA15;TAF5;OGT;TAF2
nuclear pore (GO:0005643)	30/62	0.00000846969722803288360799163492220742455174331553280353546142578125	0.0005141106217415960556726961527829189435578882694244384765625	0.000964512526087118039590240226033301951247267425060272216796875	0.052127953903047148653815412444600951857864856719970703125	-1.8698407692206152	21.837899880357636	AHCTF1;NUP205;NUP188;TNKS;EIF5A2;IPO7;NUP160;GLE1;NXF1;TPR;NUP88;RAE1;KPNA3;AGFG1;KPNA1;NUP214;NUP133;NUP155;MX2;NUP153;RANGAP1;SENP2;NUP93;DDX19A;MCM3AP;MYO1C;NUP98;NUPL1;MAD1L1;KPNB1
histone acetyltransferase complex (GO:0000123)	34/78	0.000036035011108962006448445947182079862614045850932598114013671875	0.001458216782875995827517545677665111725218594074249267578125	0.0018668073186093071813562715988155105151236057281494140625	0.075543469493056625285731797703192569315433502197265625	-2.0763317622140307	21.242990874971373	PHF20;TRRAP;JADE2;TAF5L;ING3;KAT5;SAP130;EP400;EP300;EPC1;EPC2;UBAP2L;KAT7;SUPT20H;KANSL1L;MAP3K7;DR1;CREBBP;BRD1;BRPF3;TAF10;MSL2;TADA2B;KAT2A;MRGBP;YEATS2;KANSL1;KANSL2;KAT6A;KANSL3;TAF7;TAF5;OGT;TAF2
microtubule organizing center (GO:0005815)	131/427	0.0000875778969870641388860421638895559226511977612972259521484375	0.003127046086538113993380516575371075305156409740447998046875	0.002279528082920956842671866837690686224959790706634521484375	0.08139256154900122164352893605610006488859653472900390625	-2.0868682802079204	19.497572589196917	CDC14A;CDC20;ZFYVE26;PPP4R2;TBC1D31;RNF19A;KIF5B;CDC27;CEP250;CEP95;TSPYL2;IST1;CDC25B;CLIP1;DYNC1LI2;MAPKAPK2;MAD1L1;ZNF274;DHX9;CEP85L;PSEN2;UBR4;SLAIN2;PSEN1;NDRG1;TTBK2;CAMSAP2;SLC9A3R1;CCNB2;ODF2L;CCNB1;PRKAR2B;CEP70;NPHP4;PIBF1;RAB11FIP3;PLK3;SMAD4;CEP350;PLK2;CCDC15;RAB3IP;HOOK3;CYLD;AHI1;IFT22;RGCC;LAS1L;ID2;CAPRIN2;CDK2;TUBGCP6;FGFR1OP;OGT;MAP3K11;NFE2L2;TTC26;GSK3B;CLIC4;USP33;CEP164;CB…
nuclear chromatin (GO:0000790)	63/177	0.000071119867860137386795203739975335111012100242078304290771484375	0.002698109986943962070038427469853559159673750400543212890625	0.0022419875734474912880311858742743424954824149608612060546875	0.08139256154900122164352893605610006488859653472900390625	-2.0393037913821566	19.47768381383859	KDM1A;CITED2;PSIP1;CHD4;TRIM28;ALKBH1;POGZ;DNMT3B;TRIM24;HIST1H1A;MEF2A;SMARCC1;KDM2A;PUS1;TCF12;H2AFX;RFX3;SIRT6;ARID1A;RUNX3;SIRT1;MSH6;CREB1;NCOR1;IRF1;TCP1;NSMF;ASF1B;CEBPB;UHRF2;SATB1;UHRF1;DBF4B;RNF2;SLX4;RBBP4;TTC21B;MTA2;BRD4;MBD3;CBX8;TCF7L2;CREBBP;JUN;SMAD4;SMAD3;UBE2B;STAT1;MBD2;NR1H3;NFATC1;NR1D1;KLF4;APTX;SMARCA2;ASXL1;HNRNPK;NASP;POLR3D;ASXL2;HNRNPC;MPHOSPH8;EZH2
transcription factor complex (GO:0005667)	87/268	0.00016410946984268644168077078138168189980206079781055450439453125	0.004642893336602901301068957451434471295215189456939697265625	0.003439945970319498169676109000647556968033313751220703125	0.10989722126231239729410305017154314555227756500244140625	-1.9243978115977998	16.77108238553529	RB1;KDM1A;TRRAP;AHR;ECSIT;ETS1;YY1;ING2;KAT5;SIN3A;EP300;SOX8;PKNOX1;SOX4;HES6;NCOA6;LMO4;PUS1;TCF12;ARID5A;RFX3;FOS;MED27;POU3F1;GTF2F2;MED23;KAT2A;CREB1;NCOR1;TBPL1;ATF5;ZFPM1;ATF4;GTF3C1;CEBPA;GTF2A1;GTF3C3;EPAS1;TCF7;ARNTL2;GTF2E2;TAF5L;RELA;ARNTL;TAF1D;TAF1B;E2F1;MSX1;MTA2;E2F7;ATF7IP;SMAD1;TCF7L2;CREBBP;JUN;SMAD4;SMAD3;JUP;NFYA;TAF13;NFYB;MGA;EYA3;TAF10;TAF11;PBX3;HMGA1;NFATC1;GTF2H1;KLF4;S…
nuclear membrane (GO:0031965)	54/149	0.00013211829148127905253322367240542689614812843501567840576171875	0.004455322384952021923243403733749801176600158214569091796875	0.0032739226916054134201850001062439332599751651287078857421875	0.10989722126231239729410305017154314555227756500244140625	-1.8664834946066018	16.67108133440654	AHCTF1;PHF20;WDR3;DCAF5;LMNB1;XPO1;RB1CC1;RPS6KA2;EPC1;CEP170;TMEM38B;SLC16A3;SLC30A1;ATP11B;AEN;LEMD3;SIRT1;GTPBP4;SENP1;NUP93;ERN1;DNAJC2;TBC1D20;UNC50;FAM76B;MATR3;NSMF;NUP98;KPNB1;NUP205;RETSAT;TNKS;PSEN2;ITPR1;RNF6;PSEN1;FZR1;TMEM201;PTCHD2;TPR;CEP70;RAE1;BRAP;CENPT;SMAD1;OSBPL8;AKIRIN1;SMAD3;GCH1;WTAP;OSBPL3;NUP153;PML;BCL2
nuclear matrix (GO:0016363)	28/64	0.00015838640004948385310058756036966087776818312704563140869140625	0.004642893336602901301068957451434471295215189456939697265625	0.004314302786057420437126896928248243057169020175933837890625	0.11790386877448218172492744315604795701801776885986328125	-1.7375833722251903	15.204676280594752	CEBPA;AHCTF1;CEBPB;CLIC4;NUFIP1;SATB1;UHRF1;AKAP8L;AKAP8;GMCL1;SCAF8;ZNF703;ZNF326;JAK2;PIAS4;NONO;MBD1;PRKCD;PRPF40A;PML;NCOR2;KIN;HNRNPM;SFPQ;SNW1;PHF5A;TEP1;NSMF
Golgi membrane (GO:0000139)	97/308	0.000248051345840229718608949127656160271726548671722412109375	0.0060226866770007776719086933780999970622360706329345703125	0.0043329001310081112496863653404943761415779590606689453125	0.11790386877448218172492744315604795701801776885986328125	-1.8276693704165217	15.173082277205603	GALNT12;GALNT11;PGAP2;SPPL2B;PITPNB;SPPL2A;HS6ST1;GALNT10;NDST2;GOLGA3;GOLGA5;GNPTAB;CHP1;AP1S3;TRIM23;WLS;SLC30A7;SLC30A5;SLC35C1;CSGALNACT2;HLA-C;HLA-A;HLA-F;MAPK8IP3;HLA-E;DOPEY1;DOPEY2;SLC9A7;SLC9A8;UNC50;ATF6;BLZF1;OPTN;CUL3;PSEN2;PDGFA;KLHL12;CABP1;PSEN1;UGCG;FUT8;MAN2A1;DSEL;ST3GAL5;ST3GAL2;ST3GAL3;TRAPPC3;RHBDD2;SEC16A;SLC33A1;ACER2;EXT1;GOLGB1;UST;B4GALT1;SPPL3;GLIPR2;AP1G1;DSE;MAN1A1;C3…
cytoplasmic ribonucleoprotein granule (GO:0036464)	42/111	0.00024436235136786484643811601102925123996101319789886474609375	0.0060226866770007776719086933780999970622360706329345703125	0.00485600777489630062999648174582034698687493801116943359375	0.11790386877448218172492744315604795701801776885986328125	-1.8149466403379015	15.094654188872617	DDX6;DDX3X;STAU1;DHX9;FMR1;RPLP0;RPL6;ARNTL;ATXN2;ZFP36;TRIM5;OGFOD1;KHSRP;G3BP1;POLR2D;CCRN4L;MBNL1;YTHDF2;APOBEC3F;APOBEC3G;PABPC4;CIRBP;RC3H1;TDRD7;LARP4B;EIF2S1;PATL1;UHMK1;PATL2;PNRC2;XRN1;CNOT1;NCL;CNOT3;AGO2;RQCD1;TOP1;DCP1A;LSM14A;SQSTM1;TNRC6A;DCP2
ribonucleoprotein granule (GO:0035770)	42/111	0.00024436235136786484643811601102925123996101319789886474609375	0.0060226866770007776719086933780999970622360706329345703125	0.00485600777489630062999648174582034698687493801116943359375	0.11790386877448218172492744315604795701801776885986328125	-1.795483125655547	14.932778893533087	DDX6;DDX3X;STAU1;DHX9;FMR1;RPLP0;RPL6;ARNTL;ATXN2;ZFP36;TRIM5;OGFOD1;KHSRP;G3BP1;POLR2D;CCRN4L;MBNL1;YTHDF2;APOBEC3F;APOBEC3G;PABPC4;CIRBP;RC3H1;TDRD7;LARP4B;EIF2S1;PATL1;UHMK1;PATL2;PNRC2;XRN1;CNOT1;NCL;CNOT3;AGO2;RQCD1;TOP1;DCP1A;LSM14A;SQSTM1;TNRC6A;DCP2
RNA polymerase II transcription factor complex (GO:0090575)	26/58	0.0001661417416660473911869944085850647752522490918636322021484375	0.004642893336602901301068957451434471295215189456939697265625	0.0045421848431502175047480562852797447703778743743896484375	0.11790386877448218172492744315604795701801776885986328125	-1.7124812680297599	14.903158104139402	RB1;CEBPA;GTF2A1;TRRAP;GTF2E2;TAF5L;ING2;E2F1;SMAD4;NFYA;TAF13;NFYB;TAF10;TAF11;GTF2H1;GTF2F2;KAT2A;CDK7;TAF8;TBPL1;TAF7;ERCC5;TAF5;MNAT1;TAF2;TAF1
intermediate filament cytoskeleton (GO:0045111)	25/55	0.0001682762000086718691231613131975564101594500243663787841796875	0.004642893336602901301068957451434471295215189456939697265625	0.004640337777352086801041508579146466217935085296630859375	0.11790386877448218172492744315604795701801776885986328125	-1.6084524982654296	13.977297606851403	SYNM;MTRR;USP10;STXBP4;SMG7;DDX60;EIF1AD;NDOR1;EXOSC9;CCT8;HNRNPA1;SMNDC1;MDN1;IP6K2;NDEL1;CTNS;SMARCA2;CLK3;NSFL1C;STAG2;ERCC5;PKN2;TACC1;STUB1;PLEC
Golgi apparatus (GO:0005794)	238/865	0.00050892392415877066129403782923645849223248660564422607421875	0.01108005440424472513860632005844308878295123577117919921875	0.006424540652732845490147095546262789866887032985687255859375	0.149988314469570671594311761509743519127368927001953125	-1.8387309760857027	13.94348682829695	USP6NL;APP;MAML2;GORAB;GCC2;GCC1;GBA2;ZDHHC3;NDST2;GOLGA3;GOLGA4;GOLGA5;GOLGA1;WLS;IL15RA;EPHA4;COG7;RSAD2;PRKCE;PAQR3;COG3;HLA-C;ACSL3;FNDC3A;HLA-A;GTPBP4;SYTL2;RRAGB;RNF122;OPTN;MACF1;LMAN2L;SAR1A;SRCAP;ZC3HAV1;STC2;VTI1A;ST3GAL3;TRPM4;LYN;B3GALNT2;RABGAP1L;YES1;FZD5;ABCA5;LRBA;SYNRG;LARP7;RAB27A;C9ORF89;PARP10;ACER2;BST2;EXT1;FASN;GOLGB1;ID1;C6ORF89;GRB2;ACHE;ARF4;HIP1;AP4E1;SECTM1;PHF7;AATF;C…
Cajal body (GO:0015030)	16/30	0.0002654393455576822585979812618717232908238656818866729736328125	0.006196987798212043492551703849358091247268021106719970703125	0.007072694571473157020002897610311265452764928340911865234375	0.1590046520327483836609872014378197491168975830078125	-1.483670055034586	12.216723500561951	SRRM2;ZNF473;NOP58;USPL1;ICE1;ICE2;ZC3H8;NOLC1;U2AF1;HINFP;ISG20;NPAT;LSG1;PRPF3;CDK2;ZPR1
nuclear transcription factor complex (GO:0044798)	32/81	0.000535928023766634137152464756326253336737863719463348388671875	0.0112175279457361019852523753570494591258466243743896484375	0.00792728156380500224853502544419825426302850246429443359375	0.1718521396153441516130300215081661008298397064208984375	-1.604683164267098	12.0856884056249	GTF3C1;RB1;CEBPA;GTF2A1;GTF3C3;TRRAP;GTF2E2;TAF5L;ING2;TAF1D;TAF1B;E2F1;SOX8;SOX4;SMAD4;NFYA;TAF13;NFYB;TAF10;TAF11;GTF2H1;GTF2F2;KAT2A;CDK7;TAF8;TBPL1;TAF7;ERCC5;TAF5;MNAT1;TAF2;TAF1
transcription elongation factor complex (GO:0008023)	20/43	0.000511106298713101016295556888735518441535532474517822265625	0.01108005440424472513860632005844308878295123577117919921875	0.00883255164535952895510373394927228218875825405120849609375	0.17871196162444114019507424018229357898235321044921875	-1.5097490732385384	11.442287025222623	NUFIP1;CCNT1;ICE1;ICE2;EAF1;EAF2;ZC3H8;ELP2;ELP3;RTF1;IKBKAP;AFF4;CDC73;AFF1;CDK9;SNW1;LEO1;TAF7;NELFA;BRD4
pore complex (GO:0046930)	31/78	0.00057593900719937513206503343354825119604356586933135986328125	0.0116531659123340243511268710108197410590946674346923828125	0.00830251656237691350315177629681784310378134250640869140625	0.1737802604607857348550936649189679883420467376708984375	-1.4775396756330925	11.021720202618987	AHCTF1;NUP205;NUP188;TNKS;EIF5A2;IPO7;NUP160;GLE1;NXF1;TPR;NUP88;RAE1;KPNA3;AGFG1;KPNA1;NUP214;NUP133;NUP155;MX2;NUP153;RANGAP1;SENP2;NUP93;DDX19A;MCM3AP;MYO1C;BCL2;NUP98;NUPL1;MAD1L1;KPNB1
trans-Golgi network (GO:0005802)	43/120	0.000794184133518724909815700296888962839148007333278656005859375	0.01417852261899605996464668322687430190853774547576904296875	0.00934138269278624033820079830547911114990711212158203125	0.182910299823266064844773381992126815021038055419921875	-1.5138638310306891	10.806255558470756	BECN1;GCNT1;CLTB;CBY1;FURIN;GCC2;ATP2C1;BICD1;CYTH3;ARFRP1;CYTH2;ATXN2;GOLGA4;SMPD4;AP1G1;GOLGA1;MICALL1;FLNA;INPP5K;STX4;CHAC1;FBXO8;ATP9B;CYTH1;CLASP2;ARFGEF1;ARFGEF2;ATG9A;SLC11A2;GBF1;AZIN2;AP4B1;TJAP1;KLHL20;RAB10;RAB30;SLC9A7;BIRC6;GSAP;LAP3;VAMP5;OPTN;VAMP2
cytoplasmic mRNA processing body (GO:0000932)	22/50	0.000707537122128854716919532652497082381159998476505279541015625	0.01319135973169211113742438357121500303037464618682861328125	0.010117393189101452077860443523604772053658962249755859375	0.1919143020557681766913304954869090579450130462646484375	-1.3997631063681972	10.153490284352646	DDX6;YTHDF2;APOBEC3F;APOBEC3G;RC3H1;PATL1;PATL2;PNRC2;XRN1;CNOT1;TRIM5;CNOT3;POLR2D;AGO2;RQCD1;TOP1;DCP1A;LSM14A;SQSTM1;TNRC6A;DCP2;CCRN4L
outer membrane (GO:0019867)	47/137	0.0013651297793837997678056961348147524404339492321014404296875	0.021806152002262275957367165801770170219242572784423828125	0.0125859286434064666926335718244445160962641239166259765625	0.2122127412929923628848172256766702048480510711669921875	-1.4666697364011272	9.674895391164243	AGPAT5;ATF2;SLC24A1;DDX3X;SLC44A1;RETSAT;CNP;BCL2A1;GIMAP5;PSEN1;MIEF1;DCAF5;HK2;BBC3;CYP27B1;BCL2L11;OPA1;MFN1;DAG1;PMAIP1;USP30;RAE1;MCL1;MLXIP;EPHA4;MOAP1;CPT1A;RSAD2;GK;ACSL1;BNIP3;TOMM34;ACSL5;ACSL4;ACSL3;KMO;MARCH5;ASS1;MTOR;RPS6KB1;IFI27;BCL2;VAMP1;SPATA18;RAF1;RNF185;SPG20
catalytic step 2 spliceosome (GO:0071013)	31/80	0.000952177206677863965413044500252226498560048639774322509765625	0.0165134732700989543541236770352043095044791698455810546875	0.01092600611693419175585173519493764615617692470550537109375	0.1922984458127341700350854125645128078758716583251953125	-1.3840607275644061	9.628577475307468	ZCCHC8;DDX5;SF3B3;DHX8;EIF4A3;SRSF1;GPATCH1;U2AF1;SYNCRIP;PNN;RALY;HNRNPA1;SF3B1;SF3A3;SRRM2;PPIL1;CDC5L;TFIP11;PRPF4B;CDC40;SRRM1;HNRNPM;SNRNP40;SNW1;HNRNPK;HNRNPH1;HNRNPA2B1;HNRNPC;CACTIN;SKIV2L2;RBM22
organelle outer membrane (GO:0031968)	45/131	0.00165461050113309133917371962496645210194401443004608154296875	0.025108714354694659787181620913543156348168849945068359375	0.01412893325649329512305740763622452504932880401611328125	0.231790878018687307449141599136055447161197662353515625	-1.3996790598420663	8.963810140802456	AGPAT5;ATF2;DDX3X;SLC44A1;RETSAT;CNP;BCL2A1;GIMAP5;PSEN1;MIEF1;DCAF5;HK2;BBC3;CYP27B1;BCL2L11;OPA1;MFN1;PMAIP1;USP30;RAE1;MCL1;MLXIP;EPHA4;MOAP1;CPT1A;RSAD2;GK;ACSL1;BNIP3;TOMM34;ACSL5;ACSL4;ACSL3;KMO;MARCH5;ASS1;MTOR;RPS6KB1;IFI27;BCL2;VAMP1;SPATA18;RAF1;RNF185;SPG20
cytoplasmic stress granule (GO:0010494)	16/32	0.000683917119157412376102833651003720660810358822345733642578125	0.01319135973169211113742438357121500303037464618682861328125	0.01108692479553599098685001678177286521531641483306884765625	0.1922984458127341700350854125645128078758716583251953125	-1.1688622478935151	8.518286801413637	DDX6;MBNL1;DDX3X;STAU1;PABPC4;FMR1;CIRBP;RC3H1;LARP4B;EIF2S1;ATXN2;ZFP36;OGFOD1;KHSRP;G3BP1;LSM14A
mitochondrial outer membrane (GO:0005741)	41/118	0.002036533910909222276630625714233246981166303157806396484375	0.028972874764837931726990660763476626016199588775634765625	0.0160859680212507606678062899163705878891050815582275390625	0.2481082427616831953542941846535541117191314697265625	-1.328407842550005	8.23148713951053	AGPAT5;ATF2;DDX3X;SLC44A1;CNP;BCL2A1;GIMAP5;MIEF1;HK2;BBC3;CYP27B1;BCL2L11;OPA1;MFN1;PMAIP1;USP30;MCL1;MLXIP;EPHA4;MOAP1;CPT1A;RSAD2;GK;ACSL1;BNIP3;TOMM34;ACSL5;ACSL4;ACSL3;KMO;MARCH5;ASS1;MTOR;RPS6KB1;IFI27;BCL2;VAMP1;SPATA18;RAF1;RNF185;SPG20
cullin-RING ubiquitin ligase complex (GO:0031461)	37/104	0.0020524441760923083262480037802788501721806824207305908203125	0.028972874764837931726990660763476626016199588775634765625	0.0163498018294354653667799226468559936620295047760009765625	0.2481082427616831953542941846535541117191314697265625	-1.2604142981161577	7.8003561095767315	CUL5;CUL3;CUL2;CUL1;KLHL12;TNFAIP1;DCAF5;CDC20;DCAF16;FZR1;DCAF17;CDC27;ENC1;FBXO6;DCAF10;TRIM21;DCAF13;USP47;FBXW8;KLHL25;FBXO2;KLHL21;KLHL2;FBXL15;COMMD1;TRPC4AP;KLHL20;DDB2;FBXO31;KLHL9;CUL4A;UBE2S;GAN;KLHL8;KCTD13;CACUL1;ANAPC1
perinuclear region of cytoplasm (GO:0048471)	117/411	0.00393853037853152121439137545166886411607265472412109375	0.045919006821886911018371080217548296786844730377197265625	0.022673743646178405597435556728669325821101665496826171875	0.2964676057653583551854126199032180011272430419921875	-1.4002705134675475	7.753224494779563	ANKRD13C;APP;CSF1;TFRC;MT1X;ZFYVE1;CLU;CTGF;CDC20;COL4A3BP;KIF5B;GOLGA1;LRAT;CCRN4L;SLC30A7;NANOS1;DGAT2;FBXW8;PRKCE;SLC11A2;TSC2;PRKCA;ACSL3;NRBP1;GTPBP4;CD2AP;MT1G;FKBP4;OPTN;SET;CNP;PSEN2;TGFA;BCL10;CABP1;PSEN1;NDRG1;HSP90B1;MTDH;RASGRP3;ATXN2;NDOR1;BAG5;STC2;VTI1A;TP53BP2;HMOX1;INPP5K;TPPP;LYN;FZD5;RHBDD2;FZD9;EIF2AK2;AZIN2;LNPEP;ZNF35;CHERP;MANF;EHD1;DLG1;EHD4;TOLLIP;FGFR1OP;NFKBIE;FGFR3;ACH…
cis-Golgi network (GO:0005801)	17/35	0.000717157942579637014239579695384918522904627025127410888671875	0.01319135973169211113742438357121500303037464618682861328125	0.01108804877009175564317455808804879779927432537078857421875	0.1922984458127341700350854125645128078758716583251953125	-0.9965357045832455	7.215132217318512	UBXN2A;B3GAT3;LIMK2;GOSR1;COG3;GBF1;AZIN2;HOOK3;CTGF;SEC23IP;RAB30;SCFD1;GOLGA5;MAN2A1;GOLGB1;TRIP11;BET1
endosomal part (GO:0044440)	62/200	0.004406466064952267898402471502095067990012466907501220703125	0.047762944668321906382946195890326634980738162994384765625	0.024592399661682133593654242531556519679725170135498046875	0.31099138738835530038073784453445114195346832275390625	-1.2276168284290265	6.659431227068249	SPPL2B;SPPL2A;SNX10;ZFYVE28;TBK1;ZFYVE27;KIF13A;ANKFY1;JAK2;IKBKE;MAP3K7;WLS;APPL1;EPHA4;TICAM2;SLC11A2;HLA-C;VPS37A;VPS37B;IRAK4;HLA-A;CYB561A3;TICAM1;HLA-F;RHOB;HLA-E;ACAP2;SLC9A7;TRAF6;IRF7;CHMP4B;RAB38;TLR3;ARF6;VPS4B;MTMR4;NDRG1;TMEM165;RAB21;IRAK2;UBC;MICALL1;PACSIN2;ATP6V0A2;RFFL;SNX8;LDLR;SNX5;SNX6;INSR;RAB27A;LNPEP;TPCN1;EHD1;CLCN6;PIKFYVE;EHD4;SNX16;RAB12;UBAP1;TAB3;UBA1
transcriptional repressor complex (GO:0017053)	27/70	0.00213113013498480823038061515717345173470675945281982421875	0.0293999089076313335766599266207776963710784912109375	0.0174667930206814474292098537944184499792754650115966796875	0.257658080691368585046774342117714695632457733154296875	-1.0696185960031401	6.579334005158902	ZNF350;GPS2;ARID4A;CHD4;N4BP2L2;RBBP4;CCND1;SIN3A;MTA2;JAZF1;LIN52;APPL1;SPEN;MBD3;AKIRIN2;JUN;CSNK2A1;PHF12;ETV3;CORO2A;GATAD2A;NCOR2;REST;NCOR1;RLIM;ZFPM1;RCOR1
heterochromatin (GO:0000792)	26/68	0.002941484873639360793362573787135261227376759052276611328125	0.038814811267371567005124433080709422938525676727294921875	0.0210154447389418637393010413916272227652370929718017578125	0.289917612648584344103852572516188956797122955322265625	-1.0656925301581603	6.211752063882104	DNMT1;UHRF2;SATB1;UHRF1;PSIP1;BAZ2A;RNF2;MECP2;TRIM28;DNMT3B;MBD3;CBX8;HELLS;CBX6;CDKN2A;MBD1;MBD2;HMGA1;SIRT6;LRWD1;RRP1B;BAZ1B;SIRT1;TCP1;UBA1;MPHOSPH8
protein kinase complex (GO:1902911)	29/79	0.0035354516116666671876611616198715637437999248504638671875	0.044708731839201397428862350125200464390218257904052734375	0.0229554818302666295559699705108869238756597042083740234375	0.2964676057653583551854126199032180011272430419921875	-1.0709895270101266	6.045644024876437	KDM5A;CDKN1A;CCNK;CCNT1;PRKAG2;HSPD1;IKBKB;CCND1;PUF60;PRKAR2B;MAP3K7;BRD4;ACVR1;INSR;GTF2H1;SORBS1;PRKAB1;ATG13;CDK9;CDK7;SNW1;CCNE1;CDK2;TAF7;ULK1;ERCC5;CDK12;MNAT1;CDK14
histone methyltransferase complex (GO:0035097)	25/66	0.00405073552396903631411806401274589006789028644561767578125	0.045919006821886911018371080217548296786844730377197265625	0.02527294206390799657935275490672211162745952606201171875	0.31260528307898838296097210331936366856098175048828125	-0.9573845850559214	5.274094584947884	KMT2E;KMT2A;PHF20;MAX;CHD8;KMT2C;KMT2B;ASH2L;RNF2;RBBP4;RBBP5;JARID2;KDM6A;NCOA6;MGA;SETD1B;SIRT1;AEBP2;LAS1L;KANSL1;MTF2;TAF7;OGT;EZH2;TAF1
phosphatase complex (GO:1903293)	18/43	0.00408505167772964250527678586877300404012203216552734375	0.045919006821886911018371080217548296786844730377197265625	0.026780024250588792267269155900066834874451160430908203125	0.31260528307898838296097210331936366856098175048828125	-0.5575952278016473	3.067008444820277	PPP1R15B;PPP1R12A;SMEK1;PPP1R10;SMEK2;ITPR1;PPP2R2A;PPP2R5D;STRN4;NKD1;STRN3;PPP2CA;TOX4;PPP3CA;PPP2CB;PPP4R2;PPP1R3B;SHOC2
protein serine/threonine phosphatase complex (GO:0008287)	18/43	0.00408505167772964250527678586877300404012203216552734375	0.045919006821886911018371080217548296786844730377197265625	0.026780024250588792267269155900066834874451160430908203125	0.31260528307898838296097210331936366856098175048828125	-0.5196084524891984	2.8580651919626403	PPP1R15B;PPP1R12A;SMEK1;PPP1R10;SMEK2;ITPR1;PPP2R2A;PPP2R5D;STRN4;NKD1;STRN3;PPP2CA;TOX4;PPP3CA;PPP2CB;PPP4R2;PPP1R3B;SHOC2
nuclear inner membrane (GO:0005637)	11/19	0.001005528482320348047929225998586844070814549922943115234375	0.0169543274657903142443871047362335957586765289306640625	0.015668850213897959899878031819753232412040233612060546875	0.2481082427616831953542941846535541117191314697265625	-0.24426706439523715	1.685990396612857	ERN1;SMAD1;SMAD3;UNC50;PSEN2;ITPR1;ATP11B;MATR3;LEMD3;SIRT1;LMNB1
Cul3-RING ubiquitin ligase complex (GO:0031463)	12/24	0.0031933285738657978154730887609957790118642151355743408203125	0.041241498815671052968756526979632326401770114898681640625	0.0260225007724308350642861142887340974994003772735595703125	0.31260528307898838296097210331936366856098175048828125	0.07485405650873292	-0.4301631677422471	KLHL9;KLHL25;GAN;CUL3;KLHL8;ENC1;KLHL21;KCTD13;KLHL2;KLHL12;TNFAIP1;KLHL20
exon-exon junction complex (GO:0035145)	11/20	0.00177624002967780199313541089622958679683506488800048828125	0.0262970170247420927112091959543249686248600482940673828125	0.0202831343003324095219941369805383146740496158599853515625	0.286322384193064494173341927307774312794208526611328125	0.06829708137796313	-0.4325429340010619	UPF2;UPF1;PNN;THRAP3;EIF4A3;SRSF1;UPF3B;ACIN1;SAP18;CASC3;R3HCC1L
DNA-directed RNA polymerase II, holoenzyme (GO:0016591)	9/14	0.001054708080812456240382690708656809874810278415679931640625	0.0173029136500854295588336384525973699055612087249755859375	0.017828071481116113117249000197261921130120754241943359375	0.257658080691368585046774342117714695632457733154296875	0.6204077757385812	-4.25257967084906	POLR2M;ELP2;ERCC5;RPRD1B;ELP3;RPRD2;IKBKAP;RPRD1A;RPAP2
carboxy-terminal domain protein kinase complex (GO:0032806)	9/16	0.0038416667694083938590365878695820356369949877262115478515625	0.045919006821886911018371080217548296786844730377197265625	0.031320408326799657749983651910952175967395305633544921875	0.345663415533952578240217690108693204820156097412109375	1.1233369430319158	-6.247830399371326	CDK9;CDK7;SNW1;CCNT1;TAF7;ERCC5;GTF2H1;MNAT1;BRD4
extrinsic component of organelle membrane (GO:0031312)	9/16	0.0038416667694083938590365878695820356369949877262115478515625	0.045919006821886911018371080217548296786844730377197265625	0.031320408326799657749983651910952175967395305633544921875	0.345663415533952578240217690108693204820156097412109375	1.408429300514981	-7.833471029068416	GOLGA3;SNX16;NDUFAF5;ULK1;SNX10;ATG14;ZFYVE1;SNX5;PML
nuclear periphery (GO:0034399)	8/12	0.0014564711441295264369999440390301970182918012142181396484375	0.022668666268887756320982163060762104578316211700439453125	0.0217953905173477631429523881934073870070278644561767578125	0.293995600978446514073283424295368604362010955810546875	1.8410485984310043	-12.025248551182463	NUP93;SP100;NUP205;TPR;PSIP1;NUP153;NUP98;ATF4
CD40 receptor complex (GO:0035631)	7/11	0.0043386135472515720279407247517156065441668033599853515625	0.047762944668321906382946195890326634980738162994384765625	0.036635643407563638074275758071962627582252025604248046875	0.36455468112116606871353496899246238172054290771484375	4.057508160446434	-22.073657684091188	IKBKB;RNF31;CD40;DIABLO;TRAF3;TRAF6;BIRC2
death-inducing signaling complex (GO:0031264)	6/8	0.0025348780789310183629570172314515730249695479869842529296875	0.034192688753580620375505105812408146448433399200439453125	0.03219718983959750369105989875606610439717769622802734375	0.348994539868494324519332394629600457847118377685546875	5.729907552440185	-34.25115118440543	CASP10;FAF1;TRADD;FAS;RIPK1;CFLAR
##########################################################################
# GO_Biological_Process_2015
##########################################################################
Term	Overlap	P-value	Adjusted_P-value	Old_P-value	Old_Adjusted_P-value	Z-score	Combined_Score	Genes
mRNA processing (GO:0006397)	172/397	0.00000000000000000004088964669314517354347602971745846362852502065632091170048478812049097541603259742259979248046875	0.000000000000000206533605447076260674556178162579905939804641589081779518011217078310437500476837158203125	0.00000000000199679009669563284340070646859864708817788869765763593022711575031280517578125	0.0000000100857867784096413579232362598032957112792473708395846188068389892578125	-2.3875131239640672	106.58672741427101	EIF4A2;EIF4A1;APP;TXNL4B;EIF4A3;GPATCH1;CASC3;PHRF1;CCAR1;PNN;ZFP36;PPP4R2;PAPOLG;KHSRP;CIR1;ZNF326;MTPAP;CMTR1;CMTR2;CCRN4L;SRRM2;MBNL1;SCAF11;SSU72;PRPF4B;THOC2;GTF2F2;CDC40;SRRM1;JMJD6;DDX39B;PDE12;PRPF3;XRN2;SRSF2;SRSF3;SRSF4;SREK1;SRSF5;SRSF6;SRSF7;SRSF8;SF1;SRSF9;ZCCHC8;KHDRBS1;SLBP;DDX5;DHX8;DHX9;CSTF3;RNPC3;HNRNPLL;SUPT6H;PDCD11;SYMPK;RBM10;RBM11;HSPA8;ZRSR2;PRPF38B;CPSF7;ZRANB2;PRPF38A;P…
nucleocytoplasmic transport (GO:0006913)	101/204	0.00000000000000004741289487669291074099303961141026982107834702811176297299056159317842684686183929443359375	0.000000000000119741266011087940575922000368671040105260361396943835643469356000423431396484375	0.000000000353189344559099835172455056600169208402828502357806428335607051849365234375	0.0000008919796896840066408366186345713089167475118301808834075927734375	-2.2593709628319645	84.92441658972444	IPO13;IPO11;CBLB;PHAX;IPO7;FBXO22;GLE1;FGF9;DAG1;CHP1;KPNA4;KPNA5;KPNA2;KPNA3;AGFG1;KPNA1;NUP214;TSC2;THOC2;CDC40;SRRM1;DDX39B;ZC3H11A;SARNP;SRSF2;TXNIP;SRSF3;PHIP;SRSF4;NUP98;SRSF5;SRSF6;SRSF7;KPNB1;SRSF9;SLBP;NUP205;SET;NMD3;PIK3R1;NUP160;TPR;HSPA9;TGFB2;JUN;CHTOP;TGFB1;NUP155;SMURF1;STYX;UPF3B;NUP153;RERE;GSK3B;PPP1R10;ZC3H3;ADAR;SMG7;DUSP16;PPP3CA;HHEX;XPO1;XPO6;XPO5;JAK2;JAK3;TNPO3;UPF2;UPF1…
nuclear transport (GO:0051169)	102/209	0.000000000000000117147067416537678968029253604268993998915163504657976911715877577080391347408294677734375	0.00000000000019723661250697725538432704960916782492390264547310607667895965278148651123046875	0.000000000529898774477526692285048873286117110392723361655953340232372283935546875	0.0000008921729032953291245344631769931265097284267540089786052703857421875	-2.268038706425513	83.19869416893678	IPO13;IPO11;CBLB;PHAX;IPO7;FBXO22;GLE1;FGF9;DAG1;CHP1;KPNA4;KPNA5;KPNA2;KPNA3;AGFG1;KPNA1;NUP214;TSC2;THOC2;CDC40;SRRM1;DDX39B;ZC3H11A;SARNP;SRSF2;TXNIP;SRSF3;PHIP;SRSF4;NUP98;SRSF5;SRSF6;SRSF7;KPNB1;SRSF9;SLBP;NUP205;SET;NMD3;PIK3R1;NUP160;TPR;HSPA9;TGFB2;JUN;CHTOP;TGFB1;NUP155;SMURF1;STYX;UPF3B;NUP153;RERE;GSK3B;PPP1R10;ZC3H3;ADAR;SMG7;DUSP16;PPP3CA;HHEX;XPO1;XPO6;XPO5;JAK2;JAK3;TNPO3;UPF2;UPF1…
RNA splicing (GO:0008380)	132/313	0.000000000000012082486089815761086792454543136592943832776335388867749998098588548600673675537109375	0.0000000000152571593099148509582674281624789687505927560096097295172512531280517578125	0.00000000291169388954189337871511741623505031828500477786292321979999542236328125	0.0000036767414590190256623472402075503140395085210911929607391357421875	-2.33266338473696	74.75490879435037	TXNL4B;EIF4A3;RTCB;GPATCH1;CASC3;CCAR1;PNN;PPP4R2;KHSRP;CIR1;ZNF326;SRRM2;MBNL1;SCAF11;PRPF4B;THOC2;GTF2F2;CDC40;SRRM1;JMJD6;DDX39B;PRPF3;SRSF2;SRSF3;SRSF4;PPIG;SREK1;SRSF5;SRSF6;SRSF7;SRSF8;SF1;SRSF9;ZCCHC8;DDX5;DHX8;DHX9;CSTF3;RNPC3;SUPT6H;RBM10;RBM11;SRPK2;HSPA8;ZRSR2;PRPF38B;CPSF7;ZRANB2;PRPF38A;FUS;NONO;UPF3B;QKI;SRPK1;HNRNPL;HNRNPM;LSM8;SNW1;HNRNPK;SON;MPHOSPH10;CDK12;HNRNPC;CLASRP;SUGP2;SU…
apoptotic signaling pathway (GO:0097190)	132/327	0.0000000000006080568515281595707048601715178750616065672662813312854268588125705718994140625	0.00000000061425903141374682102504897645883948087419668127040495164692401885986328125	0.0000000235065359691490195537637839830191754941779436194337904453277587890625	0.00002374630263603433850765588031261899004675797186791896820068359375	-2.369475649102008	66.64981477885085	PGAP2;PDCD6;CLU;TNF;STK11;CHEK2;TNFSF10;EP300;CHAC1;NBN;PDK1;IER3;DAPK1;PRKCD;PRKCA;TICAM1;HIC1;RNF41;ERN1;MSH6;TIAM1;ADAM17;IFI27;DDIT3;DDIT4;CDIP1;SQSTM1;EPHA2;ATF4;DDX5;CUL5;DIABLO;CUL3;CUL2;CUL1;PSEN2;ITPR1;PIK3R1;DEDD2;ABR;BCL2L11;BAG3;UBC;TP53BP2;HMOX1;PMAIP1;RIPK1;PRODH;MCL1;NGFR;MOAP1;TGFB2;TGFB1;SMAD3;SIVA1;EIF2AK3;TNFRSF10B;TNFRSF10A;DAP;SNW1;STK24;BCL2;FGFR3;YWHAE;DIDO1;GSK3B;CDKN1A;GS…
posttranscriptional regulation of gene expression (GO:0010608)	164/438	0.00000000000197099158972609325087037243771874027616075597535427732509560883045196533203125	0.0000000016592464199510828234460007375890289171849190097418613731861114501953125	0.000000031050815363222784291737034630120906086858667549677193164825439453125	0.00002613961139993971439046162308361687109936610795557498931884765625	-2.4563435206262	66.20456030963219	EIF4A2;APP;FMR1;EIF4A3;CASC3;CLU;TNF;RPS6KA3;RGS2;ZFP36;CHEK2;AKT2;OGFOD1;TRIM24;ZNF207;CHP1;PIM2;TRIM21;SOX4;CCRN4L;NANOS1;MYLIP;MORC3;COG7;DAPK1;PRKCD;COG3;NGDN;CIRBP;RC3H1;ATP1B2;AARSD1;DICER1;LARP4B;ATP1B1;RC3H2;GTPBP4;UHMK1;ILF3;SARNP;MAPKAPK2;MAPKAPK5;EIF1B;KHDRBS1;DHX9;STXBP4;EIF5A2;IREB2;GIGYF2;CDKN2AIP;ZFP36L2;FXR1;EPB41L5;ATXN2;BAG3;TPR;EIF4EBP2;RBM10;ISOC2;EEFSEC;EIF2B5;EIF2B4;SMAD3;EI…
regulation of innate immune response (GO:0045088)	107/254	0.000000000004192254997306602275929306588348298846617712154483115227776579558849334716796875	0.000000003025011427342235647078929843922616427231986335755209438502788543701171875	0.000000094685289192965745441252635276885296633508914965204894542694091796875	0.000059781924464208746161468510660341735274414531886577606201171875	-2.3745702762098357	62.20847525014642	ATF2;UBE2D1;GIMAP5;ELK1;RPS6KA3;TBK1;RPS6KA2;DHX58;MAP3K7;MB21D1;MAP2K3;ZBP1;MEF2A;MAP2K4;MED1;LAG3;TICAM2;PRKCE;TRAFD1;HLA-A;TICAM1;EREG;PIAS1;HLA-E;MAPKAPK2;SERPING1;BCL10;HSP90B1;SOCS3;SOCS1;IRAK2;UBC;RIPK1;MAP2K7;JUN;CADM1;CRTAM;NFKB1;NFKB2;NFKBIA;CYLD;UBE2N;TAB3;LSM14A;NFKBIB;HSP90AB1;TNFAIP3;IFIH1;IKBKB;DUSP10;AP1G1;SIN3A;TRIM5;JAK2;IKBKE;JAK1;DUSP4;RIPK2;DDX58;PPP2R5D;TYK2;FOS;IRAK4;PARP9;…
transcription from RNA polymerase II promoter (GO:0006366)	171/470	0.00000000001070385750934986133161226675084682323502160983252906589768826961517333984375	0.00000000450543202331051301156624786892028466933624031298677437007427215576171875	0.000000075689154560647123873016778490552258773504945565946400165557861328125	0.0000546151313836898007181806791177081095156609080731868743896484375	-2.3724654925994844	59.92946748214253	ATF2;TCERG1;CCNK;CCNT2;CCNT1;ICE1;ICE2;GTF2B;ARID4A;AHR;NR3C1;PHRF1;ETS1;ELK1;ETS2;SPIB;PTTG1;ZSCAN32;TRIM24;CIR1;SOX8;PKNOX1;SOX4;CCRN4L;MEF2A;TLE4;MED1;ZNF18;SUPT16H;LMO4;RFX3;MED4;RUNX3;GTF2F2;CDC40;MED6;SRRM1;DDIT3;ERF;SRSF2;TBPL1;SRSF3;SRSF4;SRSF5;SRSF6;SRSF7;ATF4;SRSF9;SLBP;KMT2A;MAX;EPAS1;CSTF3;ZBTB1;TWIST1;MED12L;GTF2E2;TAF5L;TP53BP1;EGR1;JUN;SMAD4;CPSF7;TFAP2C;JUND;ZNF141;ECD;NFATC3;TRIP…
establishment of RNA localization (GO:0051236)	73/153	0.00000000000992092338876914389555495316607220041872639004765233039506711065769195556640625	0.00000000450543202331051301156624786892028466933624031298677437007427215576171875	0.000000287996898622819734716508748018082286534990998916327953338623046875	0.0001212226945786552107474365325145981842069886624813079833984375	-2.2595108502138683	57.24781447837674	AHCTF1;NUP188;FMR1;ZC3H3;EIF4A3;PHAX;CASC3;SMG7;GLE1;HHEX;XPO1;KHSRP;AGFG1;UPF2;NUP214;UPF1;NCBP1;NUP133;THOC2;SENP2;CKAP5;CDC40;SRRM1;NUP93;DDX19A;TST;DDX39B;ZC3H11A;SARNP;SRSF2;SRSF3;SRSF4;NUP98;SRSF5;SRSF6;SRSF7;SIDT2;SRSF9;FYTTD1;SLBP;NUP205;TNKS;EIF5A2;SRSF1;U2AF1;SUPT6H;NUP160;IWS1;NXF1;ATXN2;PABPN1;U2AF2;TPR;POLR2D;NUP88;HNRNPA1;RAE1;SRSF10;SRSF11;CHTOP;PNPT1;NUP155;MX2;RFTN1;UPF3B;NUP153;…
nucleic acid transport (GO:0050657)	73/153	0.00000000000992092338876914389555495316607220041872639004765233039506711065769195556640625	0.00000000450543202331051301156624786892028466933624031298677437007427215576171875	0.000000287996898622819734716508748018082286534990998916327953338623046875	0.0001212226945786552107474365325145981842069886624813079833984375	-2.2568660811836434	57.18080561813332	AHCTF1;NUP188;FMR1;ZC3H3;EIF4A3;PHAX;CASC3;SMG7;GLE1;HHEX;XPO1;KHSRP;AGFG1;UPF2;NUP214;UPF1;NCBP1;NUP133;THOC2;SENP2;CKAP5;CDC40;SRRM1;NUP93;DDX19A;TST;DDX39B;ZC3H11A;SARNP;SRSF2;SRSF3;SRSF4;NUP98;SRSF5;SRSF6;SRSF7;SIDT2;SRSF9;FYTTD1;SLBP;NUP205;TNKS;EIF5A2;SRSF1;U2AF1;SUPT6H;NUP160;IWS1;NXF1;ATXN2;PABPN1;U2AF2;TPR;POLR2D;NUP88;HNRNPA1;RAE1;SRSF10;SRSF11;CHTOP;PNPT1;NUP155;MX2;RFTN1;UPF3B;NUP153;…
RNA transport (GO:0050658)	73/153	0.00000000000992092338876914389555495316607220041872639004765233039506711065769195556640625	0.00000000450543202331051301156624786892028466933624031298677437007427215576171875	0.000000287996898622819734716508748018082286534990998916327953338623046875	0.0001212226945786552107474365325145981842069886624813079833984375	-2.254306073142285	57.115944294098966	AHCTF1;NUP188;FMR1;ZC3H3;EIF4A3;PHAX;CASC3;SMG7;GLE1;HHEX;XPO1;KHSRP;AGFG1;UPF2;NUP214;UPF1;NCBP1;NUP133;THOC2;SENP2;CKAP5;CDC40;SRRM1;NUP93;DDX19A;TST;DDX39B;ZC3H11A;SARNP;SRSF2;SRSF3;SRSF4;NUP98;SRSF5;SRSF6;SRSF7;SIDT2;SRSF9;FYTTD1;SLBP;NUP205;TNKS;EIF5A2;SRSF1;U2AF1;SUPT6H;NUP160;IWS1;NXF1;ATXN2;PABPN1;U2AF2;TPR;POLR2D;NUP88;HNRNPA1;RAE1;SRSF10;SRSF11;CHTOP;PNPT1;NUP155;MX2;RFTN1;UPF3B;NUP153;…
intrinsic apoptotic signaling pathway (GO:0097193)	78/170	0.00000000002301142811979502693615636252781370303666097498762610484845936298370361328125	0.00000000894082487946805293860640518992244363261079342919401824474334716796875	0.00000038879237855933315064224458333652645336542263976298272609710693359375	0.0001493132944532353794005186120585904063773341476917266845703125	-2.281877686796125	55.89466273355055	YWHAE;CDKN1A;DDX3X;PPP1R13B;PGAP2;BRCA2;CLU;TNF;BBC3;CASP9;STK11;CASP7;PPP3CC;YWHAQ;CHEK2;CASP3;EP300;CHAC1;NBN;JAK2;IKBKE;HRAS;YWHAG;PDK1;IER3;GPX1;APAF1;PRKCD;AEN;PRKCA;SIRT1;DYNLL2;HIC1;ERN1;MSH6;DDIT3;DDIT4;CDIP1;EPHA2;ATF4;DDX5;CUL5;BCL2A1;DIABLO;EI24;CUL3;CUL2;CUL1;ITPR1;XIAP;PIK3R1;MAPK8;BCL2L11;IFI16;PERP;E2F1;TP53BP2;HMOX1;PMAIP1;ZNF622;PRODH;FNIP2;MCL1;MOAP1;SIVA1;BNIP3;EIF2AK3;TNFRSF10…
regulation of cellular response to stress (GO:0080135)	148/404	0.0000000001487051577115380086784345946740557194154508380279366974718868732452392578125	0.00000003576713102861802455579190809266398876076209489838220179080963134765625	0.0000004138558943467225173146769971743719196410893346183001995086669921875	0.0001493132944532353794005186120585904063773341476917266845703125	-2.4552352172058654	55.559654186512255	IL1RN;KDM1A;PGAP2;CLU;TNF;CTGF;NRBP2;PPP4R2;TRIM28;MYC;CHORDC1;MAP3K7;IER3;PIAS4;EPHA4;MAP2K4;FBXO18;PRKCD;DYRK1A;MAPK8IP3;HIC1;ERN1;RINT1;SFRP4;DDX39B;UBE2V2;CHMP4B;ULK1;WDFY3;SQSTM1;ATF4;RTEL1;DDX5;TWIST1;STK3;BAG5;UBR5;DVL3;PMAIP1;RIPK1;MAP2K7;SKIL;MCL1;LYN;TGFB2;PNPT1;FZD5;GADD45B;GADD45A;FZD4;NONO;HMGA1;EIF2AK2;GADD45G;CDK9;BMP2;COPS5;CXCL12;STK24;SNAI1;UBE2N;MDM2;CREBRF;MAP3K10;SERINC3;MAP3…
regulation of mRNA metabolic process (GO:1903311)	45/76	0.00000000000878761970658540810992033425917682926999108250498693450936116278171539306640625	0.00000000450543202331051301156624786892028466933624031298677437007427215576171875	0.000000762230758445637864237636079078885842363888514228165149688720703125	0.00022812362642373007850550570285719231833354569971561431884765625	-2.1753400544745305	55.37910498647234	BTG2;DDX5;RBM25;SFSWAP;SRSF1;ZC3HAV1;SUPT6H;TOB1;CDC73;ZFP36L2;IWS1;PTBP1;ZFP36;RBM15B;CCNB1;PABPN1;U2AF2;DHX34;TRA2B;LEO1;SAP18;SRSF10;RBM5;RBM11;BARD1;SRPK2;CDK11A;MBNL1;PNPT1;NCBP1;WTAP;GTPBP1;JMJD6;SRPK1;SNW1;THRAP3;CNOT1;HNRNPA2B1;AGO2;ACIN1;SRSF4;SRSF6;NSRP1;SRSF7;SRSF9
gene expression (GO:0010467)	226/672	0.0000000000441604892421820144718546248836636182455439580962774925865232944488525390625	0.0000000142867028038709839535525434012046275267238115702639333903789520263671875	0.000000114482837996803193235468491632811360858568150433711707592010498046875	0.00006425031274687255139661801184303158152033574879169464111328125	-2.3050524618070227	54.95980527092657	EIF4A2;EIF4A1;RPL3;MAML2;MAML1;SERPINE1;EIF4A3;PPP2R2A;PHAX;RPL6;CCAR1;PSMD9;TRIM28;MYC;PSMD2;PSMD3;RPL36;PSMD1;JUNB;EARS2;RNF111;NUP214;MED1;PRKCD;PRKCA;DICER1;MED4;CDC40;MED6;SRRM1;KARS;XRN1;PPA1;PSME3;SLBP;SET;AARS2;DHX9;CSTF3;CREBBP;RPL41;UPF3B;NR1D2;NR1D1;HARS2;HNRNPL;HNRNPM;SNW1;EIF5;HNRNPK;AGO3;AGO2;HNRNPC;DCP1A;FARSB;SUGP1;RPLP0;SRP54;SMG7;MED15;SMG8;XPO1;MED13;PCF11;MED10;XPO5;NELFA;TEAD…
nuclear export (GO:0051168)	57/110	0.00000000002940001295172997649670291236338563745089658141296240501105785369873046875	0.000000010607104672799150473711104624048584543771767130238004028797149658203125	0.0000007756499296023326406494878375308399398591063800267875194549560546875	0.00022812362642373007850550570285719231833354569971561431884765625	-2.1880156239971567	53.05943577263245	GSK3B;ZC3H3;ADAR;PHAX;SMG7;DUSP16;GLE1;HHEX;XPO1;XPO6;XPO5;CHP1;AGFG1;UPF2;NUP214;UPF1;NCBP1;NUP133;STRADA;THOC2;CDC40;SRRM1;LSG1;DDX39B;NEMF;ZC3H11A;SARNP;SRSF2;SRSF3;SRSF4;SRSF5;SRSF6;SRSF7;SRSF9;FYTTD1;SLBP;SRSF1;NMD3;U2AF1;NUP160;NXF1;PABPN1;U2AF2;TPR;POLR2D;HNRNPA1;RAE1;SRSF10;SRSF11;HSPA9;CHTOP;TGFB1;NUP155;SMURF1;STYX;UPF3B;BUD13
mRNA transport (GO:0051028)	65/134	0.000000000054085804212649257663806723226836386912708132257421311805956065654754638671875	0.000000016069846886946554055043660130287774823187874062568880617618560791015625	0.0000008129529351865256972986713279727410963459988124668598175048828125	0.00022812362642373007850550570285719231833354569971561431884765625	-2.241805716097908	52.9972945142972	AHCTF1;NUP188;FMR1;ZC3H3;EIF4A3;CASC3;SMG7;GLE1;HHEX;XPO1;KHSRP;AGFG1;UPF2;NUP214;UPF1;NCBP1;NUP133;THOC2;SENP2;CDC40;SRRM1;NUP93;DDX19A;DDX39B;ZC3H11A;SARNP;SRSF2;SRSF3;SRSF4;NUP98;SRSF5;SRSF6;SRSF7;SRSF9;FYTTD1;SLBP;NUP205;TNKS;EIF5A2;SRSF1;U2AF1;SUPT6H;NUP160;IWS1;NXF1;PABPN1;U2AF2;TPR;POLR2D;NUP88;HNRNPA1;RAE1;SRSF10;SRSF11;CHTOP;NUP155;MX2;UPF3B;NUP153;LRPPRC;QKI;MCM3AP;MYO1C;BUD13;NUPL1
positive regulation of innate immune response (GO:0045089)	83/190	0.0000000001185046764932392326035167551113547017294092000838645617477595806121826171875	0.00000003073412255892684149571325298404278481001483669388107955455780029296875	0.0000008120448854007677060471109657668886683268283377401530742645263671875	0.00022812362642373007850550570285719231833354569971561431884765625	-2.3067979442196416	52.724332271773264	ATF2;TNFAIP3;UBE2D1;GIMAP5;ELK1;IFIH1;IKBKB;RPS6KA3;TBK1;AP1G1;SIN3A;TRIM5;RPS6KA2;IKBKE;MAP3K7;MB21D1;MAP2K3;ZBP1;MEF2A;DUSP4;MAP2K4;MED1;LAG3;TICAM2;RIPK2;DDX58;PRKCE;PPP2R5D;FOS;IRAK4;TICAM1;EREG;HLA-E;PLSCR1;CREB1;AIM2;TRAF3;TRAF6;MAPKAPK2;IRF7;PELI1;PIK3C3;TLR3;BIRC2;BIRC3;PELI2;NLRC5;BCL10;NOD2;RELA;HSPD1;HSP90B1;MAPK9;MAPK8;IFI16;IRAK2;CCL5;UBC;MAPK1;RIPK1;MAP2K7;JUN;CADM1;CRTAM;RFTN1;MAPK…
response to type I interferon (GO:0034340)	40/66	0.000000000045255839410401055869127702343290603655134862748354862560518085956573486328125	0.0000000142867028038709839535525434012046275267238115702639333903789520263671875	0.00000200700758519690286495683849421478583963107666932046413421630859375	0.000447788919644340134736115732749794915434904396533966064453125	-2.1330884860099917	50.8073721245651	SP100;IFITM1;IFITM2;ADAR;IFI35;IFIT1;USP18;IFIT3;OASL;SOCS3;SOCS1;GBP2;JAK1;IP6K2;PTPN1;EGR1;STAT1;STAT2;MX2;MX1;HLA-C;ISG15;TYK2;HLA-A;HLA-F;PSMB8;HLA-E;ISG20;IFI27;OAS1;OAS2;IRF4;OAS3;IRF1;IRF2;IRF7;IRF8;XAF1;IRF9;TRIM56
response to virus (GO:0009615)	100/250	0.00000000068128210814019331084507943258423735832796097611208097077906131744384765625	0.00000012745021956355986531670581619890558755514575750567018985748291015625	0.000001590065651987091800700913069022135459817945957183837890625	0.000422706400430884212358895180017270831740461289882659912109375	-2.3120283519815352	48.800085633865635	IFITM1;CRCP;IFITM2;IFIT1;CLU;TNF;IFIT3;IFI44L;HERC5;TBK1;STMN1;DHX58;DAG1;TRIM25;PIM2;TRIM22;MB21D1;RSAD2;DICER1;TICAM1;ILF3;SLFN11;DDIT4;TRIM11;ZC3HAV1;SLC1A5;DDX60;BCL2L11;DHX36;PMAIP1;TNFRSF14;APOBEC3F;SIVA1;APOBEC3G;HMGA1;IFI44;EIF2AK2;ISG15;ISG20;BST2;FOSL1;CXCL12;BCL2;CYP1A1;CCDC130;LSM14A;APOBEC3A;CREBZF;CD40;CXCL9;DDX3X;HSPB1;ADAR;OASL;IFIH1;IKBKB;TRIM5;ITGAV;DDX58;DNAJC3;PLSCR1;OAS1;OAS2…
cellular response to type I interferon (GO:0071357)	39/65	0.0000000001216951992038283193434280631003529919709205131539420108310878276824951171875	0.00000003073412255892684149571325298404278481001483669388107955455780029296875	0.00000320819697814747043881802683606974113672549719922244548797607421875	0.00060823805557409424925319196830741930170916020870208740234375	-2.116618343671091	48.32134178829748	SP100;IFITM1;IFITM2;ADAR;IFI35;IFIT1;USP18;IFIT3;OASL;SOCS3;SOCS1;GBP2;JAK1;IP6K2;PTPN1;EGR1;STAT1;STAT2;MX2;MX1;HLA-C;ISG15;TYK2;HLA-A;HLA-F;PSMB8;HLA-E;ISG20;IFI27;OAS1;OAS2;IRF4;OAS3;IRF1;IRF2;IRF7;IRF8;XAF1;IRF9
type I interferon signaling pathway (GO:0060337)	39/65	0.0000000001216951992038283193434280631003529919709205131539420108310878276824951171875	0.00000003073412255892684149571325298404278481001483669388107955455780029296875	0.00000320819697814747043881802683606974113672549719922244548797607421875	0.00060823805557409424925319196830741930170916020870208740234375	-2.113790166606618	48.256775915579404	SP100;IFITM1;IFITM2;ADAR;IFI35;IFIT1;USP18;IFIT3;OASL;SOCS3;SOCS1;GBP2;JAK1;IP6K2;PTPN1;EGR1;STAT1;STAT2;MX2;MX1;HLA-C;ISG15;TYK2;HLA-A;HLA-F;PSMB8;HLA-E;ISG20;IFI27;OAS1;OAS2;IRF4;OAS3;IRF1;IRF2;IRF7;IRF8;XAF1;IRF9
negative regulation of protein modification process (GO:0031400)	145/407	0.00000000205458849259554359011931636458565819669530583269079215824604034423828125	0.000000305155792483748982706526393926527163102946360595524311065673828125	0.000001902398404132736120267731759481133479994241497479379177093505859375	0.000447788919644340134736115732749794915434904396533966064453125	-2.392115031366337	47.849932086568415	RB1;ERRFI1;KDM1A;UBE2D1;CDC20;ZFYVE28;RABGEF1;PSMD9;RGS2;RGS3;UBASH3B;PSMD2;CHORDC1;PSMD3;CDC27;CDK5RAP1;PSMD1;ENPP1;CHP1;TRIM21;SOX4;ZGPAT;PRKCD;PAQR3;TINF2;TSC2;PRKCA;GTPBP4;PSME3;DDIT4;ANAPC1;DNMT1;PSMD12;SET;PSMD11;PRKRIP1;PSEN2;TWIST1;PSEN1;SUPT6H;PGS1;SOCS3;CCNB1;BAG5;SOCS1;PRKAR2B;BAG1;UBC;UBR5;INPP5K;N4BP1;ATG5;SNX6;LYN;HEXIM1;MGEA5;JUN;TGFB1;SMAD3;GADD45B;UBE2B;GADD45A;ISG15;GADD45G;PARP…
intracellular receptor signaling pathway (GO:0030522)	80/186	0.00000000063026152851971288064356897012300955107644284680645796470344066619873046875	0.00000012244042232896422263711540094621721408429948496632277965545654296875	0.00000203903091503065189766977054197649721345442230813205242156982421875	0.000447788919644340134736115732749794915434904396533966064453125	-2.236349608566272	47.376812090708654	RB1;APP;HSP90AB1;TNFAIP3;RORA;AHR;RORB;NR3C1;IFIH1;IKBKB;PANX1;MED13;KAT5;PDK3;JAK2;MAP3K7;NKX3-1;MED1;NCOA6;RIPK2;DDX58;NCOA3;ARID1A;MED4;SAFB;PIAS2;PIAS1;AIM2;THRAP3;CCNE1;TRAF6;ALDH1A2;CRY2;PPAP2A;IRF7;CRY1;TXNIP;PADI2;PPARG;FKBP4;KMT2E;SP100;KDM3A;RNF34;SRC;PTGER3;NOD2;RNF4;MEFV;RELA;IRAK2;UBC;UBR5;NRIP1;NLRP1;VDR;PTGES3;STAT3;NR1H3;NR1D2;NR1D1;PML;DCBLD2;P2RX7;NR4A2;DNAJA1;NFKBIA;NR4A1;CYLD;…
regulation of cysteine-type endopeptidase activity (GO:2000116)	83/197	0.0000000010227264460273622781548202428036041522485533050712547264993190765380859375	0.00000017219304262947357262000976085847270269368891604244709014892578125	0.0000025045525040129479519787104868644433963709161616861820220947265625	0.000527103945740391610814967737752567700226791203022003173828125	-2.2862617064658997	47.32743213420603	YWHAE;MTCH1;TNFAIP8;HIP1;CDKN1B;DDX3X;TRADD;PDCD6;TNF;CYR61;SH3RF1;CTGF;BBC3;HERPUD1;CASP9;RPS6KA3;CASP7;CASP3;MYC;TNFSF10;JAK2;TBC1D10A;NKX3-1;USP47;GPX1;CSNK2A1;APAF1;MKL1;SLC11A2;WNT9A;F3;SIRT1;SENP1;POR;AIM2;IFI27;LCK;PPARG;RAF1;CRYAB;BIRC2;BIRC3;RNF34;SRC;DIABLO;XIAP;BCL10;MEFV;THBS1;HSPD1;BCL2L13;MAPK9;BCL2L11;DNAJB6;IFI16;PERP;PMAIP1;RIPK1;NLRP1;FNIP1;RFFL;NGFR;EGLN3;SMAD3;TNFSF14;TNFSF15;…
MyD88-independent toll-like receptor signaling pathway (GO:0002756)	44/79	0.000000000245015272010633001522234355001286960906714540442408178932964801788330078125	0.00000005625327904207759957507501802180527317176483848015777766704559326171875	0.00000337174134945053238958455159302030068602107348851859569549560546875	0.00060823805557409424925319196830741930170916020870208740234375	-2.1202378412271243	46.920228569029334	ATF2;UBE2D1;NOD2;ELK1;RELA;IKBKB;RPS6KA3;MAPK9;MAPK8;TBK1;IRAK2;RPS6KA2;UBC;MAPK1;RIPK1;MAP2K7;IKBKE;MAP3K7;MAP2K3;MEF2A;DUSP4;MAP2K4;JUN;TICAM2;RIPK2;PRKCE;PPP2R5D;FOS;MAPK14;TICAM1;NFKB1;NFKB2;NFKBIA;CREB1;TRAF3;TRAF6;TNIP3;MAPKAPK2;IRF7;TAB3;TLR3;BIRC2;NFKBIB;BIRC3
regulation of mRNA processing (GO:0050684)	40/69	0.000000000308102410170488163270776445736205163827836628342993208207190036773681640625	0.0000000648427197404639934158067219628629462846447495394386351108551025390625	0.00000450515018767598429314490127151060505639179609715938568115234375	0.000669279811704452838594381347547823679633438587188720703125	-2.1159416022748343	46.3403671417336	BTG2;DDX5;RBM25;SFSWAP;SRSF1;SUPT6H;TOB1;CDC73;IWS1;PTBP1;ZFP36;RBM15B;CCNB1;PABPN1;U2AF2;TRA2B;LEO1;SAP18;SRSF10;RBM5;RBM11;BARD1;SRPK2;CDK11A;MBNL1;NCBP1;WTAP;JMJD6;SRPK1;SNW1;THRAP3;CNOT1;HNRNPA2B1;AGO2;ACIN1;SRSF4;SRSF6;NSRP1;SRSF7;SRSF9
chromatin modification (GO:0016568)	164/475	0.0000000025692667794448218991589213467709174043562825318076647818088531494140625	0.0000003415096448151525042853464929348827894273199490271508693695068359375	0.00000188724952528429378329779229905849291526465094648301601409912109375	0.000447788919644340134736115732749794915434904396533966064453125	-2.3125626861892132	45.74166961728411	RB1;ATF2;KDM1A;KDM1B;TRRAP;EHMT1;JMJD1C;ARID4A;PRDM2;ARID4B;JADE2;NR3C1;SUV420H1;KAT5;MYC;SAP130;EP300;EPC1;PIM3;EPC2;KAT7;ARID2;MAP3K7;TSPYL2;SMARCC1;KDM2A;KDM2B;PRKCA;JMJD6;KAT6A;PADI2;BCORL1;ASF1B;KMT2E;DNMT1;SRCAP;KMT2A;KMT2C;KMT2B;BAZ2A;UBR2;RTF1;SUPT6H;PHF21A;TAF5L;EP400;WBSCR22;BANP;BPTF;CBX8;MGEA5;DR1;CREBBP;CBX6;CBX4;UBE2B;BRPF3;SS18L1;SETD1B;SETDB2;SMARCA5;HMGA1;SMARCA2;MRGBP;NASP;YEATS…
regulation of viral process (GO:0050792)	68/152	0.000000001625821431753729643176387237540718444517295893092523328959941864013671875	0.000000264904001670583495145656904856679147997056134045124053955078125	0.0000041385026841186645007379489580312537100326153449714183807373046875	0.000655710585777677878137337241781779084703885018825531005859375	-2.253798008282493	45.61067972113644	IFITM1;IFITM2;CCNT1;ADAR;RSF1;IFIT1;TNF;OASL;TRIM28;TRIM5;TRIM25;EP300;TRIM26;NELFA;TRIM21;SUPT16H;NCBP1;RSAD2;DICER1;GTF2F2;ILF3;PLSCR1;MDFIC;OAS1;OAS3;CHMP4B;TRIM14;PPID;TRIM11;TRIM56;SP100;DDX5;CTDP1;VPS4B;YTHDC2;ZC3HAV1;POLR2A;IFI16;POLR2B;CCL5;POLR2D;INPP5K;SRPK2;JUN;APOBEC3F;APOBEC3G;MX1;TAF11;EIF2AK2;ISG15;GTF2H1;PML;SRPK1;ISG20;PARP10;PM20D1;CDK9;BST2;REST;CDK7;SNW1;TNIP1;BCL2;PTX3;TRIM38…
mRNA export from nucleus (GO:0006406)	40/69	0.000000000308102410170488163270776445736205163827836628342993208207190036773681640625	0.0000000648427197404639934158067219628629462846447495394386351108551025390625	0.00000450515018767598429314490127151060505639179609715938568115234375	0.000669279811704452838594381347547823679633438587188720703125	-2.070484808939964	45.34483659875494	FYTTD1;SLBP;ZC3H3;SRSF1;U2AF1;SMG7;NUP160;GLE1;NXF1;HHEX;PABPN1;U2AF2;TPR;POLR2D;RAE1;SRSF10;SRSF11;AGFG1;UPF2;NUP214;UPF1;CHTOP;NCBP1;NUP133;NUP155;UPF3B;THOC2;CDC40;SRRM1;DDX39B;ZC3H11A;SARNP;SRSF2;SRSF3;BUD13;SRSF4;SRSF5;SRSF6;SRSF7;SRSF9
negative regulation of cell cycle (GO:0045786)	150/430	0.0000000056084995828821640296468870284622709743160839934716932475566864013671875	0.0000006295229198475068512996202958753588774243326042778789997100830078125	0.00000327811698004598433840218497936636055101189413107931613922119140625	0.00060823805557409424925319196830741930170916020870208740234375	-2.3662481938468933	44.95630827925273	RB1;ATF2;CCNK;TRRAP;GMNN;UBE2D1;ETS1;CDC20;NPPC;PSMD9;STK11;CCND1;CHEK2;SESN1;MYC;PSMD2;RPS6KA2;PSMD3;CDC27;CDK5RAP1;ZNF207;PSMD1;NBN;SOX4;IER3;TSPYL2;GAS2L3;CSNK2A1;CSNK2A2;HUS1;TSC2;CGRRF1;RUNX3;PRKAB1;UHMK1;ERN1;TOM1L2;SLFN11;DDX39B;DDIT3;PSME3;ANAPC1;MAD1L1;KMT2E;MACF1;KHDRBS1;PSMD12;PSMD11;CUL5;CUL3;AK1;CUL2;CUL1;XPC;GIGYF2;CCNB1;TPR;UBC;TP53BP2;E4F1;SKIL;ZNF268;BARD1;HEXIM1;NGFR;PLK3;ZBTB17…
nuclear import (GO:0051170)	42/75	0.00000000049614838287467607960975644879248781793368294756874092854559421539306640625	0.000000100241819275999555227752769483162698094247389235533773899078369140625	0.000005037471820556135046302592694900113201583735644817352294921875	0.00070678528237858441289620525793679917114786803722381591796875	-2.075534429764258	44.46655280679781	RERE;IPO13;IPO11;PPP1R10;ADAR;CBLB;PIK3R1;IPO7;TOB1;PPP3CA;FGF9;TGS1;TPR;LMNA;DAG1;MAPK1;KPNA4;HES1;KPNA5;KPNA2;HNRNPA1;JAK2;JAK3;KPNA3;TNPO3;KPNA1;NUP214;TCF7L2;TGFB2;NOP58;JUN;TGFB1;NUP155;STAT3;TSC2;NUP153;PML;MCM3AP;CRY2;TXNIP;PHIP;KPNB1
negative regulation of viral genome replication (GO:0045071)	27/40	0.00000000209304206417275159831141849334050497599690743300016038119792938232421875	0.000000305155792483748982706526393926527163102946360595524311065673828125	0.00002269256083154347339498647928568431098028668202459812164306640625	0.0017909394493769701696417318004250773810781538486480712890625	-2.2206178832843335	44.37826517692554	IFITM1;IFITM2;ADAR;ZC3HAV1;IFIT1;TNF;OASL;IFI16;CCL5;INPP5K;SRPK2;APOBEC3F;RSAD2;APOBEC3G;MX1;EIF2AK2;ISG15;SRPK1;ISG20;PARP10;BST2;ILF3;PLSCR1;TNIP1;OAS1;OAS3;APOBEC3A
modification-dependent macromolecule catabolic process (GO:0043632)	132/368	0.0000000066449916813548774467521293202350307627312986369361169636249542236328125	0.0000007141245315430528500775272764122814095344438101164996623992919921875	0.0000041339247974947227075629384296373558527193381451070308685302734375	0.000655710585777677878137337241781779084703885018825531005859375	-2.350097581259844	44.250933028929175	UBE2D1;UBE2L6;FBXO21;FBXO22;CDC20;PSMD9;RNF115;NUB1;PTTG1;KAT5;PSMD2;PSMD3;CDC27;LONP1;PSMD1;FBXO6;FBXO8;RNF111;USP8;USP7;FBXO2;UBE4A;YOD1;TRPC4AP;FBXO11;CD2AP;CDC34;DDIT3;PSME3;KCTD13;RBCK1;SQSTM1;ANAPC1;PSMD12;PSMD11;USP53;CUL5;UBA7;UBA6;CUL3;CUL2;CUL1;UBR2;UBR1;HSP90B1;CCNB1;RNF216;UBC;UBR5;UBE2H;PNPT1;HSPA5;UBE2B;SMURF1;RHBDD1;SIAH2;SIAH1;ISG15;KLHL20;FBXO31;CYLD;RNF103;NPLOC4;UBE2S;CDK2;UBE2…
TRIF-dependent toll-like receptor signaling pathway (GO:0035666)	42/76	0.00000000086513071704748374339099361958406626815776263583757099695503711700439453125	0.0000001506819052347186514530306793158143108257718267850577831268310546875	0.0000064470814615397031916896840308961458276826306246221065521240234375	0.000794248986883830192760880262170530841103754937648773193359375	-2.1007084771929665	43.83787965672933	ATF2;UBE2D1;NOD2;ELK1;RELA;IKBKB;RPS6KA3;MAPK9;MAPK8;TBK1;IRAK2;RPS6KA2;UBC;MAPK1;RIPK1;MAP2K7;IKBKE;MAP3K7;MAP2K3;MEF2A;DUSP4;MAP2K4;JUN;TICAM2;RIPK2;PPP2R5D;FOS;MAPK14;TICAM1;NFKB1;NFKB2;NFKBIA;CREB1;TRAF3;TRAF6;MAPKAPK2;IRF7;TAB3;TLR3;BIRC2;NFKBIB;BIRC3
cellular response to cytokine stimulus (GO:0071345)	161/471	0.000000007935463405786201242502015339684573458356453556916676461696624755859375	0.0000008350422013047105026443787945122920746143790893256664276123046875	0.0000037289480520965543678389188253508024217808269895613193511962890625	0.00064947988314274806599668554696336286724545061588287353515625	-2.344420534887113	43.727953838735786	EIF4A2;EIF4A1;IFITM1;IFITM2;RPL3;NUP188;EIF4A3;UBE2L6;MT1X;IFI35;IL1RAP;IFIT1;TNF;IFIT3;HERC5;KPNA4;KPNA5;KPNA2;TNFRSF4;KPNA3;KPNA1;NUP214;IL15RA;IL4R;DAPK1;IL1R1;ACSL1;PRKCD;SLC11A2;HLA-C;HLA-A;HLA-F;TUBA4A;EREG;PIAS1;HLA-E;NUP93;IFI27;CDIP1;NUP98;IL6ST;KPNB1;NUP205;UBA7;TCF7;EBI3;CSF2RB;ADIPOR2;NUP160;SOCS3;SOCS1;IRAK2;TPR;UBC;INPP5K;TNFRSF14;NUP88;RIPK1;ZNF268;ZC3H15;IP6K2;TNFSF18;EGR1;PNPT1;H…
RNA export from nucleus (GO:0006405)	42/76	0.00000000086513071704748374339099361958406626815776263583757099695503711700439453125	0.0000001506819052347186514530306793158143108257718267850577831268310546875	0.0000064470814615397031916896840308961458276826306246221065521240234375	0.000794248986883830192760880262170530841103754937648773193359375	-2.0813387018439693	43.43366846324576	FYTTD1;SLBP;ZC3H3;SRSF1;U2AF1;PHAX;SMG7;NUP160;GLE1;NXF1;HHEX;PABPN1;U2AF2;TPR;POLR2D;HNRNPA1;RAE1;SRSF10;SRSF11;AGFG1;UPF2;NUP214;UPF1;CHTOP;NCBP1;NUP133;NUP155;UPF3B;THOC2;CDC40;SRRM1;DDX39B;ZC3H11A;SARNP;SRSF2;SRSF3;BUD13;SRSF4;SRSF5;SRSF6;SRSF7;SRSF9
proteolysis involved in cellular protein catabolic process (GO:0051603)	138/391	0.0000000098671181397747179068411695220496004932186906444258056581020355224609375	0.0000009967762744800419925927936759535441524349153041839599609375	0.000004959256230404152389064191541745429958609747700393199920654296875	0.00070678528237858441289620525793679917114786803722381591796875	-2.351086607438051	43.340066903160974	UBE2D1;UBE2L6;FBXO21;FBXO22;CDC20;PSMD9;RNF115;NUB1;PTTG1;KAT5;PSMD2;PSMD3;CDC27;LONP1;PSMD1;FBXO6;FBXO8;RNF111;USP8;USP7;FBXO2;UBE4A;YOD1;TRPC4AP;FBXO11;CLPX;RNF41;CD2AP;CDC34;DDIT3;PSME3;KCTD13;RBCK1;SQSTM1;ANAPC1;PSMD12;PSMD11;USP53;CUL5;UBA7;UBA6;CUL3;CUL2;CUL1;UBR2;UBR1;HSP90B1;CCNB1;RNF216;UBC;UBR5;PMAIP1;SOCS6;UBE2H;HSPA5;UBE2B;SMURF1;RHBDD1;SIAH2;SIAH1;ISG15;NR1D1;KLHL20;FBXO31;CYLD;RNF10…
RNA splicing, via transesterification reactions (GO:0000375)	78/184	0.00000000230112670771843891832760667435879564646228345736744813621044158935546875	0.0000003141348919104279918093798606992805844129179604351520538330078125	0.0000041541751623214594578837981220242880908699589781463146209716796875	0.000655710585777677878137337241781779084703885018825531005859375	-2.142702625639572	42.61807016103965	EIF4A3;GPATCH1;CCAR1;PTBP1;SYNCRIP;PNN;SNRNP70;PCF11;KHSRP;RBM5;SRRM2;RBM17;MBNL1;NCBP1;SCAF11;TFIP11;PRPF4B;SMC1A;GTF2F2;CDC40;SRRM1;SFPQ;DDX39B;HNRNPH1;PRPF3;SRSF2;SRSF3;SRSF4;HNRNPH3;SRSF5;SRSF6;CACTIN;SRSF7;SKIV2L2;SF1;RBM22;SRSF9;SF3B4;ZCCHC8;DDX5;SF3B3;DHX8;DHX9;CSTF3;WBP4;SRSF1;U2AF1;POLR2A;PABPN1;POLR2B;U2AF2;TRA2B;TRA2A;POLR2D;RALY;HNRNPA1;SF3B1;SMNDC1;SRSF10;SRSF11;SF3A3;ZRSR2;PPIL1;CPS…
regulation of apoptotic signaling pathway (GO:2001233)	127/356	0.0000000184897154600856791248789730459922697747288111713714897632598876953125	0.00000158290767438801288638440707690069331192717072553932666778564453125	0.00000773712873880321493958757417264138211976387538015842437744140625	0.000881749522341063012020878630892184446565806865692138671875	-2.390743953157847	42.56970918944732	ACAA2;KDM1A;PGAP2;SERPINE1;CLU;TNF;TNFSF10;MAP3K7;IER3;ACVR1;PIAS4;FBXO18;DAPK1;UNC5B;PRKCD;ACSL5;RUNX3;PSME3;MADD;PPIF;MAL;PHIP;RBCK1;RAF1;PSEN2;BCL10;PSEN1;DEDD2;STK3;SLC9A3R1;BCL2L11;BAG5;HMOX1;PMAIP1;RIPK1;SKIL;MCL1;NGFR;MOAP1;TGFB2;SMAD3;SIVA1;SIAH2;NONO;SIAH1;TNFRSF10B;CYLD;GCLC;CXCL12;BCL2;SNAI1;SERINC3;NFE2L2;FGFR1;RAD9A;YWHAE;GSK3B;GSK3A;DDX3X;FAF1;TRADD;HMGB2;PTEN;HSPB1;TNFAIP3;SH3RF1;B…
modification-dependent protein catabolic process (GO:0019941)	130/364	0.0000000116640113409348868706374391878387297705188530017039738595485687255859375	0.000001102556206056232607440477887228436060240710503421723842620849609375	0.000005800729006586837743753536089652556029250263236463069915771484375	0.000791877897628922113905380886222928893403150141239166259765625	-2.3292881215495114	42.54854170509186	UBE2D1;UBE2L6;FBXO21;FBXO22;CDC20;PSMD9;RNF115;NUB1;PTTG1;KAT5;PSMD2;PSMD3;CDC27;LONP1;PSMD1;FBXO6;FBXO8;RNF111;USP8;USP7;FBXO2;UBE4A;YOD1;TRPC4AP;FBXO11;CD2AP;CDC34;DDIT3;PSME3;KCTD13;RBCK1;SQSTM1;ANAPC1;PSMD12;PSMD11;USP53;CUL5;UBA7;UBA6;CUL3;CUL2;CUL1;UBR2;UBR1;HSP90B1;CCNB1;RNF216;UBC;UBR5;UBE2H;HSPA5;UBE2B;SMURF1;RHBDD1;SIAH2;SIAH1;ISG15;KLHL20;FBXO31;CYLD;RNF103;NPLOC4;UBE2S;CDK2;UBE2N;UBA1…
toll-like receptor 3 signaling pathway (GO:0034138)	43/80	0.0000000017500337003941310323017925144992341934813140369442407973110675811767578125	0.0000002762318818965860951658336693015360907565991510637104511260986328125	0.00000850011154034728444082134879433709784279926680028438568115234375	0.0009333492041368289526825918756003375165164470672607421875	-2.1052444641040946	42.44937210073547	ATF2;UBE2D1;NOD2;ELK1;RELA;IKBKB;RPS6KA3;MAPK9;MAPK8;TBK1;IRAK2;RPS6KA2;UBC;MAPK1;RIPK1;MAP2K7;IKBKE;MAP3K7;MAP2K3;MEF2A;DUSP4;MAP2K4;JUN;TICAM2;RIPK2;RFTN1;PPP2R5D;FOS;MAPK14;TICAM1;NFKB1;NFKB2;NFKBIA;CREB1;TRAF3;TRAF6;MAPKAPK2;IRF7;TAB3;TLR3;BIRC2;NFKBIB;BIRC3
activation of innate immune response (GO:0002218)	67/151	0.000000003240802204804406543554110359185889411737235832333681173622608184814453125	0.000000419725434268386115701306333936049242083754506893455982208251953125	0.0000060078463742474803453881559978100312946480698883533477783203125	0.000794248986883830192760880262170530841103754937648773193359375	-2.169640369742145	42.4109256751919	ATF2;TNFAIP3;UBE2D1;ELK1;IFIH1;IKBKB;RPS6KA3;TBK1;SIN3A;TRIM5;RPS6KA2;IKBKE;MAP3K7;MB21D1;MAP2K3;MEF2A;DUSP4;MAP2K4;TICAM2;RIPK2;DDX58;PRKCE;PPP2R5D;FOS;IRAK4;TICAM1;CREB1;AIM2;TRAF3;TRAF6;MAPKAPK2;IRF7;PELI1;PIK3C3;TLR3;BIRC2;BIRC3;PELI2;BCL10;NOD2;RELA;HSPD1;HSP90B1;MAPK9;MAPK8;IFI16;IRAK2;UBC;MAPK1;RIPK1;MAP2K7;JUN;RFTN1;MAPK14;NFKB1;NFKB2;NFKBIA;CYLD;ITCH;TNIP1;TNIP3;OTULIN;UBE2N;TAB3;PIK3AP1…
toll-like receptor 4 signaling pathway (GO:0034142)	49/97	0.000000002174937344964356373488054380120615416416285370360128581523895263671875	0.000000305155792483748982706526393926527163102946360595524311065673828125	0.000007627067211910595952053908141987648150461609475314617156982421875	0.000881749522341063012020878630892184446565806865692138671875	-2.0985348220515307	41.85793372837282	ATF2;UBE2D1;ELK1;IKBKB;RPS6KA3;TBK1;RPS6KA2;IKBKE;MAP3K7;MAP2K3;MEF2A;DUSP4;MAP2K4;TICAM2;RIPK2;PRKCE;PPP2R5D;FOS;IRAK4;TICAM1;CREB1;TRAF3;TRAF6;MAPKAPK2;IRF7;PELI1;TLR3;BIRC2;BIRC3;PELI2;NOD2;RELA;MAPK9;MAPK8;IRAK2;UBC;MAPK1;RIPK1;MAP2K7;JUN;MAPK14;NFKB1;NFKB2;NFKBIA;TNIP3;UBE2N;TAB3;PIK3AP1;NFKBIB
nucleobase-containing compound transport (GO:0015931)	76/180	0.00000000454828266201578475934165566967048999202916093054227530956268310546875	0.000000534264551763761097631644236827241911669261753559112548828125	0.0000061395049586562529939288458680213267371073015965521335601806640625	0.000794248986883830192760880262170530841103754937648773193359375	-2.167200660578783	41.62870880699055	AHCTF1;NUP188;FMR1;ZC3H3;EIF4A3;PHAX;CASC3;SMG7;GLE1;HHEX;XPO1;KHSRP;AGFG1;UPF2;NUP214;UPF1;NCBP1;NUP133;THOC2;SENP2;CKAP5;CDC40;SRRM1;NUP93;DDX19A;TST;DDX39B;SLC25A19;ZC3H11A;SARNP;SRSF2;SRSF3;SRSF4;NUP98;SRSF5;SLC29A1;SRSF6;SRSF7;SIDT2;SRSF9;FYTTD1;SLBP;NUP205;TNKS;EIF5A2;SRSF1;U2AF1;SUPT6H;NUP160;IWS1;SLC25A26;NXF1;ATXN2;PABPN1;U2AF2;TPR;POLR2D;NUP88;HNRNPA1;RAE1;SRSF10;SRSF11;CHTOP;PNPT1;NUP1…
negative regulation of viral process (GO:0048525)	41/75	0.0000000021241317772745662889730792230284783794758141084457747638225555419921875	0.000000305155792483748982706526393926527163102946360595524311065673828125	0.000010057746091124005494176797681493695790777564980089664459228515625	0.00105836823971390309347129221606564897228963673114776611328125	-2.0517224142358863	40.97269696628129	SP100;IFITM1;IFITM2;ADAR;ZC3HAV1;IFIT1;TNF;OASL;TRIM28;IFI16;TRIM5;CCL5;TRIM25;INPP5K;TRIM26;TRIM21;SRPK2;JUN;APOBEC3F;RSAD2;APOBEC3G;MX1;EIF2AK2;ISG15;PML;SRPK1;ISG20;PARP10;BST2;REST;ILF3;PLSCR1;TNIP1;OAS1;OAS3;TRIM14;PTX3;TARDBP;TRIM11;APOBEC3A;TRIM56
regulation of type I interferon production (GO:0032479)	52/108	0.00000000610748710932543764165127632881531483111103852934320457279682159423828125	0.0000006706286388957126716318414560991101325271301902830600738525390625	0.00001152086624436429620858823863471798176760785281658172607421875	0.0010935430722926208803313929962541806162334978580474853515625	-2.1585991107391576	40.827204844756594	OTUD5;DDX3X;TNFAIP3;UBE2L6;IFIH1;HERC5;IKBKB;TBK1;DHX58;TRIM25;EP300;IKBKE;TRIM21;MB21D1;ZBP1;RIPK2;DDX58;TICAM1;PPM1B;TRAF3;IRF1;POLR1C;IRF7;CACTIN;TLR3;TRIM56;UBA7;DHX9;NLRC5;ZC3HAV1;RELA;HSPD1;RNF216;IFI16;DHX36;UBC;RIPK1;ATG5;CREBBP;TREX1;ISG15;NFKB1;NFKB2;NFKBIA;CYLD;ITCH;POLR3C;POLR3D;POLR3F;POLR3H;TRIM38;NFKBIB
RNA 3'-end processing (GO:0031123)	50/101	0.000000003633762217895341539509714568465838235855613902458571828901767730712890625	0.00000045885332406473427805821958640197788525938449311070144176483154296875	0.00000945947997048751044383944897031568643797072581946849822998046875	0.0010165921985304769703528648960855207405984401702880859375	-2.092031577799798	40.65444400650324	EIF4A2;EIF4A1;APP;ZCCHC11;ZC3H3;EIF4A3;CDC73;ZFP36;PCF11;PAPOLG;MTPAP;NCBP1;SSU72;PAPD4;TRNT1;CDC40;SRRM1;SUPV3L1;SRSF2;SRSF3;SRSF4;SRSF5;SRSF6;SRSF7;SRSF9;SLBP;ZNF473;ZCCHC6;CSTF3;SRSF1;PARN;U2AF1;PABPN1;U2AF2;ERI1;LEO1;SYMPK;EIF4B;SRSF11;PAIP1;CPSF7;PNPT1;UPF3B;MLH1;CNOT4;CNOT6;CNOT1;CNOT2;CNOT3;RQCD1
regulation of protein modification by small protein conjugation or removal (GO:1903320)	90/228	0.0000000102311913286196655523902832897464865169467884697951376438140869140625	0.000001013289164722704578904997028965251359977628453634679317474365234375	0.000007855618393456313512668298670860167476348578929901123046875	0.000881749522341063012020878630892184446565806865692138671875	-2.1796536788971554	40.10088652941084	WDR48;UBXN2A;PTEN;TNFAIP3;UBE2D1;FBXO22;CLU;HERPUD1;CDC20;PSMD9;UFL1;RASSF5;PSMD2;SUFU;PSMD3;CDC27;PSMD1;CHP1;TRIM21;RNF111;SOX4;ARRDC4;PIAS4;RIPK2;FBXO2;SPHK1;PRMT3;ARRDC3;COMMD1;TICAM1;GTPBP4;PIAS1;PSMA5;TRAF6;PSME3;TBC1D7;CRY1;PELI1;AHRR;ANAPC1;BIRC2;BIRC3;PSMD12;PSMD11;NXN;CUL1;XIAP;BCL10;NOD2;PSEN1;ADRB2;MAPK9;FZR1;CCNB1;BAG5;RNF139;UBC;UBR5;UBQLN1;PTK2B;DISC1;N4BP1;SASH1;ATG5;EGR1;RWDD3;HSP…
pattern recognition receptor signaling pathway (GO:0002221)	63/142	0.0000000094854516259838823869193674188406151248642572682001627981662750244140625	0.0000009777758400580528939612968974959272827618406154215335845947265625	0.000011255936954602125329451788038337411990141845308244228363037109375	0.0010935430722926208803313929962541806162334978580474853515625	-2.16302200379629	39.95860130619482	ATF2;TNFAIP3;UBE2D1;ELK1;IFIH1;IKBKB;RPS6KA3;TBK1;TRIM5;RPS6KA2;IKBKE;MAP3K7;MAP2K3;MEF2A;DUSP4;MAP2K4;TICAM2;RIPK2;DDX58;PRKCE;PPP2R5D;FOS;IRAK4;TICAM1;CREB1;TRAF3;TRAF6;MAPKAPK2;IRF7;PELI1;PIK3C3;TLR3;BIRC2;BIRC3;PELI2;BCL10;NOD2;RELA;HSPD1;HSP90B1;MAPK9;MAPK8;IRAK2;UBC;MAPK1;RIPK1;MAP2K7;JUN;RFTN1;MAPK14;NFKB1;NFKB2;NFKBIA;CYLD;ITCH;TNIP1;TNIP3;OTULIN;UBE2N;TAB3;PIK3AP1;LSM14A;NFKBIB
regulation of protein serine/threonine kinase activity (GO:0071900)	144/416	0.000000019743465491911931859291611467653593248172683161101303994655609130859375	0.000001662070736660786154342936589423107562879522447474300861358642578125	0.0000071148599443956819324296793338735511724735260941088199615478515625	0.00085564660902720458997283703439507007715292274951934814453125	-2.2515552305961077	39.94358781855741	IL1RN;CCNK;CCNT2;CCNT1;TNF;HERC5;RGS2;RGS3;CCND1;SESN2;CHORDC1;CDK5RAP1;PIM1;CCNL2;MAP3K7;MAP2K3;EPHA4;MAP2K4;ACSL1;PRKCD;PAQR3;TSC2;FRS2;PRKCA;MAPK8IP3;GTPBP4;ADAM17;CCNE2;CCNE1;MAPKAPK2;MADD;MAPKAPK5;CEMIP;CHRNA7;PDGFA;TGFA;PSEN1;STK3;PGS1;CCNB2;CCNB1;IRAK2;PRKAR2B;UBC;INPP5K;DVL3;RIPK1;MAP2K7;LYN;HEXIM1;TGFB1;FZD5;GADD45B;TNFSF15;GADD45A;FZD4;INSR;TNFRSF10B;TNFRSF10A;HSPA2;GADD45G;PKIB;BMP2;CD…
positive regulation of defense response (GO:0031349)	102/272	0.00000002633524872925270843922437359087285191350247259833849966526031494140625	0.00000211141811637230855243601949922105376344916294328868389129638671875	0.000011691016809305390794222583028538764438053476624190807342529296875	0.0010935430722926208803313929962541806162334978580474853515625	-2.2782461571238892	39.760766496522876	ATF2;SERPINE1;UBE2D1;GIMAP5;ELK1;TNF;RPS6KA3;TBK1;RPS6KA2;DHX58;MAP3K7;TGM2;MB21D1;MAP2K3;ZBP1;MEF2A;MAP2K4;MED1;LAG3;TICAM2;PRKCE;PRKCA;TICAM1;EREG;HLA-E;MAPKAPK2;ANKRD42;IL6ST;IDO1;BCL10;ZC3HAV1;DDX60;HSP90B1;C3;IRAK2;UBC;RIPK1;MAP2K7;JUN;TGFB1;CADM1;CRTAM;NFKB1;NFKB2;NFKBIA;CYLD;UBE2N;TAB3;LSM14A;NFKBIB;TNFAIP3;IFIH1;IKBKB;AP1G1;SIN3A;TRIM5;CCR7;JAK2;IKBKE;DUSP4;RIPK2;DDX58;IL15;PPP2R5D;FOS;IR…
mRNA 3'-end processing (GO:0031124)	44/85	0.00000000536515973876333705599937006565543218261638003241387195885181427001953125	0.0000006158959509203094784602120458083529541681855334900319576263427734375	0.000013743710712844775726610389854354110639178543351590633392333984375	0.00126217241473779921527575975659374307724647223949432373046875	-2.0497359147550553	39.033817293474605	EIF4A2;SLBP;EIF4A1;APP;ZNF473;CSTF3;ZC3H3;EIF4A3;SRSF1;PARN;U2AF1;CDC73;ZFP36;PABPN1;U2AF2;PCF11;PAPOLG;LEO1;SYMPK;MTPAP;EIF4B;SRSF11;PAIP1;CPSF7;PNPT1;NCBP1;SSU72;UPF3B;MLH1;CDC40;SRRM1;CNOT4;CNOT6;CNOT1;CNOT2;CNOT3;RQCD1;SRSF2;SRSF3;SRSF4;SRSF5;SRSF6;SRSF7;SRSF9
protein import into nucleus (GO:0006606)	39/71	0.0000000043437065180124217759536392100515322933773632030352018773555755615234375	0.0000005223824195828748534410797266236414770901319570839405059814453125	0.00001508233363204520066842319325761678783237584866583347320556640625	0.00128810009576118557859947255650467923260293900966644287109375	-2.022358591358001	38.939579976649995	RERE;IPO13;IPO11;PPP1R10;ADAR;CBLB;PIK3R1;IPO7;TOB1;PPP3CA;FGF9;TPR;LMNA;DAG1;MAPK1;KPNA4;HES1;KPNA5;KPNA2;JAK2;JAK3;KPNA3;TNPO3;KPNA1;NUP214;TCF7L2;TGFB2;NOP58;JUN;TGFB1;NUP155;STAT3;TSC2;PML;MCM3AP;CRY2;TXNIP;PHIP;KPNB1
single-organism nuclear import (GO:1902593)	39/71	0.0000000043437065180124217759536392100515322933773632030352018773555755615234375	0.0000005223824195828748534410797266236414770901319570839405059814453125	0.00001508233363204520066842319325761678783237584866583347320556640625	0.00128810009576118557859947255650467923260293900966644287109375	-2.019468503190192	38.883932664728725	RERE;IPO13;IPO11;PPP1R10;ADAR;CBLB;PIK3R1;IPO7;TOB1;PPP3CA;FGF9;TPR;LMNA;DAG1;MAPK1;KPNA4;HES1;KPNA5;KPNA2;JAK2;JAK3;KPNA3;TNPO3;KPNA1;NUP214;TCF7L2;TGFB2;NOP58;JUN;TGFB1;NUP155;STAT3;TSC2;PML;MCM3AP;CRY2;TXNIP;PHIP;KPNB1
regulation of cysteine-type endopeptidase activity involved in apoptotic process (GO:0043281)	76/186	0.000000025094506552220620699763476368036874131206559468409977853298187255859375	0.0000020443927837946185898450497664402547570716706104576587677001953125	0.00001524843848903191932567073585413908176633412949740886688232421875	0.00128810009576118557859947255650467923260293900966644287109375	-2.2034914030636106	38.562458837272764	YWHAE;MTCH1;TNFAIP8;HIP1;CDKN1B;DDX3X;TRADD;PDCD6;TNF;CYR61;SH3RF1;CTGF;BBC3;HERPUD1;CASP9;RPS6KA3;CASP7;CASP3;MYC;TNFSF10;JAK2;NKX3-1;USP47;GPX1;CSNK2A1;APAF1;MKL1;SLC11A2;WNT9A;F3;SIRT1;SENP1;POR;IFI27;LCK;PPARG;RAF1;CRYAB;RNF34;SRC;DIABLO;XIAP;BCL10;THBS1;HSPD1;BCL2L13;MAPK9;BCL2L11;DNAJB6;PMAIP1;RIPK1;NLRP1;FNIP1;RFFL;NGFR;EGLN3;SMAD3;TNFSF14;TNFSF15;CDKN2A;MGMT;SIAH2;EIF2AK3;TNFRSF10B;HSPE1;…
cytokine-mediated signaling pathway (GO:0019221)	122/342	0.0000000351041917667166339059680690674880576551686317543499171733856201171875	0.00000272786573251824181952809693363359855311500723473727703094482421875	0.0000116245349834734717207364307345329734744154848158359527587890625	0.0010935430722926208803313929962541806162334978580474853515625	-2.233740096597879	38.342026550297696	EIF4A2;EIF4A1;IFITM1;IFITM2;NUP188;EIF4A3;UBE2L6;IFI35;IL1RAP;IFIT1;TNF;IFIT3;HERC5;KPNA4;KPNA5;KPNA2;TNFRSF4;KPNA3;KPNA1;NUP214;IL15RA;IL4R;IL1R1;ACSL1;PRKCD;HLA-C;HLA-A;HLA-F;EREG;PIAS1;HLA-E;NUP93;IFI27;CDIP1;NUP98;IL6ST;KPNB1;NUP205;UBA7;EBI3;CSF2RB;ADIPOR2;NUP160;SOCS3;SOCS1;IRAK2;TPR;UBC;TNFRSF14;NUP88;RIPK1;ZC3H15;IP6K2;TNFSF18;EGR1;NUP155;ISG15;NUP153;ISG20;CXCL11;CXCL12;UBE2N;XAF1;IL7R;E…
mRNA splicing, via spliceosome (GO:0000398)	74/177	0.0000000120056605292205085886437558270224690293304092847392894327640533447265625	0.000001102556206056232607440477887228436060240710503421723842620849609375	0.00001058114821443648792607776509822059551879647187888622283935546875	0.00106890759262237393378836003421383793465793132781982421875	-2.090389968844195	38.124297266049226	EIF4A3;GPATCH1;CCAR1;PTBP1;SYNCRIP;PNN;SNRNP70;PCF11;RBM5;SRRM2;RBM17;MBNL1;NCBP1;TFIP11;PRPF4B;SMC1A;GTF2F2;CDC40;SRRM1;SFPQ;DDX39B;HNRNPH1;PRPF3;SRSF2;SRSF3;SRSF4;HNRNPH3;SRSF5;SRSF6;CACTIN;SRSF7;SKIV2L2;SF1;RBM22;SRSF9;SF3B4;ZCCHC8;DDX5;SF3B3;DHX8;DHX9;CSTF3;WBP4;SRSF1;U2AF1;POLR2A;PABPN1;POLR2B;U2AF2;TRA2B;TRA2A;POLR2D;RALY;HNRNPA1;SF3B1;SRSF10;SRSF11;SF3A3;ZRSR2;PPIL1;CPSF7;FUS;UPF3B;CDC5L;H…
RNA splicing, via transesterification reactions with bulged adenosine as nucleophile (GO:0000377)	74/177	0.0000000120056605292205085886437558270224690293304092847392894327640533447265625	0.000001102556206056232607440477887228436060240710503421723842620849609375	0.00001058114821443648792607776509822059551879647187888622283935546875	0.00106890759262237393378836003421383793465793132781982421875	-2.087984285965171	38.08042269213015	EIF4A3;GPATCH1;CCAR1;PTBP1;SYNCRIP;PNN;SNRNP70;PCF11;RBM5;SRRM2;RBM17;MBNL1;NCBP1;TFIP11;PRPF4B;SMC1A;GTF2F2;CDC40;SRRM1;SFPQ;DDX39B;HNRNPH1;PRPF3;SRSF2;SRSF3;SRSF4;HNRNPH3;SRSF5;SRSF6;CACTIN;SRSF7;SKIV2L2;SF1;RBM22;SRSF9;SF3B4;ZCCHC8;DDX5;SF3B3;DHX8;DHX9;CSTF3;WBP4;SRSF1;U2AF1;POLR2A;PABPN1;POLR2B;U2AF2;TRA2B;TRA2A;POLR2D;RALY;HNRNPA1;SF3B1;SRSF10;SRSF11;SF3A3;ZRSR2;PPIL1;CPSF7;FUS;UPF3B;CDC5L;H…
ubiquitin-dependent protein catabolic process (GO:0006511)	125/355	0.00000005619720504923897091471789015139359779738015276961959898471832275390625	0.00000399791665779867673425305996115497464415966533124446868896484375	0.000014918975294772521329625218633463390460747177712619304656982421875	0.00128810009576118557859947255650467923260293900966644287109375	-2.27988182829803	38.0612564892666	UBE2D1;FBXO21;FBXO22;CDC20;PSMD9;RNF115;NUB1;PTTG1;KAT5;PSMD2;PSMD3;CDC27;PSMD1;FBXO6;FBXO8;RNF111;USP8;USP7;FBXO2;UBE4A;YOD1;TRPC4AP;FBXO11;CD2AP;CDC34;DDIT3;PSME3;KCTD13;RBCK1;SQSTM1;ANAPC1;PSMD12;PSMD11;USP53;CUL5;UBA6;CUL3;CUL2;CUL1;UBR2;UBR1;HSP90B1;CCNB1;RNF216;UBC;UBR5;UBE2H;HSPA5;UBE2B;SMURF1;RHBDD1;SIAH2;SIAH1;KLHL20;FBXO31;CYLD;RNF103;NPLOC4;UBE2S;CDK2;UBE2N;NFE2L2;USP36;USP37;GSK3A;USP…
innate immune response-activating signal transduction (GO:0002758)	63/144	0.000000018295981941348161180227121862772177163236619890085421502590179443359375	0.00000158290767438801288638440707690069331192717072553932666778564453125	0.00001579893713415278004249565901861984684728668071329593658447265625	0.0013082037945017326030505699918649042956531047821044921875	-2.134379459804518	38.02735171734066	ATF2;TNFAIP3;UBE2D1;ELK1;IFIH1;IKBKB;RPS6KA3;TBK1;TRIM5;RPS6KA2;IKBKE;MAP3K7;MAP2K3;MEF2A;DUSP4;MAP2K4;TICAM2;RIPK2;DDX58;PRKCE;PPP2R5D;FOS;IRAK4;TICAM1;CREB1;TRAF3;TRAF6;MAPKAPK2;IRF7;PELI1;PIK3C3;TLR3;BIRC2;BIRC3;PELI2;BCL10;NOD2;RELA;HSPD1;HSP90B1;MAPK9;MAPK8;IRAK2;UBC;MAPK1;RIPK1;MAP2K7;JUN;RFTN1;MAPK14;NFKB1;NFKB2;NFKBIA;CYLD;ITCH;TNIP1;TNIP3;OTULIN;UBE2N;TAB3;PIK3AP1;LSM14A;NFKBIB
regulation of viral genome replication (GO:0045069)	33/57	0.0000000114533965269338336011401501511597356142146963975392282009124755859375	0.000001102556206056232607440477887228436060240710503421723842620849609375	0.00003050051457925456567326326362543653658576658926904201507568359375	0.0021396958213863166535506632470742260920815169811248779296875	-2.0699810187412635	37.849560515901274	IFITM1;DDX5;IFITM2;YTHDC2;ADAR;ZC3HAV1;IFIT1;TNF;OASL;IFI16;CCL5;INPP5K;SRPK2;APOBEC3F;RSAD2;APOBEC3G;MX1;EIF2AK2;ISG15;DICER1;SRPK1;ISG20;PARP10;BST2;ILF3;PLSCR1;TNIP1;OAS1;OAS3;BCL2;TRIM38;PPID;APOBEC3A
defense response to virus (GO:0051607)	64/147	0.000000017800761926741042154734585823382120306490605798899196088314056396484375	0.00000157739734196436852303236687833365436972599127329885959625244140625	0.0000153011296269394463857686783381240047674509696662425994873046875	0.00128810009576118557859947255650467923260293900966644287109375	-2.110796433181335	37.66510342796945	CD40;CXCL9;IFITM1;CRCP;IFITM2;ADAR;IFIT1;IFIT3;IFI44L;OASL;HERC5;TBK1;TRIM5;DHX58;TRIM25;TRIM22;MB21D1;RSAD2;DICER1;TICAM1;DNAJC3;ILF3;PLSCR1;SLFN11;OAS1;OAS2;OAS3;IRF1;DDIT4;TLR3;TRIM11;IRF9;TRIM56;BECN1;NLRC5;ZC3HAV1;SAMHD1;DDX60;RELA;IFNL2;IFNL1;IFI16;PMAIP1;ABCF3;MICA;APOBEC3F;APOBEC3G;STAT1;BNIP3;STAT2;MX2;MX1;EIF2AK2;ISG15;PML;ISG20;BST2;ITCH;POLR3C;POLR3D;BCL2;POLR3F;POLR3H;APOBEC3A
regulation of symbiosis, encompassing mutualism through parasitism (GO:0043903)	72/174	0.00000003129699541880077054997492057818175847927477661869488656520843505859375	0.0000024700175603181669903535104537706246219386230222880840301513671875	0.0000181474080192063605865455955257203868313808925449848175048828125	0.0014549612365874812179578068338514640345238149166107177734375	-2.176580246374279	37.61074888040193	IFITM1;IFITM2;CCNT1;ADAR;RSF1;IFIT1;TNF;OASL;TRIM28;TRIM5;TRIM25;EP300;ITGAV;TRIM26;NELFA;TRIM21;SUPT16H;NCBP1;RSAD2;DICER1;GTF2F2;ILF3;PLSCR1;MDFIC;OAS1;OAS3;CHMP4B;TRIM14;IRF8;PPID;TRIM11;TRIM56;SP100;DDX5;CTDP1;VPS4B;YTHDC2;ZC3HAV1;NOD2;BCL2L11;POLR2A;IFI16;POLR2B;CCL5;POLR2D;INPP5K;SRPK2;JUN;APOBEC3F;APOBEC3G;MX1;TAF11;EIF2AK2;ISG15;GTF2H1;PML;SRPK1;ISG20;PARP10;PM20D1;CDK9;BST2;REST;CDK7;SNW…
negative regulation of intracellular signal transduction (GO:1902532)	122/345	0.000000061533847777488261191671122495028267707084523863159120082855224609375	0.00000431677034894573972783303472677829404346994124352931976318359375	0.00001606836586533539235240042319929898440022952854633331298828125	0.0013090534836420818047553193963494777563028037548065185546875	-2.2596036671053987	37.51773269761787	CRTC3;KDM1A;SERPINE2;PGAP2;PDCD6;WWC2;RORA;CLU;RABGEF1;RGS2;RGS3;MYC;DHX58;DAG1;CHP1;PRKCD;PAQR3;DYRK1A;TSC2;PRKCA;VRK3;SFRP4;CDC34;HGS;DDIT4;KCTD13;PPIF;MAPKAPK5;STAMBP;EPHA2;CUL3;ITPR1;TWIST1;UBR2;RASAL2;UBR1;PGS1;SLC9A3R1;BAG5;SOCS1;PRKCDBP;INPP5K;RIPK1;SCAI;MCL1;LYN;UBE2B;NONO;C9ORF89;NFKBIA;CYLD;DLG1;CXCL12;BCL6;BCL2;SNAI1;MDM2;NFKBID;NFE2L2;GSK3B;GSK3A;DDX3X;FAF1;PLEK;PTEN;OTUD7B;HSPB1;TNFA…
regulation of translation (GO:0006417)	98/264	0.00000008696572778622021844917972487054580454923780052922666072845458984375	0.000006017313576002717370066509572357205115622491575777530670166015625	0.00002376508475898813136338583174023142419173382222652435302734375	0.0018187491381461977531242002470435181749053299427032470703125	-2.2986077005428682	37.370193318703166	EIF4A2;APP;FMR1;EIF4A3;CASC3;TNF;RPS6KA3;RGS2;ZFP36;AKT2;OGFOD1;SOX4;NANOS1;DAPK1;NGDN;CIRBP;AARSD1;LARP4B;UHMK1;ILF3;SARNP;MAPKAPK5;EIF1B;KHDRBS1;EIF5A2;IREB2;GIGYF2;FXR1;ATXN2;TPR;EIF4EBP2;EEFSEC;EIF2B5;EIF2B4;EIF2B2;KLHL25;EIF2AK3;UPF3B;EIF2AK2;PA2G4;PUM1;EEF2;EIF2S1;QKI;SEPSECS;CNOT6;EIF5;AGO3;CNOT1;CNOT2;CAPRIN2;CNOT3;AGO2;ACO1;CPEB2;LSM14A;BTG2;EIF4E3;DDX3X;CELF1;HSPB1;SYNCRIP;ENC1;EIF5B;UP…
response to decreased oxygen levels (GO:0036293)	92/245	0.000000115508612326243872647793206089039674822060987935401499271392822265625	0.0000074799230879468953269080012946634639092735596932470798492431640625	0.00002946662238977708144654389654792936426019878126680850982666015625	0.002096280418179775374698525780559066333808004856109619140625	-2.2852096405896036	36.503757682589836	CDKN1B;ACAA2;CITED2;UBE2D1;ADM;RORA;ABAT;ETS1;BACH1;TNF;CTGF;BBC3;MECP2;NPPC;LONP1;CD38;PDK3;EP300;HIF1AN;PDK1;NKX3-1;EDN1;PRKCE;SLC11A2;TSC2;ATP1B1;SIRT1;PGF;ADAM17;FNDC1;DDIT4;ALDOC;ANGPTL4;RAF1;SLC29A1;CRYAB;BIRC2;BECN1;AHCY;EPAS1;CHRNA7;IREB2;CUL2;PSEN2;ITPR1;PDGFA;ITPR2;TWIST1;NRF1;THBS1;NDRG1;HSP90B1;HSD11B2;SCFD1;CCNB1;STC2;LMNA;UBC;E2F1;UBQLN1;HMOX1;PTK2B;PMAIP1;EGR1;CREBBP;TGFB2;EGLN3;SM…
activation of cysteine-type endopeptidase activity (GO:0097202)	44/88	0.000000021107246689372998151668236088869534672340932957013137638568878173828125	0.000001747749229967590483888627457542686016722655040211975574493408203125	0.000026284937165958600457753291390616823264281265437602996826171875	0.0019524296709596601108460678375422503449954092502593994140625	-2.0638076386215287	36.47501265557286	MTCH1;HIP1;CDKN1B;DIABLO;TRADD;PDCD6;TNF;BBC3;HSPD1;CASP9;BCL2L13;MAPK9;CASP7;BCL2L11;IFI16;CASP3;PERP;TNFSF10;PMAIP1;RIPK1;NLRP1;JAK2;TBC1D10A;NKX3-1;EGLN3;SMAD3;APAF1;TNFSF15;CDKN2A;SLC11A2;EIF2AK3;TNFRSF10B;HSPE1;F3;PML;SENP1;ACER2;DAP;IFI27;LCK;P2RX1;DLC1;FAS;PPARG
regulation of RNA splicing (GO:0043484)	39/73	0.00000001239777331940191676599617048339097014064691393286921083927154541015625	0.000001118234875648197816554933574362262760359953972510993480682373046875	0.00002426672903494134092973293082007302245983737520873546600341796875	0.00182942161724610028068760403385795143549330532550811767578125	-1.9763425599226614	35.98079648806978	DDX5;RBM25;CELF1;SFSWAP;SRSF1;HNRNPLL;PTBP1;RBM15B;POLR2A;U2AF2;SNRNP70;TRA2B;SAP18;SRSF10;RBM5;RBM11;RBM38;SRPK2;MBNL1;WTAP;CLK4;PTBP2;CLK3;JMJD6;SRPK1;CLK1;SNW1;SON;THRAP3;HNRNPH1;HNRNPA2B1;ACIN1;SRSF4;SRSF6;NSRP1;SRSF7;RBM22;SRSF9;ZPR1
regulation of DNA metabolic process (GO:0051052)	98/265	0.000000107417324297372832119122827189416913284958354779519140720367431640625	0.0000071390119082372388529676883461849712375624221749603748321533203125	0.00002677796136184017284178650319947934121955768205225467681884765625	0.00196022438896601043645251394309525494463741779327392578125	-2.223447152547401	35.67864336896527	KDM1B;GMNN;NPPC;PPP4R2;TRIM28;CHEK2;MYC;LONP1;NBN;KPNA2;KPNA1;IER3;TSPYL2;MAP2K4;ESCO1;TINF2;HUS1;LIG3;GTPBP4;EREG;MSH6;KCTD13;UBE2V2;RTEL1;TNKS;PDGFA;TWIST1;PDS5A;SUPT6H;CCNB1;TPR;DHX36;UBR5;INPP5K;CTC1;MGEA5;JUN;TGFB1;APOBEC3F;UBE2B;APOBEC3G;INSR;BMP6;PARP10;CDK9;CDAN1;STAG2;RGCC;BCL6;CDK2;UBE2N;ID3;IL7R;ATR;GSK3B;CDKN1A;CD40;GSK3A;BMPR2;TNFAIP1;BRCA2;CASP3;WAPAL;HRAS;POLH;ILKAP;APAF1;H2AFX;CAC…
regulation of multi-organism process (GO:0043900)	110/306	0.0000001031519370386794080609945572536700897359196460456587374210357666015625	0.000006946939119764928833970774046946417001890949904918670654296875	0.00002368717734808092507405551108146113392649567686021327972412109375	0.0018187491381461977531242002470435181749053299427032470703125	-2.211848746709712	35.58214973389822	IFITM1;IFITM2;CCNT1;PRDM1;IFIT1;TNF;HERC5;NPPC;TRIM28;DHX58;TRIM25;EP300;TRIM26;AP1S3;TRIM21;MB21D1;SUPT16H;RSAD2;PRKCA;DICER1;HLA-A;GTF2F2;ILF3;CHMP4B;TRIM14;PPID;TRIM11;DDX5;YTHDC2;ZC3HAV1;DDX60;BCL2L11;RNF216;ATP6V1H;INPP5K;SRPK2;JUN;APOBEC3F;APOBEC3G;RHBDD1;EIF2AK2;ISG15;SRPK1;ISG20;PARP10;PM20D1;CDK9;BST2;CDK7;SNW1;BCL2;MNAT1;ADA;APOBEC3A;ZCCHC11;B4GALT1;TNFAIP3;ADAR;RSF1;OASL;AP1G1;SIN3A;TR…
toll-like receptor signaling pathway (GO:0002224)	55/122	0.00000004123953871187184923234633044351882258382602230994962155818939208984375	0.00000310896880647260746797773227345640378871394204907119274139404296875	0.0000279408384211824565462357894407574576689512468874454498291015625	0.0020161310695056082996357016412503071478568017482757568359375	-2.057060256294588	34.977981813438824	ATF2;UBE2D1;ELK1;IKBKB;RPS6KA3;TBK1;RPS6KA2;IKBKE;MAP3K7;MAP2K3;MEF2A;DUSP4;MAP2K4;TICAM2;RIPK2;PRKCE;PPP2R5D;FOS;IRAK4;TICAM1;CREB1;TRAF3;TRAF6;MAPKAPK2;IRF7;PELI1;PIK3C3;TLR3;BIRC2;BIRC3;PELI2;BCL10;NOD2;RELA;HSPD1;HSP90B1;MAPK9;MAPK8;IRAK2;UBC;MAPK1;RIPK1;MAP2K7;JUN;RFTN1;MAPK14;NFKB1;NFKB2;NFKBIA;TNIP1;TNIP3;UBE2N;TAB3;PIK3AP1;NFKBIB
response to hypoxia (GO:0001666)	90/241	0.000000210570564758575834143073377859034511772051700972951948642730712890625	0.000012661808602328172875645627415419625094727962277829647064208984375	0.0000420796644576146704089074368493328393014962784945964813232421875	0.002760316690589762096685877423851707135327160358428955078125	-2.2642397098726166	34.80916468162217	CDKN1B;ACAA2;CITED2;UBE2D1;ADM;RORA;ABAT;ETS1;BACH1;TNF;BBC3;MECP2;NPPC;LONP1;CD38;PDK3;EP300;HIF1AN;PDK1;NKX3-1;EDN1;PRKCE;SLC11A2;TSC2;ATP1B1;SIRT1;PGF;ADAM17;FNDC1;DDIT4;ALDOC;ANGPTL4;RAF1;SLC29A1;CRYAB;BIRC2;BECN1;AHCY;EPAS1;CHRNA7;IREB2;CUL2;PSEN2;ITPR1;PDGFA;ITPR2;TWIST1;NRF1;THBS1;NDRG1;HSP90B1;HSD11B2;SCFD1;CCNB1;STC2;LMNA;UBC;E2F1;UBQLN1;HMOX1;PTK2B;PMAIP1;EGR1;CREBBP;TGFB2;EGLN3;SMAD4;T…
protein import (GO:0017038)	48/101	0.00000003891550770258804243264034073042367811723352133412845432758331298828125	0.00000297821559705715424833994721398600091788466670550405979156494140625	0.0000317408410118131398204750770464244169488665647804737091064453125	0.0021845402759162226014044705380001687444746494293212890625	-2.0399171004964662	34.80480651994595	RERE;IPO13;IPO11;PPP1R10;ADAR;CBLB;PIK3R1;IPO7;TOB1;CLU;PEX26;PPP3CA;FGF9;TPR;LMNA;DAG1;MAPK1;KPNA4;HES1;KPNA5;KPNA2;JAK2;JAK3;KPNA3;TNPO3;RAB8B;KPNA1;NUP214;TCF7L2;TGFB2;NOP58;JUN;HSP90AA1;TGFB1;NUP155;HSPA4;STAT3;PAM16;TSC2;PEX10;PEX1;PML;PEX7;MCM3AP;CRY2;TXNIP;PHIP;KPNB1
toll-like receptor 9 signaling pathway (GO:0034162)	38/73	0.00000004796051554219434857964462115727244384544292188365943729877471923828125	0.00000356247888240623026068275118471984086454540374688804149627685546875	0.0000470670838096920915428165999028209398602484725415706634521484375	0.0029716980040344342928193555053439922630786895751953125	-1.9920862629036773	33.572406191823184	ATF2;PELI2;NOD2;ELK1;RELA;IKBKB;RPS6KA3;MAPK9;MAPK8;IRAK2;RPS6KA2;UBC;MAPK1;MAP2K7;MAP3K7;MAP2K3;MEF2A;DUSP4;MAP2K4;JUN;RIPK2;PPP2R5D;FOS;IRAK4;MAPK14;NFKB1;NFKB2;NFKBIA;CREB1;TRAF6;MAPKAPK2;IRF7;UBE2N;PELI1;TAB3;PIK3C3;PIK3AP1;NFKBIB
mitotic cell cycle phase transition (GO:0044772)	101/277	0.000000153853876783638853433344001984950377703853519051335752010345458984375	0.0000094770235565141451518529625008824268661555834114551544189453125	0.0000320047476574540621144758512084393942132010124623775482177734375	0.0021845402759162226014044705380001687444746494293212890625	-2.1248971477881917	33.333819421544156	RB1;PPP2R2A;PSMD9;CCND1;CHEK2;PPAT;PSMD2;PSMD3;CDC27;PSMD1;CEP250;EP300;PIM2;ACVR1;TUBA4A;CDC25B;CDC34;CCNE2;CCNE1;PSME3;OPTN;KHDRBS1;PSMD12;PSMD11;CUL5;CUL3;CUL2;CUL1;CCNB2;CCNB1;ORC6;PRKAR2B;UBC;CEP70;PLK3;PLK2;NFATC1;CDK7;POLA2;CDK2;TUBGCP6;FGFR1OP;MNAT1;CDK14;YWHAE;LIN54;CDKN1A;USP37;CDKN1B;CEP164;PPP3CA;MYBL2;POLE;YWHAG;LIN52;OFD1;HSP90AA1;PPP1R12A;MASTL;CKAP5;HAUS2;PSMA5;LATS1;CCNA1;DBF4;LA…
regulation of sequence-specific DNA binding transcription factor activity (GO:0051090)	118/338	0.000000219888095066800952822878671699680097617601859383285045623779296875	0.000013066526684498959987577350327914160743603133596479892730712890625	0.000034599744588989232480132074432077615711023099720478057861328125	0.0022995172357761135308040767455395325669087469577789306640625	-2.1660275560539954	33.20552101102432	RB1;ATF2;CRTC3;KDM1A;CLU;TNF;ZC3H12A;PIM1;TRIM25;EP300;CHP1;TRIM26;MAP3K7;TNFRSF4;TRIM21;TRIM22;PIAS4;USP7;PRKCH;CTNNBIP1;ARID5B;TICAM1;RNF41;SFRP4;DDIT3;KAT6A;ANKRD42;TRIM14;RBCK1;ZNF431;TWIST1;BCL10;MTDH;IRAK2;UBC;HMOX1;RIPK1;TP53BP1;TNFSF18;JUN;TGFB1;SIVA1;JUP;FZD4;EIF2AK2;NFKB1;NFKB2;PARP10;NFKBIA;FOSL1;CYLD;DAP;RGCC;ID2;ID1;UBE2N;ID3;MAP3K10;TAB3;NFKBID;NFKBIB;CREBZF;CD40;ZCCHC11;TRADD;PTEN;…
regulation of protein ubiquitination (GO:0031396)	82/212	0.000000128392019251211408835638798364708890176189015619456768035888671875	0.000008106351115473360788581287661447305481488001532852649688720703125	0.000034557455762587027865186117825402334347018040716648101806640625	0.0022995172357761135308040767455395325669087469577789306640625	-2.0909393222433628	33.17939652242626	WDR48;UBXN2A;PTEN;TNFAIP3;UBE2D1;FBXO22;CLU;HERPUD1;CDC20;PSMD9;UFL1;RASSF5;PSMD2;SUFU;PSMD3;CDC27;PSMD1;CHP1;RNF111;SOX4;ARRDC4;RIPK2;FBXO2;SPHK1;PRMT3;ARRDC3;COMMD1;TICAM1;GTPBP4;PSMA5;TRAF6;PSME3;TBC1D7;CRY1;PELI1;ANAPC1;BIRC2;BIRC3;PSMD12;PSMD11;NXN;CUL1;XIAP;BCL10;NOD2;PSEN1;ADRB2;MAPK9;FZR1;CCNB1;BAG5;RNF139;UBC;UBR5;UBQLN1;PTK2B;DISC1;N4BP1;SASH1;ATG5;HSPA5;CDKN2A;FEM1B;SIAH2;LIMK1;ISG15;P…
positive regulation of endopeptidase activity (GO:0010950)	56/128	0.0000001106406176488866009449362729118171433384532065247185528278350830078125	0.00000725773713953930093016782276738041446151328273117542266845703125	0.0000455523367484125549860436710236655244443682022392749786376953125	0.00291246649261052946433547816695863730274140834808349609375	-2.0585876431077477	32.97235415814478	MTCH1;HIP1;CDKN1B;DDX3X;TRADD;PDCD6;TNF;CYR61;CTGF;BBC3;CASP9;CASP7;CASP3;MYC;TNFSF10;JAK2;TBC1D10A;NKX3-1;APAF1;SLC11A2;F3;SIRT1;SENP1;AIM2;IFI27;LCK;PSME3;PPARG;DIABLO;BCL10;MEFV;HSPD1;BCL2L13;MAPK9;BCL2L11;IFI16;PERP;PMAIP1;RIPK1;NLRP1;AKIRIN2;EGLN3;SMAD3;TNFSF15;CDKN2A;ADRM1;EIF2AK3;TNFRSF10B;HSPE1;PML;ACER2;DAP;REST;P2RX1;DLC1;FAS
response to oxygen levels (GO:0070482)	94/259	0.0000005189311544727956387513157117397089024279921432025730609893798828125	0.00002849044849176185259759068457707797961120377294719219207763671875	0.000067820821558289170311560611903445305870263837277889251708984375	0.0038927610192149839953013046311980360769666731357574462890625	-2.272674464860829	32.888996275156124	CDKN1A;CDKN1B;ACAA2;CITED2;UBE2D1;ADM;RORA;ABAT;ETS1;BACH1;TNF;CTGF;BBC3;MECP2;NPPC;LONP1;CD38;PDK3;EP300;HIF1AN;PDK1;NKX3-1;EDN1;PRKCE;SLC11A2;TSC2;ATP1B1;SIRT1;PGF;ADAM17;FNDC1;DDIT4;ALDOC;ANGPTL4;RAF1;SLC29A1;CRYAB;BIRC2;BECN1;AHCY;EPAS1;CHRNA7;IREB2;CUL2;PSEN2;ITPR1;PDGFA;ITPR2;TWIST1;NRF1;THBS1;NDRG1;HSP90B1;HSD11B2;SCFD1;CCNB1;STC2;LMNA;UBC;E2F1;UBQLN1;HMOX1;PTK2B;PMAIP1;EGR1;CREBBP;TGFB2;E…
activation of cysteine-type endopeptidase activity involved in apoptotic process (GO:0006919)	41/83	0.0000000977033190988765288469725003688004516533283094759099185466766357421875	0.000006668911686059802266667191628091160282565397210419178009033203125	0.000060030342501257599762722050318330957452417351305484771728515625	0.00352573558109130387461238598234558594413101673126220703125	-2.0076122093586437	32.4055317978609	MTCH1;HIP1;CDKN1B;DIABLO;TRADD;PDCD6;TNF;BBC3;HSPD1;CASP9;BCL2L13;MAPK9;CASP7;BCL2L11;CASP3;TNFSF10;PMAIP1;RIPK1;NLRP1;JAK2;NKX3-1;EGLN3;SMAD3;APAF1;TNFSF15;CDKN2A;SLC11A2;EIF2AK3;TNFRSF10B;HSPE1;F3;PML;SENP1;ACER2;DAP;IFI27;LCK;P2RX1;DLC1;FAS;PPARG
toll-like receptor 10 signaling pathway (GO:0034166)	35/65	0.00000005278796995644724632293953475899173088947691212524659931659698486328125	0.00000380902908928592892796871627325572262634523212909698486328125	0.0000549863017572129112570632203382814395808964036405086517333984375	0.00327558555412445391585851695026576635427772998809814453125	-1.9271067335261225	32.29249383617018	ATF2;PELI2;NOD2;ELK1;RELA;IKBKB;RPS6KA3;MAPK9;MAPK8;IRAK2;RPS6KA2;UBC;MAPK1;MAP2K7;MAP3K7;MAP2K3;MEF2A;DUSP4;MAP2K4;JUN;RIPK2;PPP2R5D;FOS;IRAK4;MAPK14;NFKB1;NFKB2;NFKBIA;CREB1;TRAF6;MAPKAPK2;UBE2N;PELI1;TAB3;NFKBIB
toll-like receptor 5 signaling pathway (GO:0034146)	35/65	0.00000005278796995644724632293953475899173088947691212524659931659698486328125	0.00000380902908928592892796871627325572262634523212909698486328125	0.0000549863017572129112570632203382814395808964036405086517333984375	0.00327558555412445391585851695026576635427772998809814453125	-1.923977419356301	32.24005597334589	ATF2;PELI2;NOD2;ELK1;RELA;IKBKB;RPS6KA3;MAPK9;MAPK8;IRAK2;RPS6KA2;UBC;MAPK1;MAP2K7;MAP3K7;MAP2K3;MEF2A;DUSP4;MAP2K4;JUN;RIPK2;PPP2R5D;FOS;IRAK4;MAPK14;NFKB1;NFKB2;NFKBIA;CREB1;TRAF6;MAPKAPK2;UBE2N;PELI1;TAB3;NFKBIB
positive regulation of cysteine-type endopeptidase activity (GO:2001056)	53/119	0.0000001180081896582642609453369145731949085842416025116108357906341552734375	0.0000075450552653657316893947258618080553560503176413476467132568359375	0.000049793818446035583249499600899667939302162267267704010009765625	0.0030944469522520257585840308678371002315543591976165771484375	-2.0169800917760266	32.17589873662	MTCH1;HIP1;CDKN1B;DDX3X;TRADD;PDCD6;TNF;CYR61;CTGF;BBC3;CASP9;CASP7;CASP3;MYC;TNFSF10;JAK2;TBC1D10A;NKX3-1;APAF1;SLC11A2;F3;SIRT1;SENP1;AIM2;IFI27;LCK;PPARG;DIABLO;BCL10;MEFV;HSPD1;BCL2L13;MAPK9;BCL2L11;IFI16;PERP;PMAIP1;RIPK1;NLRP1;EGLN3;SMAD3;TNFSF15;CDKN2A;EIF2AK3;TNFRSF10B;HSPE1;PML;ACER2;DAP;REST;P2RX1;DLC1;FAS
covalent chromatin modification (GO:0016569)	105/296	0.00000041898951444293984470472664606577328783032498904503881931304931640625	0.00002351462263834765481691248256712611919283517636358737945556640625	0.0000551227028510351563391454765561405793050653301179409027099609375	0.00327558555412445391585851695026576635427772998809814453125	-2.179834177018939	32.011780294609494	ATF2;KDM1A;KDM1B;TRRAP;EHMT1;ARID4A;PRDM2;ARID4B;JADE2;SUV420H1;KAT5;SAP130;EP300;EPC1;PIM3;KAT7;MAP3K7;KDM2A;KDM2B;PRKCA;JMJD6;KAT6A;PADI2;KMT2E;SRCAP;KMT2A;KMT2C;KMT2B;BAZ2A;UBR2;RTF1;TAF5L;EP400;CBX8;MGEA5;DR1;CREBBP;UBE2B;BRPF3;SETD1B;SETDB2;YEATS2;CDK2;UBE2N;OGT;RCOR1;EZH2;KDM5B;SETD2;KDM5C;PHF20;ASH2L;BRCA2;MYSM1;CDC73;MECP2;ING3;DNMT3B;JAK2;KDM6A;HELLS;BRD1;DTX3L;PRMT1;NCOA3;PRMT3;TET2;MSL…
response to unfolded protein (GO:0006986)	58/135	0.00000014260884476669025085586992897257463397409082972444593906402587890625	0.000008892805863167314837122549853187791768505121581256389617919921875	0.00005023651753804515948838294026046469298307783901691436767578125	0.0030944469522520257585840308678371002315543591976165771484375	-2.0279851121910997	31.96745442140195	HERPUD2;GSK3A;HSP90AB1;FKBP14;FAF2;HSPB1;HERPUD1;TATDN2;CCND1;FBXO6;CHAC1;UBXN4;TSPYL2;HSP90AA1;YOD1;ERN1;DNAJC3;CREB3;DDIT3;ATF6;ATF3;ATF4;PPP1R15A;GOSR2;HSPA4L;DERL1;UBE2J2;THBS1;HSPD1;HSP90B1;DNAJB1;HSPH1;DNAJB5;DNAJB4;STC2;LMNA;SERPINH1;DNAJB9;PTPN1;ZBTB17;HSPA8;HSPA5;HSPA4;RHBDD1;HSPA6;EIF2AK3;ASNS;EIF2AK2;HSPA2;HSPE1;TOR1B;EIF2S1;MANF;DNAJA1;CTH;CREBRF;NFE2L2;HSPA1A
cell cycle phase transition (GO:0044770)	101/280	0.0000002794212278714858891751093329658406361204470158554613590240478515625	0.00001603814343157812573347799356415777083384455181658267974853515625	0.00004500677422439983729578194537879198833252303302288055419921875	0.00291246649261052946433547816695863730274140834808349609375	-2.1086131286495275	31.820122183452003	RB1;PPP2R2A;PSMD9;CCND1;CHEK2;PPAT;PSMD2;PSMD3;CDC27;PSMD1;CEP250;EP300;PIM2;ACVR1;TUBA4A;CDC25B;CDC34;CCNE2;CCNE1;PSME3;OPTN;KHDRBS1;PSMD12;PSMD11;CUL5;CUL3;CUL2;CUL1;CCNB2;CCNB1;ORC6;PRKAR2B;UBC;CEP70;PLK3;PLK2;NFATC1;CDK7;POLA2;CDK2;TUBGCP6;FGFR1OP;MNAT1;CDK14;YWHAE;LIN54;CDKN1A;USP37;CDKN1B;CEP164;PPP3CA;MYBL2;POLE;YWHAG;LIN52;OFD1;HSP90AA1;PPP1R12A;MASTL;CKAP5;HAUS2;PSMA5;LATS1;CCNA1;DBF4;LA…
response to topologically incorrect protein (GO:0035966)	60/143	0.00000023946167360537914128060005443388025270223806728608906269073486328125	0.00001390253923426172481814244719089401769451797008514404296875	0.000063981541013299883719801786075009886189945973455905914306640625	0.0037146064788296287960400743344280272140167653560638427734375	-2.031940567374817	30.976674795118292	HERPUD2;GSK3A;HSP90AB1;FKBP14;FAF2;HSPB1;CLU;HERPUD1;TATDN2;CCND1;FBXO6;CHAC1;UBXN4;TSPYL2;HSP90AA1;YOD1;ERN1;DNAJC3;CREB3;DDIT3;ATF6;ATF3;ATF4;PPP1R15A;GOSR2;HSPA4L;DERL1;UBE2J2;THBS1;HSPD1;HSP90B1;DNAJB1;HSPH1;DNAJB5;DNAJB4;STC2;LMNA;SERPINH1;DNAJB9;PTPN1;ZBTB17;HSPA8;HSPA5;HSPA4;RHBDD1;HSPA6;EIF2AK3;ASNS;EIF2AK2;HSPA2;HSPE1;TOR1B;EIF2S1;MANF;DNAJA1;CTH;CREBRF;STUB1;NFE2L2;HSPA1A
regulation of cytokine production (GO:0001817)	155/482	0.000001125634988327364618973329933593330309804514399729669094085693359375	0.0000546690608273222994882047098830213371911668218672275543212890625	0.000074177814780205047714457811114385776818380691111087799072265625	0.004163023805053507435391946245317740249447524547576904296875	-2.2401046787308654	30.68307947600274	ATF2;OTUD5;CD83;CD80;SERPINE1;UBE2L6;RORA;GIMAP5;CLU;TNF;HERC5;RABGEF1;ZFP36;TBK1;KAT5;ZC3H12A;DHX58;TRIM25;EP300;MAP3K7;TNFRSF4;TRIM21;MB21D1;MAP2K3;ZBP1;LAG3;IL4R;TICAM2;RSAD2;HLA-A;TICAM1;EREG;CD2AP;ADAM17;DDIT3;MAPKAPK2;ANKRD42;TBC1D23;IL6ST;ZFPM1;IDO1;SEMA7A;UBA7;DHX9;CHRNA7;EBI3;TWIST1;BCL10;ZC3HAV1;PIK3R1;MEFV;C3;RNF216;INPP5D;DHX36;UBC;HMOX1;TNFRSF14;RIPK1;NLRP1;TRPM4;ATG5;LYN;AKIRIN2;CRE…
histone modification (GO:0016570)	103/293	0.00000087388141434780055062116720099307798363952315412461757659912109375	0.0000446495487441756879810374203376710511292912997305393218994140625	0.00008559208970168334022592115939431778315338306128978729248046875	0.004750831264650577125119301769018420600332319736480712890625	-2.1582901769422365	30.108841107595786	ATF2;KDM1A;KDM1B;TRRAP;EHMT1;ARID4A;PRDM2;ARID4B;JADE2;SUV420H1;KAT5;SAP130;EP300;EPC1;PIM3;KAT7;MAP3K7;KDM2A;KDM2B;PRKCA;JMJD6;KAT6A;PADI2;KMT2E;SRCAP;KMT2A;KMT2C;KMT2B;BAZ2A;UBR2;RTF1;TAF5L;EP400;CBX8;MGEA5;DR1;CREBBP;UBE2B;BRPF3;SETD1B;SETDB2;YEATS2;CDK2;UBE2N;OGT;RCOR1;EZH2;KDM5B;SETD2;KDM5C;PHF20;ASH2L;BRCA2;MYSM1;CDC73;MECP2;ING3;JAK2;KDM6A;BRD1;DTX3L;PRMT1;NCOA3;PRMT3;TET2;MSL2;SIRT6;ASH1L…
regulation of mRNA splicing, via spliceosome (GO:0048024)	26/44	0.000000233266945109480284861985625866065419131700764410197734832763671875	0.000013700364415674244500538934976585636604795581661164760589599609375	0.000160707873948824826217107730741417981334961950778961181640625	0.008018410986347694613396441809527459554374217987060546875	-1.9564134616104125	29.876551086841886	DDX5;RBM25;SFSWAP;SRSF1;PTBP1;RBM15B;U2AF2;TRA2B;SAP18;SRSF10;RBM5;RBM11;SRPK2;MBNL1;WTAP;JMJD6;SRPK1;SNW1;THRAP3;HNRNPA2B1;ACIN1;SRSF4;SRSF6;NSRP1;SRSF7;SRSF9
protein modification by small protein removal (GO:0070646)	44/93	0.000000166430805825466241588980287162413684853845552424900233745574951171875	0.00001012821687017385633637449326993618115011486224830150604248046875	0.000071986646014665832079594542936007428579614497721195220947265625	0.004085444371012102691975709234384339652024209499359130859375	-1.9124949868002463	29.851534097579332	OTUD4;OTUD5;USP36;USP14;USP37;USP15;USPL1;USP38;WDR48;USP16;TRRAP;USP10;USP32;USP33;USP11;USP12;OTUD7B;TNFAIP3;MYSM1;USP19;SENP6;USP30;USP8;USP47;USP25;USP7;USP20;USP42;USP9X;TAF10;YOD1;USP28;SENP2;SENP1;ASXL1;CYLD;COPS3;KAT2A;COPS5;COPS2;OTULIN;STAMBP;OTUD1;OTUD3
positive regulation of peptidase activity (GO:0010952)	58/139	0.0000004714416966124948209820497667388305984559337957762181758880615234375	0.00002616760450098584025817836928862192280575982294976711273193359375	0.0000945333686583916805827587648280996290850453078746795654296875	0.0051342800547692080126438440856873057782649993896484375	-2.042037747986269	29.747324444644203	APP;MTCH1;HIP1;CDKN1B;DDX3X;TRADD;PDCD6;TNF;CYR61;CTGF;BBC3;CASP9;CASP7;CASP3;MYC;TNFSF10;JAK2;TBC1D10A;NKX3-1;APAF1;SLC11A2;F3;SIRT1;CLPX;SENP1;AIM2;IFI27;LCK;PSME3;PPARG;DIABLO;BCL10;MEFV;HSPD1;BCL2L13;MAPK9;BCL2L11;IFI16;PERP;PMAIP1;RIPK1;NLRP1;AKIRIN2;EGLN3;SMAD3;TNFSF15;CDKN2A;ADRM1;EIF2AK3;TNFRSF10B;HSPE1;PML;ACER2;DAP;REST;P2RX1;DLC1;FAS
regulation of extrinsic apoptotic signaling pathway (GO:2001236)	64/161	0.00000097681586304237765002052816531996626281397766433656215667724609375	0.0000488504645963074179038261590779512744120438583195209503173828125	0.0001293734880460967640210256934807375728269107639789581298828125	0.006600661496170047611020681443960711476393043994903564453125	-2.133991540779366	29.53223995045068	FAF1;TRADD;SERPINE1;HMGB2;TNFAIP3;TNF;SH3RF1;RB1CC1;TNFSF10;ITGAV;JAK3;ACVR1;GPX1;TNFRSF12A;DAPK1;UNC5B;ACSL5;TRAF1;RUNX3;IL1A;CTTN;PSME3;MADD;MAL;ITGA6;PHIP;BIRC6;RBCK1;RAF1;ZMYND11;SP100;RNF34;SGMS1;SRC;PSEN2;BCL10;THBS1;RELA;DEDD2;STK3;LMNA;HMOX1;PMAIP1;FYN;RIPK1;RFFL;SKIL;MCL1;TCF7L2;TGFB2;FEM1B;SIAH2;G0S2;TNFRSF10B;CFLAR;PML;VEGFA;CYLD;GCLC;RPS6KB1;BCL2;FAS;FGFR1;HSPA1A
negative regulation of phosphorylation (GO:0042326)	111/325	0.000001672071502718099086470630865175479584650020115077495574951171875	0.000077482873029624952840831164646573370191617868840694427490234375	0.0001187277262636178792702679185566694286535494029521942138671875	0.006119323932219733995496735445840386091731488704681396484375	-2.1992498286586497	29.253205650204205	RB1;ERRFI1;ANKLE2;IRS2;ZFYVE28;RABGEF1;RGS2;RGS3;UBASH3B;MYC;CHORDC1;CDK5RAP1;DAG1;GRB10;ENPP1;CHP1;ZGPAT;PRKCD;PAQR3;TSC2;PRKCA;VRK3;SFRP4;DDIT4;PPIF;PRKRIP1;PSEN2;TWIST1;PSEN1;PGS1;SLC9A3R1;SOCS3;CCNB1;SOCS1;PRKAR2B;BAG1;INPP5K;SNX6;LYN;HEXIM1;JUN;TGFB1;SMAD3;GADD45B;UBE2B;GADD45A;GADD45G;MLXIPL;PKIB;IBTK;FGFR1OP;CDKN1C;GSK3B;CDKN1A;CDKN1B;PTEN;PRKAG2;HSPB1;TNFAIP3;ADAR;DUSP16;DUSP14;HHEX;DUSP1…
regulation of I-kappaB kinase/NF-kappaB signaling (GO:0043122)	80/213	0.0000007440421271141165374227340045809597768311505205929279327392578125	0.000039147466500556279598264930452700127716525457799434661865234375	0.00009394266822239022494793470041685168325784616172313690185546875	0.0051342800547692080126438440856873057782649993896484375	-2.063584522282138	29.11958825014996	CD40;FAF1;TRADD;OTUD7B;HSPB1;TNFAIP3;SECTM1;RORA;TNF;IKBKB;TBK1;TFG;CASP10;TRIM5;TNFSF10;TRIM25;CCR7;PIM2;IKBKE;MAP3K7;TRIM22;TGM2;WLS;TICAM2;RIPK2;SPHK1;PRKCE;IRAK4;TICAM1;SIRT1;PPM1B;EEF1D;TRAF6;PELI1;TERF2IP;RBCK1;ZMYND11;SQSTM1;TLR3;BIRC2;BIRC3;RNF31;CANT1;SLC20A1;PELI2;BCL10;ZC3HAV1;NOD2;ATP2C1;RELA;MTDH;UBC;HMOX1;FLNA;FYN;RIPK1;CCL19;ZNF268;APOL3;BRD4;TNFSF14;STAT1;PLK2;TNFRSF10B;CFLAR;C9OR…
regulation of response to DNA damage stimulus (GO:2001020)	53/124	0.00000058860842550848968608603710428450739300387795083224773406982421875	0.0000319683995402514112521390188259573506002197973430156707763671875	0.00011489698364049272618671315715488390196696855127811431884765625	0.005982934684207513210962847693963340134359896183013916015625	-2.0292069454691797	29.109997746634143	KDM1A;PGAP2;CLU;CASP9;ING2;PPP4R2;TRIM28;MYC;POLH;NKX3-1;IER3;PIAS4;FBXO18;PRKCD;H2AFX;DYRK1A;SIRT6;SENP2;SIRT1;SPIDR;HIC1;RINT1;RNF169;DDX39B;CRY1;UBE2V2;TERF2IP;RTEL1;DDX5;TWIST1;BCLAF1;UBR5;PMAIP1;MSX1;SKIL;MCL1;BRD4;CDKN2A;MGMT;FEM1B;EYA3;DEK;PML;CDK9;CUL4A;CXCL12;BRE;RFWD3;SNAI1;UBE2N;MDM2;ATR;RAD9A
cell cycle arrest (GO:0007050)	58/140	0.000000627543830332407164405874970547483115979048307053744792938232421875	0.0000333655146000946158514437189790413640366750769317150115966796875	0.000110141217630639544518278416518342055496759712696075439453125	0.0057950342734620872986450734742902568541467189788818359375	-2.033712765328587	29.044371889079095	CDKN1C;RB1;CDKN1A;CDKN1B;CAB39L;PRKAG2;RPTOR;STK11;SESN1;MYC;NBN;HRAS;NKX3-1;GAS2L3;STRADA;DUSP1;TSC2;CGRRF1;PRKAB1;UHMK1;ERN1;DDIT3;IRF1;PPP1R15A;KMT2E;MACF1;KHDRBS1;CDC123;CAB39;CUL5;CUL3;AK1;CUL2;CUL1;THBS1;PPM1G;E4F1;SKIL;RBM38;BARD1;TCF7L2;TGFB2;CDKN2B;TGFB1;CDKN2C;SMAD3;PNPT1;CDKN2A;GADD45A;PA2G4;PML;CUL4A;CDK7;RGCC;APC;SGSM3;HBP1;CDKN3
nucleotide-binding domain, leucine rich repeat containing receptor signaling pathway (GO:0035872)	26/46	0.000000779461112389804221541153746166674665118989651091396808624267578125	0.0000405882276152670258008957338002886672256863676011562347412109375	0.000271619797670895335439666951060644350945949554443359375	0.01214116458438665828445390815204518730752170085906982421875	-2.0367155877476533	28.645718445063444	APP;RNF34;HSP90AB1;TNFAIP3;NOD2;MEFV;RELA;IKBKB;PANX1;IRAK2;UBC;NLRP1;MAP3K7;RIPK2;P2RX7;NFKBIA;CYLD;ITCH;AIM2;TRAF6;OTULIN;BCL2;UBE2N;TXNIP;TAB3;SUGT1
protein localization to nucleus (GO:0034504)	46/101	0.0000003570941535421844200979602824974623587195310392417013645172119140625	0.000020266096286983972872379478058491031333687715232372283935546875	0.00010096918273514189352650649578180264143156819045543670654296875	0.005425482361651082045816973931096072192303836345672607421875	-1.9281401910016502	28.623754704287215	RERE;IPO13;IPO11;PPP1R10;ADAR;CBLB;PIK3R1;IPO7;TOB1;PPP3CA;HHEX;XPO1;FGF9;TPR;LMNA;DAG1;MAPK1;KPNA4;HES1;MSX1;KPNA5;KPNA2;JAK2;JAK3;KPNA3;TNPO3;BANP;KPNA1;NUP214;OSBPL8;TCF7L2;TGFB2;NOP58;JUN;TGFB1;NUP155;STAT3;TSC2;PML;PIKFYVE;MCM3AP;CRY2;MDM2;TXNIP;PHIP;KPNB1
cellular response to decreased oxygen levels (GO:0036294)	45/101	0.000001020790526019471566472325389784980842478034901432693004608154296875	0.0000500583781254791370632535596474355088503216393291950225830078125	0.00017637310149579786392771973968507381869130767881870269775390625	0.00848438605385976214734444766918386449106037616729736328125	-1.984619624058374	27.377695151884296	ACAA2;CITED2;EPAS1;IREB2;CUL2;UBE2D1;TWIST1;RORA;NDRG1;BACH1;BBC3;CCNB1;STC2;LMNA;UBC;E2F1;UBQLN1;HMOX1;PDK3;EP300;PMAIP1;HIF1AN;PDK1;NKX3-1;EGR1;CREBBP;EGLN3;BNIP3;PRKCE;SLC11A2;SIRT1;MTOR;VASN;HIPK2;VEGFA;RGCC;FNDC1;GNB1;BCL2;MDM2;MDM4;P4HB;SLC29A1;CPEB2;CPEB4
mitotic cell cycle (GO:0000278)	133/404	0.00000161665017536276802516382287977503295905989944003522396087646484375	0.000075608333664419822661532932794870021098176948726177215576171875	0.00010285321129659171358709801591402310805278830230236053466796875	0.0054685428448324711891981309008770040236413478851318359375	-2.04304027622341	27.244257411467903	RB1;ANKLE2;NUP188;GMNN;UBE2D1;PPP2R2A;SMC4;CDC20;PSMD9;CCND1;PTTG1;PSMD2;PSMD3;CDC27;PSMD1;CEP250;EP300;AZI2;NUP214;CSNK2A1;ESCO1;CSNK2A2;DYRK1A;TUBA4A;CDC25B;NUP93;CLIP1;CCNE2;CCNE1;PSME3;NUP98;BLZF1;OPTN;ANAPC1;MAD1L1;NUP205;PSMD12;SET;PSMD11;CUL1;PDS5A;NUP160;CCNB2;CCNB1;ORC6;PRKAR2B;TPR;UBC;CEP70;NUP88;PLK3;NUP155;RCC2;NCAPH2;NUP153;STAG1;CDK7;POLA2;STAG2;CDK2;TUBGCP6;FGFR1OP;MNAT1;YWHAE;LIN5…
positive regulation of proteolysis (GO:0045862)	83/228	0.00000203616573283488086051266734155529292138453456573188304901123046875	0.00009349702833226348585964060600161928960005752742290496826171875	0.0001619239597322242631138866642004359164275228977203369140625	0.008018410986347694613396441809527459554374217987060546875	-2.0694863483302757	27.11946394853783	RB1;GSK3B;APP;MTCH1;HIP1;CDKN1B;DDX3X;ZFAND2A;TRADD;PDCD6;PTEN;FBXO22;CLU;TNF;CYR61;CTGF;BBC3;CASP9;NUB1;CASP7;NRD1;CASP3;MYC;TNFSF10;JAK2;TBC1D10A;NKX3-1;APAF1;IST1;SLC11A2;F3;SIRT1;CLPX;ADRA2A;PIAS1;SENP1;AIM2;IFI27;LCK;PSME3;UBE2V2;PPARG;DIABLO;CUL3;FURIN;BCL10;PSEN1;MEFV;HSPD1;BCL2L13;MAPK9;BCL2L11;IFI16;PERP;PMAIP1;RIPK1;NLRP1;DISC1;AKIRIN2;PLK3;MGEA5;EGLN3;SMAD3;TNFSF15;CDKN2A;PLK2;ADRM1;EI…
toll-like receptor 2 signaling pathway (GO:0034134)	36/73	0.00000061200503027982544338651653414995479352000984363257884979248046875	0.000032885504339823384031653297210340269884909503161907196044921875	0.0001685835575302010243443906478688631978002376854419708251953125	0.00826714125325286701417848433948165620677173137664794921875	-1.8953730569619924	27.116202658810014	ATF2;PELI2;NOD2;ELK1;RELA;IKBKB;RPS6KA3;MAPK9;MAPK8;IRAK2;RPS6KA2;UBC;MAPK1;MAP2K7;MAP3K7;MAP2K3;MEF2A;DUSP4;MAP2K4;JUN;RIPK2;PPP2R5D;FOS;IRAK4;MAPK14;NFKB1;NFKB2;NFKBIA;CREB1;TRAF6;MAPKAPK2;UBE2N;PELI1;TAB3;PIK3AP1;NFKBIB
response to peptide (GO:1901652)	126/384	0.0000036180979490493780012234752152533445723747718147933483123779296875	0.00015754321328145177755382377871029575544525869190692901611328125	0.00017291243008022927026869075550763454884872771799564361572265625	0.00839789119553113576344127721995391766540706157684326171875	-2.154207554213111	26.991277323898174	IRS2;CTGF;STK11;FGF9;PPAT;AKT2;SESN2;NAMPT;TNFSF10;TRIM24;PDK4;DAG1;GRB10;ENPP1;JUNB;SMARCC1;TSC2;FRS2;PRKAB1;EREG;POR;RAB31;PHIP;RAF1;ATP6V1A;STXBP4;MAX;PIK3R3;PIK3R1;HSD11B2;PRKAR2B;STC2;ATP6V0A2;ATP6V1H;THEM4;EIF4EBP2;INPP5K;NLRP1;ATP6V1C1;LYN;EIF2B5;EIF2B4;EGR1;JUND;JAG1;EIF2B2;UBE2B;INSR;DENND4C;BRAF;GNG12;NFKB1;QDPR;NFKBIA;CXCL12;PTPRA;GNB1;GNB4;MDM2;GRB2;FGFR3;CPEB2;OGT;FGFR1;BTG2;GSK3A;C2…
protein polyubiquitination (GO:0000209)	71/186	0.000001535681650554702713738753315497742590878260671161115169525146484375	0.000072492785205157048698289268262584528201841749250888824462890625	0.00015385054763921115930473682009704816664452664554119110107421875	0.007770991161256555514180721644379445933736860752105712890625	-1.9897573429137185	26.63595870704134	UBE3C;TNFAIP3;UBE2D1;FBXO22;PSMD9;RNF115;UBE2Q2;TRIM5;PSMD2;PSMD3;CDC27;ARIH2;PSMD1;TRIM21;RNF111;UBE4A;RC3H2;DDB2;RNF41;PSMA5;CDC34;TRAF6;PSME3;PELI1;G2E3;UBE2V2;RBCK1;ANAPC1;BIRC2;TRIM56;RNF31;PSMD12;RNF34;PSMD11;TNKS;CUL3;RNF6;RNF4;FZR1;RNF216;TNKS2;UBC;UBR5;RFFL;SASH1;BARD1;UBE2H;UBE2B;CDKN2A;SMURF1;HUWE1;MARCH8;WWP2;LNPEP;MARCH6;MARCH5;CHFR;PSMB8;KLHL20;PSMB9;RNF146;ITCH;PSMC6;UBE2S;PSMC1;MK…
positive regulation of cysteine-type endopeptidase activity involved in apoptotic process (GO:0043280)	48/111	0.00000131108854712104491856855016662652957393220276571810245513916015625	0.00006306960239531807818451347724675315475906245410442352294921875	0.00019021985936585242130993089748614011114113964140415191650390625	0.00906415575148038221708901573947514407336711883544921875	-1.9558972094235287	26.491948641121766	MTCH1;HIP1;CDKN1B;DDX3X;DIABLO;TRADD;PDCD6;BCL10;TNF;CYR61;CTGF;BBC3;HSPD1;CASP9;BCL2L13;MAPK9;CASP7;BCL2L11;CASP3;MYC;TNFSF10;PMAIP1;RIPK1;NLRP1;JAK2;NKX3-1;EGLN3;SMAD3;APAF1;TNFSF15;CDKN2A;SLC11A2;EIF2AK3;TNFRSF10B;HSPE1;F3;SIRT1;PML;SENP1;ACER2;DAP;REST;IFI27;LCK;P2RX1;DLC1;FAS;PPARG
negative regulation of protein kinase activity (GO:0006469)	71/189	0.00000301506466403143877090162715270960092084351344965398311614990234375	0.00013597403230377499397558971327981680587981827557086944580078125	0.00022458478423018434877271587435387800724129192531108856201171875	0.0102196193256455965248097328412768547423183917999267578125	-2.079528536396806	26.43473651047273	CDKN1C;RB1;ERRFI1;GSK3B;CDKN1A;CDKN1B;PTEN;PRKAG2;HSPB1;TNFAIP3;ADAR;DUSP16;DUSP14;ZFYVE28;RGS2;HHEX;RGS3;DUSP10;UBASH3B;SMPD1;CASP3;CHORDC1;CDK5RAP1;CHP1;YWHAG;DUSP4;DUSP5;DUSP2;ZGPAT;DUSP1;TESC;PRKCD;PAQR3;TSC2;PRKCA;DUSP8;SIRT1;LATS1;DNAJC3;LATS2;ITGB1BP1;AIDA;PRKRIP1;GPS2;PSEN1;PPP2CA;PGS1;SOCS3;SOCS1;PRKAR2B;SH3BP5;INPP5K;SNX6;LYN;HEXIM1;CDKN2B;CDKN2C;GADD45B;CDKN2A;GADD45A;HIPK3;GADD45G;DNA…
cellular response to hypoxia (GO:0071456)	44/99	0.0000014552750165219369027510241954015413057277328334748744964599609375	0.000069345227438229268472451305438397639591130428016185760498046875	0.000215888324870035512755006568141880052280612289905548095703125	0.00991319935380499499266715446310627157799899578094482421875	-1.965823899263609	26.42129373888124	ACAA2;CITED2;EPAS1;IREB2;CUL2;UBE2D1;TWIST1;RORA;NDRG1;BACH1;BBC3;CCNB1;STC2;LMNA;UBC;E2F1;UBQLN1;HMOX1;PDK3;EP300;PMAIP1;HIF1AN;PDK1;NKX3-1;EGR1;CREBBP;EGLN3;BNIP3;PRKCE;SLC11A2;SIRT1;MTOR;VASN;HIPK2;VEGFA;RGCC;FNDC1;GNB1;BCL2;MDM2;MDM4;P4HB;SLC29A1;CPEB2
toll-like receptor TLR1:TLR2 signaling pathway (GO:0038123)	35/71	0.000000883974435639985948683951255677726521753356792032718658447265625	0.0000446495487441756879810374203376710511292912997305393218994140625	0.00020740181369022770677297551333850833543692715466022491455078125	0.0096108858802691765621517561157816089689731597900390625	-1.864982934434016	25.995694424570402	ATF2;PELI2;NOD2;ELK1;RELA;IKBKB;RPS6KA3;MAPK9;MAPK8;IRAK2;RPS6KA2;UBC;MAPK1;MAP2K7;MAP3K7;MAP2K3;MEF2A;DUSP4;MAP2K4;JUN;RIPK2;PPP2R5D;FOS;IRAK4;MAPK14;NFKB1;NFKB2;NFKBIA;CREB1;TRAF6;MAPKAPK2;UBE2N;PELI1;TAB3;NFKBIB
toll-like receptor TLR6:TLR2 signaling pathway (GO:0038124)	35/71	0.000000883974435639985948683951255677726521753356792032718658447265625	0.0000446495487441756879810374203376710511292912997305393218994140625	0.00020740181369022770677297551333850833543692715466022491455078125	0.0096108858802691765621517561157816089689731597900390625	-1.8617147646961092	25.9501399370383	ATF2;PELI2;NOD2;ELK1;RELA;IKBKB;RPS6KA3;MAPK9;MAPK8;IRAK2;RPS6KA2;UBC;MAPK1;MAP2K7;MAP3K7;MAP2K3;MEF2A;DUSP4;MAP2K4;JUN;RIPK2;PPP2R5D;FOS;IRAK4;MAPK14;NFKB1;NFKB2;NFKBIA;CREB1;TRAF6;MAPKAPK2;UBE2N;PELI1;TAB3;NFKBIB
protein deubiquitination (GO:0016579)	38/80	0.000001001719785037995317424227258162883202885495848022401332855224609375	0.0000496047709237932830960739194470221491428674198687076568603515625	0.000203590565576256096909368853431487877969630062580108642578125	0.00961061632453896926009395684786795754916965961456298828125	-1.8375283798860138	25.38323529334067	OTUD4;OTUD5;USP36;USP14;USP37;USP15;USP38;WDR48;USP16;TRRAP;USP10;USP32;USP33;USP11;USP12;OTUD7B;TNFAIP3;MYSM1;USP19;USP30;USP8;USP47;USP25;USP7;USP20;USP42;USP9X;TAF10;YOD1;USP28;ASXL1;CYLD;KAT2A;COPS5;OTULIN;STAMBP;OTUD1;OTUD3
response to extracellular stimulus (GO:0009991)	105/313	0.000007767087186448087661135887549423983955421135760843753814697265625	0.0003138524590299942890365969550003910626401193439960479736328125	0.000305175274040608433996635273643960317713208496570587158203125	0.013174703497257377049489690534755936823785305023193359375	-2.1362897803252006	25.134763817233004	AQP3;FBXO22;ZFP36;CCND1;LIPG;PDK4;TRIM25;CCRN4L;MEF2A;IL15RA;ACSL1;ACSL4;ACSL3;POR;DDIT3;ULK1;WDFY3;SQSTM1;OPTN;MAX;CHRNA7;BCL10;NRF1;ADIPOR2;HSD11B2;CYP27B1;NUAK2;STC2;HMOX1;PMAIP1;LYN;GSDMD;EGR1;JUN;TGFB1;HSPA5;VDR;ASNS;NR4A2;FOSL1;DAP;BCL2;CYP1A1;MDM2;ATG2A;ALPL;OGT;ADA;CPEB4;CDKN1A;BMPR2;SLC2A1;PTEN;ADM;CTSV;CD3E;AACS;RPTOR;KYNU;UPP1;KLF10;GPX1;HMGCS1;IL15;SPHK1;GLRX2;FOS;SSTR2;SIRT1;VGF;ALDH…
positive regulation of protein maturation (GO:1903319)	85/240	0.0000054435665761904991391518203458499414182369946502149105072021484375	0.00022537258013391976772636648984615703739109449088573455810546875	0.000280830151761730386315851770717699764645658433437347412109375	0.01222821634955603524452794061971871997229754924774169921875	-2.066728089005374	25.050968426858034	RB1;GSK3B;APP;MTCH1;HIP1;CDKN1B;DDX3X;ZFAND2A;TRADD;PDCD6;PTEN;FBXO22;CLU;TNF;CYR61;CTGF;BBC3;CASP9;NUB1;CASP7;NRD1;CASP3;MYC;TNFSF10;JAK2;TBC1D10A;NKX3-1;APAF1;IST1;SLC11A2;F3;SIRT1;CLPX;ADRA2A;PIAS1;SENP1;AIM2;IFI27;LCK;PSME3;UBE2V2;PPARG;DIABLO;CUL3;FURIN;BCL10;PSEN1;MEFV;HSPD1;C3;BCL2L13;MAPK9;BCL2L11;IFI16;PERP;PMAIP1;RIPK1;NLRP1;DISC1;AKIRIN2;PLK3;MGEA5;EGLN3;SMAD3;TNFSF15;CDKN2A;RHBDD1;PLK…
positive regulation of protein processing (GO:0010954)	85/240	0.0000054435665761904991391518203458499414182369946502149105072021484375	0.00022537258013391976772636648984615703739109449088573455810546875	0.000280830151761730386315851770717699764645658433437347412109375	0.01222821634955603524452794061971871997229754924774169921875	-2.0642025045815546	25.02035562588192	RB1;GSK3B;APP;MTCH1;HIP1;CDKN1B;DDX3X;ZFAND2A;TRADD;PDCD6;PTEN;FBXO22;CLU;TNF;CYR61;CTGF;BBC3;CASP9;NUB1;CASP7;NRD1;CASP3;MYC;TNFSF10;JAK2;TBC1D10A;NKX3-1;APAF1;IST1;SLC11A2;F3;SIRT1;CLPX;ADRA2A;PIAS1;SENP1;AIM2;IFI27;LCK;PSME3;UBE2V2;PPARG;DIABLO;CUL3;FURIN;BCL10;PSEN1;MEFV;HSPD1;C3;BCL2L13;MAPK9;BCL2L11;IFI16;PERP;PMAIP1;RIPK1;NLRP1;DISC1;AKIRIN2;PLK3;MGEA5;EGLN3;SMAD3;TNFSF15;CDKN2A;RHBDD1;PLK…
negative regulation of sequence-specific DNA binding transcription factor activity (GO:0043433)	52/126	0.00000267649697614183667993144853658460391443441039882600307464599609375	0.0001217926687071388858370213359449962808866985142230987548828125	0.00026110523091219493829751030489205732010304927825927734375	0.01177537965479907682009308445003625820390880107879638671875	-1.9436665390102714	24.939188699110908	RB1;ZCCHC11;KDM1A;TNFAIP3;UFL1;SUFU;ZC3H12A;PIM1;CHP1;TNFRSF4;TRIM21;PIAS4;USP7;CTNNBIP1;COMMD1;SIRT1;SFRP4;AIM2;TRAF3;DDIT3;KAT6A;PELI1;RBCK1;CACTIN;ZNF431;SP100;NLRC5;TWIST1;NOD2;IRAK2;HMOX1;FLNA;TCF7L2;RWDD3;SIVA1;CDKN2A;FOXJ1;WWP2;KLF4;PARP10;NFKBIA;HEYL;CYLD;DAP;ITCH;ID2;ID1;OTULIN;RLIM;ID3;MAP3K10;NFKBID
negative regulation of protein phosphorylation (GO:0001933)	90/260	0.000008444111437297958296121537513645449735122383572161197662353515625	0.0003306295106185425471991001789007214028970338404178619384765625	0.000350641464683868159073198977893071059952490031719207763671875	0.01463710775304312428080066865732078440487384796142578125	-2.1222386604182746	24.79207953270711	CDKN1C;RB1;ERRFI1;GSK3B;CDKN1A;CDKN1B;PTEN;PRKAG2;HSPB1;TNFAIP3;ADAR;DUSP16;DUSP14;ZFYVE28;RABGEF1;RGS2;HHEX;RGS3;DUSP10;UBASH3B;SMPD1;CASP3;CHORDC1;CDK5RAP1;ENPP1;CHP1;YWHAG;DUSP4;DUSP5;DUSP2;ZGPAT;DUSP1;TESC;PRKCD;PAQR3;TSC2;PRKCA;DUSP8;SIRT1;GREM1;LATS1;DNAJC3;LATS2;CNKSR3;DDIT4;ITGB1BP1;AIDA;CACTIN;PRKRIP1;FAM129A;PSEN2;GPS2;TWIST1;PSEN1;PBLD;PPP2CA;PGS1;SOCS3;CCNB1;SOCS1;PRKAR2B;BAG1;SH3BP5;…
neurotrophin TRK receptor signaling pathway (GO:0048011)	94/274	0.0000081957888958769675204207860730321044684387743473052978515625	0.0003259600764809020994640376134299231125623919069766998291015625	0.0003359807159217266243726729424423638192820362746715545654296875	0.01426082853882891694763390688649451476521790027618408203125	-2.1087946938724427	24.697971666231112	YWHAE;GSK3B;CDKN1A;GSK3A;CDKN1B;CD80;PTEN;IRS2;PCSK6;AATF;ELK1;PCSK5;CRKL;CASP9;IKBKB;RPS6KA3;SMPD2;ZFYVE27;FGF9;CASP3;RPS6KA2;HRAS;ARHGEF11;VAV3;MEF2A;DUSP4;RIPK2;PRKCE;PRKCD;GAB1;TSC2;FRS2;PRKCA;PPP2R5D;VAV2;EREG;TIAM1;ADAM17;CREB1;PIK3CA;LCK;TRAF6;MAPKAPK2;DDIT4;RAPGEF1;ARHGEF3;HAP1;RAF1;ARHGEF7;SOS1;CRK;SQSTM1;SOS2;HBEGF;RALA;SRC;PSEN2;ITPR1;PDGFA;ITPR2;FURIN;PIK3R1;RELA;ABR;FGD4;MAPK8;BCL2L1…
cellular response to oxygen levels (GO:0071453)	46/109	0.000004827319003469898237696465714829940907293348573148250579833984375	0.00020318990238772045094257923114611230630544014275074005126953125	0.0003910397467331353763171641890750152015243656933307647705078125	0.0160580630955208698840142034214295563288033008575439453125	-1.9795372295672882	24.23194937162607	ACAA2;CITED2;EPAS1;IREB2;CUL2;UBE2D1;TWIST1;RORA;NDRG1;BACH1;BBC3;CCNB1;STC2;LMNA;UBC;E2F1;UBQLN1;HMOX1;PDK3;EP300;PMAIP1;HIF1AN;PDK1;NKX3-1;EGR1;CREBBP;EGLN3;BNIP3;PRKCE;SLC11A2;SIRT1;MTOR;VASN;HIPK2;VEGFA;RGCC;FNDC1;GNB1;BCL2;MDM2;FAS;MDM4;P4HB;SLC29A1;CPEB2;CPEB4
negative regulation of multi-organism process (GO:0043901)	54/133	0.000003141663885338624389947058401784119041622034274041652679443359375	0.00013919775688460870135577940320814605001942254602909088134765625	0.00027705846919258187051327002592415738035924732685089111328125	0.01222821634955603524452794061971871997229754924774169921875	-1.89396245792958	23.997939962863235	IFITM1;IFITM2;TNFAIP3;ADAR;PRDM1;IFIT1;TNF;OASL;NPPC;TRIM28;TRIM5;DHX58;TRIM25;ITGAV;TRIM26;TRIM21;RSAD2;ILF3;PLSCR1;PPM1B;OAS1;OAS3;TRIM14;IRF8;CACTIN;TRIM11;TRIM56;SP100;ZC3HAV1;NOD2;IFI16;CCL5;INPP5K;MICB;SRPK2;JUN;APOBEC3F;APOBEC3G;MX1;EIF2AK2;ISG15;PML;SRPK1;ISG20;PARP10;BST2;ITCH;REST;TNIP1;PTX3;TRIM38;TARDBP;ADA;APOBEC3A
zymogen activation (GO:0031638)	44/102	0.0000038551485389289887232926699878188259162925533019006252288818359375	0.00016643038692419078426742995446829809225164353847503662109375	0.00035863360608783391263176820729086102801375091075897216796875	0.014848019215980730323156677741280873306095600128173828125	-1.9238663103888	23.983111774651245	MTCH1;HIP1;CDKN1B;DIABLO;TRADD;PDCD6;TNF;BBC3;HSPD1;CASP9;BCL2L13;MAPK9;CASP7;BCL2L11;IFI16;CASP3;PERP;TNFSF10;PMAIP1;RIPK1;NLRP1;JAK2;TBC1D10A;NKX3-1;EGLN3;SMAD3;APAF1;TNFSF15;CDKN2A;SLC11A2;EIF2AK3;TNFRSF10B;HSPE1;F3;PML;SENP1;ACER2;DAP;IFI27;LCK;P2RX1;DLC1;FAS;PPARG
DNA-templated transcription, initiation (GO:0006352)	79/220	0.0000064038632360269109219095585994185881872908794321119785308837890625	0.00026085413875138649918150601791921872063539922237396240234375	0.000322423743342669928517441046977864971267990767955780029296875	0.01380137565782903370792400465916216489858925342559814453125	-1.9897898308427984	23.795118816171588	CCNT2;MAML2;CCNT1;MAML1;GTF2B;SERPINE1;UBE2D1;RSF1;RORA;RORB;NR3C1;MED15;CTGF;MED13;TRIM28;MED10;MYC;UBTF;JUNB;TEAD1;RNF111;TGIF1;MED1;TGIF2;NCOA6;MED27;MED4;MED26;GTF2F2;NRBP1;MED6;NCOR2;MED23;MED25;NCOR1;THRAP3;POLR1C;TBPL1;PPARG;GTF2A1;RTF1;NR2C2;NR2C1;GTF2E2;TAF1D;POLR2A;TAF1B;TAF1C;POLR2B;UBC;POLR2D;SKIL;CREBBP;CDKN2B;SMAD4;SMAD3;TAF13;USP9X;VDR;TAF10;TAF11;SMARCA5;NR1H3;GTF2H1;NR1D2;NR1D1;C…
neurotrophin signaling pathway (GO:0038179)	94/278	0.00001589012996473278469520586109187121337527059949934482574462890625	0.0005945262700138170298969075844297549338079988956451416015625	0.000496839919868674833973443139001346935401670634746551513671875	0.0194537863198191995905972362379543483257293701171875	-2.0884075145693197	23.076511247446767	YWHAE;GSK3B;CDKN1A;GSK3A;CDKN1B;CD80;PTEN;IRS2;PCSK6;AATF;ELK1;PCSK5;CRKL;CASP9;IKBKB;RPS6KA3;SMPD2;ZFYVE27;FGF9;CASP3;RPS6KA2;HRAS;ARHGEF11;VAV3;MEF2A;DUSP4;RIPK2;PRKCE;PRKCD;GAB1;TSC2;FRS2;PRKCA;PPP2R5D;VAV2;EREG;TIAM1;ADAM17;CREB1;PIK3CA;LCK;TRAF6;MAPKAPK2;DDIT4;RAPGEF1;ARHGEF3;HAP1;RAF1;ARHGEF7;SOS1;CRK;SQSTM1;SOS2;HBEGF;RALA;SRC;PSEN2;ITPR1;PDGFA;ITPR2;FURIN;PIK3R1;RELA;ABR;FGD4;MAPK8;BCL2L1…
cellular response to external stimulus (GO:0071496)	68/185	0.000011318594394004923093448138071703823470670613460242748260498046875	0.000429851280331720810197471127622748099383898079395294189453125	0.0004880236614724099675731439074155559865175746381282806396484375	0.0194095079850168696078416274986011558212339878082275390625	-2.0183675229006814	22.987316213727993	GSK3B;CDKN1A;CD40;BMPR2;SLC2A1;CTSV;FBXO22;RPTOR;PDK4;UPP1;KLF10;MAP2K4;IL15;SPHK1;GLRX2;FOS;SIRT1;IRF1;ULK1;ITGA6;WDFY3;SQSTM1;OPTN;TLR3;PTGER4;MAX;ATP1A1;BCL10;WRN;MAPK8;NUAK2;IFI16;BAG3;HMOX1;PMAIP1;FNIP1;KCNJ2;LYN;GSDMD;EGR1;TCF7L2;CDKN2B;JUN;HSPA5;TNFSF14;GADD45A;VDR;BNIP3;ASNS;TNFRSF10B;TNFRSF10A;USF1;NFKB1;MTOR;BMP6;NR4A2;FOSL1;DAP;AXL;NBR1;BCL2;MDM2;ATG2A;FAS;MAP3K14;TNRC6A;FOXA3;CPEB4
peptidyl-lysine modification (GO:0018205)	59/153	0.00000784685357038263794579070753432148421779857017099857330322265625	0.000314559185587323024251016345687048669788055121898651123046875	0.0004320510513941404361938636302653549137176014482975006103515625	0.017319760798347648422801370315937674604356288909912109375	-1.9425629593718465	22.83560058290626	ATF2;SETD2;PHF20;TRRAP;EHMT1;ARID4A;ARID4B;JADE2;BRCA2;SUV420H1;MECP2;ING3;KAT5;SAP130;EP300;EPC1;KAT7;MAP3K7;TGM2;BRD1;NCOA3;DHPS;TET2;MSL2;SIRT1;JMJD6;CAMKMT;POR;KAT2A;IRF4;KAT6A;KDM3A;SRCAP;KMT2A;EIF5A2;KMT2B;RTF1;METTL21A;TAF5L;EP400;METTL8;BRD4;MBD3;MGEA5;DR1;CREBBP;BRPF3;TAF10;ELP3;PER1;YEATS2;KANSL1;KANSL2;CTH;KANSL3;MDM2;TAF5;OGT;TAF1
post-Golgi vesicle-mediated transport (GO:0006892)	40/90	0.000004298604245080354479928430588842047654907219111919403076171875	0.000182455882705049340745950825493082447792403399944305419921875	0.0004079522217793977978926578398244373602210544049739837646484375	0.01653052166720703208824261309928260743618011474609375	-1.842025891584044	22.762319523477682	NAPA;MACF1;SNAP23;GCC2;CLINT1;ARFRP1;GOLGA4;SCFD1;BLOC1S6;AP1G1;BLOC1S3;KIF13A;ANKFY1;STX4;AP1S3;EPS15;SPTBN1;ARFGEF2;HSPA8;BBS1;OSBPL5;RAB3IP;GBF1;VPS13A;PUM1;AP3B2;KLHL20;DOPEY1;RAB10;DOPEY2;RAB31;RAB14;DNAJC6;RP2;GOPC;EXOC5;VAMP5;BLZF1;OPTN;VAMP2
transcription initiation from RNA polymerase II promoter (GO:0006367)	69/187	0.000008428280076650165113477490563820282432061503641307353973388671875	0.0003306295106185425471991001789007214028970338404178619384765625	0.000409090320411973728913224146452876084367744624614715576171875	0.01653052166720703208824261309928260743618011474609375	-1.9457885518174622	22.734433555718613	CCNT2;MAML2;CCNT1;MAML1;GTF2B;SERPINE1;UBE2D1;RORA;RORB;NR3C1;MED15;CTGF;MED13;TRIM28;MED10;MYC;JUNB;TEAD1;RNF111;TGIF1;MED1;TGIF2;NCOA6;MED27;MED4;MED26;GTF2F2;NRBP1;MED6;NCOR2;MED23;MED25;NCOR1;THRAP3;PPARG;GTF2A1;NR2C2;NR2C1;GTF2E2;POLR2A;POLR2B;UBC;POLR2D;SKIL;CREBBP;CDKN2B;SMAD4;SMAD3;TAF13;USP9X;VDR;TAF10;TAF11;NR1H3;GTF2H1;NR1D2;NR1D1;CDK9;NR4A2;NR4A1;CDK7;NR4A3;SNW1;TAF7;TAF5;MNAT1;TRIM33…
regulation of cyclin-dependent protein serine/threonine kinase activity (GO:0000079)	40/89	0.0000030565594455965278697655469752891832513341796584427356719970703125	0.0001366255022983014501790355321730885407305322587490081787109375	0.00034217406726789263878008018338050533202476799488067626953125	0.0144026767814177149296117619314827607013285160064697265625	-1.7857791037252813	22.676217071183096	CDKN1A;CCNK;CCNT2;CDKN1B;CCNT1;PTEN;TNFAIP3;HERC5;CCNB2;CCNB1;HHEX;SERTAD1;CCND1;CASP3;CDK5RAP1;PIM1;CCNL2;HEXIM1;CDKN2B;CDKN2C;CDKN2A;GADD45A;FAM58A;GTF2H1;HSPA2;GTPBP4;LATS1;CCNA1;ADAM17;CDK7;LATS2;RGCC;CCNE2;APC;CCNE1;CCNG1;CKS2;CCNYL1;MNAT1;CDKN3
MyD88-dependent toll-like receptor signaling pathway (GO:0002755)	37/82	0.000006323145381496026568544921442338591077714227139949798583984375	0.0002596602221295644615829678603091679178760387003421783447265625	0.000528146340386474277654726972031085097114555537700653076171875	0.020363871490779249240343773408312699757516384124755859375	-1.880304877113493	22.509682092424665	ATF2;PELI2;NOD2;ELK1;RELA;HSPD1;IKBKB;RPS6KA3;MAPK9;MAPK8;IRAK2;RPS6KA2;UBC;MAPK1;MAP2K7;MAP3K7;MAP2K3;MEF2A;DUSP4;MAP2K4;JUN;RIPK2;PPP2R5D;FOS;IRAK4;MAPK14;NFKB1;NFKB2;NFKBIA;CREB1;TNIP1;TRAF6;MAPKAPK2;UBE2N;PELI1;TAB3;NFKBIB
myeloid cell differentiation (GO:0030099)	59/154	0.000009921652162553507359253439357171799883872154168784618377685546875	0.000382551641779066919045459993498070616624318063259124755859375	0.000492460461377079781845889083768952332320623099803924560546875	0.0194329514876221097485764488510540104471147060394287109375	-1.9515995303941105	22.48397050421848	CDKN1C;RB1;DYRK3;KDM1A;CSF1;TFRC;CITED2;SNX10;GIMAP5;TNF;CASP9;HHEX;CASP3;FLVCR1;PKNOX1;JAK2;JUNB;MEF2A;MED1;BATF2;JAGN1;NCOA6;TET2;GAB3;RUNX1;NCOR1;IRF4;TRAF6;KAT6A;IRF8;MT1G;PPARG;EXOC6;ZFPM1;EPHA2;KMT2E;CEBPA;EPAS1;IREB2;PSEN2;PSEN1;RELB;IFI16;LYN;CDKN2B;JUN;TGFB1;NFATC1;MAPK14;SMAD5;DHRS2;PML;HIPK2;VEGFA;ID2;TNFSF9;ACIN1;NFE2L1;PTPN2
negative regulation of transferase activity (GO:0051348)	95/284	0.00002331159705881446182816445211738454190708580426871776580810546875	0.0008470998326911643137859808661005445173941552639007568359375	0.000620574622029470613672474943456336404778994619846343994140625	0.0237463819384155748470899283120161271654069423675537109375	-2.087462151825017	22.266039441349932	CDKN1C;RB1;ERRFI1;GSK3B;CDKN1A;GSK3A;CDKN1B;PTEN;PRKAG2;HSPB1;TNFAIP3;UBE2D1;ADAR;IRS2;DUSP16;DUSP14;CDC20;ZFYVE28;PSMD9;RGS2;HHEX;RGS3;DUSP10;UBASH3B;SMPD1;CASP3;PSMD2;CHORDC1;PSMD3;CDC27;CDK5RAP1;PSMD1;CHP1;YWHAG;DUSP4;DUSP5;DUSP2;ZGPAT;DUSP1;TESC;PRKCD;PAQR3;TSC2;PRKCA;DUSP8;SIRT1;PSMA5;LATS1;DNAJC3;LATS2;PSME3;PPARG;ITGB1BP1;AIDA;ANAPC1;PSMD12;PSMD11;PRKRIP1;GPS2;PSEN1;PPP2CA;PGS1;SOCS3;FZR1;…
positive regulation of I-kappaB kinase/NF-kappaB signaling (GO:0043123)	63/168	0.000011287377690417617616901700683396114754941663704812526702880859375	0.000429851280331720810197471127622748099383898079395294189453125	0.000509290048756709198309045039110287689254619181156158447265625	0.0197878772020779851448235575617218273691833019256591796875	-1.9435863320867284	22.140996290967003	CD40;TRADD;SECTM1;TNF;IKBKB;TBK1;TFG;CASP10;TRIM5;TNFSF10;TRIM25;CCR7;PIM2;IKBKE;MAP3K7;TRIM22;TGM2;WLS;TICAM2;RIPK2;SPHK1;PRKCE;IRAK4;TICAM1;EEF1D;TRAF6;PELI1;TERF2IP;RBCK1;TLR3;BIRC2;BIRC3;RNF31;CANT1;SLC20A1;PELI2;BCL10;ZC3HAV1;NOD2;ATP2C1;RELA;MTDH;UBC;HMOX1;FLNA;FYN;RIPK1;CCL19;ZNF268;APOL3;BRD4;TNFSF14;PLK2;TNFRSF10B;CFLAR;BST2;VAPA;CTH;TRIP6;UBE2N;REL;TRIM38;MAP3K14
negative regulation of kinase activity (GO:0033673)	72/202	0.0000214305525813440682727541164442897070330218411982059478759765625	0.000790114752469845836764517077455138860386796295642852783203125	0.000682409409576644767313202688541196039295755326747894287109375	0.0257227606550121841444411785460033570416271686553955078125	-2.0339962930714774	21.866869635506973	CDKN1C;RB1;ERRFI1;GSK3B;CDKN1A;CDKN1B;PTEN;PRKAG2;HSPB1;TNFAIP3;ADAR;IRS2;DUSP16;DUSP14;ZFYVE28;RGS2;HHEX;RGS3;DUSP10;UBASH3B;SMPD1;CASP3;CHORDC1;CDK5RAP1;CHP1;YWHAG;DUSP4;DUSP5;DUSP2;ZGPAT;DUSP1;TESC;PRKCD;PAQR3;TSC2;PRKCA;DUSP8;SIRT1;LATS1;DNAJC3;LATS2;ITGB1BP1;AIDA;PRKRIP1;GPS2;PSEN1;PPP2CA;PGS1;SOCS3;SOCS1;PRKAR2B;SH3BP5;INPP5K;SNX6;LYN;HEXIM1;CDKN2B;CDKN2C;GADD45B;CDKN2A;GADD45A;HIPK3;GADD45…
protein refolding (GO:0042026)	14/19	0.000003543915253949338670081369018216577160274027846753597259521484375	0.0001556549212843313999103667111256754651549272239208221435546875	0.00116287779840734835888615972265824893838725984096527099609375	0.03960368086169550883024470522286719642579555511474609375	-1.7278647732139358	21.68518400713277	HSPA8;HSP90AA1;ST13;PTGES3;HSPA6;HSPA2;HSPD1;DNAJB1;DNAJC7;DNAJA4;BAG1;DNAJA2;FKBP1B;HSPA1A
positive regulation of type I interferon production (GO:0032481)	35/77	0.00000912991264062851256926543752623359750941745005548000335693359375	0.00035473222113703551348906639617553082644008100032806396484375	0.00066455540676716513999455759886814121273346245288848876953125	0.0252381154855710609918872933121747337281703948974609375	-1.8460930550372439	21.42197968749612	DDX3X;DHX9;ZC3HAV1;RELA;HSPD1;IFIH1;IKBKB;TBK1;IFI16;DHX36;UBC;DHX58;EP300;RIPK1;TRIM21;MB21D1;ZBP1;CREBBP;RIPK2;DDX58;TREX1;TICAM1;NFKB1;NFKB2;NFKBIA;POLR3C;POLR3D;IRF1;POLR1C;POLR3F;IRF7;POLR3H;TLR3;TRIM56;NFKBIB
regulation of mitotic cell cycle phase transition (GO:1901990)	85/251	0.000037071481403205382913583487702879892822238616645336151123046875	0.00123189508268151570909154646216165929217822849750518798828125	0.0008649454802033130877692013172008955734781920909881591796875	0.032361774966718027946033231501132831908762454986572265625	-2.011411740539869	20.52175529673062	RB1;ATF2;APP;CDKN1A;CDKN1B;DDX3X;TRRAP;PTEN;UBE2D1;CDC73;CDC20;PSMD9;CCND1;SIN3A;PSMD2;PSMD3;CDC27;ZNF207;PSMD1;NBN;HRAS;SOX4;IER3;USP47;CSNK2A1;CSNK2A2;HUS1;WNT9A;SMC1A;SENP2;PSMA5;CCNA1;SLFN11;PSME3;ANAPC1;MAD1L1;PSMD12;PSMD11;CUL3;PRCC;MEPCE;XPC;DBF4B;GIGYF2;CCNB1;TPR;UBC;E2F1;E2F7;BRD4;RBM38;CTC1;PLK3;CDKN2B;TGFB1;PLK5;CDKN2A;INTS3;RCC2;PLK2;ECD;CHFR;PML;PSMB8;FBXO31;PSMB9;CUL4A;DLG1;PSMC6;RG…
regulation of myeloid cell differentiation (GO:0045637)	58/156	0.0000329473021922586313038096295091605725247063674032688140869140625	0.0011168914320342170597155639910624813637696206569671630859375	0.00097765201267988282966825419606493596802465617656707763671875	0.035020818496135745767627867053306545130908489227294921875	-1.941482943420398	20.03727114938195	RB1;KDM1A;CSF1;HMGB2;ETS1;TNF;CDC73;ZFP36;CA2;MYC;MEF2A;KLF10;RBM15;PRMT1;TESC;CTNNBIP1;PRKCA;FOS;RNF41;SENP1;RUNX1;CREB1;TRAF6;IRF7;ZFPM1;TLR3;KMT2E;PIK3R1;TOB2;ACVR1B;DLL1;FSTL3;PURB;SCIN;INPP5D;LEO1;PTK2B;RIPK1;LYN;JUN;JAG1;ISG15;TMEM64;MAPK14;ACVR2A;CUL4A;NFKBIA;KITLG;MAFB;APC;ID2;ASXL2;ACIN1;FAS;SMAP1;OGT;PTPN2;HSPA1A
cytoplasmic pattern recognition receptor signaling pathway (GO:0002753)	19/34	0.00002999571462886552360160852259696184773929417133331298828125	0.0010306690788462568968142374359331370214931666851043701171875	0.00191989690548637916521490520693760117865167558193206787109375	0.05478756649498135733455939089253661222755908966064453125	-1.9169494009995665	19.963985252681322	RIPK2;DDX58;TNFAIP3;NOD2;RELA;IFIH1;IKBKB;NFKBIA;CYLD;ITCH;IRAK2;TRAF6;UBC;OTULIN;IRF7;UBE2N;TAB3;MAP3K7;LSM14A
response to endoplasmic reticulum stress (GO:0034976)	55/145	0.00002717441420368196420566907212101881441412842832505702972412109375	0.0009531803204360944116457776686957004130817949771881103515625	0.0009016318333302775732407408071367171942256391048431396484375	0.03313670060809369155574444221201702021062374114990234375	-1.892101423355772	19.8921063051884	GSK3B;GSK3A;FKBP14;TXNDC11;BBC3;HERPUD1;UFL1;COL4A3BP;TATDN2;CCND1;CHAC1;TSPYL2;ATG10;YOD1;ERN1;DNAJC3;CREB3;TMX4;DDIT3;ATF6;ATF3;ATF4;PPP1R15A;PPP1R15B;CEBPB;GOSR2;SEL1L;FAM129A;ITPR1;DERL1;THBS1;USP19;HSP90B1;PPP2CB;BCL2L11;STC2;LMNA;UBQLN1;DNAJB9;EIF2B5;PTPN1;ZBTB17;JUN;HSPA5;EIF2AK3;ASNS;TNFRSF10B;EIF2AK2;EIF2S1;PML;CTH;BCL2;CREBRF;P4HB;NFE2L2
negative regulation of protein serine/threonine kinase activity (GO:0071901)	47/118	0.0000240315675589560307011220696704612009853008203208446502685546875	0.000867024626716335062963370017286024449276737868785858154296875	0.0009184593318418365036348571806001928052864968776702880859375	0.03313670060809369155574444221201702021062374114990234375	-1.8552038055585545	19.732211628620483	CDKN1C;GSK3B;CDKN1A;CDKN1B;PTEN;PRKAG2;HSPB1;TNFAIP3;GPS2;DUSP16;DUSP14;PPP2CA;PGS1;RGS2;HHEX;RGS3;DUSP10;PRKAR2B;SMPD1;CASP3;CHORDC1;CDK5RAP1;INPP5K;YWHAG;LYN;DUSP4;HEXIM1;DUSP5;DUSP2;CDKN2B;CDKN2C;CDKN2A;DUSP1;PRKCD;PAQR3;TSC2;PRKCA;DUSP8;SIRT1;HIPK3;DNAJA1;LATS1;PKIB;LATS2;APC;PDCD4;AIDA
regulation of stress-activated protein kinase signaling cascade (GO:0070302)	62/171	0.000043333794246799798720488905434677917583030648529529571533203125	0.001412122546713456654188245664727219264023005962371826171875	0.00110564387979443837749238266354723236872814595699310302734375	0.0379905254206918951975779918939224444329738616943359375	-1.9560639992884599	19.65174907193577	IL1RN;TNF;SH3RF1;CTGF;DUSP10;MYC;CCR7;MAP3K7;HRAS;EPHA4;MAP2K4;EDN1;RIPK2;MINK1;GAB1;MAPK8IP3;GREM1;SFRP4;NCOR1;TRAF4;MDFIC;TRAF6;AIDA;ZMYND11;TLR3;PAFAH1B1;GPS2;NOD2;STK3;MAPK9;PTK2B;MAPK1;DVL3;RIPK1;CCL19;ZNF622;MAP2K7;MAP4K5;SASH1;MAP4K4;LYN;SPAG9;TGFB2;FZD5;GADD45B;GADD45A;FZD4;EIF2AK2;HIPK3;HIPK2;GADD45G;VEGFA;DNAJA1;PER1;BMP2;ITCH;COPS5;TAOK3;NBR1;PDCD4;MAP3K10;MAP3K11
cellular response to extracellular stimulus (GO:0031668)	47/119	0.0000310222537700192895556046412952611035507288761436939239501953125	0.00105873921481329340277266481962215038947761058807373046875	0.00105711293410892608578277584996385485283099114894866943359375	0.036823982277132315255041561385951354168355464935302734375	-1.8904575172585993	19.624472260507655	CDKN1A;BMPR2;MAX;SLC2A1;CTSV;FBXO22;RPTOR;WRN;NUAK2;IFI16;PDK4;HMOX1;PMAIP1;UPP1;FNIP1;LYN;KLF10;GSDMD;TCF7L2;CDKN2B;JUN;HSPA5;IL15;VDR;SPHK1;ASNS;GLRX2;FOS;SIRT1;USF1;MTOR;NR4A2;FOSL1;DAP;AXL;NBR1;BCL2;MDM2;ATG2A;ULK1;ITGA6;WDFY3;SQSTM1;OPTN;TNRC6A;FOXA3;CPEB4
cell cycle G1/S phase transition (GO:0044843)	57/152	0.000028833646813891360550889675362640218736487440764904022216796875	0.00099752568532167980482061597768961291876621544361114501953125	0.000914731554327400937613734566156153960037045180797576904296875	0.03313670060809369155574444221201702021062374114990234375	-1.8716474727285002	19.566141964774424	RB1;CDKN1A;USP37;CDKN1B;PPP3CA;PSMD9;CCND1;PPAT;PSMD2;PSMD3;PSMD1;PIM2;POLE;ACVR1;PSMA5;CCNA1;DBF4;CDC34;LATS2;CCNE2;CCNE1;PSME3;MCM4;RHOU;CACUL1;PRIM2;CAMK2D;PSMD12;PCNA;PSMD11;CUL5;CUL3;CUL2;CUL1;ACVR1B;CCNB1;ORC6;UBC;E2F1;PLK3;CDKN2C;CDKN2A;PLK2;NFATC1;PSMB8;HINFP;PSMB9;CUL4A;WEE1;CDK7;POLA2;PSMC6;RPS6KB1;PSMC1;CDK2;MNAT1;CDKN3
G1/S transition of mitotic cell cycle (GO:0000082)	57/152	0.000028833646813891360550889675362640218736487440764904022216796875	0.00099752568532167980482061597768961291876621544361114501953125	0.000914731554327400937613734566156153960037045180797576904296875	0.03313670060809369155574444221201702021062374114990234375	-1.8693941916158499	19.542586237117874	RB1;CDKN1A;USP37;CDKN1B;PPP3CA;PSMD9;CCND1;PPAT;PSMD2;PSMD3;PSMD1;PIM2;POLE;ACVR1;PSMA5;CCNA1;DBF4;CDC34;LATS2;CCNE2;CCNE1;PSME3;MCM4;RHOU;CACUL1;PRIM2;CAMK2D;PSMD12;PCNA;PSMD11;CUL5;CUL3;CUL2;CUL1;ACVR1B;CCNB1;ORC6;UBC;E2F1;PLK3;CDKN2C;CDKN2A;PLK2;NFATC1;PSMB8;HINFP;PSMB9;CUL4A;WEE1;CDK7;POLA2;PSMC6;RPS6KB1;PSMC1;CDK2;MNAT1;CDKN3
response to nutrient levels (GO:0031667)	95/291	0.000066862717661545138336624816144393435024539940059185028076171875	0.00202229692759559563641769130981629132293164730072021484375	0.00116827330199814507886990622154144148225896060466766357421875	0.03960368086169550883024470522286719642579555511474609375	-2.030620094244308	19.5200850171831	BMPR2;SLC2A1;PTEN;ADM;CTSV;CD3E;AQP3;FBXO22;AACS;RPTOR;ZFP36;CCND1;KYNU;LIPG;PDK4;TRIM25;UPP1;MEF2A;KLF10;IL15RA;GPX1;HMGCS1;ACSL1;IL15;SPHK1;ACSL4;ACSL3;SSTR2;SIRT1;POR;VGF;ALDH1A2;DDIT3;ADSSL1;ULK1;WDFY3;PPARG;SQSTM1;OPTN;CEBPA;BECN1;AHCY;MAX;CHRNA7;BCL10;NRF1;NOD2;ADIPOR2;RELA;GNAI2;HMGCL;HSD11B2;CYP27B1;WRN;NUAK2;WNT11;CHSY1;IFI16;CNR1;OXCT1;STC2;HMOX1;PMAIP1;FNIP1;SLC25A25;EGR1;TCF7L2;CDKN2B…
regulation of cell cycle phase transition (GO:1901987)	88/264	0.000052742781637755528265608384597129543180926702916622161865234375	0.00165841868610260467949146789834458104451186954975128173828125	0.001049563327121686394372002126829102053306996822357177734375	0.036814891425636375732466376575757749378681182861328125	-1.9813012674972348	19.515983192885475	RB1;ATF2;APP;CDKN1A;CDKN1B;DDX3X;TRRAP;PTEN;UBE2D1;CDC73;CDC20;PSMD9;CCND1;SIN3A;CHEK2;PSMD2;PSMD3;CDC27;ZNF207;PSMD1;NBN;HRAS;SOX4;IER3;USP47;CSNK2A1;CSNK2A2;HUS1;WNT9A;SMC1A;SENP2;PSMA5;CCNA1;SLFN11;PSME3;ANAPC1;MAD1L1;PSMD12;PSMD11;STXBP4;CUL3;PRCC;MEPCE;XPC;DBF4B;GIGYF2;CCNB1;TPR;UBC;E2F1;E2F7;BRD4;RBM38;CTC1;PLK3;CDKN2B;TGFB1;PLK5;CDKN2A;INTS3;RCC2;PLK2;ECD;CDC5L;CHFR;PML;PSMB8;FBXO31;PSMB9;…
response to insulin (GO:0032868)	83/246	0.0000526432497553473144054174415185087809732067398726940155029296875	0.00165841868610260467949146789834458104451186954975128173828125	0.001077561166962414697378935812821509898640215396881103515625	0.037279188043336686231299381688586436212062835693359375	-1.9788829446464369	19.49590042534408	GSK3A;C2CD5;CAB39L;PRKAG2;ADM;IRS2;IDE;PIK3C2A;RPTOR;EPM2AIP1;STK11;FGF9;PPAT;AKT2;SESN2;NAMPT;TNFSF10;PDK4;GRB10;ENPP1;HRAS;YWHAG;APPL1;SMARCC1;STRADA;GAB1;TSC2;FRS2;PRKAB1;SIRT1;RAB31;GAL;PIK3CA;VGF;CRY2;ATP6V1B2;CRY1;PPARG;PHIP;PIK3C3;RAF1;SOS1;CRK;VAMP2;ATP6V1A;CAB39;STXBP4;MAX;GCNT1;PIK3R3;PIK3R1;RELA;HSD11B2;ATP6V0A2;ATP6V1H;THEM4;EIF4EBP2;INPP5K;MAPK1;ZNF106;ATP6V1C1;EIF4B;LYN;PTPN1;EGR1;U…
regulation of chromosome organization (GO:0033044)	62/172	0.0000528618904103186250799210899042890332566457800567150115966796875	0.00165841868610260467949146789834458104451186954975128173828125	0.00123976450630307148681463758066456648521125316619873046875	0.041470533253886186775272193472119397483766078948974609375	-1.9712911495068626	19.412935955196865	KDM5A;RB1;KDM1A;PTEN;UBE2D1;CDC20;SENP6;MECP2;NIPBL;SIN3A;MYC;CDC27;DNMT3B;ZNF207;TLK1;WAPAL;JARID2;WDHD1;TINF2;ARID5A;SIRT1;NCOR1;MTF2;PADI2;TERF2IP;ANAPC1;MAD1L1;JDP2;CAMK2D;KDM3A;DNMT1;SET;KMT2A;TNKS;CUL3;KMT2B;TWIST1;RTF1;RNF4;SUPT6H;IWS1;CCNB1;MAPK8;TNKS2;TPR;DHX36;UBR5;TGFB1;UBE2B;YLPM1;PML;VEGFA;PARP10;CDK9;SNW1;APC;ASXL2;UBE2N;TAF7;BCOR;PAXBP1;OGT
protein ubiquitination involved in ubiquitin-dependent protein catabolic process (GO:0042787)	28/57	0.000011702076198359355000138022628863865293169510550796985626220703125	0.0004410984095366649536916481277870616395375691354274749755859375	0.0008927129052769054544380633586797557654790580272674560546875	0.03313670060809369155574444221201702021062374114990234375	-1.6918482116892621	19.21219565091509	RNF11;RNF34;UBE3C;UHRF1;UBR4;UBE3B;HERC5;HERC4;HECTD1;HECTD2;UBR5;ARIH2;RBBP6;RFFL;HERC6;MYLIP;AREL1;KLHL25;SMURF1;SIAH1;HUWE1;WWP2;FBXL14;RNF146;RNF144B;ITCH;KLHL8;MDM2
MAPK cascade (GO:0000165)	62/170	0.0000354079038902297286496058392746277831975021399557590484619140625	0.001184406109599671179377633478679854306392371654510498046875	0.00098454884705034156379410692494502654881216585636138916015625	0.035020818496135745767627867053306545130908489227294921875	-1.87314911513223	19.197110108607028	ATF2;ELK1;TNF;CRKL;RPS6KA3;DUSP10;RB1CC1;MYC;RPS6KA2;ITGAV;MAP3K8;CCR5;MAP3K7;HRAS;MAP2K3;MEF2A;DUSP4;MAP2K4;MED1;RIPK2;MINK1;PPP2R5D;FOS;IRAK4;CREB1;TRAF6;MAPKAPK2;MAPKAPK5;RAF1;CRYAB;PTGER4;PPM1L;GPS2;NOD2;NLK;CAMKK2;RASGRP3;MAPK9;MAPK8;IRAK2;CCL5;UBC;PTK2B;MAPK1;MAP2K7;MAPK6;MAP4K3;BRAP;SMAD1;JUN;TGFB1;BRAF;MAPK14;TAOK3;MAP3K10;TAB3;KRAS;FGF13;FGFR3;MAP3K14;MAP3K11;FGFR1
positive regulation of mRNA metabolic process (GO:1903313)	16/26	0.00002505519696441264464355225261016357762855477631092071533203125	0.00089754467990956214758224707139788733911700546741485595703125	0.0020848624416309716363138182515513108228333294391632080078125	0.057082179141824306023433877044226392172276973724365234375	-1.8083625188883012	19.158568833977437	BTG2;PNPT1;NCBP1;ZC3HAV1;TOB1;GTPBP1;CDC73;ZFP36L2;ZFP36;CCNB1;SNW1;THRAP3;CNOT1;TRA2B;AGO2;LEO1
signal transduction by phosphorylation (GO:0023014)	71/202	0.000041106235861865244945144437505035739377490244805812835693359375	0.00134823115154728153351759711853219414479099214076995849609375	0.0010035292808995518488990317251818851218558847904205322265625	0.035446338446319135273565592569866566918790340423583984375	-1.894756168094259	19.135807077739372	ATF2;BMPR2;ELK1;TNF;CRKL;RPS6KA3;DUSP10;RB1CC1;MYC;RPS6KA2;ITGAV;MAP3K8;CCR5;MAP3K7;HRAS;MAP2K3;ACVR1;MEF2A;DUSP4;MAP2K4;MED1;RIPK2;MINK1;PPP2R5D;FOS;IRAK4;CREB1;TRAF6;MAPKAPK2;MAPKAPK5;RAF1;CRYAB;PTGER4;CAB39;PPM1L;GPS2;NOD2;NLK;ACVR1B;CAMKK2;RASGRP3;MAPK9;MAPK8;IRAK2;CCL5;UBC;PTK2B;MAPK1;MAP2K7;MAPK6;MAP4K3;CNTLN;LYN;BRAP;SMAD1;TGFB2;JUN;TGFB1;INSR;BRAF;MAPK14;ACVR2A;TAOK3;MAP3K10;TAB3;KRAS;FGF…
positive regulation of myeloid cell differentiation (GO:0045639)	33/74	0.0000265194696994628241362539078362914324316079728305339813232421875	0.00094330874261962477204945809461378303240053355693817138671875	0.0011987634595256092297221872655654806294478476047515869140625	0.04036636156042568146506965831576962955296039581298828125	-1.8042935922292007	19.012980792619306	RB1;KMT2E;KDM1A;CSF1;HMGB2;ACVR1B;ETS1;TNF;SCIN;CA2;INPP5D;RIPK1;KLF10;JUN;JAG1;TESC;CTNNBIP1;ISG15;PRKCA;TMEM64;FOS;MAPK14;ACVR2A;RUNX1;KITLG;CREB1;TRAF6;ID2;ASXL2;ACIN1;SMAP1;OGT;HSPA1A
macromolecule methylation (GO:0043414)	61/169	0.0000578220422469165462185831938501934246232849545776844024658203125	0.0017808483865193627630751915802420626278035342693328857421875	0.00131575059860415829147972655022158505744300782680511474609375	0.0431549108672052150748044141437276266515254974365234375	-1.9453434620717622	18.982934826045298	BTG2;SETD2;MTRR;KDM1B;WDR4;EHMT1;ARID4A;PRDM2;ASH2L;ARID4B;SUV420H1;MECP2;METTL14;NTMT1;DNMT3B;CMTR1;CMTR2;PCMTD1;KDM6A;HELLS;NSUN4;PRMT1;NSUN2;PRMT3;TET2;ASH1L;FOS;FBXO11;CAMKMT;IRF4;ETF1;KMT2E;KDM3A;DNMT1;KMT2A;SATB1;RNMT;KMT2C;MEPCE;DOT1L;KMT2B;BAZ2A;RTF1;METTL21A;RNMTL1;RBBP5;TGS1;NSD1;MTA2;LCMT1;TRMT1L;ATF7IP;WTAP;MGMT;SETD1B;SETDB2;TRMT1;GATAD2A;C7ORF60;OGT;EZH2
mRNA splice site selection (GO:0006376)	15/23	0.00001653953697115354522294110306557257672466221265494823455810546875	0.000614273538538945350177822302129015952232293784618377685546875	0.00188548573840801778588038839501450638636015355587005615234375	0.0541112980948801058911357131364638917148113250732421875	-1.712185661303446	18.850747835692975	SF3A3;MBNL1;CELF1;YTHDC1;SFSWAP;SRSF1;PSIP1;PTBP2;LUC7L3;LUC7L;SRSF5;SRSF6;SRSF10;SF1;SRSF9
regulation of response to biotic stimulus (GO:0002831)	43/107	0.0000407279375177873321340303591764353541293530724942684173583984375	0.00134455432942708389375263688947370610549114644527435302734375	0.00128891024670647522630539949517469722195528447628021240234375	0.04265145492374523839007594006034196354448795318603515625	-1.8253134488154712	18.451356730315204	ZCCHC11;TNFAIP3;ZC3HAV1;NOD2;PRDM1;DDX60;IFIT1;HSPD1;HERC5;RNF216;AP1G1;SIN3A;TRIM5;DHX58;ATP6V1H;FYN;AP1S3;CD55;SASH1;MICB;MB21D1;APOBEC3F;APOBEC3G;DDX58;IL15;CRTAM;EIF2AK2;PRKCA;HLA-A;PML;PM20D1;CREB3;ITCH;PPM1B;AIM2;LCK;TRAF3;TRAF6;TRIM38;CACTIN;PVRL2;BIRC2;BIRC3
regulation of protein stability (GO:0031647)	52/138	0.0000544677471236993995785079236693349002962349914014339447021484375	0.001698250560011146069461229757280307239852845668792724609375	0.001373533825200299283986193898954297765158116817474365234375	0.043909616146118428392508548085970687679946422576904296875	-1.8738090803622458	18.396873594232506	PTEN;CLU;CDC73;CHEK2;TRIM24;ZNF207;CHP1;PIM2;TRIM21;SOX4;MYLIP;MORC3;COG7;TESC;PRKCD;COG3;ATP1B2;ATP1B1;SIRT1;GTPBP4;KAT2A;CREB1;PEX6;KHDRBS1;STX12;STXBP4;WIZ;CDKN2AIP;USP19;HSPD1;BAG3;TPR;FLNA;MAPK1;MSX1;ISOC2;SMAD3;UBE2B;CDKN2A;SIAH1;HPS4;APTX;PML;BMP2;RNF149;ID1;BCL2;MDM2;MDM4;NAA16;NAA15;HSPA1A
positive regulation of cytokine production (GO:0001819)	104/327	0.000099788682023049880332778160951789914179244078695774078369140625	0.002800181293880138651275490957459624041803181171417236328125	0.00143112180037781679987907157425297555164434015750885009765625	0.045462869268605994588217100726978969760239124298095703125	-1.9899895608753233	18.332690847469916	ATF2;CD83;CD80;SERPINE1;RORA;GIMAP5;CLU;TNF;TBK1;DHX58;EP300;MAP3K7;TRIM21;MB21D1;ZBP1;IL4R;TICAM2;RSAD2;HLA-A;TICAM1;EREG;ADAM17;DDIT3;ANKRD42;TBC1D23;IL6ST;ZFPM1;IDO1;SEMA7A;DHX9;EBI3;TWIST1;BCL10;ZC3HAV1;PIK3R1;C3;DHX36;UBC;HMOX1;TNFRSF14;RIPK1;NLRP1;AKIRIN2;CREBBP;TGFB1;SMAD3;FZD5;CADM1;TNFSF15;TREX1;CRTAM;EIF2AK2;NFKB1;NFKB2;NFKBIA;RGCC;REL;TNFSF9;LSM14A;NFKBIB;CD40;DDX3X;HILPDA;HSPB1;CD3E;I…
negative regulation of NF-kappaB transcription factor activity (GO:0032088)	30/65	0.000027147677463758705424141937090354304018546827137470245361328125	0.0009531803204360944116457776686957004130817949771881103515625	0.00129195656371669412125491316345460290904156863689422607421875	0.04265145492374523839007594006034196354448795318603515625	-1.7412116414229277	18.307480627492826	ZCCHC11;NLRC5;TNFAIP3;NOD2;UFL1;IRAK2;ZC3H12A;CHP1;TRIM21;PIAS4;RWDD3;USP7;SIVA1;CDKN2A;FOXJ1;COMMD1;KLF4;SIRT1;PARP10;NFKBIA;CYLD;DAP;ITCH;AIM2;TRAF3;OTULIN;PELI1;RBCK1;CACTIN;NFKBID
regulation of stress-activated MAPK cascade (GO:0032872)	61/170	0.000070365734356178712160558019750311586903990246355533599853515625	0.0020906901425474040852325874340067457524128258228302001953125	0.001473764879390945282955360795540400431491434574127197265625	0.0465249150362729013696849733605631627142429351806640625	-1.9113043437575132	18.27551778920726	IL1RN;TNF;SH3RF1;CTGF;DUSP10;MYC;CCR7;MAP3K7;HRAS;EPHA4;MAP2K4;EDN1;RIPK2;MINK1;GAB1;MAPK8IP3;GREM1;SFRP4;NCOR1;TRAF4;MDFIC;TRAF6;AIDA;ZMYND11;TLR3;PAFAH1B1;GPS2;NOD2;STK3;MAPK9;PTK2B;MAPK1;DVL3;RIPK1;CCL19;ZNF622;MAP2K7;MAP4K5;SASH1;MAP4K4;SPAG9;TGFB2;FZD5;GADD45B;GADD45A;FZD4;EIF2AK2;HIPK3;HIPK2;GADD45G;VEGFA;DNAJA1;PER1;BMP2;ITCH;COPS5;TAOK3;NBR1;PDCD4;MAP3K10;MAP3K11
cellular response to insulin stimulus (GO:0032869)	68/195	0.00007794891404974379199056822020708068521344102919101715087890625	0.002275837947198011169958054011885906220413744449615478515625	0.001488833325056536545372143365284500760026276111602783203125	0.046708677794165008589910570435677072964608669281005859375	-1.9273133180108581	18.231337252815283	GSK3A;C2CD5;CAB39L;PRKAG2;IRS2;IDE;PIK3C2A;RPTOR;STK11;FGF9;PPAT;AKT2;NAMPT;PDK4;GRB10;ENPP1;HRAS;YWHAG;APPL1;SMARCC1;STRADA;GAB1;TSC2;FRS2;PRKAB1;RAB31;PIK3CA;ATP6V1B2;PPARG;PHIP;PIK3C3;RAF1;SOS1;CRK;VAMP2;ATP6V1A;CAB39;STXBP4;PIK3R3;PIK3R1;ATP6V0A2;ATP6V1H;THEM4;EIF4EBP2;INPP5K;MAPK1;ZNF106;ATP6V1C1;EIF4B;PTPN1;EGR1;UBE2B;STAT1;INSR;DENND4C;SORBS1;BAIAP2;USF1;MTOR;RAB10;RPS6KB1;PTPRA;KRAS;GRB2;…
regulation of intracellular transport (GO:0032386)	121/394	0.00015209427600670739574341416844305285849259234964847564697265625	0.0038799403439892881338690866499518961063586175441741943359375	0.00173825879052056406041948388718765272642485797405242919921875	0.0510461927379033120200091389051522128283977508544921875	-2.049814403452101	18.019938903516138	ACAA2;FAM89B;ICE1;GCC2;GIMAP5;TNF;NUDT4;RABGEF1;TRIM28;UBASH3B;AKT2;CHP1;SOX4;KPNA1;IER3;MED1;ACSL3;UHMK1;TBC1D20;RBCK1;KHDRBS1;CEMIP;PKDCC;SAR1A;INSIG1;CABP1;SUPT6H;OAZ2;SCFD1;BCL2L11;TPR;UBR5;HMOX1;INPP5K;PMAIP1;ZNF268;BARD1;LYN;PLK3;MGEA5;GSTM2;SMAD4;TGFB1;SMAD3;SIVA1;JUP;TNFSF14;NUP153;CHERP;EHD1;PARP10;BST2;NFKBIA;CYLD;CXCL11;BAMBI;TRIP6;BCL2;MDM2;CREBRF;NFKBIE;YWHAE;GSK3B;CDKN1A;CXCL9;GSK3A…
cellular response to peptide (GO:1901653)	89/273	0.000117738563105801601386089794143430253825499676167964935302734375	0.0031660690136664786271947225060330310952849686145782470703125	0.0016931662374803269251188897470683514256961643695831298828125	0.050476190898166579945627319148115930147469043731689453125	-1.978309562886471	17.897853578753406	GSK3A;C2CD5;CAB39L;PRKAG2;IRS2;IDE;PIK3C2A;RPTOR;STK11;FGF9;PPAT;AKT2;NAMPT;PDK4;GRB10;ENPP1;JAK2;HRAS;YWHAG;APPL1;KLF10;SMARCC1;RIPK2;STRADA;GAB1;TSC2;FRS2;PRKAB1;KLF15;POR;RAB31;PIK3CA;ATP6V1B2;PPARG;PHIP;PIK3C3;RAF1;SOS1;CRK;VAMP2;ATP6V1A;CAB39;STXBP4;MAX;PIK3R3;NOD2;PIK3R1;RELA;PRKAR2B;ATP6V0A2;ATP6V1H;THEM4;EIF4EBP2;INPP5K;MAPK1;FYN;ZNF106;ATP6V1C1;EIF4B;PTPN1;EGR1;UBE2B;STAT1;INSR;STAT3;DEN…
negative regulation of mRNA processing (GO:0050686)	13/17	0.0000040670646312649575318640300658490360774521832354366779327392578125	0.00017409104620779068347581619580211054199025966227054595947265625	0.00137025157360301541066560648829408819437958300113677978515625	0.043909616146118428392508548085970687679946422576904296875	-1.4392019735606103	17.864222642694198	BARD1;SFSWAP;TOB1;PTBP1;U2AF2;HNRNPA2B1;ACIN1;SAP18;SRSF4;SRSF6;SRSF7;SRSF10;SRSF9
ncRNA processing (GO:0034470)	81/241	0.000074648347697242397485485609909261484062881208956241607666015625	0.0021921442105742520826960895163892928394488990306854248046875	0.001341667638623486071003387820610441849566996097564697265625	0.043721053178627282409518528538683312945067882537841796875	-1.879235976502043	17.85785737322149	INTS12;TRMU;ZCCHC11;MOCS3;RRP1;EIF4A3;WDR4;RTCB;FCF1;ADAR;CDK5RAP1;TRMT44;DUS4L;RPP38;PUS3;NSUN4;TYW5;RPS8;DIS3;PUS1;NSUN2;DDX56;CDKAL1;UTP11L;TRNT1;DICER1;PUS7;QTRTD1;SIRT1;UTP18;CTU1;CIRH1A;KARS;DKC1;NAF1;RPP25;SKIV2L2;TSEN34;SRRT;NOP2;UTP23;NOL8;NOLC1;NOC4L;NOL9;NOL6;PDCD11;ERI1;EXOSC9;TYW1;WBSCR22;DROSHA;RPP14;EXOSC2;DCAF13;TRMT1L;NOP56;SMAD1;NOP58;NOP14;UTP6;SMAD3;CDKN2A;KRR1;INTS3;INTS2;TRM…
positive regulation of apoptotic signaling pathway (GO:2001235)	60/168	0.00009349892538016864296755714658360147950588725507259368896484375	0.002653163326377707027792229865781337139196693897247314453125	0.001750653648546770559113472387480214820243418216705322265625	0.051113014906414670768253216692755813710391521453857421875	-1.922292941277292	17.83418928247885	YWHAE;GSK3B;GSK3A;FAF1;PTEN;CLU;BBC3;PPP3CC;YWHAQ;TNFSF10;JAK2;JAK3;YWHAG;NKX3-1;PIAS4;FBXO18;APAF1;TNFRSF12A;PRKCD;RUNX3;DYNLL2;SFPQ;LCK;PPIF;MAL;RBCK1;EI24;PSEN2;BCL10;THBS1;DEDD2;STK3;SLC9A3R1;MAPK9;BCLAF1;MAPK8;BCL2L11;E2F1;PLAGL2;PMAIP1;RIPK1;MSX1;SKIL;MCL1;NGFR;MOAP1;TGFB2;SMAD3;SIVA1;BIK;BNIP3;SIAH1;G0S2;PML;SOD1;CYLD;BCL2;FAS;SERINC3;RAD9A
response to hydrogen peroxide (GO:0042542)	39/95	0.000052145715338124926205472242646266067822580225765705108642578125	0.00165841868610260467949146789834458104451186954975128173828125	0.00155489418259657416997165935157454441650770604610443115234375	0.047948154687042963961740582590209669433534145355224609375	-1.7984879189366794	17.73573203258786	OSER1;PPP1R15B;TNFAIP3;ETS1;RELA;PPP2CB;PRDX2;MAPK8;HMOX1;PTK2B;JUN;GPX1;GPX4;STAT1;GPX3;DUSP1;BNIP3;SPHK1;GLRX2;KLF4;SOD2;PRDX6;APTX;SIRT1;KLF2;RHOB;SOD1;FOSL1;LCK;AXL;FKBP1B;BCL2;MDM2;PPIF;TXNIP;CRYAB;ADA;NFE2L2;EZH2
negative regulation of mitotic cell cycle phase transition (GO:1901991)	67/192	0.000085553261970496753837343850701557812499231658875942230224609375	0.0024835030242125236653316644463984630419872701168060302734375	0.0015827933855454179475075182637056059320457279682159423828125	0.04845266297206003713871069749075104482471942901611328125	-1.885489366491121	17.660193731889887	RB1;ATF2;CDKN1A;CDKN1B;TRRAP;PTEN;UBE2D1;CDC73;CDC20;PSMD9;CCND1;PSMD2;PSMD3;CDC27;ZNF207;PSMD1;NBN;HRAS;SOX4;IER3;USP47;CSNK2A1;CSNK2A2;HUS1;WNT9A;SMC1A;PSMA5;SLFN11;PSME3;ANAPC1;MAD1L1;PSMD12;PSMD11;PRCC;XPC;GIGYF2;CCNB1;TPR;UBC;E2F7;RBM38;PLK3;CDKN2B;TGFB1;INTS3;PLK2;CHFR;PML;PSMB8;FBXO31;PSMB9;DLG1;PSMC6;RGCC;TAOK3;APC;RFWD2;RFWD3;PSMC1;CDK2;CCNG1;BCL2;MDM2;NABP1;ZNF655;EZH2;RAD9A
peptidyl-threonine modification (GO:0018210)	24/48	0.000033616533717269691215745464063502367935143411159515380859375	0.0011319807453728614014820674782413334469310939311981201171875	0.00168097264979426654941951913002640139893628656864166259765625	0.050476190898166579945627319148115930147469043731689453125	-1.707757099136214	17.590739254841573	ACVR1;GALNT11;CAMK2D;CAB39;TNKS;GALNT2;GALNT1;PRKCD;VPRBP;DYRK1A;PRKCA;NLK;ACVR1B;HIPK3;MTOR;HIPK2;CLK1;MAPK8;ADRBK1;BCL2;MAP3K10;MAPK1;MARK2;TAF1
endosomal transport (GO:0016197)	66/187	0.000065170294731120518975410471629317044062190689146518707275390625	0.00198298288365596209192887044991948641836643218994140625	0.0013592280891985765618745762850494429585523903369903564453125	0.043909616146118428392508548085970687679946422576904296875	-1.819229804008148	17.534658827841646	USP6NL;KIAA1033;GCC2;EEA1;AP1G1;KIF13A;FAM21C;ANKFY1;EPG5;FAM21A;SCYL2;TBC1D10A;AKTIP;VPS13A;VPS37A;VPS37B;ATG14;AP5B1;BET1L;RHOB;DOPEY1;DOPEY2;ALS2;HGS;CHMP4B;RAB38;PIK3C3;SQSTM1;RAB7A;AP5Z1;VPS4B;GOSR1;ADRB2;TRAK1;ARFRP1;BLOC1S6;UBC;BLOC1S3;MICALL1;STX6;MICALL2;VTI1A;FLNA;STX5;EPS15;EVI5;SNX8;RAB11FIP3;SNX6;SPAG9;STAM;HOOK3;KLHL20;EHD1;RGP1;RAB10;PIKFYVE;FAM160A2;EHD4;RAB14;SNX16;SGSM3;RAB12;SG…
negative regulation of immune system process (GO:0002683)	99/311	0.00013926246908070363784114265026659040813683532178401947021484375	0.003644635913609503390098165453991896356455981731414794921875	0.00179289334765034692568963503589429819840006530284881591796875	0.05204542700564311619171320444365846924483776092529296875	-1.96351966854489	17.434385937105283	CBLB;GIMAP5;PRDM1;IFIT1;TNF;RABGEF1;ZFP36;MYC;ZC3H12A;DHX58;LAG3;IL4R;TICAM2;RC3H1;TRAFD1;HLA-A;RUNX1;HLA-E;SERPING1;PADI2;NBL1;ZFPM1;IDO1;BCL10;TAPBPL;PIK3R1;ABR;INPP5D;HMOX1;TNFRSF14;SOCS6;LYN;TGFB2;TGFB1;BTN2A2;EIF2AK2;NR1D1;BST2;NFKBIA;DLG1;MAFB;CXCL12;BCL6;ID2;IL7R;NFKBID;ADA;ZC3H8;TNFAIP3;NRARP;LRRC32;N4BP2L2;CDC73;DUSP10;CASP3;JAK3;RBM15;GPX1;PRMT1;TSC22D3;PDCD1LG2;GREM1;ELF1;PPM1B;GAL;IRF…
regulation of protein catabolic process (GO:0042176)	85/260	0.0001485989288463122046969611123046206557773984968662261962890625	0.0038294550489934840210859423592637540423311293125152587890625	0.0019871565834507997315439009611282017431221902370452880859375	0.055904555272109433816662971139521687291562557220458984375	-1.9746354056602358	17.404949147995342	RB1;GSK3B;SAMD9L;GSK3A;CDKN1B;HSP90AB1;SERPINE2;UBXN2A;FAF1;ZFAND2A;PTEN;TNFAIP3;UBE2D1;CBLB;FBXO22;CLU;TNF;CDC20;UFL1;NUB1;XPO1;NRD1;CHEK2;PSMD2;SUFU;PSMD3;CDC27;ZNF207;PSMD1;TIMP3;IER3;MYLIP;GPX1;CSNK2A1;COMMD1;ADRA2A;PIAS1;SENP1;HGS;PSME3;UBE2V2;ANAPC1;MAD1L1;USP14;TMF1;CUL3;ODC1;MYCBP2;FURIN;PSEN1;NKD1;OAZ2;RELA;ARNTL;PPP2CA;FZR1;BAG5;TPR;FLNA;PTK2B;FYN;DISC1;ZNF268;N4BP1;BANP;BARD1;PLK3;SMAD…
intrinsic apoptotic signaling pathway in response to DNA damage (GO:0008630)	34/79	0.000049514769267458897295149100603595115899224765598773956298828125	0.0015929878953499037284868844466245718649588525295257568359375	0.00163272012430718265092732810472853088867850601673126220703125	0.049382451184883706385431167973365518264472484588623046875	-1.7544645598372064	17.392427487956564	CDKN1A;PGAP2;BCL2A1;EI24;PIK3R1;BRCA2;TNF;CASP9;BCL2L11;IFI16;CHEK2;E2F1;HMOX1;EP300;PMAIP1;IKBKE;FNIP2;MCL1;IER3;MOAP1;AEN;MLH1;USP28;SOD2;SIRT1;PML;HIC1;HIPK2;MSH6;SNW1;DDIT4;BCL2;CDIP1;EPHA2
stress-activated MAPK cascade (GO:0051403)	37/89	0.0000582693665532593986998953494715891565647325478494167327880859375	0.0017837489118818984808190197810517929610796272754669189453125	0.00169886209714676674441269366155893294489942491054534912109375	0.050476190898166579945627319148115930147469043731689453125	-1.7639419396477851	17.199199546610124	PTGER4;ATF2;GPS2;NOD2;ELK1;TNF;CRKL;RPS6KA3;MAPK9;MAPK8;DUSP10;IRAK2;RB1CC1;RPS6KA2;UBC;MAPK1;MAP2K7;MAP3K7;MAP4K3;MAP2K3;MEF2A;DUSP4;MAP2K4;JUN;RIPK2;MINK1;PPP2R5D;FOS;IRAK4;MAPK14;CREB1;TRAF6;MAPKAPK2;MAP3K10;TAB3;CRYAB;MAP3K11
extrinsic apoptotic signaling pathway (GO:0097191)	38/92	0.000055189409175637670567325654413792790364823304116725921630859375	0.0017101945137800362607694015792958452948369085788726806640625	0.00162610539430553470603701970986776359495706856250762939453125	0.049382451184883706385431167973365518264472484588623046875	-1.7526948744054003	17.184716641728528	GSK3B;GSK3A;DDX3X;BCL2A1;DIABLO;TRADD;PIK3R1;ACVR1B;TNF;DEDD2;BCL2L11;BAG3;CASP3;MKNK2;ITGAV;RIPK1;JAK2;MCL1;MOAP1;TGFB2;TGFB1;SMAD3;SIVA1;TNFRSF12A;DAPK1;CD70;G0S2;TNFRSF10B;TNFRSF10A;PML;SGPP1;RNF41;IL1A;KITLG;BCL2;FAS;FGFR3;TLR3
negative regulation of apoptotic signaling pathway (GO:2001234)	65/187	0.00012324263297839652803698784477859362596063874661922454833984375	0.0032591546553606327331353842424732647486962378025054931640625	0.0019869897179411477074195691017166609526611864566802978515625	0.055904555272109433816662971139521687291562557220458984375	-1.9047725397610036	17.145534814784423	DDX3X;ACAA2;KDM1A;PGAP2;SERPINE1;HMGB2;HSPB1;TNFAIP3;CLU;TNF;SH3RF1;ING2;OPA1;RB1CC1;ITGAV;MAP3K7;IER3;ACVR1;HELLS;GPX1;DAPK1;UNC5B;MKL1;SIRT1;IL1A;CTTN;RRM2B;PSME3;MADD;G2E3;PPIF;ITGA6;PHIP;BIRC6;RAF1;ZMYND11;RNF34;SGMS1;BCL2A1;SRC;PSEN2;PSEN1;THBS1;RELA;BAG5;LMNA;HMOX1;FYN;RIPK1;RFFL;MCL1;TCF7L2;SIAH2;NONO;CFLAR;SOD2;VEGFA;GCLC;CXCL12;RPS6KB1;CTH;BCL2;SNAI1;NFE2L2;HSPA1A
negative regulation of cell cycle phase transition (GO:1901988)	69/200	0.00010096437126960624945659628082239578361622989177703857421875	0.0028175195540485150659526514260733165428973734378814697265625	0.0017223093266070118277644152016137013561092317104339599609375	0.050873593033286652886904022352609899826347827911376953125	-1.8603946669182905	17.117012954131205	RB1;ATF2;CDKN1A;CDKN1B;TRRAP;PTEN;UBE2D1;CDC73;CDC20;PSMD9;CCND1;CHEK2;PSMD2;PSMD3;CDC27;ZNF207;PSMD1;NBN;HRAS;SOX4;IER3;USP47;CSNK2A1;CSNK2A2;HUS1;WNT9A;SMC1A;PSMA5;SLFN11;PSME3;ANAPC1;MAD1L1;PSMD12;PSMD11;PRCC;XPC;GIGYF2;CCNB1;TPR;UBC;E2F7;RBM38;PLK3;CDKN2B;TGFB1;INTS3;PLK2;CDC5L;CHFR;PML;PSMB8;FBXO31;PSMB9;DLG1;PSMC6;RGCC;TAOK3;APC;RFWD2;RFWD3;PSMC1;CDK2;CCNG1;BCL2;MDM2;NABP1;ZNF655;EZH2;RAD9A
negative regulation of extrinsic apoptotic signaling pathway (GO:2001237)	39/97	0.000089850465730197709066616462703080969731672666966915130615234375	0.00256403786668490778211104696993061224929988384246826171875	0.002092188128951183966053317675459766178391873836517333984375	0.057082179141824306023433877044226392172276973724365234375	-1.8285164991321734	17.036953366006525	RNF34;SGMS1;SRC;SERPINE1;PSEN2;HMGB2;TNFAIP3;THBS1;TNF;SH3RF1;RELA;RB1CC1;LMNA;HMOX1;ITGAV;FYN;RIPK1;RFFL;MCL1;ACVR1;TCF7L2;GPX1;DAPK1;UNC5B;SIAH2;CFLAR;VEGFA;IL1A;GCLC;RPS6KB1;CTTN;PSME3;BCL2;ITGA6;PHIP;BIRC6;RAF1;ZMYND11;HSPA1A
response to peptide hormone (GO:0043434)	113/364	0.00015417462438529125063994829059055291509139351546764373779296875	0.003913246370704050354494274444050461170263588428497314453125	0.001805140703503433675936040714304908760823309421539306640625	0.05210151824797625008667267820783308707177639007568359375	-1.9357952044426505	16.991296590081202	IRS2;CTGF;STK11;FGF9;PPAT;AKT2;SESN2;NAMPT;TNFSF10;TRIM24;PDK4;DAG1;GRB10;ENPP1;JUNB;SMARCC1;TSC2;FRS2;PRKAB1;EREG;POR;RAB31;PHIP;RAF1;ATP6V1A;STXBP4;MAX;PIK3R3;PIK3R1;HSD11B2;PRKAR2B;STC2;ATP6V0A2;ATP6V1H;THEM4;EIF4EBP2;INPP5K;ATP6V1C1;LYN;EIF2B5;EIF2B4;EGR1;JUND;EIF2B2;UBE2B;INSR;DENND4C;BRAF;GNG12;NFKB1;QDPR;CXCL12;PTPRA;GNB1;GNB4;MDM2;GRB2;FGFR3;CPEB2;OGT;FGFR1;BTG2;GSK3A;C2CD5;CDKN1B;CAB39L;…
cell cycle G2/M phase transition (GO:0044839)	52/139	0.000067950924224766256500317174182868029674864374101161956787109375	0.0020308882737236355620069616634282283484935760498046875	0.00155681991064641578152716316907344662467949092388153076171875	0.047948154687042963961740582590209669433534145355224609375	-1.7570367934353395	16.861798598041574	YWHAE;LIN54;CDKN1A;CEP164;PPP2R2A;CHEK2;CEP250;EP300;MYBL2;YWHAG;LIN52;OFD1;HSP90AA1;PPP1R12A;MASTL;CKAP5;TUBA4A;HAUS2;CDC25B;LATS1;CCNA1;CEP63;OPTN;SDCCAG8;PAFAH1B1;KHDRBS1;CUL1;PPM1D;CCNB2;CCNB1;RBBP4;PRKAR2B;UBC;CEP70;PCNT;CLASP1;PLK3;DYNC1H1;CDKN2B;NDE1;FBXL15;TUBB4B;NEDD1;WEE1;CDK7;CENPJ;CDK2;TUBGCP6;FGFR1OP;MNAT1;CDK14;TAF2
G2/M transition of mitotic cell cycle (GO:0000086)	52/139	0.000067950924224766256500317174182868029674864374101161956787109375	0.0020308882737236355620069616634282283484935760498046875	0.00155681991064641578152716316907344662467949092388153076171875	0.047948154687042963961740582590209669433534145355224609375	-1.7544901617689217	16.83735927473146	YWHAE;LIN54;CDKN1A;CEP164;PPP2R2A;CHEK2;CEP250;EP300;MYBL2;YWHAG;LIN52;OFD1;HSP90AA1;PPP1R12A;MASTL;CKAP5;TUBA4A;HAUS2;CDC25B;LATS1;CCNA1;CEP63;OPTN;SDCCAG8;PAFAH1B1;KHDRBS1;CUL1;PPM1D;CCNB2;CCNB1;RBBP4;PRKAR2B;UBC;CEP70;PCNT;CLASP1;PLK3;DYNC1H1;CDKN2B;NDE1;FBXL15;TUBB4B;NEDD1;WEE1;CDK7;CENPJ;CDK2;TUBGCP6;FGFR1OP;MNAT1;CDK14;TAF2
insulin receptor signaling pathway (GO:0008286)	54/148	0.000107875536480710814096588279209498750788043253123760223388671875	0.002961300732413425958189368003559138742275536060333251953125	0.00199224311007319306032758987612396595068275928497314453125	0.055904555272109433816662971139521687291562557220458984375	-1.8383885751876825	16.792820068926332	GSK3A;C2CD5;CAB39L;PRKAG2;IRS2;IDE;PIK3C2A;RPTOR;STK11;FGF9;AKT2;NAMPT;PDK4;GRB10;HRAS;APPL1;SMARCC1;STRADA;GAB1;TSC2;FRS2;PRKAB1;PIK3CA;ATP6V1B2;PHIP;PIK3C3;RAF1;SOS1;CRK;ATP6V1A;CAB39;STXBP4;PIK3R3;PIK3R1;ATP6V0A2;ATP6V1H;THEM4;EIF4EBP2;MAPK1;ZNF106;ATP6V1C1;EIF4B;PTPN1;INSR;SORBS1;BAIAP2;MTOR;RPS6KB1;PTPRA;KRAS;GRB2;FGFR3;PTPN2;FGFR1
negative regulation of mRNA metabolic process (GO:1903312)	14/21	0.0000220778742578996549643551017272358194531989283859729766845703125	0.0008080821947583417298732744171729791560210287570953369140625	0.002286045328346717440959334766148458584211766719818115234375	0.060898047754139240927973020234276191331446170806884765625	-1.5234724497111323	16.33304852223691	BARD1;SFSWAP;TOB1;PTBP1;U2AF2;DHX34;HNRNPA2B1;ACIN1;SAP18;SRSF4;SRSF6;SRSF7;SRSF10;SRSF9
regulation of carbohydrate metabolic process (GO:0006109)	53/145	0.00011784220442868700569165330005461100881802849471569061279296875	0.0031660690136664786271947225060330310952849686145782470703125	0.0021133176597745288206875446945787189179100096225738525390625	0.057082179141824306023433877044226392172276973724365234375	-1.7899682392992537	16.1923463889364	GSK3B;GSK3A;SMEK1;PLEK;SMEK2;PRKAG2;IRS2;RORA;NR3C1;DUSP12;EPM2AIP1;STK11;AKT2;SESN2;PDK4;GRB10;PDK3;ENPP1;CHP1;MLYCD;PHLDA2;PDK1;IER3;IGFBP4;PRKCE;TINF2;SIRT1;KAT2A;NCOR1;PPP1R3B;DDIT4;PFKFB2;P2RY1;INPP5K;PTK2B;PMAIP1;LCMT1;ARFGEF1;MLXIP;TCF7L2;MGEA5;TGFB1;INSR;STAT3;ECD;NR1D1;SORBS1;NFKB1;MTOR;ACER2;MLXIPL;OGT;PTPN2
negative regulation of phosphate metabolic process (GO:0045936)	137/458	0.00021520053223608696262893202888477617307216860353946685791015625	0.00505571110848593123499039592161352629773318767547607421875	0.0020491335953532782525321476185808933223597705364227294921875	0.056558326722018624488352855905759497545659542083740234375	-1.9158361720270998	16.177206177768912	RB1;ERRFI1;ANKLE2;GPATCH2;IRS2;ZFYVE1;TNF;ZFYVE28;RABGEF1;RGS2;RGS3;UBASH3B;MYC;CHORDC1;CDK5RAP1;DAG1;GRB10;ENPP1;CHP1;ZGPAT;PRKCD;PAQR3;TSC2;PRKCA;VRK3;SYTL2;SPOCD1;SFRP4;DDIT4;PPIF;PRKRIP1;PSEN2;PDGFA;TWIST1;PSEN1;PGS1;SLC9A3R1;SOCS3;CCNB1;SOCS1;PRKAR2B;BAG1;INPP5K;SNX6;LYN;HEXIM1;TGFB2;JUN;TGFB1;SMAD3;GADD45B;UBE2B;GADD45A;RCC2;KIAA0430;GADD45G;MLXIPL;PKIB;IBTK;MPHOSPH10;FGFR1OP;CPEB2;CDKN1C;Y…
negative regulation of phosphorus metabolic process (GO:0010563)	137/458	0.00021520053223608696262893202888477617307216860353946685791015625	0.00505571110848593123499039592161352629773318767547607421875	0.0020491335953532782525321476185808933223597705364227294921875	0.056558326722018624488352855905759497545659542083740234375	-1.9132629577023326	16.155478109743502	RB1;ERRFI1;ANKLE2;GPATCH2;IRS2;ZFYVE1;TNF;ZFYVE28;RABGEF1;RGS2;RGS3;UBASH3B;MYC;CHORDC1;CDK5RAP1;DAG1;GRB10;ENPP1;CHP1;ZGPAT;PRKCD;PAQR3;TSC2;PRKCA;VRK3;SYTL2;SPOCD1;SFRP4;DDIT4;PPIF;PRKRIP1;PSEN2;PDGFA;TWIST1;PSEN1;PGS1;SLC9A3R1;SOCS3;CCNB1;SOCS1;PRKAR2B;BAG1;INPP5K;SNX6;LYN;HEXIM1;TGFB2;JUN;TGFB1;SMAD3;GADD45B;UBE2B;GADD45A;RCC2;KIAA0430;GADD45G;MLXIPL;PKIB;IBTK;MPHOSPH10;FGFR1OP;CPEB2;CDKN1C;Y…
cellular response to biotic stimulus (GO:0071216)	49/132	0.0001353325631034197934661478246454180407454259693622589111328125	0.0035602332095592361706215545069653671816922724246978759765625	0.0023672523606577101050463252107647349475882947444915771484375	0.06157960138695861562752043028012849390506744384765625	-1.810275521730422	16.125527720592075	GSK3B;CD40;SERPINE1;HMGB2;TNFAIP3;TNF;CDC73;ZC3H12A;CCR5;MEF2A;TICAM2;FBXO18;APAF1;RIPK2;PRKCE;ATG10;TICAM1;TRAF6;DDIT3;TXNIP;IRF8;CMPK2;CACTIN;PPP1R15B;SGMS1;NOD2;RELA;MTDH;MAPK9;MAPK8;SLX4;IRAK2;CCL5;CD300LB;MAPK1;LYN;TGFB1;FZD5;HSPA5;STAT1;EIF2AK3;NR1H3;NR1D1;MAPK14;ASS1;NFKB1;NFKBIA;AXL;TNIP3
stress-activated protein kinase signaling cascade (GO:0031098)	37/91	0.000102082913588488893310256278024183984598494134843349456787109375	0.00283308129964537046274752896124482504092156887054443359375	0.00230281669393003242396478214004673645831644535064697265625	0.060898047754139240927973020234276191331446170806884765625	-1.7373578291805312	15.96584101827524	PTGER4;ATF2;GPS2;NOD2;ELK1;TNF;CRKL;RPS6KA3;MAPK9;MAPK8;DUSP10;IRAK2;RB1CC1;RPS6KA2;UBC;MAPK1;MAP2K7;MAP3K7;MAP4K3;MAP2K3;MEF2A;DUSP4;MAP2K4;JUN;RIPK2;MINK1;PPP2R5D;FOS;IRAK4;MAPK14;CREB1;TRAF6;MAPKAPK2;MAP3K10;TAB3;CRYAB;MAP3K11
protein localization to organelle (GO:0033365)	121/396	0.0001914597015366813919680366584685771158547140657901763916015625	0.004627095466324295490456730561845688498578965663909912109375	0.0020069580053774190887827533202880658791400492191314697265625	0.0560063253323831167218571636112756095826625823974609375	-1.8466830039452862	15.809145183583189	IPO13;RB1;SRP19;IPO11;RPL3;GCC2;CBLB;GCC1;IPO7;RPL6;PEX26;GOLGA4;FGF9;GOLGA1;DAG1;RPL36;PMPCB;CEP250;KPNA4;KPNA5;KPNA2;KPNA3;SEC63;KPNA1;NUP214;COG7;RPS8;PAQR3;COG3;TINF2;PAM16;TOMM34;TSC2;TRNT1;ACAP2;HGS;CHMP4B;TXNIP;PHIP;OPTN;KPNB1;TNKS;PIK3R1;GRPEL1;TTC21B;TPR;BAG1;PACSIN2;CNTLN;BANP;HSPA9;OSBPL8;TGFB2;JUN;RPL41;TGFB1;NUP155;HSPA4;RCC2;RAB3IP;KLHL21;HOOK3;MARCH5;UBAC2;TIMM10B;AHI1;TOLLIP;MDM2;…
JAK-STAT cascade (GO:0007259)	22/44	0.000070981043082091175070412469860769988372339867055416107177734375	0.00209663888074644762238296635814549517817795276641845703125	0.002571470385004819003693654622111353091895580291748046875	0.06461938763512110883713290832019993104040622711181640625	-1.645021179880779	15.715048075332112	LYN;IL15RA;PTPN1;CISH;STAT1;STAT2;STAT3;IRS2;NMI;PIAS1;SOCS3;ADAM17;IFNL2;SOCS1;IFNL1;STAT4;MAPK1;STAMBP;SOCS6;JAK2;FGFR3;JAK3
regulation of mitotic cell cycle (GO:0007346)	119/391	0.000256350343595729691752171941487858930486254394054412841796875	0.005832547682441580234879996424979253788478672504425048828125	0.0024260166369239962065595950235774580505676567554473876953125	0.06220208138631018457420651657230337150394916534423828125	-1.892049417892701	15.64529139755017	RB1;ATF2;APP;TRRAP;UBE2D1;TNF;CDC20;PSMD9;CCND1;CHEK2;PSMD2;PSMD3;CDC27;NUSAP1;ZNF207;PSMD1;PIM3;NBN;SOX4;IER3;CSNK2A1;CSNK2A2;HUS1;PRKCA;CDC25B;EREG;RINT1;TOM1L2;SLFN11;PSME3;PHIP;ANAPC1;MAD1L1;PSMD12;PSMD11;CUL3;MEPCE;TGFA;XPC;GIGYF2;CCNB1;TPR;UBC;E4F1;ZNF268;CTC1;PLK3;TGFB1;SMAD3;PLK5;INTS3;RCC2;INSR;PLK2;ECD;ASNS;FBXO31;CYLD;DLG1;RGCC;ID2;CDK2;BCL2;CYP1A1;MDM2;NABP1;ZNF655;FGFR3;EZH2;RAD9A;BT…
Golgi vesicle transport (GO:0048193)	69/202	0.0001420680397314264507835357420617583557032048702239990234375	0.0036799265060688973218161468281550696701742708683013916015625	0.0021076500220303883391392840707112554810009896755218505859375	0.057082179141824306023433877044226392172276973724365234375	-1.7521990424476743	15.523089575308175	SNAP23;GCC2;GCC1;CLINT1;GOLGA3;GOLGA4;GOLGA5;AP1G1;GOLGA1;KIF13A;ANKFY1;AP1S3;COG7;COG4;COG3;VPS13A;AP3B2;NRBP1;TAPBP;DOPEY1;DOPEY2;RAB31;TBC1D20;DNAJC6;RP2;EXOC5;VAMP5;BLZF1;OPTN;VAMP2;NAPA;MACF1;RAB1A;LMAN2L;STX17;CUL3;GOSR2;GOSR1;KLHL12;CYTH3;ARFRP1;SCFD1;BLOC1S6;BLOC1S3;STX6;VTI1A;STX5;STX4;WHAMM;EPS15;SNX8;SPTBN1;ARFGEF2;TRAPPC3;HSPA8;BBS1;SEC24A;OSBPL5;RAB3IP;GBF1;PUM1;KLHL20;RAB10;RAB14;SG…
purine ribonucleoside monophosphate metabolic process (GO:0009167)	122/402	0.0002454476222307485169284169135295314845279790461063385009765625	0.0056097553841063831081559243330048047937452793121337890625	0.002336980442984154353325276787245456944219768047332763671875	0.0614796261328800219825296835551853291690349578857421875	-1.8504330914000604	15.381589962695784	EIF4A2;EIF4A1;EIF4A3;PPAT;KIF5B;LONP1;ENPP1;KIF21A;TAP2;DDX10;TAP1;GTF2F2;CLPX;DHX40;MSH6;ACLY;DDX39B;KATNAL2;ATP6V1A;MACF1;DDX6;RTEL1;DDX5;DHX8;DHX9;YTHDC2;AK1;ABCB5;AK2;AK4;DHX30;RNF213;DHX36;G3BP1;ATP6V1H;LONRF3;LONRF1;NADK;MDN1;BPTF;HSPA8;SURF1;TGFB1;HSPA5;ABCA5;HSPA6;SMARCA5;TOR1B;SMARCA2;CDK7;DHX29;MNAT1;ADA;DDX3Y;ABCD3;DDX49;DDX3X;CHD8;ADK;PRKAG2;DDX43;CHD4;IDE;MT-ATP6;ATIC;GUK1;KIF13A;DHX…
negative regulation of translation (GO:0017148)	31/72	0.000103775458566822292882404765723691753009916283190250396728515625	0.0028643160722460077848017245827350052422843873500823974609375	0.0025431245348614722918967334663875590194948017597198486328125	0.06422661012792647838853810071668704040348529815673828125	-1.67621338171158	15.37637644212946	BTG2;DDX3X;CELF1;FMR1;IREB2;EIF4A3;TOB1;GIGYF2;FXR1;SYNCRIP;ZFP36;RNF139;TPR;ENC1;EIF4EBP2;EIF2B5;NANOS1;EIF2B4;DAPK1;CIRBP;EIF2AK3;SAMD4A;EIF2AK2;PML;PATL2;ILF3;AGO3;CAPRIN2;AGO2;CPEB2;TNRC6A
methylation (GO:0032259)	86/269	0.000314241841701677041172324766904466741834767162799835205078125	0.00684153251049642550929430484529802924953401088714599609375	0.0031202727713105326938503036870997675578109920024871826171875	0.07504998937090238964042754332695039920508861541748046875	-1.9007459389064847	15.330176833428542	DMGDH;SETD4;TRMU;BTG2;SETD2;MTRR;KDM1B;SETD9;WDR4;THUMPD2;EHMT1;ARID4A;PRDM2;ASH2L;MTR;ARID4B;PRDM1;SUV420H1;MECP2;METTL12;METTL14;METTL10;NTMT1;DNMT3B;TRMT44;CMTR1;CMTR2;PCMTD1;KDM6A;HELLS;NSUN4;PRMT1;NSUN2;NSUN3;PRMT3;TET2;NSUN6;ASH1L;FOS;FBXO11;CAMKMT;METTL22;IRF4;ETF1;GART;KMT2E;KDM3A;DNMT1;USP15;AHCY;KMT2A;SATB1;RNMT;KMT2C;MEPCE;NOP2;DOT1L;KMT2B;BAZ2A;RTF1;METTL21A;MAT2A;RNMTL1;RBBP5;TGS1;NS…
positive regulation of kinase activity (GO:0033674)	142/480	0.0002864202215393115932319523242455261424765922129154205322265625	0.0063175045370963446578205235937275574542582035064697265625	0.0024196158831226687035975686512756510637700557708740234375	0.06220208138631018457420651657230337150394916534423828125	-1.8790190955909967	15.329132708818012	IL1RN;CSF1;CLU;TNF;CRKL;STK11;TATDN2;CCND1;PIM1;MAP3K8;NBN;MAP3K7;MAP2K3;TSPYL2;EPHA4;MAP2K4;ACSL1;FRS2;MAPK8IP3;CDC25B;EREG;ERN1;ADAM17;DDIT3;MAPKAPK2;MADD;MAPKAPK5;RAF1;ATF6;ATF3;ATF4;PFKFB2;CEMIP;SDC4;CHRNA7;PDGFA;TGFA;PSEN1;ADRB2;HSP90B1;STK3;IRAK2;PRKAR2B;UBC;DVL3;RIPK1;MAP2K7;MARK2;LYN;ZBTB17;TGFB2;TGFB1;FZD5;GADD45B;HSPA5;TNFSF15;GADD45A;FZD4;INSR;EIF2AK3;ASNS;TNFRSF10B;EIF2AK2;TNFRSF10A;B…
GTP catabolic process (GO:0006184)	80/243	0.00017758694621888945937293602383988400106318295001983642578125	0.004418678154441431533971940126548361149616539478302001953125	0.002268117710785457451228008807220248854719102382659912109375	0.060898047754139240927973020234276191331446170806884765625	-1.77401462612636	15.320479421981767	HBS1L;GFM1;RASL11B;GFM2;RASL11A;SRP54;RND3;GIMAP7;RAB22A;EFTUD1;RND1;TUBA1C;TUBB6;OPA1;TUBB3;NKIRAS1;HRAS;TRIM23;RAB8B;EIF5B;GBP5;GTPBP8;RHOF;GTPBP2;GTPBP1;TUBA4A;GEM;GTPBP4;RHOB;GNL3;DNM3;EEF1A1;ARL4D;RAB30;LSG1;MRAS;TUBB2A;RAB31;EEF1A2;ADSSL1;RAB38;RHOU;ARL8B;ARF6;RAB7A;RAB1A;RALA;RRAD;GNAI3;GTPBP10;GNAI2;RAB21;ARFRP1;GNA15;RHOT2;RASD1;GNA11;MFN1;RAB28;GBP2;GBP4;EEFSEC;GCH1;MX2;MX1;RAB27A;TBCC;…
response to interferon-gamma (GO:0034341)	42/108	0.000120668055971572094238475347793837499921210110187530517578125	0.0032078650037495296150347190433649302576668560504913330078125	0.0023773554287184577027414178473918582312762737274169921875	0.06157960138695861562752043028012849390506744384765625	-1.6876131865534794	15.226434489144895	SP100;CAMK2D;IFITM1;IFITM2;CXCL16;OASL;SOCS3;SYNCRIP;CYP27B1;NUB1;SOCS1;KYNU;CCL5;CD58;GBP2;JAK2;JAK1;PTPN1;GCH1;DAPK1;STAT1;PRKCD;HLA-C;HLA-A;HLA-F;ASS1;PML;PIAS1;HLA-E;BST2;OAS1;OAS2;IRF4;OAS3;IRF1;IRF2;IRF7;IRF8;TLR3;SLC26A6;IRF9;PTPN2
negative regulation of mitotic cell cycle (GO:0045930)	73/219	0.00021841597049321724468944061481323615225846879184246063232421875	0.005107495680376112311138481203443006961606442928314208984375	0.0026632209441246773064249087070720634073950350284576416015625	0.06659370786521655316558820913996896706521511077880859375	-1.7991191952292795	15.164972145647484	RB1;ATF2;BTG3;CDKN1A;CDKN1B;TRRAP;PTEN;UBE2D1;CDC73;CDC20;PSMD9;CCND1;CHEK2;PSMD2;PSMD3;CDC27;ZNF207;PSMD1;NBN;HRAS;SOX4;NKX3-1;IER3;USP47;CSNK2A1;CSNK2A2;HUS1;WNT9A;SMC1A;PSMA5;TOM1L2;SLFN11;PSME3;ANAPC1;MAD1L1;PSMD12;PSMD11;PRCC;XPC;GIGYF2;CCNB1;TPR;UBC;E2F7;RBM38;PLK3;CDKN2B;TGFB1;SMAD3;INTS3;PLK2;CHFR;PML;PSMB8;FBXO31;PSMB9;DLG1;PSMC6;RGCC;TAOK3;APC;RFWD2;RFWD3;PSMC1;CDK2;CCNG1;BCL2;MDM2;NABP…
purine nucleoside monophosphate metabolic process (GO:0009126)	122/403	0.0002741340284365391898567521078433628645143471658229827880859375	0.006099784042435944970972361289796026539988815784454345703125	0.0025050476385420762485967127730646097916178405284881591796875	0.0635828925742513983987436176903429441154003143310546875	-1.8393224948164155	15.085927060679102	EIF4A2;EIF4A1;EIF4A3;PPAT;KIF5B;LONP1;ENPP1;KIF21A;TAP2;DDX10;TAP1;GTF2F2;CLPX;DHX40;MSH6;ACLY;DDX39B;KATNAL2;ATP6V1A;MACF1;DDX6;RTEL1;DDX5;DHX8;DHX9;YTHDC2;AK1;ABCB5;AK2;AK4;DHX30;RNF213;DHX36;G3BP1;ATP6V1H;LONRF3;LONRF1;NADK;MDN1;BPTF;HSPA8;SURF1;TGFB1;HSPA5;ABCA5;HSPA6;SMARCA5;TOR1B;SMARCA2;CDK7;DHX29;MNAT1;ADA;DDX3Y;ABCD3;DDX49;DDX3X;CHD8;ADK;PRKAG2;DDX43;CHD4;IDE;MT-ATP6;ATIC;GUK1;KIF13A;DHX…
peptidyl-lysine acetylation (GO:0018394)	42/108	0.000120668055971572094238475347793837499921210110187530517578125	0.0032078650037495296150347190433649302576668560504913330078125	0.0023773554287184577027414178473918582312762737274169921875	0.06157960138695861562752043028012849390506744384765625	-1.670786999287386	15.074620767759793	ATF2;SRCAP;KMT2A;PHF20;TRRAP;JADE2;BRCA2;TAF5L;MECP2;ING3;KAT5;SAP130;EP400;EP300;EPC1;KAT7;METTL8;MAP3K7;BRD4;MBD3;MGEA5;DR1;CREBBP;BRD1;BRPF3;NCOA3;TAF10;MSL2;ELP3;SIRT1;PER1;POR;KAT2A;YEATS2;KANSL1;IRF4;KANSL2;KAT6A;KANSL3;TAF5;OGT;TAF1
histone acetylation (GO:0016573)	40/101	0.000108872779983771605124935610842129563025082461535930633544921875	0.002972521144313677865511635900475084781646728515625	0.0022972234326876857408994414555536422994919121265411376953125	0.060898047754139240927973020234276191331446170806884765625	-1.6458189867571105	15.01864221955966	ATF2;SRCAP;KMT2A;PHF20;TRRAP;JADE2;BRCA2;TAF5L;MECP2;ING3;KAT5;SAP130;EP400;EP300;EPC1;KAT7;METTL8;MAP3K7;BRD4;MBD3;MGEA5;DR1;CREBBP;BRD1;BRPF3;NCOA3;TAF10;MSL2;ELP3;PER1;KAT2A;YEATS2;KANSL1;IRF4;KANSL2;KAT6A;KANSL3;TAF5;OGT;TAF1
negative regulation of type I interferon production (GO:0032480)	20/39	0.000095568672314917148258306411889861919917166233062744140625	0.0026967450495119916868691500866361820953898131847381591796875	0.003167436544569822431949290830743848346173763275146484375	0.07582332695081599183151155330051551572978496551513671875	-1.614702635730473	14.945147457397718	OTUD5;UBA7;DDX58;NLRC5;TNFAIP3;UBE2L6;ISG15;IFIH1;HERC5;CYLD;ITCH;PPM1B;TBK1;TRAF3;UBC;DHX58;TRIM25;CACTIN;IKBKE;ATG5
protein acetylation (GO:0006473)	46/122	0.000140006839180558946382493257232226824271492660045623779296875	0.0036452296118608417709039404286386343301273882389068603515625	0.0024809739449669150797295191779312517610378563404083251953125	0.06328989593953478209886753802493331022560596466064453125	-1.6808921589940502	14.915933256921114	ATF2;SRCAP;KMT2A;PHF20;TRRAP;JADE2;BRCA2;TAF5L;MECP2;ING3;KAT5;SAP130;EP400;EP300;EPC1;ASL;KAT7;METTL8;MAP3K7;BRD4;MBD3;MGEA5;DR1;CREBBP;BRD1;ESCO1;BRPF3;NCOA3;TAF10;MSL2;ELP3;SIRT1;PER1;POR;KAT2A;YEATS2;KANSL1;IRF4;KANSL2;KAT6A;KANSL3;NAA16;NAA15;TAF5;OGT;TAF1
regulation of chromatin organization (GO:1902275)	41/107	0.00021041887412044741538334757802175545293721370398998260498046875	0.005013328930105565538200007580371675430797040462493896484375	0.0032815212570431358252154296906155650503933429718017578125	0.0778167317808679814827854670511442236602306365966796875	-1.7527540431211326	14.839535015904266	KDM5A;CAMK2D;KDM3A;DNMT1;SET;KDM1A;KMT2A;KMT2B;TWIST1;RTF1;SUPT6H;IWS1;MECP2;CCNB1;MAPK8;NIPBL;SIN3A;TPR;UBR5;DNMT3B;TLK1;JARID2;TGFB1;UBE2B;ARID5A;SIRT1;PML;VEGFA;PARP10;CDK9;NCOR1;SNW1;MTF2;ASXL2;UBE2N;PADI2;TAF7;BCOR;PAXBP1;OGT;JDP2
regulation of JNK cascade (GO:0046328)	53/148	0.00021472881625104813809422343862109983092523179948329925537109375	0.00505571110848593123499039592161352629773318767547607421875	0.0029886840858695004445599874287609054590575397014617919921875	0.072576169796763678743189984743366949260234832763671875	-1.754482431186586	14.818594847373964	IL1RN;TNF;SH3RF1;CTGF;DUSP10;CCR7;MAP3K7;HRAS;EPHA4;MAP2K4;EDN1;RIPK2;MINK1;GAB1;MAPK8IP3;SFRP4;NCOR1;TRAF4;MDFIC;TRAF6;AIDA;ZMYND11;TLR3;PAFAH1B1;GPS2;NOD2;STK3;MAPK9;PTK2B;DVL3;RIPK1;CCL19;ZNF622;MAP2K7;MAP4K5;SASH1;MAP4K4;SPAG9;FZD5;GADD45B;GADD45A;FZD4;HIPK3;HIPK2;GADD45G;DNAJA1;PER1;ITCH;COPS5;TAOK3;PDCD4;MAP3K10;MAP3K11
regulation of cellular carbohydrate metabolic process (GO:0010675)	50/137	0.0001887354065594780742030900366756895891739986836910247802734375	0.0045950457757697148186704083627773798070847988128662109375	0.002839980580779962078541434067346926894970238208770751953125	0.07031736232117445639655528566436260007321834564208984375	-1.7253353691903046	14.795034589609191	GSK3B;GSK3A;SMEK1;PLEK;SMEK2;PRKAG2;IRS2;RORA;NR3C1;DUSP12;EPM2AIP1;STK11;AKT2;SESN2;PDK4;GRB10;PDK3;ENPP1;CHP1;MLYCD;PHLDA2;PDK1;IER3;IGFBP4;PRKCE;TINF2;SIRT1;KAT2A;NCOR1;PPP1R3B;DDIT4;PFKFB2;P2RY1;INPP5K;PTK2B;PMAIP1;LCMT1;ARFGEF1;TCF7L2;MGEA5;INSR;STAT3;ECD;NR1D1;SORBS1;MTOR;ACER2;MLXIPL;OGT;PTPN2
regulation of establishment of protein localization (GO:0070201)	131/442	0.0004433002163132999419448143640920534380711615085601806640625	0.00902866690563902500599180456219983170740306377410888671875	0.0033008333432160753308226563973448719480074942111968994140625	0.07790892157282429397735512566214310936629772186279296875	-1.9138039428121456	14.77698420109943	FAM89B;ICE1;GCC2;TNF;RABGEF1;TRIM28;AKT2;KIF5B;PPFIA1;CHP1;TNFRSF4;SOX4;KPNA1;MED1;IL4R;RSAD2;ACSL3;GAPVD1;UHMK1;FNDC1;RBCK1;PPID;EPHA2;CEMIP;PKDCC;TWIST1;CABP1;PIK3R1;OAZ2;EPB41L5;BCL2L11;TPR;UBR5;INPP5K;PMAIP1;TNFRSF14;NLRP1;ZNF268;ATG5;BARD1;LYN;PLK3;TGFB2;SMAD4;TGFB1;SMAD3;CADM1;JUP;BTN2A2;TNFSF14;TNFSF15;CRTAM;BMP6;CHERP;PARP10;NFKBIA;CYLD;DLG1;RGCC;BAMBI;TRIP6;BCL2;MDM2;CREBRF;NFKBIE;YWHAE;…
ribonucleoside monophosphate metabolic process (GO:0009161)	125/416	0.0003247732069283667914738611415259583736769855022430419921875	0.007040469820580174710455967357347617507912218570709228515625	0.002760412674459766964318863102789691765792667865753173828125	0.06868396265367626707387671558535657823085784912109375	-1.8173786220085903	14.597881955016577	EIF4A2;EIF4A1;EIF4A3;PPAT;KIF5B;LONP1;ENPP1;KIF21A;TAP2;DDX10;TAP1;GTF2F2;CLPX;DHX40;MSH6;ACLY;DDX39B;KATNAL2;ATP6V1A;MACF1;DDX6;RTEL1;DDX5;DHX8;DHX9;YTHDC2;AK1;ABCB5;AK2;AK4;DHX30;RNF213;DHX36;G3BP1;ATP6V1H;LONRF3;LONRF1;NADK;MDN1;BPTF;HSPA8;SURF1;TGFB1;HSPA5;ABCA5;HSPA6;SMARCA5;TOR1B;SMARCA2;CDK7;UCK1;DHX29;MNAT1;ADA;DDX3Y;ABCD3;DDX49;DDX3X;CHD8;ADK;PRKAG2;DDX43;CHD4;IDE;MT-ATP6;ATIC;GUK1;RFK;K…
autophagic vacuole assembly (GO:0000045)	16/28	0.00008920566380946526492679016229203625698573887348175048828125	0.0025601011812591422008023034351253954810090363025665283203125	0.0036127597066510819430462664314518406172282993793487548828125	0.08257035872531499898219209399030660279095172882080078125	-1.5603095955474147	14.549209842767578	BECN1;ATG3;RAB1A;ATG9A;PSEN1;ATG14;ATG13;MAP1LC3A;ATG16L1;ATG101;RB1CC1;TP53INP2;ATG2A;ULK1;PIK3C3;ATG5
circadian regulation of gene expression (GO:0032922)	24/51	0.000115798025446115881824382665143957638065330684185028076171875	0.003144601217894254195639458515643127611838281154632568359375	0.0031040932750153126494507827004554201266728341579437255859375	0.07501806283302557554204526013563736341893672943115234375	-1.6046801589381594	14.544280254627232	KDM5A;NGFR;ADK;BHLHE41;RORA;NR1D1;AHR;SIRT1;PML;ARNTL;RELB;CIART;PER1;NCOR1;ID2;CRY2;NAMPT;NRIP1;PRKCDBP;CRY1;TOP1;OGT;CCRN4L;ATF4
DNA-templated transcription, elongation (GO:0006354)	36/90	0.00018604591612016356072349665407017482721130363643169403076171875	0.004561737487004592639383560026544728316366672515869140625	0.0032425527798838047789653504793250249349512159824371337890625	0.07725534948675989721511569996437174268066883087158203125	-1.6886211118515568	14.504439837748722	GTF2A1;SETD2;CCNT2;CTDP1;CCNT1;GTF2B;IKBKAP;GTF2E2;TAF1D;POLR2A;TAF1B;TAF1C;POLR2B;POLR2D;UBTF;NELFA;SUPT16H;NCBP1;TAF13;TAF10;ADRM1;TAF11;ELP2;GTF2H1;ELP3;GTF2F2;CDK9;CDK7;POLR3C;POLR3D;POLR1C;POLR3F;POLR3H;TAF5;MNAT1;TAF1
regulation of nucleocytoplasmic transport (GO:0046822)	61/178	0.0003027363138783102885880083032787979391287080943584442138671875	0.006619571954109719491565755333795095793902873992919921875	0.003464071979037038929993830294051804230548441410064697265625	0.0810047572505374346985007605326245538890361785888671875	-1.780277012758188	14.424958657951748	GSK3B;CDKN1A;SETD2;HSP90AB1;FAM89B;FAF1;ZC3H3;TNF;NUDT4;XPO1;TRIM28;SUFU;CHP1;JAK2;SOX4;KPNA1;IER3;MED1;PPP1R12A;DDX58;SPHK1;RANGAP1;SIRT1;UHMK1;CREB3;PPM1B;MDFIC;RBCK1;TLR3;KHDRBS1;SP100;CABP1;SUPT6H;IWS1;PBLD;TPR;UBR5;FLNA;CCL19;ZNF268;BARD1;TCF7L2;SMAD4;TGFB1;SMAD3;JUP;TNFSF14;CDKN2A;MX2;NUP153;MAPK14;MTOR;CHERP;PARP10;NFKBIA;CYLD;BAMBI;TRIP6;MDM2;NFKBIE;ZPR1
DNA-templated transcription, termination (GO:0006353)	35/86	0.00015185976015506569454516228034890445997007191181182861328125	0.0038799403439892881338690866499518961063586175441741943359375	0.0029384300499218549661273325313004534109495580196380615234375	0.07204859311725868298292851932274061255156993865966796875	-1.610726554630502	14.16239875079941	SLBP;ZNF473;CSTF3;SRSF1;U2AF1;TAF1D;TAF1B;PABPN1;TAF1C;U2AF2;PCF11;UBTF;SRSF11;CPSF7;NCBP1;UPF3B;GTF2H1;CDC40;SRRM1;SETX;CDK7;POLR3C;POLR3D;XRN2;POLR1C;POLR3F;SRSF2;SRSF3;POLR3H;SRSF4;SRSF5;MNAT1;SRSF6;SRSF7;SRSF9
nucleus organization (GO:0006997)	21/43	0.00015872139274530848418974515734447550130425952374935150146484375	0.004008508773782765328974608820544744958169758319854736328125	0.0039338462812902701137840466572015429846942424774169921875	0.08791972374689006886061548584621050395071506500244140625	-1.617050922643149	14.146543835369567	SRPK2;AHCTF1;KDM3A;NUP205;USPL1;TMF1;NUP133;GOLM1;HMGB2;NOLC1;NUP153;ETS1;PML;HIPK2;NUP93;TPR;TBPL1;GOPC;NUP98;PVRL2;ZPR1
internal peptidyl-lysine acetylation (GO:0018393)	41/106	0.0001659283867268405749002824212112727764178998768329620361328125	0.004149031095828078184728493482680278248153626918792724609375	0.0028717417169937553035607979978749426663853228092193603515625	0.07075691420749004312273910954900202341377735137939453125	-1.6169172597326578	14.07357388377168	ATF2;SRCAP;KMT2A;PHF20;TRRAP;JADE2;BRCA2;TAF5L;MECP2;ING3;KAT5;SAP130;EP400;EP300;EPC1;KAT7;METTL8;MAP3K7;BRD4;MBD3;MGEA5;DR1;CREBBP;BRD1;BRPF3;NCOA3;TAF10;MSL2;ELP3;PER1;POR;KAT2A;YEATS2;KANSL1;IRF4;KANSL2;KAT6A;KANSL3;TAF5;OGT;TAF1
guanosine-containing compound catabolic process (GO:1901069)	80/246	0.0002756002870043911499864375258539439528249204158782958984375	0.0061055133756981565251731325361106428317725658416748046875	0.0029592927062508773104754222771362037747167050838470458984375	0.072209601252527455539365064396406523883342742919921875	-1.716614527097634	14.07033221289476	HBS1L;GFM1;RASL11B;GFM2;RASL11A;SRP54;RND3;GIMAP7;RAB22A;EFTUD1;RND1;TUBA1C;TUBB6;OPA1;TUBB3;NKIRAS1;HRAS;TRIM23;RAB8B;EIF5B;GBP5;GTPBP8;RHOF;GTPBP2;GTPBP1;TUBA4A;GEM;GTPBP4;RHOB;GNL3;DNM3;EEF1A1;ARL4D;RAB30;LSG1;MRAS;TUBB2A;RAB31;EEF1A2;ADSSL1;RAB38;RHOU;ARL8B;ARF6;RAB7A;RAB1A;RALA;RRAD;GNAI3;GTPBP10;GNAI2;RAB21;ARFRP1;GNA15;RHOT2;RASD1;GNA11;MFN1;RAB28;GBP2;GBP4;EEFSEC;GCH1;MX2;MX1;RAB27A;TBCC;…
dephosphorylation (GO:0016311)	88/278	0.0003884524154389912731395739786677268057246692478656768798828125	0.00817530479325976992821534139466166379861533641815185546875	0.0035241993390788118982459575789789596456103026866912841796875	0.0815344279906835833759970455503207631409168243408203125	-1.7408328111164977	13.671351737239252	MTMR10;SMEK1;SMEK2;PTEN;PTPRM;PPP2R2A;CTDSPL2;PTPN23;DUSP16;CDC14A;DUSP14;THTPA;DUSP12;PPP3CA;DUSP10;PPP3CC;IMPA1;UBASH3B;PPIP5K2;IMPA2;ILKAP;DUSP4;DUSP5;DUSP2;PPP1R12A;PPTC7;DUSP1;SSU72;PPP2R5D;BPGM;DUSP8;CDC25B;NT5C3A;MINPP1;PPM1B;PPP1R3C;DNAJC6;LCK;IMPAD1;PPAP2A;PFKFB2;PPP1R15B;MTMR1;PFKFB4;PFKFB3;MTMR3;CTDP1;PPM1L;PPM1H;DAPP1;MTMR9;ATP1A1;PPM1K;MTMR4;PPM1D;NT5C2;RPAP2;PPM1G;PPP2CA;PGS1;PPP2CB…
regulation of gene expression, epigenetic (GO:0040029)	45/122	0.0002933159181500666020693535163132992238388396799564361572265625	0.006441472619895592492678115803528271499089896678924560546875	0.003816447160636184630921885485577149665914475917816162109375	0.086443383894050984661561187749612145125865936279296875	-1.679808832506726	13.66400231610086	CREBZF;KMT2E;GSK3B;GSK3A;DNMT1;MTRR;KMT2A;KDM1B;CELF1;KMT2B;EHMT1;ARID4A;BAZ2A;ARID4B;UBR2;MECP2;SMCHD1;IFI16;ALKBH1;DNMT3B;UBTF;EPC1;MTA2;ATF7IP;MBD3;UPF1;HELLS;TFAP2C;GPX1;APOBEC3F;MGMT;TET2;SMARCA5;HMGA1;FOS;ARID1A;BAZ1B;SIRT1;KLF2;GATAD2A;CNOT6;RLIM;PADI2;APOBEC3A;EZH2
ATP metabolic process (GO:0046034)	114/377	0.0004466515464098397953339458776866877087741158902645111083984375	0.0090603894012694814741326609919269685633480548858642578125	0.00349657521085390554649308114676387049257755279541015625	0.08138802483881601990134413426858372986316680908203125	-1.7695887473108982	13.650133002931463	EIF4A2;EIF4A1;EIF4A3;KIF5B;LONP1;ENPP1;KIF21A;TAP2;DDX10;TAP1;GTF2F2;CLPX;DHX40;MSH6;ACLY;DDX39B;KATNAL2;ATP6V1A;MACF1;DDX6;RTEL1;DDX5;DHX8;DHX9;YTHDC2;AK1;ABCB5;AK2;AK4;DHX30;RNF213;DHX36;G3BP1;ATP6V1H;LONRF3;LONRF1;NADK;MDN1;BPTF;HSPA8;SURF1;TGFB1;HSPA5;ABCA5;HSPA6;SMARCA5;TOR1B;SMARCA2;CDK7;DHX29;MNAT1;DDX3Y;ABCD3;DDX49;DDX3X;CHD8;PRKAG2;DDX43;CHD4;IDE;MT-ATP6;GUK1;KIF13A;DHX15;KIF1B;ABCD1;UPF…
regulation of DNA replication (GO:0006275)	44/118	0.0002579665884934725299075519711067272510263137519359588623046875	0.005843001069419415972883147247785018407739698886871337890625	0.0035777378958079491914900938098753613303415477275848388671875	0.082141609598754328214198494606534950435161590576171875	-1.6461810099884178	13.601867703361902	PCNA;TNKS;GMNN;PDGFA;WIZ;TNFAIP1;DBF4B;PDS5A;BRCA2;PPP2CA;TNKS2;CHEK2;LONP1;WAPAL;NBN;HRAS;E2F7;ILKAP;TSPYL2;CTC1;MAP2K4;JUN;TGFB1;ESCO1;INSR;TINF2;HUS1;CACYBP;SMC1A;SENP2;PML;BMP6;GTPBP4;EREG;CDK9;GREM1;KITLG;CDAN1;STAG2;CDK2;KCTD13;ID3;PPARG;ATR
leukocyte activation (GO:0045321)	113/373	0.0004371303280441365436692624513170812861062586307525634765625	0.00901202157939156624222309943661457509733736515045166015625	0.00346082669556411516575966658137986087240278720855712890625	0.0810047572505374346985007605326245538890361785888671875	-1.7553090736829093	13.577805721278173	CSF1;CD80;RORA;CBLB;GIMAP5;CLU;TBK1;NBN;AZI2;LGALS8;PKNOX1;TNFRSF4;SOX4;MEF2A;RSAD2;PRKCE;PRKCD;RC3H1;TICAM1;RC3H2;JMJD6;MSH6;ADAM17;MT1G;KMT2E;CHRNA7;TCF7;PSEN2;ZBTB1;PSEN1;PIK3R1;RASGRP1;NDRG1;ZFP36L2;CD79A;SBNO2;TNFSF18;EGR1;JUN;TGFB1;SMAD3;FZD5;CADM1;TNFSF14;CRTAM;FZD9;RAB27A;BRAF;BST2;DLG1;MAFB;CXCL12;BCL6;TOLLIP;ID2;BCL2;TNFSF9;IL7R;ULBP2;ULBP1;ADA;LAT;ULBP3;ITK;CD40;DOCK8;CD3E;PPP3CA;HHEX;…
positive regulation of protein kinase activity (GO:0045860)	134/456	0.000564079056930821809943965572387014617561362683773040771484375	0.010637801896562180947736209191134548746049404144287109375	0.003816043121084101812090505490004943567328155040740966796875	0.086443383894050984661561187749612145125865936279296875	-1.7761135721541648	13.28589102811931	IL1RN;CSF1;CLU;TNF;CRKL;STK11;TATDN2;CCND1;PIM1;MAP3K8;MAP3K7;MAP2K3;TSPYL2;EPHA4;MAP2K4;ACSL1;FRS2;MAPK8IP3;CDC25B;EREG;ERN1;ADAM17;DDIT3;MAPKAPK2;MADD;MAPKAPK5;RAF1;ATF6;ATF3;ATF4;CEMIP;SDC4;CHRNA7;PDGFA;TGFA;PSEN1;ADRB2;HSP90B1;STK3;IRAK2;PRKAR2B;UBC;DVL3;RIPK1;MAP2K7;MARK2;ZBTB17;TGFB2;TGFB1;FZD5;GADD45B;HSPA5;TNFSF15;GADD45A;FZD4;INSR;EIF2AK3;ASNS;TNFRSF10B;EIF2AK2;TNFRSF10A;BRAF;HSPA2;EIF2S…
internal protein amino acid acetylation (GO:0006475)	42/111	0.00024436235136786484643811601102925123996101319789886474609375	0.0056097553841063831081559243330048047937452793121337890625	0.00353514942188867635486371199249333585612475872039794921875	0.0815344279906835833759970455503207631409168243408203125	-1.589624399788293	13.220681022628405	ATF2;SRCAP;KMT2A;PHF20;TRRAP;JADE2;BRCA2;TAF5L;MECP2;ING3;KAT5;SAP130;EP400;EP300;EPC1;ASL;KAT7;METTL8;MAP3K7;BRD4;MBD3;MGEA5;DR1;CREBBP;BRD1;BRPF3;NCOA3;TAF10;MSL2;ELP3;PER1;POR;KAT2A;YEATS2;KANSL1;IRF4;KANSL2;KAT6A;KANSL3;TAF5;OGT;TAF1
negative regulation of cell cycle process (GO:0010948)	81/254	0.000502529174230994905847591525116513366810977458953857421875	0.009818115441622372874252988594889757223427295684814453125	0.00425132921982561591545124457525162142701447010040283203125	0.093362886475387762974520455827587284147739410400390625	-1.7377857456891648	13.199971780288518	RB1;ATF2;CDKN1A;CCNK;CDKN1B;TRRAP;PTEN;UBE2D1;CDC73;CDC20;PSMD9;CCND1;CHEK2;PSMD2;RPS6KA2;PSMD3;CDC27;ZNF207;PSMD1;WAPAL;NBN;HRAS;SOX4;IER3;USP47;CSNK2A1;CSNK2A2;HUS1;WNT9A;SMC1A;PSMA5;TOM1L2;SLFN11;DDX39B;PSME3;ANAPC1;MAD1L1;PSMD12;PSMD11;PRCC;XPC;GIGYF2;CCNB1;TPR;UBC;ZNF268;E2F7;BRD4;RBM38;PLK3;CDKN2B;TGFB1;INTS3;PLK2;CDC5L;CHFR;PML;PSMB8;FBXO31;PSMB9;CDK9;MLXIPL;DLG1;PSMC6;STAG2;RGCC;TAOK3;APC…
proteasomal protein catabolic process (GO:0010498)	70/212	0.000395149541408669978913292819555636015138588845729827880859375	0.00828174412305058942063151761203698697499930858612060546875	0.0038649109385838118467526580701587590738199651241302490234375	0.08715029085172694423011563458203454501926898956298828125	-1.6835140440800458	13.19243066333747	GSK3A;FAF1;UBE2D1;TNFAIP1;CDC20;PSMD9;PTTG1;KAT5;PSMD2;PSMD3;CDC27;ENC1;PSMD1;FBXO6;FBXO2;YOD1;SIRT1;RNF41;CD2AP;PSMA5;CDC34;DDIT3;PSME3;KCTD13;RBCK1;ANAPC1;BIRC2;PSMD12;RNF34;PSMD11;CUL3;CUL1;DERL1;RNF4;USP19;ARNTL;HSP90B1;PPP2CB;FZR1;CCNB1;RNF216;UBC;DNAJB9;PMAIP1;RFFL;SOCS6;HSPA5;UBE2B;SMURF1;RHBDD1;SIAH1;WWP2;FBXL15;NR1D1;PML;PSMB8;KLHL20;FBXO31;PSMB9;CUL4A;PSMC6;RNF103;NPLOC4;APC;UBE2S;PSMC1…
regulation of ossification (GO:0030278)	59/173	0.000433627274163745322910212820488595752976834774017333984375	0.008976440007381465691072008894479949958622455596923828125	0.004340406163576067399834101934175123460590839385986328125	0.094497377294063433783577465874259360134601593017578125	-1.6936220996424658	13.114266697237897	IFITM1;BMPR2;CSF1;MIA3;RORB;TNF;CYR61;NPPC;NIPBL;SUFU;ENPP1;CCRN4L;ACVR1;MEF2A;OSR2;RSAD2;CTNNBIP1;FNDC3B;PIAS2;GREM1;FAM20C;IL6ST;PTGER4;FBN2;CEBPA;CEBPB;DDX5;PKDCC;TWIST1;ADRB2;TOB2;TOB1;CYP27B1;CHSY1;PTK2B;PDLIM7;SMAD1;TGFB2;TGFB1;JUND;JAG1;SMAD3;SEMA4D;SMURF1;SUCO;SMAD5;ACVR2A;BMP6;P2RX7;BMP2;APC;SMOC1;ID2;ID1;NBR1;ASXL2;BCL2;ID3;BCOR
protein catabolic process (GO:0030163)	85/269	0.000513895690862794271396019052389192438567988574504852294921875	0.009930424497090105384611291583496495150029659271240234375	0.00423900816311208183950753891622298397123813629150390625	0.093362886475387762974520455827587284147739410400390625	-1.71621837500167	12.997763128518134	GSK3A;FAF1;UBE2D1;TNFAIP1;IDE;CDC20;PSMD9;PTTG1;KAT5;CHEK2;PSMD2;PSMD3;CDC27;ENC1;TRIM24;LONP1;PSMD1;FBXO6;FBXO2;YOD1;SIRT1;RNF41;CD2AP;PSMA5;CDC34;DDIT3;PSME3;KCTD13;RBCK1;SPATA18;ANAPC1;BIRC2;RAB7A;PSMD12;RNF34;PSMD11;CUL3;CUL1;DERL1;RNF4;USP19;ARNTL;HSP90B1;PPP2CB;FZR1;NEU4;CCNB1;RNF216;UBC;DNAJB9;PMAIP1;RIPK1;RFFL;SOCS6;LDLR;MGEA5;HSPA5;UBE2B;SMURF1;RHBDD1;SIAH2;BNIP3;SIAH1;WWP2;LNPEP;FBXL15;…
termination of RNA polymerase II transcription (GO:0006369)	22/46	0.0001644122892585494154736591720933347460231743752956390380859375	0.004131574492760861465334709663466128404252231121063232421875	0.0038961212020198645981927665360444734687916934490203857421875	0.087463591961788156314838715843507088720798492431640625	-1.488808077869643	12.972183279237056	SLBP;ZNF473;CPSF7;NCBP1;CSTF3;SRSF1;UPF3B;U2AF1;CDC40;SRRM1;SETX;PABPN1;U2AF2;PCF11;SRSF2;SRSF3;SRSF4;SRSF5;SRSF6;SRSF7;SRSF11;SRSF9
cellular response to nutrient levels (GO:0031669)	38/99	0.0003383081347115371733010047439194067919743247330188751220703125	0.007240654188254127578139307530591395334340631961822509765625	0.004423243442165820764333528103406933951191604137420654296875	0.09547778900162205706347862133043236099183559417724609375	-1.6149284016839123	12.905786618364695	BMPR2;MAX;SLC2A1;CTSV;FBXO22;RPTOR;WRN;NUAK2;IFI16;PDK4;HMOX1;PMAIP1;UPP1;FNIP1;KLF10;TCF7L2;CDKN2B;JUN;HSPA5;IL15;VDR;SPHK1;ASNS;SIRT1;USF1;MTOR;DAP;NBR1;BCL2;MDM2;ATG2A;ULK1;WDFY3;SQSTM1;OPTN;TNRC6A;FOXA3;CPEB4
regulation of cell cycle process (GO:0010564)	140/481	0.0006664139892717485351425477091424909303896129131317138671875	0.0122402074902240066978098553818199434317648410797119140625	0.004176985487195596612186587748283272958360612392425537109375	0.092534884630811220507240477672894485294818878173828125	-1.7503324562905576	12.801230533450097	RB1;ATF2;APP;CCNK;TRRAP;UBE2D1;TNF;CTGF;CDC20;PSMD9;CCND1;CHEK2;AKT2;PSMD2;RPS6KA2;CHORDC1;PSMD3;CDC27;NUSAP1;ZNF207;PSMD1;NBN;SOX4;IER3;MED1;CSNK2A1;PRKCE;CSNK2A2;HUS1;CDC25B;EREG;RINT1;TOM1L2;SLFN11;DDX39B;BIN1;PSME3;PHIP;ANAPC1;MAD1L1;PSMD12;PSMD11;STXBP4;CUL3;MEPCE;TGFA;XPC;NDRG1;GIGYF2;CCNB1;TPR;UBC;RPRD1B;E4F1;ZNF268;CTC1;PLK3;TGFB1;PLK5;UBE2B;INTS3;RCC2;INSR;PLK2;ECD;KLHL21;FBXO31;CDK9;MLX…
positive regulation of neuron apoptotic process (GO:0043525)	22/47	0.00024300852184335323979448573172845726730884052813053131103515625	0.005604730793747841367802298151445938856340944766998291015625	0.004746987813773217469714982286177473724819719791412353515625	0.09948977364053328276138898900171625427901744842529296875	-1.5250421648370545	12.6920323332669	SRPK2;MAP2K4;EGR1;TGFB2;JUN;NR3C1;TNF;BBC3;CASP9;CASP7;BCL2L11;CDC34;CASP3;DDIT3;BAG1;PMAIP1;AGRN;MAP2K7;FGFR3;MAP3K11;MCL1;ATF4
leukocyte differentiation (GO:0002521)	80/251	0.000552036262491013732071898356679184871609322726726531982421875	0.0104824630144440232581981575776808313094079494476318359375	0.004523036803873313645152354212086720508523285388946533203125	0.09623452335685912795160135146943503059446811676025390625	-1.6763187627746692	12.5755703973185	ITK;KDM1A;CSF1;TFRC;CITED2;SNX10;RORA;GIMAP5;TNF;HHEX;BLNK;CCR7;AZI2;LGALS8;PKNOX1;JUNB;JAK3;SOX4;MEF2A;MED1;BATF2;CR2;JAGN1;RSAD2;IL15;RC3H1;GAB3;RC3H2;JMJD6;ADAM17;NCOR1;LCK;IRF4;TRAF6;IRF1;MT1G;PPARG;ZFPM1;EPHA2;PTGER4;CEBPA;SATB1;IREB2;VPRBP;TCF7;PSEN2;ZBTB1;PSEN1;PIK3R1;ZFP36L2;RELB;CD79A;IFI16;TBX21;PTK2B;LRRC8A;CCL19;FNIP1;LYN;EGR1;JUN;TGFB1;FZD5;FZD9;NFATC1;BRAF;MAPK14;DHRS2;VEGFA;KLF6;MA…
protein folding (GO:0006457)	72/221	0.0005095188055858896995775619842561354744248092174530029296875	0.00989838264236280428176595336253740242682397365570068359375	0.004464308854159228755198451921160085476003587245941162109375	0.09595414477599260860696261943303397856652736663818359375	-1.6567225826882939	12.561343179928334	HSP90AA4P;ERO1LB;HSP90AB1;FKBP14;TXNDC11;HSCB;CLU;TUBA1C;TUBB6;TUBB3;CHORDC1;SIL1;CCT3;CCT2;HSP90AA1;CSNK2A1;SPHK1;GLRX2;TUBA4A;CLPX;PDRG1;DNAJC2;DNAJC1;TMX4;TUBB2A;DNAJC7;RP2;TCP1;PPIF;PFDN2;PPIG;FKBP4;ATF6;CRYAB;PPID;FKBP5;LMAN2L;HSPA4L;HSPA14;HSPD1;HSP90B1;DNAJB1;HSPH1;BAG5;DNAJB6;GRPEL1;DNAJB5;BAG3;DNAJB4;BAG1;CCT8;UGGT1;HSPA9;HSPA8;PPIL1;ST13;PTGES3;HSPA6;TBCC;HSPA2;HSPE1;TOR1B;TUBB4B;DNAJA1…
regulation of lipid metabolic process (GO:0019216)	78/245	0.000666209289958965005136459769374823736143298447132110595703125	0.0122402074902240066978098553818199434317648410797119140625	0.005120171570660800482166497005209748749621212482452392578125	0.10470439920407977052452253019509953446686267852783203125	-1.7173494948803278	12.560533955555464	RB1;FLT1;CRTC3;SMEK2;PRKAG2;IRS2;RORA;GIMAP5;NR3C1;TNF;CYR61;STK11;AKT2;PDK4;PDK3;CCR7;MLYCD;PDK1;VAV3;PDHX;CPT1A;PRKCE;PRKCD;ACSL3;SIRT1;ADRA2A;VAV2;POR;CREB1;GAL;PPAP2A;PPARG;SF1;PLIN5;SAMD8;INSIG1;PIK3R3;PDGFA;TWIST1;ATP1A1;NOD2;ABHD5;PIK3R1;SEC14L2;C3;HCAR2;CYP27B1;MAPK9;CNR1;PTK2B;IGFBP7;CCL19;LDLR;LYN;TCF7L2;TGFB1;GOLM1;VDR;MID1IP1;EIF2AK3;NR1H3;TYSND1;NR1D2;NR1D1;SORBS1;KLF4;NFKB1;MTOR;BMP…
GTP metabolic process (GO:0046039)	82/258	0.00052297432643234561568112983565015383646823465824127197265625	0.01004389096125390783142972139785342733375728130340576171875	0.004338396290018528729526270382166330819018185138702392578125	0.094497377294063433783577465874259360134601593017578125	-1.6618456433672129	12.556869426696995	HBS1L;GFM1;RASL11B;GFM2;RASL11A;SRP54;RND3;GIMAP7;RAB22A;EFTUD1;RND1;TUBA1C;TUBB6;OPA1;TUBB3;NKIRAS1;HRAS;TRIM23;RAB8B;EIF5B;GBP5;GTPBP8;RHOF;GTPBP2;GTPBP1;TUBA4A;GEM;GTPBP4;RHOB;GNL3;DNM3;EEF1A1;ARL4D;RAB30;LSG1;MRAS;TUBB2A;RAB31;RP2;EEF1A2;ADSSL1;RAB38;RHOU;ARL8B;ARF6;RAB7A;RAB1A;RALA;RRAD;GNAI3;GTPBP10;AK4;GNAI2;RAB21;ARFRP1;GNA15;RHOT2;RASD1;GNA11;MFN1;RAB28;GBP2;GBP4;EEFSEC;GCH1;MX2;MX1;RAB2…
protein autophosphorylation (GO:0046777)	58/170	0.0004769272724157262439807769549560134692001156508922576904296875	0.009440649231029336896359183128879521973431110382080078125	0.004620840751569614025806576051991214626468718051910400390625	0.09746202272497066221301764699092018418014049530029296875	-1.6333941024129108	12.492437464962817	FLT1;STK11;SLK;TRIM28;CHEK2;STK16;TRIM24;PIM1;PIM3;JAK2;JAK1;EPHB3;EPHA4;CDKL5;CSNK2A1;DAPK1;MINK1;DYRK1A;PRKCA;VRK2;UHMK1;ERN1;LCK;PEAK1;ULK1;MAPKAPK5;CSNK1G2;CAMK2D;SRC;NLK;ACVR1B;CAMKK2;PTK2B;TRPM7;FYN;RIPK1;MARK2;LYN;YES1;INSR;EIF2AK3;EIF2AK2;CLK4;EIF2S1;MTOR;CLK3;CLK1;MEX3B;TAOK3;STK24;STK17B;MAP3K10;CDK12;FGFR3;MAP3K11;FGFR1;ATR;TAF1
nucleoside monophosphate metabolic process (GO:0009123)	126/427	0.000679100472497399143718965763838468774338252842426300048828125	0.0123831642114958957734405231576602091081440448760986328125	0.00439580189798642606557876888473401777446269989013671875	0.09529268406321646234236055761357420124113559722900390625	-1.7058627094120817	12.44382744860244	EIF4A2;EIF4A1;EIF4A3;PPAT;KIF5B;LONP1;ENPP1;KIF21A;TAP2;DDX10;TAP1;GTF2F2;CLPX;DHX40;MSH6;ACLY;DDX39B;KATNAL2;ATP6V1A;MACF1;DDX6;RTEL1;DDX5;DHX8;DHX9;YTHDC2;AK1;ABCB5;AK2;AK4;DHX30;RNF213;DHX36;G3BP1;ATP6V1H;LONRF3;LONRF1;NADK;MDN1;BPTF;HSPA8;SURF1;TGFB1;HSPA5;ABCA5;HSPA6;SMARCA5;TOR1B;SMARCA2;CDK7;UCK1;DHX29;MNAT1;ADA;DDX3Y;ABCD3;DDX49;DDX3X;CHD8;ADK;PRKAG2;DDX43;CHD4;IDE;MT-ATP6;ATIC;GUK1;RFK;K…
regulation of histone modification (GO:0031056)	37/97	0.00046365542281188846553130478156390381627716124057769775390625	0.0093676941624913946660146990552675561048090457916259765625	0.005339615717894590808667576453672154457308351993560791015625	0.10831485538588585260111329944265889935195446014404296875	-1.6208543271091518	12.442275755943866	KDM5A;CAMK2D;KDM3A;DNMT1;SET;KDM1A;KMT2A;KMT2B;TWIST1;RTF1;SUPT6H;IWS1;MECP2;CCNB1;MAPK8;NIPBL;SIN3A;UBR5;DNMT3B;JARID2;TGFB1;UBE2B;ARID5A;SIRT1;PML;VEGFA;CDK9;NCOR1;SNW1;MTF2;ASXL2;UBE2N;TAF7;BCOR;PAXBP1;OGT;JDP2
transforming growth factor beta receptor signaling pathway (GO:0007179)	48/134	0.000412231397864901388632119516586271856795065104961395263671875	0.0086040528537835413158685327061903080902993679046630859375	0.00453451129656156672054212464217926026321947574615478515625	0.09623452335685912795160135146943503059446811676025390625	-1.5918865941871732	12.407045871311148	PPP1R15A;USP15;CCNT2;HPGD;CCNT1;SRC;CITED2;SERPINE1;PDGFA;UBE2D1;FURIN;NLK;MTMR4;FUT8;XPO1;FNTA;MYC;UBC;JUNB;SKIL;MAP3K7;RNF111;ACVR1;KLF10;TGIF1;SMAD1;TGFB2;CDKN2B;JUN;SMAD4;TGFB1;TGIF2;SMAD3;GDF15;SMURF1;USP9X;FOS;SMAD5;PML;HIPK2;NCOR2;CDK9;NCOR1;BAMBI;ID1;STUB1;TRIM33;FERMT2
cell cycle checkpoint (GO:0000075)	54/156	0.00049392891355116833908278639597710935049690306186676025390625	0.00970752895854844720380238953794105327688157558441162109375	0.00483603506040238516339169194679925567470490932464599609375	0.10010988971349364662355441168983816169202327728271484375	-1.6237804401592812	12.362033640955417	RB1;ATF2;TRRAP;UBE2D1;CDC20;CCND1;CHEK2;CDC27;ZNF207;FBXO6;NBN;SPDL1;HRAS;IER3;CSNK2A1;CSNK2A2;H2AFX;HUS1;WNT9A;SMC1A;CCNE2;MAPKAPK2;CEP63;ANAPC1;MAD1L1;PRCC;XPC;GIGYF2;FZR1;CCNB1;TPR;E2F1;ATRIP;PLK3;CDKN2B;TGFB1;PLK5;INTS3;PLK2;USP28;MAPK14;CHFR;FBXO31;HINFP;DLG1;BRE;TAOK3;APC;RFWD3;CDK2;CCNG1;NABP1;ATR;RAD9A
peptidyl-threonine phosphorylation (GO:0018107)	21/44	0.00023883214679245752250051626486282430050778202712535858154296875	0.0055591759145101511674358363279679906554520130157470703125	0.00482496950539332107588119669117077137343585491180419921875	0.10010988971349364662355441168983816169202327728271484375	-1.4723139305476194	12.278729465430933	ACVR1;CAMK2D;CAB39;TNKS;PRKCD;VPRBP;DYRK1A;PRKCA;NLK;ACVR1B;HIPK3;MTOR;HIPK2;CLK1;MAPK8;ADRBK1;BCL2;MAP3K10;MAPK1;MARK2;TAF1
Golgi to plasma membrane transport (GO:0006893)	17/32	0.00018215840156333428802824803138804554691887460649013519287109375	0.00449377900937802422787203937559752375818789005279541015625	0.004798644735550287691860926742037918302230536937713623046875	0.10010988971349364662355441168983816169202327728271484375	-1.419587895255643	12.223551670749318	ARFGEF2;MACF1;BBS1;OSBPL5;RAB3IP;GCC2;RAB10;ARFRP1;GOLGA4;RAB31;KIF13A;GOPC;VAMP5;BLZF1;OPTN;VAMP2;SPTBN1
signal transduction by p53 class mediator (GO:0072331)	47/132	0.000548625161946972935041177965587166909244842827320098876953125	0.0104570026150723020819111042101212660782039165496826171875	0.005397041785914228652354385218359311693347990512847900390625	0.1090418322426110753209371750926948152482509613037109375	-1.621084152914815	12.17125400912902	CDKN1A;SP100;PSMD12;DDX5;CDKN1B;PSMD11;PPP1R13B;PGAP2;USP10;BRCA2;NDRG1;PSMD9;STK11;KAT5;IFI16;PERP;PSMD2;UBC;PSMD3;E2F1;TP53BP2;PSMD1;EP300;PMAIP1;NBN;E2F7;SOX4;RBM38;AEN;USP28;SIRT1;PML;PSMB8;HIPK2;PSMB9;GREM1;PSMA5;PSMC6;SNW1;RFWD2;PSME3;PSMC1;DDIT4;CDK2;MDM2;CDIP1;MDM4
response to tumor necrosis factor (GO:0034612)	41/111	0.000515100221389350209667823410342180068255402147769927978515625	0.009930424497090105384611291583496495150029659271240234375	0.00545988113042226129445477766921612783335149288177490234375	0.10987195055682406896746527991126640699803829193115234375	-1.603343272742498	12.13915093087093	SGMS1;TRADD;YTHDC2;THBS1;TNF;RELA;CXCL16;IKBKB;MAPK9;NUB1;SMPD4;CASP3;CCL5;INPP5K;PTK2B;TNFRSF14;RIPK1;CD58;MAP2K7;JAK2;TNFRSF4;ZNF268;MAP4K3;NKX3-1;TNFSF18;EDN1;ENDOG;GCH1;STAT1;SLC11A2;SIRT1;ASS1;KLF2;AIM2;RPS6KB1;TRAF3;CHI3L1;CDIP1;CACTIN;TNFRSF21;NFE2L2
regulation of interferon-beta production (GO:0032648)	18/35	0.0002029564465267023995638517863682181996409781277179718017578125	0.004881585768601780228603814748566946946084499359130859375	0.00487119452220362465777458993443360668607056140899658203125	0.10042613686387961979828986613938468508422374725341796875	-1.42030095846056	12.076136099595391	DDX3X;RIPK2;DDX58;ZC3HAV1;TICAM1;IFIH1;PPM1B;TBK1;RNF216;POLR3C;TRAF3;POLR3D;IRF1;POLR3F;IRF7;TRIM38;CACTIN;TLR3
nuclear-transcribed mRNA catabolic process, deadenylation-dependent decay (GO:0000288)	24/53	0.00024246718723761677654997270803249875825713388621807098388671875	0.005604730793747841367802298151445938856340944766998291015625	0.0045320666855664763772448822010119329206645488739013671875	0.09623452335685912795160135146943503059446811676025390625	-1.4444946409230188	12.024903886970415	EIF4A2;DDX6;EIF4A1;DIS3;EIF4A3;PARN;ZFP36L2;PATL1;EDC3;CNOT4;ZFP36;CNOT6;XRN1;CNOT1;EXOSC9;CNOT2;CNOT3;POLR2D;RQCD1;DCP1A;EXOSC2;EIF4B;DCP2;PAIP1
response to lipopolysaccharide (GO:0032496)	73/228	0.000814207339938962022275747987265503979870118200778961181640625	0.01432948179105121046250648220166112878359854221343994140625	0.005917166671410477307713193795279948972165584564208984375	0.11709619266665914627534306191591895185410976409912109375	-1.6615787382838494	11.819300573606037	OTUD5;CD40;IL1RN;SERPINE1;HMGB2;TNFAIP3;ADM;TNF;CDC73;CASP9;RPS6KA3;DUSP10;ZC3H12A;CCR7;CCR5;JAK2;CCRN4L;MEF2A;EDN1;TICAM2;RIPK2;PRKCE;FOS;TICAM1;ADAM17;TRAF6;MAPKAPK2;PELI1;IRF8;CMPK2;CACTIN;IDO1;PTGER4;CEBPB;CNP;SGMS1;PTGER2;CSF2RB;NRF1;NOD2;LIAS;RELA;MTDH;CYP27B1;MAPK9;ABR;MAPK8;CNR1;IRAK2;CCL5;CD300LB;MAPK1;LYN;AKIRIN2;JUN;TGFB1;JUND;GCH1;STAT1;IL10RA;NR1H3;NR1D1;GNG12;MAPK14;SOD2;ASS1;NFKB1;…
hematopoietic or lymphoid organ development (GO:0048534)	59/175	0.000603698471361112203037446732878379407338798046112060546875	0.0112519593315312839421071799961282522417604923248291015625	0.005288344257792352946789815604233808699063956737518310546875	0.1077073663149563376162376471256720833480358123779296875	-1.5808663240501422	11.718069984086089	SAMD9L;CSF1;CITED2;ASH2L;BRCA2;CRKL;FLVCR1;JARID2;EPHB3;MED1;RBM15;LMO4;IL15;GLRX5;ZNF160;RC3H1;DICER1;TTC7A;SPTB;RC3H2;RUNX1;ADAM17;LCK;KAT6A;ZFPM1;KMT2A;PSEN2;ZBTB1;PSEN1;DLL1;ZFP36L2;STK3;CCNB2;BCL2L11;IFI16;MKNK2;HES1;SH2B3;CTC1;TGFB2;CDKN2B;TGFB1;JAG1;TIPARP;KLF4;SOD2;SOD1;NFKB2;CUL4A;MYO1E;KITLG;MAFB;APC;ID2;BCL2;FAS;CIAPIN1;IL7R;ADA
myeloid leukocyte differentiation (GO:0002573)	33/83	0.000385719183053551671093439612292286255978979170322418212890625	0.00817530479325976992821534139466166379861533641815185546875	0.005036121189025237476766250210857833735644817352294921875	0.10340426067384746178223764445647248066961765289306640625	-1.4765574044038343	11.606333236564206	CEBPA;KDM1A;CSF1;TFRC;CITED2;IREB2;PSEN2;SNX10;GIMAP5;PSEN1;TNF;RELB;HHEX;IFI16;JUNB;MEF2A;MED1;BATF2;JUN;JAGN1;TGFB1;NFATC1;GAB3;MAPK14;DHRS2;VEGFA;IRF4;TRAF6;TNFSF9;MT1G;PPARG;ZFPM1;EPHA2
intrinsic apoptotic signaling pathway in response to oxidative stress (GO:0008631)	12/18	0.000087999861196401689585055994058393480372615158557891845703125	0.0025399274223029994108913331984922479023225605487823486328125	0.0046309414876248185255480649402670678682625293731689453125	0.09746202272497066221301764699092018418014049530029296875	-1.2366438605812553	11.547997179499863	GPX1;STK24;DIABLO;CASP3;PRKCD;BCL2;ZNF622;PRODH;SOD2;JAK2;PML;PDK1
response to inorganic substance (GO:0010035)	110/370	0.00107869792485991585449800478357929023331962525844573974609375	0.0176326964998946116025546615446728537790477275848388671875	0.0061872041778129084621529187870692112483084201812744140625	0.1201983396235884737901500329826376400887966156005859375	-1.688681407417626	11.53707237235037	PDCD6;AQP9;ABAT;MT1X;AQP3;ETS1;CCND1;LONP1;JUNB;MEF2A;SLC30A5;SLC11A2;SLC30A1;EEF1A2;PPIF;TXNIP;MT1G;OSER1;PEF1;IREB2;PDGFA;NDRG1;CACNA1G;PRDX2;CCNB1;HMOX1;NPTX1;JUN;JUND;HOMER1;NFATC3;BRAF;PRDX6;NFKB1;BMP6;NR4A2;QDPR;FOSL1;SELM;ID2;CDK2;BCL2;CYP1A1;MDM2;ACO1;MNAT1;ADA;NFE2L2;EZH2;GSK3B;CLIC4;GSK3A;CDKN1B;SLC40A1;PTEN;TNFAIP3;CASP9;PPP3CA;ATIC;CA2;CCR7;GPX1;GPX4;HMGCS1;GPX3;DUSP1;TRPC1;SPHK1;CACY…
apoptotic mitochondrial changes (GO:0008637)	26/61	0.000442073759892028066154079368743623490445315837860107421875	0.00902866690563902500599180456219983170740306377410888671875	0.0059922262836152977161230381852874415926635265350341796875	0.11731292619589483994246847942122258245944976806640625	-1.479918012095577	11.430936764747514	ATF2;ACAA2;CLU;HK2;BBC3;PPP2CB;MAPK9;RHOT2;CASP7;BCL2L11;CASP3;THEM4;PMAIP1;PIM2;NPTX1;MCL1;ATG3;JUN;CDKN2A;BIK;BNIP3;SOD2;GCLC;BCL2;PPIF;SLC25A4
guanosine-containing compound metabolic process (GO:1901068)	84/269	0.000826829192388070489082296798954985206364654004573822021484375	0.01440320511657767858781920011779220658354461193084716796875	0.005711701833861791699487042706095962785184383392333984375	0.113581913239511445024021440985961817204952239990234375	-1.600811349126883	11.362418762010508	HBS1L;GFM1;RASL11B;GFM2;RASL11A;SRP54;RND3;GIMAP7;RAB22A;EFTUD1;RND1;TUBA1C;TUBB6;OPA1;GUK1;TUBB3;NKIRAS1;HRAS;TRIM23;RAB8B;EIF5B;GBP5;GTPBP8;RHOF;GTPBP2;GTPBP1;TUBA4A;GEM;GTPBP4;RHOB;GNL3;DNM3;EEF1A1;ARL4D;RAB30;LSG1;MRAS;TUBB2A;RAB31;RP2;EEF1A2;ADSSL1;RAB38;RHOU;ARL8B;ARF6;RAB7A;RAB1A;RALA;RRAD;GNAI3;GTPBP10;AK4;GNAI2;RAB21;ARFRP1;GNA15;RHOT2;RASD1;GNA11;MFN1;RAB28;GBP2;GBP4;EEFSEC;GCH1;MX2;MX1…
regulation of chromatin modification (GO:1903308)	38/102	0.000669208694583343336077796426053510003839619457721710205078125	0.01224700404471183723398297615858609788119792938232421875	0.00651721353727085193907608839936074218712747097015380859375	0.1237535547998311058481846202994347549974918365478515625	-1.552636077867246	11.348860810510564	KDM5A;CAMK2D;KDM3A;DNMT1;SET;KDM1A;KMT2A;KMT2B;TWIST1;RTF1;SUPT6H;IWS1;MECP2;CCNB1;MAPK8;NIPBL;SIN3A;TPR;UBR5;DNMT3B;JARID2;TGFB1;UBE2B;ARID5A;SIRT1;PML;VEGFA;CDK9;NCOR1;SNW1;MTF2;ASXL2;UBE2N;TAF7;BCOR;PAXBP1;OGT;JDP2
protein acylation (GO:0043543)	53/154	0.000646962040350712954718537250897725243703462183475494384765625	0.01196998265865000486696256842833463451825082302093505859375	0.005710641294792230364396612429800370591692626476287841796875	0.113581913239511445024021440985961817204952239990234375	-1.5413056236329705	11.318150805969998	ATF2;PHF20;TRRAP;ZDHHC5;ZDHHC6;JADE2;BRCA2;ZDHHC3;MECP2;ING3;KAT5;SAP130;EP300;EPC1;KAT7;MAP3K7;BRD1;ESCO1;NCOA3;MSL2;SIRT1;POR;KAT2A;PPM1B;OAS2;IRF4;KAT6A;SRCAP;KMT2A;ZDHHC20;TAF5L;EP400;ASL;METTL8;BRD4;MBD3;MGEA5;DR1;CREBBP;BRPF3;TAF10;ELP3;PER1;ZDHHC9;YEATS2;KANSL1;KANSL2;KANSL3;NAA16;NAA15;TAF5;OGT;TAF1
negative regulation of MAPK cascade (GO:0043409)	46/130	0.0007284999297815543395362425371786230243742465972900390625	0.01318872095099150876240656771187786944210529327392578125	0.0064180121142539854617314887264001299627125263214111328125	0.12325999691671817026783486426211311481893062591552734375	-1.5603672783907219	11.272909335989816	GSK3B;GPS2;DUSP16;DUSP14;PPP2CA;PGS1;SLC9A3R1;RGS2;RGS3;DUSP10;SMPD1;MYC;DAG1;INPP5K;LYN;DUSP4;PTPN1;DUSP5;DUSP2;DUSP1;PRKCD;PAQR3;TSC2;PRKCA;KLF4;VRK3;DUSP8;HIPK3;P2RX7;DNAJA1;PER1;SFRP4;ITCH;NCOR1;TNIP1;TAOK3;APC;RNF149;CNKSR3;RAPGEF1;PDCD4;ITGB1BP1;AIDA;ZMYND11;PTPN2;PAFAH1B1
regulation of defense response to virus (GO:0050688)	31/77	0.00044254538927081580289291107277449555112980306148529052734375	0.00902866690563902500599180456219983170740306377410888671875	0.005572524289497163794970813199824988259933888912200927734375	0.11169373089781815810983545134149608202278614044189453125	-1.4374855810627996	11.101654458986772	TNFAIP3;ZC3HAV1;DDX60;IFIT1;HERC5;RNF216;AP1G1;SIN3A;DHX58;ATP6V1H;FYN;AP1S3;MICB;MB21D1;APOBEC3F;APOBEC3G;DDX58;IL15;EIF2AK2;HLA-A;PML;PM20D1;CREB3;ITCH;PPM1B;AIM2;LCK;TRAF3;TRIM38;BIRC2;BIRC3
cellular response to peptide hormone stimulus (GO:0071375)	81/261	0.0012346533573898131087853702325674021267332136631011962890625	0.019604650326001359095240417218519723974168300628662109375	0.007413479309925453085428070920670506893657147884368896484375	0.1351822526874854324407948524822131730616092681884765625	-1.6340270525120175	10.943022029688635	GSK3A;C2CD5;CAB39L;PRKAG2;IRS2;IDE;PIK3C2A;RPTOR;STK11;FGF9;PPAT;AKT2;NAMPT;PDK4;GRB10;ENPP1;JAK2;HRAS;YWHAG;APPL1;SMARCC1;STRADA;GAB1;TSC2;FRS2;PRKAB1;POR;RAB31;PIK3CA;ATP6V1B2;PPARG;PHIP;PIK3C3;RAF1;SOS1;CRK;VAMP2;ATP6V1A;CAB39;STXBP4;MAX;PIK3R3;PIK3R1;RELA;PRKAR2B;ATP6V0A2;ATP6V1H;THEM4;EIF4EBP2;INPP5K;MAPK1;FYN;ZNF106;ATP6V1C1;EIF4B;PTPN1;EGR1;UBE2B;STAT1;INSR;STAT3;DENND4C;SORBS1;BAIAP2;GNG1…
mRNA stabilization (GO:0048255)	16/30	0.0002654393455576822585979812618717232908238656818866729736328125	0.005932451922176341409242983360172729589976370334625244140625	0.0059579729786837058724824345290471683256328105926513671875	0.11709619266665914627534306191591895185410976409912109375	-1.3076455491273233	10.76731585720156	RBM38;DHX9;CIRBP;DICER1;MAPK14;VEGFA;SYNCRIP;ZFP36;THRAP3;MAPKAPK2;E2F1;HNRNPC;TARDBP;RBM10;PAIP1;CCRN4L
ncRNA metabolic process (GO:0034660)	100/332	0.00111069697731929427873820426242446046671830117702484130859375	0.0180575429276317415971941926500221597962081432342529296875	0.00649987977469909487815424853351942147128283977508544921875	0.1237535547998311058481846202994347549974918365478515625	-1.5814834853352602	10.758464539983228	RRP1;EIF4A3;RTCB;FCF1;PHAX;CDK5RAP1;TRMT44;DUS4L;RPP38;EARS2;RARS2;PUS3;TYW5;RPS8;PUS1;CDKAL1;UTP11L;TRNT1;AARSD1;DICER1;PUS7;QTRTD1;CIRH1A;KARS;XRN1;DKC1;PPA1;RPP25;AARS2;TARSL2;MEPCE;NOP2;UTP23;TARS;NOLC1;DEDD2;PDCD11;ERI1;WBSCR22;TRMT1L;DARS;SMAD1;NOP14;SMAD3;INTS3;INTS2;PA2G4;HARS2;WDR55;ISG20;SEPSECS;C7ORF60;LAS1L;AGO2;INTS5;MPHOSPH10;INTS4;NOL11;DUS1L;INTS6;FARSB;INTS12;TRMU;ZCCHC11;MOCS3;W…
RNA stabilization (GO:0043489)	16/30	0.0002654393455576822585979812618717232908238656818866729736328125	0.005932451922176341409242983360172729589976370334625244140625	0.0059579729786837058724824345290471683256328105926513671875	0.11709619266665914627534306191591895185410976409912109375	-1.3038043832928612	10.735687220659228	RBM38;DHX9;CIRBP;DICER1;MAPK14;VEGFA;SYNCRIP;ZFP36;THRAP3;MAPKAPK2;E2F1;HNRNPC;TARDBP;RBM10;PAIP1;CCRN4L
regulation of leukocyte apoptotic process (GO:2000106)	29/71	0.000503443258637932045986007612015100676217116415500640869140625	0.009818115441622372874252988594889757223427295684814453125	0.006144317710162424360509358933768453425727784633636474609375	0.11982605696536836881183063496791874058544635772705078125	-1.4120118024139594	10.72287346698304	DOCK8;PTEN;ZC3H8;IRS2;BCL10;NOD2;BBC3;HCAR2;CCL5;CCR7;CCL19;FNIP1;JAK3;LYN;MEF2A;TGFB2;CDKN2A;TSC22D3;SIRT1;HSH2D;ADAM17;KITLG;CXCL12;BCL6;AXL;IRF7;NFKBID;ADA;IDO1
ribonucleoprotein complex subunit organization (GO:0071826)	50/145	0.000860922262591005331248961152112997297081165015697479248046875	0.014892186124476604336397400629721232689917087554931640625	0.0068949213319919357145781901863301754929125308990478515625	0.1295303844149923999662377127606305293738842010498046875	-1.513812562327477	10.683741763711533	DDX3X;CELF1;GFM2;PSIP1;ADAR;PHAX;USP39;BICD1;EFTUD1;SART3;OGFOD1;KIF5B;LUC7L;RBM5;CCRN4L;MBNL1;NCBP1;SCAF11;CIRBP;RC3H1;TFIP11;DICER1;PTBP2;PATL1;DDX39B;PRPF3;LUC7L3;SRSF5;SRSF6;MRRF;SF1;SRSF9;DDX6;NUFIP1;YTHDC1;SFSWAP;SRSF1;ATXN2;TGS1;BMS1;POLR2D;SRSF10;SF3A3;SRPK2;ZRSR2;DYNC1H1;EIF3J;TSR1;LSM14A;EIF3B
signal transduction in response to DNA damage (GO:0042770)	39/106	0.00076002843260435863463608807677474032971076667308807373046875	0.0134698372388933861054649554489515139721333980560302734375	0.00694966030023023983996921515426947735249996185302734375	0.1295303844149923999662377127606305293738842010498046875	-1.4854055168557196	10.668412235179243	CDKN1A;SP100;PSMD12;CDKN1B;PSMD11;PGAP2;USP10;BRCA2;NDRG1;CASP9;PSMD9;KAT5;CHEK2;PSMD2;UBC;PSMD3;PSMD1;NBN;E2F7;SOX4;RBM38;GADD45A;CDC5L;SMC1A;MAPK14;PML;PSMB8;HIPK2;PSMB9;PSMA5;PSMC6;RFWD2;PSME3;PSMC1;CDK2;MDM2;MDM4;GRB2;CEP63
cellular response to interferon-gamma (GO:0071346)	34/88	0.00058991483607339734000774011946077735046856105327606201171875	0.0110357771740989991926529256716094096191227436065673828125	0.006312659646564564887294412898199880146421492099761962890625	0.1217091395910755158293881095232791267335414886474609375	-1.4145129504852567	10.517656841191004	SP100;CAMK2D;OASL;SOCS3;SYNCRIP;SOCS1;CCL5;CD58;GBP2;JAK2;JAK1;PTPN1;DAPK1;STAT1;PRKCD;HLA-C;HLA-A;HLA-F;ASS1;PML;PIAS1;HLA-E;OAS1;OAS2;IRF4;OAS3;IRF1;IRF2;IRF7;IRF8;TLR3;SLC26A6;IRF9;PTPN2
response to molecule of bacterial origin (GO:0002237)	76/243	0.0013516772951431082171180886319916680804453790187835693359375	0.0209427055759749680685644079858320765197277069091796875	0.00799324129100298201577867729383797268383204936981201171875	0.1411673488141820254071490126079879701137542724609375	-1.5915616259409886	10.514507076530334	OTUD5;CD40;IL1RN;SERPINE1;HMGB2;TNFAIP3;ADM;CXCL2;TNF;CDC73;CASP9;RPS6KA3;DUSP10;ZC3H12A;CCR7;CCR5;JAK2;CCRN4L;MEF2A;EDN1;TICAM2;RIPK2;PRKCE;FOS;TICAM1;ADAM17;TRAF6;MAPKAPK2;PELI1;IRF8;CMPK2;CACTIN;IDO1;PTGER4;CEBPB;CNP;SGMS1;PTGER2;CSF2RB;BCL10;NRF1;NOD2;LIAS;RELA;MTDH;CYP27B1;MAPK9;ABR;MAPK8;CNR1;IRAK2;CCL5;CD300LB;MAPK1;LYN;AKIRIN2;JUN;TGFB1;JUND;FZD5;GCH1;STAT1;IL10RA;NR1H3;NR1D1;GNG12;MAPK14…
negative regulation of protein ubiquitination (GO:0031397)	41/113	0.000781235957494756899470444988509143513510935008525848388671875	0.0137972825919790813287146846732866833917796611785888671875	0.006944110547059896380861498954573107766918838024139404296875	0.1295303844149923999662377127606305293738842010498046875	-1.461334554869025	10.455312914712215	PSMD12;PSMD11;NXN;TNFAIP3;UBE2D1;PSEN1;CDC20;PSMD9;UFL1;FZR1;BAG5;PSMD2;SUFU;UBC;PSMD3;CDC27;UBR5;PSMD1;CHP1;N4BP1;SOX4;ATG5;CDKN2A;LIMK1;PRMT3;ISG15;PML;GTPBP4;PSMB8;PSMB9;PARP10;PSMA5;DNAJA1;GCLC;PSMC6;PSME3;PSMC1;CRY1;OGT;ANAPC1;HSPA1A
response to other organism (GO:0051707)	133/462	0.00141844053115934760379845958055966548272408545017242431640625	0.02184311927709105261019573163139284588396549224853515625	0.00692836285104050410288412109593991772271692752838134765625	0.1295303844149923999662377127606305293738842010498046875	-1.5839484554659933	10.38784637047857	IFITM1;CRCP;IFITM2;WIPF1;SERPINE1;DEFB1;IFIT1;CLU;TNF;IFIT3;IFI44L;HERC5;TBK1;STMN1;DHX58;DAG1;TRIM25;PIM2;TRIM22;IER3;MB21D1;IL4R;RSAD2;PRKCD;DICER1;HLA-A;TICAM1;ILF3;SLFN11;DDIT4;OPTN;TRIM11;BCL10;ZC3HAV1;SLC1A5;DDX60;PLAC8;BCL2L11;DHX36;PMAIP1;TNFRSF14;NLRP1;ATG5;TGFB1;SMAD3;APOBEC3F;SIVA1;APOBEC3G;HMGA1;IFI44;EIF2AK2;ISG15;NFKB1;ISG20;BST2;FOSL1;CXCL12;BCL2;CYP1A1;CCDC130;LSM14A;APOBEC3A;CREB…
positive regulation of neuron death (GO:1901216)	24/55	0.0004781060695204595993069995873980815304093994200229644775390625	0.009440649231029336896359183128879521973431110382080078125	0.00646968606247680204368588618990543182007968425750732421875	0.1237535547998311058481846202994347549974918365478515625	-1.3516892116757742	10.334580397349455	SRPK2;MAP2K4;EGR1;TGFB2;JUN;NR3C1;CLU;TNF;BBC3;CASP9;CASP7;BCL2L11;CDC34;CASP3;DDIT3;BAG1;DDIT4;PMAIP1;AGRN;MAP2K7;FGFR3;MAP3K11;MCL1;ATF4
positive regulation of organelle organization (GO:0010638)	101/340	0.0017267859718942579934364278670955172856338322162628173828125	0.024708203807472794988342457145336084067821502685546875	0.0085760175204283063676857779000783921219408512115478515625	0.1463427854583897735896158565083169378340244293212890625	-1.5958133061187838	10.151755843349866	RB1;TNF;CTGF;RGS2;AKT2;CFL2;NUSAP1;TNFSF10;PRKCE;TINF2;ARID5A;EREG;CLIP1;PPIF;PHIP;DNMT1;SDC4;TNKS;CUL3;TGFA;SLAIN2;RTF1;IQGAP2;CCNB1;BCL2L11;SCIN;TPR;DHX36;PMAIP1;PLXNA3;MOAP1;TGFB1;SMAD3;SIVA1;UBE2B;RCC2;INSR;BRAF;MARCH5;CNOT6;DLG1;SNW1;RGCC;CNOT1;CNOT2;BCL2;UBE2N;GRB2;OGT;YWHAE;GSK3B;GSK3A;C2CD5;CDKN1B;PLEK;PTEN;BBC3;NIPBL;PPP3CC;YWHAQ;DNMT3B;CCR7;JARID2;HRAS;YWHAG;EDN1;SIRT1;DYNLL2;IL1A;NCOR1…
mitotic cell cycle checkpoint (GO:0007093)	38/103	0.000830508736368069477688791391045697309891693294048309326171875	0.01441546263709662933916177962601068429648876190185546875	0.007377967251078761112825787904512253589928150177001953125	0.1351822526874854324407948524822131730616092681884765625	-1.4029269175469115	9.951622961368011	RB1;ATF2;TRRAP;PRCC;UBE2D1;XPC;GIGYF2;CDC20;CCNB1;CCND1;TPR;CDC27;ZNF207;NBN;HRAS;IER3;PLK3;CDKN2B;TGFB1;CSNK2A1;INTS3;PLK2;CSNK2A2;HUS1;WNT9A;SMC1A;CHFR;FBXO31;DLG1;TAOK3;APC;RFWD3;CDK2;CCNG1;NABP1;ANAPC1;MAD1L1;RAD9A
RNA catabolic process (GO:0006401)	70/220	0.00123814758542752588986457507047589388093911111354827880859375	0.019604650326001359095240417218519723974168300628662109375	0.00775627015477313268287939962419841322116553783416748046875	0.139683599582429429641905471726204268634319305419921875	-1.4810383481068317	9.91427641703227	EIF4A2;EIF4A1;ZCCHC11;RPL3;RPLP0;EIF4A3;PPP2R2A;CASC3;SMG7;SMG8;RPL6;EDC3;RPL7A;ZFP36;KHSRP;RPL36;MTPAP;CCRN4L;UPF2;UPF1;ZHX2;NCBP1;RPS8;DIS3;PABPC4;RC3H1;PAPD4;PATL1;SUPV3L1;XRN1;THRAP3;OAS2;XRN2;ETF1;DCP2;DDX6;ZCCHC6;RNASEH2A;RPL10;PARN;ZFP36L2;DEDD2;PPP2CA;DHX34;ERI1;EXOSC9;PPP1R8;POLR2D;DROSHA;RPS2;EXOSC2;RPL17;EIF4B;PAIP1;RPL41;PNPT1;UPF3B;MLH1;PNRC2;ISG20;CNOT4;CNOT6;AGO3;CNOT1;CNOT2;CNOT3;…
nucleoside monophosphate catabolic process (GO:0009125)	100/335	0.00153022351194235226891360301948452615761198103427886962890625	0.0226999979179513290683534165737000876106321811676025390625	0.00796451286062727081827006259118206799030303955078125	0.1411535244176433112617274900912889279425144195556640625	-1.5282452061743874	9.906607273272513	EIF4A2;EIF4A1;EIF4A3;KIF5B;LONP1;ENPP1;KIF21A;TAP2;DDX10;TAP1;GTF2F2;CLPX;DHX40;MSH6;ACLY;DDX39B;KATNAL2;MACF1;DDX6;RTEL1;DDX5;DHX8;DHX9;YTHDC2;ABCB5;DHX30;RNF213;DHX36;G3BP1;ATP6V1H;LONRF3;LONRF1;MDN1;BPTF;HSPA8;HSPA5;ABCA5;HSPA6;SMARCA5;TOR1B;SMARCA2;CDK7;DHX29;MNAT1;DDX3Y;ABCD3;DDX49;DDX3X;CHD8;DDX43;CHD4;IDE;MT-ATP6;KIF13A;DHX15;KIF1B;ABCD1;UPF1;ABCC4;HSP90AA1;DDX55;ABCC5;DDX56;PEX1;AMPD3;KIF…
ATP catabolic process (GO:0006200)	98/327	0.0014756038865973400593667452795898498152382671833038330078125	0.022116543712769033691589726231541135348379611968994140625	0.0078305346158333045958332974123550229705870151519775390625	0.140255426753808587481131553431623615324497222900390625	-1.516877950711477	9.888054031567377	EIF4A2;EIF4A1;EIF4A3;KIF5B;LONP1;ENPP1;KIF21A;TAP2;DDX10;TAP1;GTF2F2;CLPX;DHX40;MSH6;ACLY;DDX39B;KATNAL2;MACF1;DDX6;RTEL1;DDX5;DHX8;DHX9;YTHDC2;ABCB5;DHX30;RNF213;DHX36;G3BP1;ATP6V1H;LONRF3;LONRF1;MDN1;BPTF;HSPA8;HSPA5;ABCA5;HSPA6;SMARCA5;TOR1B;SMARCA2;CDK7;DHX29;MNAT1;DDX3Y;ABCD3;DDX49;DDX3X;CHD8;DDX43;CHD4;IDE;MT-ATP6;KIF13A;DHX15;KIF1B;ABCD1;UPF1;ABCC4;HSP90AA1;DDX55;ABCC5;DDX56;PEX1;KIF27;SUP…
regulation of leukocyte differentiation (GO:1902105)	67/210	0.00143691736690621982806825851497478652163408696651458740234375	0.0219270985505840391993626070643585990183055400848388671875	0.00861060459393001888239727037444026791490614414215087890625	0.1464382619661297180169157172713312320411205291748046875	-1.5099001192292991	9.88268157278977	RB1;CD83;CSF1;CD80;ZC3H8;NRARP;GIMAP5;PRDM1;TNF;PNP;CA2;MYC;JAK3;KLF10;IL15RA;IL4R;RIPK2;IL15;TESC;CTNNBIP1;SOX13;RC3H1;PRKCA;FOS;RNF41;RUNX1;CREB1;LCK;IRF4;TRAF6;IRF1;IRF7;ZFPM1;TLR3;KMT2E;ZBTB1;PIK3R1;TOB2;FSTL3;IFNL1;HLX;INPP5D;CLPTM1;RIPK1;CCL19;LYN;JUN;EGR3;CDKN2A;FOXJ1;TMEM64;SOD1;CUL4A;KITLG;BCL6;APC;AXL;ID2;ASXL2;TNFSF9;ACIN1;FAS;IL7R;NFKBID;OGT;ADA;PTPN2
RNA modification (GO:0009451)	34/89	0.000748166907655888470222993458236260266858153045177459716796875	0.01335332526703142223822862177939896355383098125457763671875	0.00721962445570278714412904008668192545883357524871826171875	0.133088770531951727793540385391679592430591583251953125	-1.3695578318428412	9.85791904352673	MOCS3;RNMT;MEPCE;WDR4;PARN;ADAR;METTL14;RNMTL1;TGS1;CDK5RAP1;DUS4L;CMTR1;TRMT1L;CMTR2;PUS3;APOBEC3F;NSUN4;WTAP;APOBEC3G;TYW5;PUS1;NSUN2;TRMT1;CDKAL1;PUS7;QTRTD1;ADAT2;RPUSD4;CTU1;C7ORF60;DKC1;RPUSD1;NAF1;DUS1L
negative regulation of histone modification (GO:0031057)	16/31	0.00043303776036674574388685154957556733279488980770111083984375	0.008976440007381465691072008894479949958622455596923828125	0.007523377212607811059807971787449787370860576629638671875	0.136692727701014593577610867214389145374298095703125	-1.2688335099153554	9.826716647772374	KDM5A;KDM3A;DNMT1;SET;KDM1A;UBE2B;TWIST1;SUPT6H;MECP2;SIN3A;MTF2;UBR5;DNMT3B;TAF7;BCOR;JARID2
regulation of intrinsic apoptotic signaling pathway (GO:2001242)	44/126	0.00127531345686138740391779577976194559596478939056396484375	0.0199648722163259829953663171409061760641634464263916015625	0.0090505244338592027997236755254562012851238250732421875	0.1493928069131465197205699269034084863960742950439453125	-1.4713043400040438	9.80560088113943	DDX3X;KDM1A;PGAP2;BCL2A1;SRC;EI24;HSPB1;CLU;BBC3;SLC9A3R1;ING2;BCLAF1;BCL2L11;BAG5;OPA1;UBQLN1;PLAGL2;PMAIP1;MSX1;SKIL;MCL1;NKX3-1;PIAS4;HELLS;GPX1;FBXO18;NONO;SIAH1;SOD2;SIRT1;SOD1;CYLD;SFPQ;CXCL12;RRM2B;LCK;BCL2;SNAI1;G2E3;PPIF;P4HB;SERINC3;NFE2L2;RAD9A
regulation of fat cell differentiation (GO:0045598)	33/87	0.0010252479551842476335199449977153562940657138824462890625	0.0170908495763552291391018655986044905148446559906005859375	0.00872269342673559489043100256822071969509124755859375	0.1478467265048372392133302355432533659040927886962890625	-1.4217737196612337	9.78581371372946	CEBPA;CEBPB;INSIG1;ADIRF;RORA;METRNL;TNF;ARNTL;CCDC85B;ZC3H12A;SH3PXD2B;ENPP1;HES1;AAMDC;CCRN4L;TCF7L2;TGFB1;JAG1;FNDC3B;NR1D1;SOD2;SIRT1;NCOR2;ASXL1;MMP11;BMP2;CREB1;ID2;ASXL2;TAF8;PPARG;ZFPM1;JDP2
nucleotide-binding oligomerization domain containing signaling pathway (GO:0070423)	15/28	0.0003872072307854176127957235298282512303558178246021270751953125	0.00817530479325976992821534139466166379861533641815185546875	0.007405835757932692671456909039306992781348526477813720703125	0.1351822526874854324407948524822131730616092681884765625	-1.2387561600740022	9.73235036372443	RIPK2;TNFAIP3;NOD2;RELA;IKBKB;NFKBIA;CYLD;ITCH;IRAK2;TRAF6;UBC;OTULIN;UBE2N;TAB3;MAP3K7
lymphocyte activation (GO:0046649)	92/304	0.00145747665949055795094058129990344241377897560596466064453125	0.0219350849206787212875013892698916606605052947998046875	0.0079188487743704315258153059176038368605077266693115234375	0.1408383984483980722046680966741405427455902099609375	-1.4896986340971308	9.729294258995594	ITK;CD40;CD80;DOCK8;RORA;CBLB;GIMAP5;CD3E;PPP3CA;HHEX;TBK1;KIF13B;BLNK;NBN;AZI2;LGALS8;PKNOX1;TNFRSF4;JAK3;SOX4;MEF2A;HELLS;CR2;RSAD2;BTN3A1;RIPK2;IL15;PRKCD;RC3H1;RC3H2;JMJD6;MSH6;HSH2D;ADAM17;NCOR1;ELF4;LCK;IRF4;IRF1;MS4A1;PTGER4;SATB1;CHRNA7;VPRBP;TCF7;PSEN2;ZBTB1;PSEN1;PIK3R1;STX11;ZFP36L2;HSPD1;RELB;CD79A;TBX21;PTK2B;LRRC8A;FYN;FNIP1;MICA;MICB;TNFSF18;EGR1;TGFB1;SMAD3;FZD5;CADM1;TNFSF14;CRTA…
positive regulation of protein modification by small protein conjugation or removal (GO:1903322)	53/158	0.0012625228777235638320808330803401986486278474330902099609375	0.019928134548067875930765779912690049968659877777099609375	0.00851615969219495123898600041911777225323021411895751953125	0.1463083269377823125712012597432476468384265899658203125	-1.4509923240952765	9.684856159564344	PTEN;UBE2D1;FBXO22;CLU;CDC20;PSMD9;RASSF5;PSMD2;PSMD3;CDC27;PSMD1;RNF111;ARRDC4;PIAS4;RIPK2;SPHK1;ARRDC3;COMMD1;TICAM1;PIAS1;PSMA5;TRAF6;PSME3;TBC1D7;PELI1;AHRR;ANAPC1;BIRC2;BIRC3;PSMD12;PSMD11;CUL1;XIAP;BCL10;NOD2;ADRB2;FZR1;CCNB1;UBC;DISC1;RWDD3;HSPA5;CDKN2A;PSMB8;PSMB9;PSMC6;UBE2S;TOLLIP;PSMC1;UBE2N;SPRTN;STUB1;FGFR3
protein alkylation (GO:0008213)	37/101	0.00112170877060276640013736226819673902355134487152099609375	0.018101440895573715772481904195956303738057613372802734375	0.008852201428124317761358952338923700153827667236328125	0.1485464100114815000353019058820791542530059814453125	-1.4239875671013393	9.673008089819675	KMT2E;BTG2;KDM3A;SETD2;KMT2A;SATB1;KMT2C;DOT1L;KMT2B;EHMT1;ARID4A;BAZ2A;PRDM2;ASH2L;ARID4B;RTF1;METTL21A;SUV420H1;MECP2;RBBP5;NSD1;NTMT1;LCMT1;PCMTD1;KDM6A;PRMT1;SETD1B;PRMT3;SETDB2;TET2;ASH1L;FBXO11;CAMKMT;IRF4;ETF1;OGT;EZH2
interferon-gamma-mediated signaling pathway (GO:0060333)	27/65	0.000566535084176445608537819875749619313864968717098236083984375	0.010637801896562180947736209191134548746049404144287109375	0.006744476895575259901838283127517570392228662967681884765625	0.1275893363279050063407993320652167312800884246826171875	-1.2935006024855065	9.670173701432914	SP100;CAMK2D;OASL;SOCS3;SOCS1;GBP2;JAK2;JAK1;PTPN1;STAT1;PRKCD;HLA-C;HLA-A;HLA-F;PML;PIAS1;HLA-E;OAS1;OAS2;IRF4;OAS3;IRF1;IRF2;IRF7;IRF8;IRF9;PTPN2
protein methylation (GO:0006479)	37/101	0.00112170877060276640013736226819673902355134487152099609375	0.018101440895573715772481904195956303738057613372802734375	0.008852201428124317761358952338923700153827667236328125	0.1485464100114815000353019058820791542530059814453125	-1.4211772761613768	9.653918058681032	KMT2E;BTG2;KDM3A;SETD2;KMT2A;SATB1;KMT2C;DOT1L;KMT2B;EHMT1;ARID4A;BAZ2A;PRDM2;ASH2L;ARID4B;RTF1;METTL21A;SUV420H1;MECP2;RBBP5;NSD1;NTMT1;LCMT1;PCMTD1;KDM6A;PRMT1;SETD1B;PRMT3;SETDB2;TET2;ASH1L;FBXO11;CAMKMT;IRF4;ETF1;OGT;EZH2
nitrogen compound transport (GO:0071705)	133/464	0.0016926935444595467804285160440258550806902348995208740234375	0.0243468699296072073334773477881753933615982532501220703125	0.007770954560020327910041526564555169898085296154022216796875	0.139683599582429429641905471726204268634319305419921875	-1.5080910933962657	9.623784088453975	SLC23A2;IL1RN;NUP188;FMR1;AQP9;EIF4A3;PHAX;CASC3;AQP3;GLS;GLE1;COL4A3BP;KHSRP;AGFG1;NUP214;CPT1A;TAP2;TAP1;ATP11B;THOC2;CDC40;SRRM1;NUP93;NISCH;DDX39B;ZC3H11A;SARNP;SRSF2;SRSF3;SRSF4;NUP98;SRSF5;RHCG;SRSF6;SRSF7;SIDT2;LY6E;SRSF9;SLBP;NUP205;TNKS;EIF5A2;SLC1A3;SLC1A5;PSEN1;SUPT6H;NUP160;SLC9A3R1;ATXN2;TPR;NUP88;SLC38A2;SLC19A2;LYN;CHTOP;PNPT1;NUP155;EIF2AK3;UPF3B;AZIN2;SLC16A10;NUP153;MAFA;QKI;SLC…
purine ribonucleoside monophosphate catabolic process (GO:0009169)	99/332	0.001669828165719966332758428251281657139770686626434326171875	0.024167054627654872833719679192654439248144626617431640625	0.0084449224447042843533228761998543632216751575469970703125	0.1463083269377823125712012597432476468384265899658203125	-1.4884916192183877	9.518955336195763	EIF4A2;EIF4A1;EIF4A3;KIF5B;LONP1;ENPP1;KIF21A;TAP2;DDX10;TAP1;GTF2F2;CLPX;DHX40;MSH6;ACLY;DDX39B;KATNAL2;MACF1;DDX6;RTEL1;DDX5;DHX8;DHX9;YTHDC2;ABCB5;DHX30;RNF213;DHX36;G3BP1;ATP6V1H;LONRF3;LONRF1;MDN1;BPTF;HSPA8;HSPA5;ABCA5;HSPA6;SMARCA5;TOR1B;SMARCA2;CDK7;DHX29;MNAT1;DDX3Y;ABCD3;DDX49;DDX3X;CHD8;DDX43;CHD4;IDE;MT-ATP6;KIF13A;DHX15;KIF1B;ABCD1;UPF1;ABCC4;HSP90AA1;DDX55;ABCC5;DDX56;PEX1;AMPD3;KIF…
negative regulation of cytokine production (GO:0001818)	60/185	0.0016017426238637100070760777015266285161487758159637451171875	0.023382664720045083506239080861632828600704669952392578125	0.009496426284999970324207652083714492619037628173828125	0.152274441795348713934998841068590991199016571044921875	-1.4765150244764456	9.503829778340558	OTUD5;CD83;OTUD7B;TNFAIP3;UBE2L6;GIMAP5;LRRC32;TNF;IFIH1;HERC5;RABGEF1;TBK1;KAT5;ZC3H12A;DHX58;TRIM25;IKBKE;TNFRSF4;JAK3;LAG3;TICAM2;DDX58;CD2AP;ADAM17;PPM1B;TRAF3;CACTIN;ZFPM1;TNFRSF21;IDO1;PTGER4;UBA7;CHRNA7;NLRC5;TWIST1;FURIN;NOD2;MEFV;THBS1;DLL1;WNT11;IFNL1;INPP5D;UBC;HMOX1;ATG5;TGFB2;TGFB1;BTN2A2;FOXJ1;ISG15;KLF4;NFKB1;KLF2;BST2;CYLD;ITCH;RGCC;BCL6;AXL
ribonucleoside monophosphate catabolic process (GO:0009158)	99/332	0.001669828165719966332758428251281657139770686626434326171875	0.024167054627654872833719679192654439248144626617431640625	0.0084449224447042843533228761998543632216751575469970703125	0.1463083269377823125712012597432476468384265899658203125	-1.4860151606513652	9.503118298091508	EIF4A2;EIF4A1;EIF4A3;KIF5B;LONP1;ENPP1;KIF21A;TAP2;DDX10;TAP1;GTF2F2;CLPX;DHX40;MSH6;ACLY;DDX39B;KATNAL2;MACF1;DDX6;RTEL1;DDX5;DHX8;DHX9;YTHDC2;ABCB5;DHX30;RNF213;DHX36;G3BP1;ATP6V1H;LONRF3;LONRF1;MDN1;BPTF;HSPA8;HSPA5;ABCA5;HSPA6;SMARCA5;TOR1B;SMARCA2;CDK7;DHX29;MNAT1;DDX3Y;ABCD3;DDX49;DDX3X;CHD8;DDX43;CHD4;IDE;MT-ATP6;KIF13A;DHX15;KIF1B;ABCD1;UPF1;ABCC4;HSP90AA1;DDX55;ABCC5;DDX56;PEX1;AMPD3;KIF…
positive regulation of ossification (GO:0045778)	32/83	0.000879534729280503023950144037002019103965722024440765380859375	0.01516221814879119798857853851359323016367852687835693359375	0.00807990223574432848974158360988440108485519886016845703125	0.1422006487552076869906869660553638823330402374267578125	-1.3479029166777725	9.484003309824997	FBN2;CEBPA;CEBPB;IFITM1;BMPR2;PKDCC;MIA3;ADRB2;TOB2;CYR61;NPPC;NIPBL;PDLIM7;ACVR1;MEF2A;SMAD1;OSR2;TGFB2;TGFB1;JUND;JAG1;SMAD3;CTNNBIP1;SUCO;SMAD5;ACVR2A;BMP6;P2RX7;BMP2;ASXL2;FAM20C;IL6ST
cellular response to oxidative stress (GO:0034599)	50/148	0.00143288997756602955180316172345555969513952732086181640625	0.0219270985505840391993626070643585990183055400848388671875	0.00934612301104209390600896512069084565155208110809326171875	0.1513053440024795526230860787109122611582279205322265625	-1.4480536417982224	9.48194489662027	TNFAIP3;ETS1;SIN3A;CASP3;LONP1;JAK2;PDK1;GPX1;GPX4;GPX3;SPHK1;PRKCD;SLC11A2;VRK2;FOS;SIRT1;RHOB;PPIF;ATF4;OSER1;DIABLO;EPAS1;RELA;ARNTL;PRDX2;MAPK8;HMOX1;ZNF622;PRODH;RBM11;PNPT1;MGMT;BNIP3;KLF4;SOD2;PRDX6;DHRS2;KLF2;PML;SOD1;NR4A2;STK24;AXL;CDK2;BCL2;MDM2;CPEB2;NFE2L2;EZH2;HSPA1A
regulation of cell activation (GO:0050865)	121/420	0.002194794158046985133037054538363008759915828704833984375	0.0296414580007896312496828983285013237036764621734619140625	0.00947750599109560554200726301132817752659320831298828125	0.152274441795348713934998841068590991199016571044921875	-1.5433204007034738	9.447693589803004	CD83;SERPINE2;CD80;IRS2;RORA;CBLB;GIMAP5;PRDM1;AHR;CTGF;RABGEF1;PNP;UBASH3B;ZC3H12A;MAP3K8;LGALS8;MAP3K7;TNFRSF4;MEF2A;IL15RA;LAG3;IL4R;LMO4;PRKCD;SOX13;RC3H1;PRKCA;HLA-A;TICAM1;RNF41;IL6ST;IDO1;EBI3;ZBTB1;PDGFA;BCL10;PIK3R1;SUPT6H;EFNB1;ABR;BLOC1S6;HSPH1;INPP5D;BLOC1S3;CD300LB;HMOX1;TNFRSF14;SOCS6;TNFSF18;LYN;TGFB1;YES1;EGR3;BTN2A2;TNFSF14;DLG1;BCL6;ID2;BCL2;TNFSF9;GRB2;IL7R;NFKBID;MAP3K14;ADA;L…
purine nucleoside monophosphate catabolic process (GO:0009128)	99/333	0.00185276538332086846035118288256171581451781094074249267578125	0.0262137757735397929070852995891982573084533214569091796875	0.00902317837359103112893077280887155211530625820159912109375	0.1493928069131465197205699269034084863960742950439453125	-1.4714210367003244	9.256821502490837	EIF4A2;EIF4A1;EIF4A3;KIF5B;LONP1;ENPP1;KIF21A;TAP2;DDX10;TAP1;GTF2F2;CLPX;DHX40;MSH6;ACLY;DDX39B;KATNAL2;MACF1;DDX6;RTEL1;DDX5;DHX8;DHX9;YTHDC2;ABCB5;DHX30;RNF213;DHX36;G3BP1;ATP6V1H;LONRF3;LONRF1;MDN1;BPTF;HSPA8;HSPA5;ABCA5;HSPA6;SMARCA5;TOR1B;SMARCA2;CDK7;DHX29;MNAT1;DDX3Y;ABCD3;DDX49;DDX3X;CHD8;DDX43;CHD4;IDE;MT-ATP6;KIF13A;DHX15;KIF1B;ABCD1;UPF1;ABCC4;HSP90AA1;DDX55;ABCC5;DDX56;PEX1;AMPD3;KIF…
negative regulation of DNA metabolic process (GO:0051053)	31/80	0.000952177206677863965413044500252226498560048639774322509765625	0.016193424481245423385278314754032180644571781158447265625	0.0085425188776283682290380028234721976332366466522216796875	0.1463083269377823125712012597432476468384265899658203125	-1.3265821688128132	9.228712971469813	BMPR2;GMNN;TWIST1;PDS5A;BRCA2;NPPC;CHEK2;UBR5;INPP5K;WAPAL;TSPYL2;TGFB1;APOBEC3F;APOBEC3G;TINF2;HUS1;LIG3;MLH1;SMC1A;PML;GTPBP4;CDK9;MSH6;DNAJC2;CDAN1;RNF169;STAG2;BCL6;TERF2IP;PPARG;ATR
epidermal growth factor receptor signaling pathway (GO:0007173)	62/193	0.0017560767802307954144058754764046170748770236968994140625	0.0250563384659484404692886272414398263208568096160888671875	0.00995644815740530375602901358433882705867290496826171875	0.15715631138454433379791908009792678058147430419921875	-1.449279344780865	9.19520361556458	ARF4;GSK3B;CDKN1A;GSK3A;DGKD;CDKN1B;CD80;PTEN;IRS2;PIK3C2A;CASP9;EPS8;FGF9;HRAS;CAMLG;PRKCE;PRKCD;GAB1;TSC2;FRS2;PRKCA;EPS15L1;EREG;ERBB2IP;ADAM17;CREB1;PIK3CA;LCK;HGS;RAF1;ARHGEF7;SOS1;HBEGF;SRC;ITPR1;PDGFA;ITPR2;TGFA;PIK3R1;PRKAR2B;ADRBK1;UBC;THEM4;PTK2B;MAPK1;FYN;RICTOR;EPS15;TGFB1;STAM;MTOR;NR4A1;KITLG;AGO3;RPS6KB2;AGO2;MDM2;KRAS;GRB2;FGFR3;TNRC6A;FGFR1
positive regulation of viral process (GO:0048524)	31/81	0.00121025170008346566984103187536447876482270658016204833984375	0.0192959883479400344519216758953916723839938640594482421875	0.0097836289601702756957291029493717360310256481170654296875	0.15539971659691842464923183797509409487247467041015625	-1.3678917079180895	9.188028642589506	CTDP1;CCNT1;VPS4B;YTHDC2;ADAR;RSF1;IFIT1;POLR2A;POLR2B;CCL5;POLR2D;EP300;NELFA;TRIM21;SRPK2;JUN;SUPT16H;NCBP1;TAF11;GTF2H1;GTF2F2;SRPK1;CDK9;CDK7;SNW1;MDFIC;CHMP4B;TRIM38;MNAT1;PPID;TRIM11
regulation of organelle assembly (GO:1902115)	31/80	0.000952177206677863965413044500252226498560048639774322509765625	0.016193424481245423385278314754032180644571781158447265625	0.0085425188776283682290380028234721976332366466522216796875	0.1463083269377823125712012597432476468384265899658203125	-1.3139840542399124	9.14107091950477	USP6NL;RABGAP1;SRC;RNF4;TNF;SENP6;TPR;EVI5;TBC1D10A;TBC1D22B;TBC1D16;ATG5;MEF2A;ATG3;EDN1;PLK2;TBC1D8;TBC1D2B;PATL2;TBC1D1;KIF9;CNOT6;TBC1D20;CNOT1;CNOT2;CENPJ;SGSM3;TBC1D7;CHMP4B;HAP1;RAB7A
rRNA metabolic process (GO:0016072)	44/126	0.00127531345686138740391779577976194559596478939056396484375	0.0199648722163259829953663171409061760641634464263916015625	0.0090505244338592027997236755254562012851238250732421875	0.1493928069131465197205699269034084863960742950439453125	-1.371182843712919	9.138334833211811	NOP2;RRP1;EIF4A3;UTP23;FCF1;NOL8;NOLC1;NOC4L;NOL9;NOL6;DEDD2;PDCD11;ERI1;EXOSC9;WBSCR22;DROSHA;EXOSC2;DCAF13;NOP56;NOP58;NOP14;UTP6;NSUN4;CDKN2A;RPS8;KRR1;DIS3;DDX56;UTP11L;PA2G4;RRP1B;SIRT1;UTP18;WDR55;ISG20;C7ORF60;CIRH1A;XRN1;LAS1L;DKC1;MPHOSPH10;NAF1;NOL11;SKIV2L2
regulation of endopeptidase activity (GO:0052548)	104/354	0.0022069321674265765000078065583011266426183283329010009765625	0.02972590500712436745178735009176307357847690582275390625	0.0099479060537562523369725653310524648986756801605224609375	0.15715631138454433379791908009792678058147430419921875	-1.4879508327633963	9.100533294125553	APP;MTCH1;SERPINE2;PDCD6;SERPINE1;TNF;CTGF;RPS6KA3;PTTG1;NRD1;MYC;TNFSF10;TBC1D10A;CAST;CSNK2A1;SLC11A2;POR;IFI27;CD109;PSME3;SERPING1;RAF1;DIABLO;BCL10;MEFV;C3;BCL2L13;BCL2L11;SERPINH1;PMAIP1;RIPK1;NLRP1;NGFR;AKIRIN2;SMAD3;TNFSF14;TNFSF15;SIAH2;TFPI2;EIF2AK3;CRIM1;TNFRSF10B;ACER2;BST2;NR4A1;DAP;MDM2;YWHAE;TNFAIP8;HIP1;CDKN1B;DDX3X;TRADD;CYR61;SH3RF1;BBC3;HERPUD1;CASP9;CASP7;CASP3;TIMP3;JAK2;NKX3…
negative regulation of protein modification by small protein conjugation or removal (GO:1903321)	42/119	0.00128066097764593521575460233208332283538766205310821533203125	0.0199648722163259829953663171409061760641634464263916015625	0.009199609532544783530028098539332859218120574951171875	0.15018269955139718074832444472122006118297576904296875	-1.3653090819158014	9.093475863356833	PSMD12;PSMD11;NXN;TNFAIP3;UBE2D1;PSEN1;CDC20;PSMD9;UFL1;FZR1;BAG5;PSMD2;SUFU;UBC;PSMD3;CDC27;UBR5;PSMD1;CHP1;TRIM21;N4BP1;SOX4;ATG5;CDKN2A;LIMK1;PRMT3;ISG15;PML;GTPBP4;PSMB8;PSMB9;PARP10;PSMA5;DNAJA1;GCLC;PSMC6;PSME3;PSMC1;CRY1;OGT;ANAPC1;HSPA1A
positive regulation of stress-activated protein kinase signaling cascade (GO:0070304)	42/119	0.00128066097764593521575460233208332283538766205310821533203125	0.0199648722163259829953663171409061760641634464263916015625	0.009199609532544783530028098539332859218120574951171875	0.15018269955139718074832444472122006118297576904296875	-1.3641269523471424	9.085602432466828	IL1RN;NOD2;TNF;CTGF;STK3;PTK2B;DVL3;CCR7;RIPK1;CCL19;ZNF622;MAP2K7;MAP4K5;MAP3K7;HRAS;SASH1;LYN;SPAG9;EPHA4;MAP2K4;TGFB2;EDN1;FZD5;GADD45B;RIPK2;GADD45A;FZD4;MINK1;GAB1;EIF2AK2;MAPK8IP3;HIPK2;GADD45G;VEGFA;BMP2;TRAF4;TAOK3;MDFIC;TRAF6;MAP3K10;TLR3;MAP3K11
positive regulation of myeloid leukocyte differentiation (GO:0002763)	21/47	0.00072593524104985697638359187777723491308279335498809814453125	0.01318872095099150876240656771187786944210529327392578125	0.00854503196330346111164733002851789933629333972930908203125	0.1463083269377823125712012597432476468384265899658203125	-1.2504847285001526	9.038565825180093	RB1;KLF10;KMT2E;JUN;CSF1;TESC;CTNNBIP1;PRKCA;TMEM64;FOS;TNF;RUNX1;KITLG;CREB1;CA2;TRAF6;ID2;ASXL2;ACIN1;RIPK1;OGT
Ras protein signal transduction (GO:0007265)	50/148	0.00143288997756602955180316172345555969513952732086181640625	0.0219270985505840391993626070643585990183055400848388671875	0.00934612301104209390600896512069084565155208110809326171875	0.1513053440024795526230860787109122611582279205322265625	-1.3341946337427115	8.736389062773174	RB1;CDKN1A;CRKL;EPS8;HRAS;PHACTR4;ARHGEF11;USP8;KSR1;ADRA2A;RHOB;NISCH;TIAM1;RALGAPB;MRAS;CDC42EP4;MAPKAPK2;RAPGEF1;ARHGEF3;CDC42EP1;ULK1;MAPKAPK5;RHOU;TAX1BP3;RAF1;SOS1;RAPGEF6;RALA;SRC;RASGRP1;RASGRP3;G3BP1;MAPK1;SHOC2;RALGDS;CTNNAL1;BRAP;CDKN2A;PLK2;LIMK1;MAPK14;RIT1;ABI2;BCL6;SGSM3;GNB1;CDK2;KRAS;GRB2;LAT
transcription elongation from RNA polymerase II promoter (GO:0006368)	27/67	0.00099043239119832511031804589407556704827584326267242431640625	0.0167874966709487920268895067010817001573741436004638671875	0.009163517101519004504073251382578746415674686431884765625	0.15018269955139718074832444472122006118297576904296875	-1.2594503709212193	8.712082891640673	GTF2A1;SETD2;CCNT2;CTDP1;CCNT1;GTF2B;IKBKAP;GTF2E2;POLR2A;POLR2B;POLR2D;NELFA;SUPT16H;NCBP1;TAF13;TAF10;ADRM1;TAF11;ELP2;GTF2H1;ELP3;GTF2F2;CDK9;CDK7;TAF5;MNAT1;TAF1
regulation of translational initiation (GO:0006446)	27/66	0.00075286048925250867620839745342209425871260464191436767578125	0.0133897828563888064701270508294328465126454830169677734375	0.007877981920378716862440882096052519045770168304443359375	0.1406066667131904701637523658064310438930988311767578125	-1.1999985652838576	8.629946426731411	EIF4A2;KHDRBS1;DDX3X;FMR1;HSPB1;TNF;CCL5;TPR;POLR2D;EIF4EBP2;EIF4B;EIF2B5;EIF5B;EIF2B4;EIF2B2;NCBP1;KLHL25;EIF2AK3;EIF2S1;UHMK1;EIF5;RPS6KB1;EIF3J;RPS6KB2;AGO2;EIF1B;EIF3B
negative regulation of mRNA splicing, via spliceosome (GO:0048025)	11/15	0.0000457451154891380654316825060679008174702175892889499664306640625	0.001481144732920746005799816913395261508412659168243408203125	0.0039820771119905805368599516214089817367494106292724609375	0.088605601289270585763091503395116887986660003662109375	-0.8629118935671771	8.62258284164057	PTBP1;U2AF2;SFSWAP;HNRNPA2B1;ACIN1;SAP18;SRSF4;SRSF6;SRSF7;SRSF10;SRSF9
proteasome-mediated ubiquitin-dependent protein catabolic process (GO:0043161)	65/205	0.0019868388266041808222495124169881819398142397403717041015625	0.0276460686313435739791533052311933715827763080596923828125	0.01060646071200256612687695678687305189669132232666015625	0.162913149290308922889636278341640718281269073486328125	-1.3807917069619955	8.590195772655976	GSK3A;FAF1;UBE2D1;TNFAIP1;CDC20;PSMD9;PTTG1;KAT5;PSMD2;PSMD3;CDC27;PSMD1;FBXO6;FBXO2;YOD1;SIRT1;CD2AP;PSMA5;CDC34;DDIT3;PSME3;KCTD13;RBCK1;ANAPC1;BIRC2;PSMD12;RNF34;PSMD11;CUL3;CUL1;DERL1;RNF4;USP19;ARNTL;HSP90B1;PPP2CB;FZR1;CCNB1;RNF216;UBC;DNAJB9;RFFL;HSPA5;UBE2B;SMURF1;RHBDD1;SIAH1;WWP2;FBXL15;PML;PSMB8;KLHL20;FBXO31;PSMB9;CUL4A;PSMC6;RNF103;NPLOC4;APC;UBE2S;PSMC1;CDK2;STUB1;TRIM38;NFE2L2
cellular response to starvation (GO:0009267)	29/74	0.001111838418232720566980464838025000062771141529083251953125	0.0180575429276317415971941926500221597962081432342529296875	0.009534473926904034335461091131946886889636516571044921875	0.1524007209012413766036075912779779173433780670166015625	-1.2573498263369642	8.552167112057576	BMPR2;MAX;SLC2A1;CTSV;FBXO22;WRN;NUAK2;IFI16;PDK4;PMAIP1;UPP1;FNIP1;KLF10;TCF7L2;JUN;HSPA5;SPHK1;ASNS;SIRT1;DAP;NBR1;BCL2;ATG2A;WDFY3;SQSTM1;OPTN;TNRC6A;FOXA3;CPEB4
lymphocyte homeostasis (GO:0002260)	20/44	0.00073800142536695201300744884065352380275726318359375	0.01321859999832792308127604741230243234895169734954833984375	0.00880229914927177330141727651380278985016047954559326171875	0.1485464100114815000353019058820791542530059814453125	-1.1812200367939074	8.518444840729533	LYN;MEF2A;TGFB1;TNFSF14;SLC40A1;RC3H1;ZC3H8;TNFAIP3;GIMAP5;RC3H2;TNFSF13B;IKBKB;CCNB2;BCL2L11;CASP3;BCL2;PMAIP1;SKIL;JAK3;LAT
regulation of intracellular protein transport (GO:0033157)	68/219	0.0028475466589347997979630999765277010737918317317962646484375	0.036229113789117563249053688423373387195169925689697265625	0.013112342830908389756938703385458211414515972137451171875	0.189772044810654072488631527448887936770915985107421875	-1.4455081768494753	8.472553429730247	GSK3B;CDKN1A;C2CD5;HSP90AB1;FAM89B;ICE1;FAF1;GCC2;TNF;XPO1;TRIM28;AKT2;SUFU;CHP1;JAK2;SOX4;KPNA1;MED1;DDX58;SPHK1;ACSL3;RANGAP1;SIRT1;UHMK1;CREB3;PPM1B;MDFIC;ITGB1BP1;RBCK1;TLR3;VAMP2;RBM22;SP100;CEMIP;PKDCC;CABP1;MIEF1;OAZ2;PBLD;TPR;UBR5;FLNA;INPP5K;CCL19;PCNT;ZNF268;BARD1;PLK3;TCF7L2;SMAD4;TGFB1;SMAD3;JUP;TNFSF14;CDKN2A;MAPK14;MTOR;CHERP;PARP10;NFKBIA;CYLD;MYO1C;BAMBI;TRIP6;MDM2;GOPC;NFKBIE;ZPR1
response to starvation (GO:0042594)	38/106	0.0015370024327735804132999408722071166266687214374542236328125	0.0226999979179513290683534165737000876106321811676025390625	0.01054732620880882536240630287238673190586268901824951171875	0.162913149290308922889636278341640718281269073486328125	-1.302513860148442	8.437582189135487	BMPR2;MAX;SLC2A1;ADM;CTSV;FBXO22;AACS;HMGCL;ZFP36;WRN;NUAK2;IFI16;OXCT1;PDK4;PMAIP1;UPP1;FNIP1;KLF10;TCF7L2;JUN;HSPA5;SPHK1;ASNS;SSTR2;SIRT1;DAP;DDIT3;NBR1;BCL2;ADSSL1;ATG2A;ULK1;WDFY3;SQSTM1;OPTN;TNRC6A;FOXA3;CPEB4
regulation of osteoblast differentiation (GO:0045667)	38/106	0.0015370024327735804132999408722071166266687214374542236328125	0.0226999979179513290683534165737000876106321811676025390625	0.01054732620880882536240630287238673190586268901824951171875	0.162913149290308922889636278341640718281269073486328125	-1.2921608031273395	8.370515901246309	FBN2;CEBPA;CEBPB;IFITM1;DDX5;BMPR2;TWIST1;RORB;TOB1;TNF;CYR61;NPPC;SUFU;PDLIM7;CCRN4L;ACVR1;MEF2A;SMAD1;JUND;JAG1;SMAD3;SEMA4D;CTNNBIP1;FNDC3B;SUCO;SMAD5;ACVR2A;BMP6;PIAS2;BMP2;APC;SMOC1;ID2;ID1;NBR1;ID3;FAM20C;IL6ST
cell division (GO:0051301)	45/131	0.00165461050113309133917371962496645210194401443004608154296875	0.024084834700931541384694156704426859505474567413330078125	0.0104959318419853737947011751430181902833282947540283203125	0.162913149290308922889636278341640718281269073486328125	-1.3004661643588658	8.328431942938273	CDC123;SAMD9L;CCNT2;CCNT1;VPS4B;CUL3;GNAI3;USP39;AATF;CDC14A;ZFP36L2;GNAI2;CCNB2;TUBA1C;PARD6B;ING2;CCNB1;SENP5;CCND1;CDC27;EVI5;CLASP1;TGFB2;SEPT11;CDKN2A;IST1;PRKCE;CABLES1;PRPF40A;DICER1;CABLES2;CDK7;CCNE2;CCNE1;CENPJ;PKN2;TACC1;TOP1;CDK14;SPG20;ARL8B;FGFR1;PAFAH1B1;LLGL2;ARF6
response to UV (GO:0009411)	41/117	0.0016967131687233689106564238358032525866292417049407958984375	0.0243468699296072073334773477881753933615982532501220703125	0.01093717385676052332443841663689454435370862483978271484375	0.1668992904848864144984332824606099165976047515869140625	-1.3055291497743322	8.328051819482871	CDKN1A;XPC;PIK3R1;BRCA2;TROVE2;RELA;PRIMPOL;CASP9;YY1;MAPK9;WRN;MAPK8;CASP7;CCND1;CASP3;MYC;PMAIP1;MAP2K7;N4BP1;MAP4K3;POLH;USP47;GPX1;UBE2B;ACTR5;RHBDD1;CIRBP;REV1;HUS1;USP28;USF1;PML;DDB2;MSH6;HIST3H2A;BCL2;MDM2;SPRTN;ERCC5;PPID;ATR
nuclear-transcribed mRNA poly(A) tail shortening (GO:0000289)	14/25	0.0003299614049776114304245167030416041598073206841945648193359375	0.0070920640703911290436689540683801169507205486297607421875	0.007180771712621314244173742480370492557995021343231201171875	0.1328574282800375760960065463223145343363285064697265625	-1.0270774551767599	8.23360222843557	EIF4A2;EIF4A1;EIF4A3;PARN;MLH1;CNOT4;ZFP36;CNOT6;CNOT1;CNOT2;CNOT3;RQCD1;EIF4B;PAIP1
positive regulation of mitotic cell cycle (GO:0045931)	37/103	0.001686933449423528609545375189782134839333593845367431640625	0.0243448595801092626533801421828684397041797637939453125	0.01122433308716049883690946131764576421119272708892822265625	0.1697428336025379735918505730296601541340351104736328125	-1.2842321865470212	8.199620790670684	RB1;APP;DDX3X;CUL3;MEPCE;PTEN;TGFA;DBF4B;BRCA2;TNF;CCNB1;CCND1;SIN3A;TPR;NUSAP1;HES1;NKX3-1;BRD4;EDN1;TGFB1;RCC2;INSR;SPHK1;ASNS;PRKCA;CDC25B;EREG;CUL4A;IL1A;RGCC;RPS6KB1;CYP1A1;MDM2;PKN2;PHIP;NEUROG1;PAFAH1B1
'de novo' protein folding (GO:0006458)	23/54	0.000937673582747376699840502478622283888398669660091400146484375	0.016054878869345763636733437351722386665642261505126953125	0.0094367515287040910909599489286847529001533985137939453125	0.152274441795348713934998841068590991199016571044921875	-1.1653304932684139	8.12481082659194	CCT3;HSPA8;CCT2;SPHK1;TBCC;HSPA14;TOR1B;TUBB4B;TUBA4A;HSPD1;CCT6A;DNAJC2;DNAJB1;TUBA1C;TUBB6;HSPH1;TUBB2A;TUBB3;FKBP1B;TCP1;PFDN2;CCT8;UGGT1
regulation of extrinsic apoptotic signaling pathway via death domain receptors (GO:1902041)	20/45	0.001046547871793888917490988887948333285748958587646484375	0.017388530593522806555473181333582033403217792510986328125	0.01057000121336637045443840321468087495304644107818603515625	0.162913149290308922889636278341640718281269073486328125	-1.1812353670830833	8.105942169485374	SP100;RNF34;GPX1;DAPK1;FEM1B;FAF1;SERPINE1;PSEN2;HMGB2;TNFAIP3;CFLAR;THBS1;STK3;MADD;MAL;HMOX1;PMAIP1;RAF1;RFFL;SKIL
ERBB signaling pathway (GO:0038127)	62/196	0.002640266109593360048524157690508218365721404552459716796875	0.03410737626484926232617311825379147194325923919677734375	0.012806798371989384921487697965858387760818004608154296875	0.185882582117581574010500844451598823070526123046875	-1.3596637200257784	8.07215431986605	ARF4;GSK3B;CDKN1A;GSK3A;DGKD;CDKN1B;CD80;PTEN;IRS2;PIK3C2A;CASP9;EPS8;FGF9;HRAS;CAMLG;PRKCE;PRKCD;GAB1;TSC2;FRS2;PRKCA;EPS15L1;EREG;ERBB2IP;ADAM17;CREB1;PIK3CA;LCK;HGS;RAF1;ARHGEF7;SOS1;HBEGF;SRC;ITPR1;PDGFA;ITPR2;TGFA;PIK3R1;PRKAR2B;ADRBK1;UBC;THEM4;PTK2B;MAPK1;FYN;RICTOR;EPS15;TGFB1;STAM;MTOR;NR4A1;KITLG;AGO3;RPS6KB2;AGO2;MDM2;KRAS;GRB2;FGFR3;TNRC6A;FGFR1
regulation of response to interferon-gamma (GO:0060330)	14/25	0.0003299614049776114304245167030416041598073206841945648193359375	0.0070920640703911290436689540683801169507205486297607421875	0.007180771712621314244173742480370492557995021343231201171875	0.1328574282800375760960065463223145343363285064697265625	-0.9900278862044327	7.93659306703729	PTPN1;MED1;HSP90AB1;STAT1;NLRC5;NR1H3;PARP9;PIAS1;SOCS3;SOCS1;PPARG;JAK2;PTPN2;JAK1
regulation of protein transport (GO:0051223)	109/379	0.0037220746533182303729392348401461276807822287082672119140625	0.043119722646583445724299821222302853129804134368896484375	0.0137635381504990807199906299729263992048799991607666015625	0.1936479977664926355185315287599223665893077850341796875	-1.4097101771734124	7.8851773132835286	FAM89B;ICE1;GCC2;TNF;RABGEF1;TRIM28;AKT2;CHP1;TNFRSF4;SOX4;KPNA1;MED1;IL4R;RSAD2;ACSL3;GAPVD1;UHMK1;FNDC1;RBCK1;PPID;CEMIP;PKDCC;TWIST1;CABP1;OAZ2;TPR;UBR5;INPP5K;TNFRSF14;NLRP1;ZNF268;ATG5;BARD1;LYN;PLK3;TGFB2;SMAD4;TGFB1;SMAD3;CADM1;JUP;BTN2A2;TNFSF14;TNFSF15;CRTAM;BMP6;CHERP;PARP10;NFKBIA;CYLD;RGCC;BAMBI;TRIP6;MDM2;CREBRF;NFKBIE;ACHE;GSK3B;CDKN1A;CD40;C2CD5;HSP90AB1;FAF1;LRRC32;PANX1;XPO1;SUFU…
fibroblast growth factor receptor signaling pathway (GO:0008543)	53/163	0.0027181463673197274293069636286190871032886207103729248046875	0.03482465102731156780802024286458618007600307464599609375	0.0135669092801931241709656461580379982478916645050048828125	0.192490052736672689892571952441358007490634918212890625	-1.3223834956287794	7.812383977605491	GSK3B;CDKN1A;GSK3A;CDKN1B;CD80;PTEN;IRS2;CTGF;CASP9;FGF9;HRAS;PRKCE;PRKCD;GAB1;TSC2;FRS2;PRKCA;EREG;CREB1;PIK3CA;LCK;RAF1;SOS1;HBEGF;SRC;ITPR1;PDGFA;ITPR2;PIK3R1;PPP2CA;PPP2CB;PRKAR2B;ADRBK1;UBC;THEM4;MAPK1;FYN;RICTOR;SHOC2;BRAF;MTOR;NR4A1;KITLG;RAB14;AGO3;RPS6KB2;AGO2;MDM2;KRAS;GRB2;FGFR3;TNRC6A;FGFR1
positive regulation of intrinsic apoptotic signaling pathway (GO:2001244)	21/48	0.00101615597424749466715088175305936601944267749786376953125	0.0169953769070334305413272346640951582230627536773681640625	0.010206676279120703576541728807569597847759723663330078125	0.1601053474715486701906996813704608939588069915771484375	-1.127094736280679	7.767630830170042	PIAS4;FBXO18;EI24;SIAH1;CLU;BBC3;SOD1;SLC9A3R1;SFPQ;BCLAF1;BCL2L11;LCK;BCL2;PLAGL2;PMAIP1;MSX1;SERINC3;SKIL;MCL1;NKX3-1;RAD9A
positive regulation of sequence-specific DNA binding transcription factor activity (GO:0051091)	67/214	0.002432286318822343175460876096849460736848413944244384765625	0.03216093768683679632314209584365016780793666839599609375	0.0119290481687680145761465411169410799629986286163330078125	0.1751558787803698946650143852821202017366886138916015625	-1.2888220735374354	7.757321584342074	ATF2;CD40;CRTC3;KDM1A;TRADD;PTEN;CLU;TNF;IKBKB;TRIM5;TRIM25;EP300;TRIM26;JAK2;MAP3K7;TRIM21;TRIM22;CAMK1D;PRKCH;RIPK2;DDX58;SPHK1;ARID5B;TRAF1;TICAM1;RNF41;AIM2;TRAF6;ANKRD42;TRIM14;TERF2IP;PPARG;RBCK1;TLR3;RNF31;SP100;BCL10;NOD2;LRP8;RELA;MTDH;IRAK2;UBC;RIPK1;TP53BP1;TNFSF18;TGFB1;JUP;FZD4;EIF2AK2;CFLAR;NFKB1;HIPK2;VEGFA;NFKB2;NFKBIA;FOSL1;RGCC;CTH;UBE2N;TAB3;KRAS;TRIM38;RHEBL1;NEUROG1;NFKBIB;TR…
positive regulation of stress-activated MAPK cascade (GO:0032874)	41/118	0.002036533910909222276630625714233246981166303157806396484375	0.0281052808306078739930544685421409667469561100006103515625	0.01218726320819094564862350438261273666284978389739990234375	0.17842859844803615754216252753394655883312225341796875	-1.242987772647546	7.7021811655948325	IL1RN;NOD2;TNF;CTGF;STK3;PTK2B;DVL3;CCR7;RIPK1;CCL19;ZNF622;MAP2K7;MAP4K5;MAP3K7;HRAS;SASH1;SPAG9;EPHA4;MAP2K4;TGFB2;EDN1;FZD5;GADD45B;RIPK2;GADD45A;FZD4;MINK1;GAB1;EIF2AK2;MAPK8IP3;HIPK2;GADD45G;VEGFA;BMP2;TRAF4;TAOK3;MDFIC;TRAF6;MAP3K10;TLR3;MAP3K11
regulation of lymphocyte activation (GO:0051249)	100/344	0.0037494034797494264939221597643381755915470421314239501953125	0.0433369267190259754851666684771771542727947235107421875	0.01414989368607506327324419004298761137761175632476806640625	0.1968562503876632729937767862793407402932643890380859375	-1.3611686216157026	7.60370369785868	CD83;CD80;IRS2;CBLB;GIMAP5;PRDM1;AHR;PNP;MAP3K8;LGALS8;MAP3K7;TNFRSF4;MEF2A;IL15RA;LAG3;IL4R;SOX13;RC3H1;HLA-A;TICAM1;RNF41;IL6ST;IDO1;EBI3;ZBTB1;BCL10;PIK3R1;SUPT6H;EFNB1;BLOC1S6;HSPH1;INPP5D;BLOC1S3;TNFRSF14;SOCS6;TNFSF18;LYN;TGFB1;YES1;EGR3;BTN2A2;TNFSF14;DLG1;BCL6;ID2;BCL2;TNFSF9;GRB2;IL7R;NFKBID;MAP3K14;ADA;LAT;CDKN1A;CD40;ADK;ZC3H8;TNFAIP3;NRARP;LRRC32;CD3E;TNFSF13B;AP1G1;CASP3;CD38;CCR7;JA…
positive regulation of intracellular transport (GO:0032388)	67/217	0.0035326133828364782163422574967626133002340793609619140625	0.041432867959462500728751166434449260123074054718017578125	0.01506473436392107533021711418541599414311349391937255859375	0.2001114619724093934838293762368266470730304718017578125	-1.3397359973858323	7.563770760665512	YWHAE;GSK3B;CXCL9;GSK3A;C2CD5;HSP90AB1;ICE1;GIMAP5;PTPN23;TNF;BBC3;PPP3CC;TRIM28;YWHAQ;AKT2;CHP1;JAK2;YWHAG;KPNA1;MED1;DDX58;TRPC1;SPHK1;ACSL3;DYNLL2;TBC1D20;ITGB1BP1;RBCK1;TLR3;VAMP2;RBM22;KHDRBS1;CEMIP;MIEF1;OAZ2;RAB21;MAPK8;BCL2L11;TPR;UBR5;E2F1;FLNA;PMAIP1;CCL19;PCNT;ZNF268;PLK3;TCF7L2;MGEA5;SMAD4;TGFB1;SMAD3;SIVA1;JUP;TNFSF14;MAPK14;CHERP;P2RX7;EHD1;CXCL11;MYO1C;BAMBI;TRIP6;BCL2;MDM2;CREBRF;…
regulation of glucose transport (GO:0010827)	33/90	0.001986395320405486171477793533313160878606140613555908203125	0.0276460686313435739791533052311933715827763080596923828125	0.01275702620727956100588063037548636202700436115264892578125	0.1856937734091327618646261043977574445307254791259765625	-1.212518150916656	7.543601261226957	NUP205;GSK3A;C2CD5;NUP188;PRKAG2;IRS2;PIK3R1;ADIPOR2;TNF;NUP160;HK2;C3;AKT2;TPR;GRB10;ENPP1;INPP5K;NUP88;RAE1;APPL1;NUP214;NGFR;MGEA5;NUP133;NUP155;INSR;PRKCA;NUP153;SORBS1;NUP93;RPS6KB1;NUP98;NUPL1
histone lysine methylation (GO:0034968)	24/58	0.0011981252078744363855078436387202600599266588687896728515625	0.01927302683112668002518574894565972499549388885498046875	0.01061144844912128952507668344651392544619739055633544921875	0.162913149290308922889636278341640718281269073486328125	-1.1167567216114738	7.512419418276719	KMT2E;KDM3A;SETD2;KMT2A;SETD1B;KMT2C;DOT1L;SETDB2;KMT2B;TET2;EHMT1;ARID4A;BAZ2A;PRDM2;ASH2L;ARID4B;RTF1;ASH1L;SUV420H1;RBBP5;NSD1;OGT;EZH2;KDM6A
regulation of mRNA stability (GO:0043488)	21/48	0.00101615597424749466715088175305936601944267749786376953125	0.0169953769070334305413272346640951582230627536773681640625	0.010206676279120703576541728807569597847759723663330078125	0.1601053474715486701906996813704608939588069915771484375	-1.0846444316639356	7.4750748592503	RBM38;YTHDF2;DHX9;SRSF1;CIRBP;RC3H1;DICER1;MAPK14;ZFP36L2;VEGFA;SYNCRIP;METTL14;ZFP36;THRAP3;MAPKAPK2;E2F1;HNRNPC;TARDBP;RBM10;PAIP1;CCRN4L
mitochondrion organization (GO:0007005)	57/179	0.003250275317992872871342147078621565015055239200592041015625	0.039559375014896390465590769736081711016595363616943359375	0.014875520089119916022912804010047693736851215362548828125	0.2001114619724093934838293762368266470730304718017578125	-1.298352649382603	7.438282547558582	ATF2;PANK2;ACAA2;GFM2;GIMAP5;CLU;HK2;BBC3;COL4A3BP;CASP7;CHCHD3;OPA1;CASP3;LONP1;USP30;PIM2;MEF2A;ATG3;HSP90AA1;AGTPBP1;QRSL1;SUPV3L1;PPIF;SLC25A4;CEBPA;POLDIP2;CNP;EPAS1;NRF1;MIEF1;SLC9A1;TYMP;HMGCL;PPP2CB;MAPK9;RHOT2;BCL2L11;MAN2A1;MFN1;THEM4;PMAIP1;NPTX1;MCL1;TEFM;PTCD3;MOAP1;JUN;PNPT1;CDKN2A;HSPA4;BIK;BNIP3;SOD2;LETM1;GCLC;BCL2;PVRL2
circadian rhythm (GO:0007623)	43/127	0.0028240522399684765859906310225824199733324348926544189453125	0.03602092894969892433731928349516238085925579071044921875	0.01463576439618889495075659823442038032226264476776123046875	0.1987237794762099774015240427615935914218425750732421875	-1.257040944199423	7.378305478768749	KDM5A;GSK3B;DDX5;AHCY;DHX9;ADK;BHLHE41;PTEN;RORA;AHR;ARNTL2;ARNTL;RELB;CIART;NFIL3;NAMPT;NRIP1;PRKCDBP;EP300;CCRN4L;NGFR;EGR1;JUN;JUND;EGR3;HOMER1;NONO;DYRK1A;NR1D1;SIRT1;PML;SETX;PER1;CREB1;NCOR1;ID2;CRY2;CRY1;FAS;TOP1;OGT;ADA;ATF4
negative regulation of RNA splicing (GO:0033119)	12/19	0.000189223821294813056292927200274789356626570224761962890625	0.0045950457757697148186704083627773798070847988128662109375	0.006313164635292374711472707105031076935119926929473876953125	0.1217091395910755158293881095232791267335414886474609375	-0.8599203370755508	7.371735886567871	PTBP1;U2AF2;SFSWAP;HNRNPA2B1;ACIN1;SAP18;SRSF4;SRSF6;SRSF7;SRSF10;PTBP2;SRSF9
membrane disassembly (GO:0030397)	18/39	0.00107780975471957383114707251792196984752081334590911865234375	0.0176326964998946116025546615446728537790477275848388671875	0.0112073429013157775668840798743985942564904689788818359375	0.1697428336025379735918505730296601541340351104736328125	-1.073522142978977	7.335188187197822	NUP214;NUP205;NUP188;NUP133;NUP155;NUP153;NUP160;NUP93;CCNB2;CCNB1;TPR;LMNA;NUP88;NUP98;RAE1;NUPL1;NDEL1;PAFAH1B1
mRNA catabolic process (GO:0006402)	61/193	0.00290306217071885537539532862183477845974266529083251953125	0.0365670000606008460675155902208643965423107147216796875	0.01363925225468760882296948011571657843887805938720703125	0.1927047281801854972105303431817446835339069366455078125	-1.2518062520795878	7.313038577782649	EIF4A2;EIF4A1;ZCCHC11;RPL3;RPLP0;EIF4A3;PPP2R2A;CASC3;SMG7;SMG8;RPL6;EDC3;RPL7A;ZFP36;KHSRP;RPL36;MTPAP;CCRN4L;UPF2;UPF1;ZHX2;NCBP1;RPS8;DIS3;RC3H1;PAPD4;PATL1;SUPV3L1;XRN1;THRAP3;ETF1;DCP2;DDX6;ZCCHC6;RPL10;PARN;ZFP36L2;PPP2CA;DHX34;ERI1;EXOSC9;POLR2D;RPS2;EXOSC2;RPL17;EIF4B;PAIP1;RPL41;PNPT1;UPF3B;MLH1;PNRC2;CNOT4;CNOT6;AGO3;CNOT1;CNOT2;CNOT3;RQCD1;DCP1A;HSPA1A
nuclear envelope disassembly (GO:0051081)	18/39	0.00107780975471957383114707251792196984752081334590911865234375	0.0176326964998946116025546615446728537790477275848388671875	0.0112073429013157775668840798743985942564904689788818359375	0.1697428336025379735918505730296601541340351104736328125	-1.0692269862496564	7.305840135917158	NUP214;NUP205;NUP188;NUP133;NUP155;NUP153;NUP160;NUP93;CCNB2;CCNB1;TPR;LMNA;NUP88;NUP98;RAE1;NUPL1;NDEL1;PAFAH1B1
regulation of cell cycle G1/S phase transition (GO:1902806)	44/131	0.00302109445979023040484978679387495503760874271392822265625	0.0376778965837048229747807681633275933563709259033203125	0.01515620112195697165302643583117969683371484279632568359375	0.2001114619724093934838293762368266470730304718017578125	-1.2577716057204424	7.29776205085784	RB1;CDKN1A;PSMD12;CDKN1B;DDX3X;PSMD11;STXBP4;MEPCE;PTEN;GIGYF2;CDC73;PSMD9;CCND1;PSMD2;UBC;PSMD3;E2F1;PSMD1;E2F7;SOX4;RBM38;CDKN2B;PLK5;ECD;SENP2;PML;PSMB8;FBXO31;PSMB9;PSMA5;CUL4A;PSMC6;SLFN11;RFWD2;RFWD3;PSME3;ID2;PSMC1;CDK2;BCL2;CYP1A1;MDM2;ZNF655;EZH2
cell aging (GO:0007569)	25/62	0.001485971898434627035123778426850549294613301753997802734375	0.02220604751181450009500650821792078204452991485595703125	0.01178115844984103759152116452924019540660083293914794921875	0.1734887210791460077086156843506614677608013153076171875	-1.1170257043137284	7.273720912687968	CDKN1A;CITED2;SERPINE1;BRCA2;ARNTL;WRN;OPA1;CHEK2;HRAS;CTC1;MORC3;CDKN2A;PRKCD;HMGA1;MAPK14;SIRT1;PML;SOD1;ID2;KAT6A;BCL2;PDCD4;MAPKAPK5;ATR;LIMS1
DNA replication (GO:0006260)	59/186	0.0030735316278357890061589952068743514246307313442230224609375	0.03823745874925756071949223269257345236837863922119140625	0.0142481717009327081557845673387419083155691623687744140625	0.1968562503876632729937767862793407402932643890380859375	-1.2558072185867488	7.264754355438689	ACHE;TNFAIP1;PTMS;HELB;SIN3A;REV3L;POLL;KAT7;POLE;POLH;POLG;UPF1;SUPT16H;NCOA6;RFC2;REV1;HUS1;BAZ1A;SIRT1;ADRA2A;KIN;DNAJC2;DBF4;RRM2B;DKC1;TEP1;KCTD13;TERF2IP;MCM4;NUP98;TOP1;SLBP;SET;RNASEH2A;IGHMBP2;NOL8;TYMP;PRIMPOL;POLD3;WRN;ORC6;SLX4;RBBP4;MCMBP;NT5M;E4F1;ATRIP;TEFM;TREX1;PTGES3;GINS4;MCM3AP;POLA2;NASP;CDK2;CDK2AP1;ATR;RAD9A;ZPR1
positive regulation of NF-kappaB transcription factor activity (GO:0051092)	43/126	0.002385015050382484520785641990414660540409386157989501953125	0.03161866409312842629564244134598993696272373199462890625	0.0132230272286578513785126887114529381506145000457763671875	0.19082717294843087874056664077215828001499176025390625	-1.200668279299609	7.250295250935158	RNF31;CD40;TRADD;BCL10;NOD2;CLU;TNF;RELA;MTDH;IKBKB;IRAK2;TRIM5;UBC;TRIM25;RIPK1;MAP3K7;TRIM22;TNFSF18;TGFB1;PRKCH;RIPK2;SPHK1;EIF2AK2;CFLAR;TRAF1;TICAM1;NFKB1;NFKB2;NFKBIA;AIM2;TRAF6;CTH;ANKRD42;UBE2N;TRIM14;TERF2IP;TAB3;KRAS;RBCK1;TRIM38;RHEBL1;TLR3;NFKBIB
negative regulation of leukocyte activation (GO:0002695)	41/120	0.0028963948888698055027235422898002070724032819271087646484375	0.0365670000606008460675155902208643965423107147216796875	0.01503929365087616938645442843380806152708828449249267578125	0.2001114619724093934838293762368266470730304718017578125	-1.2278521182247342	7.175921961567154	ZC3H8;TNFAIP3;NRARP;CBLB;GIMAP5;PRDM1;LRRC32;RABGEF1;ABR;IFNL1;HLX;CNR1;INPP5D;CASP3;ZC3H12A;HMOX1;TNFRSF14;SOCS6;JAK3;LYN;LAG3;IL4R;TGFB1;BTN2A2;CDKN2A;RC3H1;NR1H3;FOXJ1;PDCD1LG2;DLG1;GAL;BCL6;AXL;IRF1;ID2;PELI1;FAS;NFKBID;TNFRSF21;PTPN2;IDO1
negative regulation of cell activation (GO:0050866)	45/135	0.0032186997688682162689632892949020970263518393039703369140625	0.039460321680954764389515077027681400068104267120361328125	0.015662174326350773723159903738633147440850734710693359375	0.205479590967266922962863873181049712002277374267578125	-1.2431201051501928	7.133990061501433	SERPINE2;ZC3H8;PDGFA;TNFAIP3;NRARP;CBLB;GIMAP5;PRDM1;LRRC32;RABGEF1;ABR;IFNL1;UBASH3B;HLX;CNR1;INPP5D;CASP3;ZC3H12A;HMOX1;TNFRSF14;SOCS6;JAK3;LYN;LAG3;IL4R;TGFB1;BTN2A2;CDKN2A;PRKCD;RC3H1;NR1H3;FOXJ1;PDCD1LG2;DLG1;GAL;BCL6;AXL;IRF1;ID2;PELI1;FAS;NFKBID;TNFRSF21;PTPN2;IDO1
regulation of immune effector process (GO:0002697)	79/264	0.004158790086819464694445347419105019071139395236968994140625	0.0467840728920381199174016728647984564304351806640625	0.016049396407157891231154422939653159119188785552978515625	0.2078602596219346343442424540626234374940395355224609375	-1.3001738302363428	7.128243448660479	CD40;CD80;TNFAIP3;GIMAP5;IFIT1;TNF;HERC5;RABGEF1;DUSP10;AP1G1;SIN3A;DHX58;AP1S3;MAP3K7;TNFRSF4;JAK3;MB21D1;LAG3;IL4R;RSAD2;RIPK2;DDX58;IL15;RC3H1;HLA-C;HLA-A;HLA-F;HLA-E;CREB3;PPM1B;AIM2;LCK;TRAF3;IRF4;TRAF6;SERPING1;BIRC2;CFB;BIRC3;SEMA7A;ZBTB1;BCL10;ZC3HAV1;NOD2;DDX60;SUPT6H;HSPD1;C3;ABR;IFNL1;RNF216;HLX;TBX21;ATP6V1H;HMOX1;TNFRSF14;FYN;CCL19;CD55;TRPM4;ATG5;MICB;LYN;TGFB2;TGFB1;APOBEC3F;CADM1;…
ribonucleoprotein complex assembly (GO:0022618)	46/138	0.002919496626882221203269640597000034176744520664215087890625	0.03668253100095049401563329638520372100174427032470703125	0.014682508757624009032571876787187648005783557891845703125	0.198823999288897768078498984323232434689998626708984375	-1.221165628386632	7.127142768369175	DDX6;DDX3X;NUFIP1;CELF1;YTHDC1;SFSWAP;SRSF1;PSIP1;ADAR;PHAX;USP39;BICD1;EFTUD1;ATXN2;SART3;TGS1;BMS1;OGFOD1;POLR2D;LUC7L;SRSF10;RBM5;CCRN4L;SF3A3;SRPK2;ZRSR2;DYNC1H1;MBNL1;NCBP1;SCAF11;CIRBP;RC3H1;DICER1;PTBP2;PATL1;DDX39B;PRPF3;EIF3J;TSR1;LUC7L3;SRSF5;SRSF6;LSM14A;SF1;EIF3B;SRSF9
regulation of glucose metabolic process (GO:0010906)	34/94	0.002229016933222800582459210971819629776291549205780029296875	0.0297823225410663756929086076752355438657104969024658203125	0.01352871926358738263740377760768751613795757293701171875	0.192488904226422175014477033982984721660614013671875	-1.1554927849838637	7.055663836161535	PFKFB2;GSK3B;GSK3A;SMEK1;SMEK2;IRS2;RORA;NR3C1;DUSP12;EPM2AIP1;STK11;AKT2;SESN2;PDK4;GRB10;PDK3;ENPP1;INPP5K;PMAIP1;MLYCD;PHLDA2;LCMT1;PDK1;TCF7L2;IGFBP4;INSR;NR1D1;SORBS1;SIRT1;MTOR;KAT2A;PPP1R3B;OGT;PTPN2
regulation of response to cytokine stimulus (GO:0060759)	36/101	0.0022554234473640450038545157696034948457963764667510986328125	0.029979325875357343278437838307581841945648193359375	0.01341110994281626868362966575887185172177851200103759765625	0.1924418077305823093769987508494523353874683380126953125	-1.154326548685026	7.03494796764095	IL1RN;HSP90AB1;NLRC5;USP18;SOCS3;RABGEF1;SOCS1;IRAK2;CCL5;RFFL;JAK2;JAK1;ZBP1;PTPN1;MED1;EDN1;TICAM2;STAT1;RIPK2;STAT2;SPHK1;NR1H3;TYK2;VRK2;KLF4;PARP9;PIAS1;AXL;IRF7;PADI2;PPARG;IL6ST;CACTIN;LSM14A;PTPN2;PAFAH1B1
regulation of neuron apoptotic process (GO:0043523)	59/188	0.0039997999282526501552137432327072019688785076141357421875	0.04539997626427895449641169989263289608061313629150390625	0.016783863998555130503387289309102925471961498260498046875	0.2141723781592278774699167342987493611872196197509765625	-1.2637859774674691	6.978008096677084	BTG2;HSP90AB1;NR3C1;TNF;BBC3;CASP9;MECP2;NRBP2;CASP7;CASP3;ALKBH1;JAK2;HRAS;MEF2A;MAP2K4;GPX1;KDM2B;UNC5B;CDC34;PIK3CA;DDIT3;UBE2V2;NSMF;STAMBP;ATF4;CEBPB;SET;XIAP;AMBRA1;PSEN1;PRDX2;BCL2L11;BAG1;HMOX1;PTK2B;PMAIP1;MAP2K7;MCL1;SRPK2;EGR1;TGFB2;JUN;EGLN3;NONO;BRAF;SOD2;HIPK2;SOD1;VEGFA;NR4A2;GCLC;AXL;BCL2;KRAS;AGRN;FGFR3;MAP3K11;CPEB4;ZPR1
ER-nucleus signaling pathway (GO:0006984)	34/94	0.002229016933222800582459210971819629776291549205780029296875	0.0297823225410663756929086076752355438657104969024658203125	0.01352871926358738263740377760768751613795757293701171875	0.192488904226422175014477033982984721660614013671875	-1.1378611143540958	6.948001423682428	PPP1R15A;PPP1R15B;GSK3B;GSK3A;FKBP14;INSIG1;GOSR2;DERL1;ATP2A2;HERPUD1;HSP90B1;TATDN2;CCND1;STC2;LMNA;DNAJB9;TSPYL2;PTPN1;ZBTB17;HSPA5;EIF2AK3;ATG10;ASNS;EIF2AK2;YOD1;EIF2S1;ERN1;DNAJC3;CTH;DDIT3;ATF6;ATF3;NFE2L2;ATF4
T cell activation (GO:0042110)	62/198	0.0034259539752512593348277025739889722899533808231353759765625	0.040525745969541247804013295308322994969785213470458984375	0.01505934633455859039674606947301072068512439727783203125	0.2001114619724093934838293762368266470730304718017578125	-1.2027083184921976	6.8270238079863645	ITK;CD80;DOCK8;RORA;CBLB;GIMAP5;CD3E;PPP3CA;KIF13B;AZI2;PKNOX1;TNFRSF4;SOX4;RSAD2;BTN3A1;RIPK2;IL15;RC3H1;RC3H2;JMJD6;HSH2D;ADAM17;NCOR1;ELF4;LCK;IRF4;IRF1;PTGER4;SATB1;CHRNA7;TCF7;PSEN2;ZBTB1;PSEN1;STX11;ZFP36L2;HSPD1;RELB;TBX21;FYN;MICA;MICB;TNFSF18;EGR1;TGFB1;SMAD3;FZD5;CADM1;TNFSF14;CRTAM;RAB27A;BRAF;DLG1;MAFB;CXCL12;APC;FKBP1B;BCL2;IL7R;ADA;LAT;PTPN2
coenzyme biosynthetic process (GO:0009108)	35/98	0.0024784175463606950874650980409796829917468130588531494140625	0.03256293046456182338488360983319580554962158203125	0.01428345444359771683473514514162161503918468952178955078125	0.1968562503876632729937767862793407402932643890380859375	-1.1255187904750943	6.753264697582198	PANK2;ACSS2;MOCS3;PANK3;LIAS;NADSYN1;GPHN;ATIC;PNP;MAT2A;NMRK2;KYNU;RFK;NMRK1;AFMID;NAMPT;MLYCD;NADK;ACOT7;GCH1;TPK1;ACSL1;ELOVL5;ACSL5;ACSL4;ELOVL7;KMO;SLC25A16;QDPR;ACLY;NMNAT1;MTHFD2;FASN;ADCK3;GART
platelet-derived growth factor receptor signaling pathway (GO:0048008)	15/30	0.00100232625524683603528142139538203991833142936229705810546875	0.016875833050839228466344366097473539412021636962890625	0.01171835683377187020681731155491434037685394287109375	0.1730684806063792768870968075134442187845706939697265625	-0.970319415472766	6.700474475259034	PTPN1;CSRNP1;TIPARP;ZFAND5;GAB1;PTEN;PDGFA;ARID5B;PIK3C2A;PDGFRL;VEGFA;MYO1E;RAPGEF1;TXNIP;JAK2
rRNA processing (GO:0006364)	41/120	0.0028963948888698055027235422898002070724032819271087646484375	0.0365670000606008460675155902208643965423107147216796875	0.01503929365087616938645442843380806152708828449249267578125	0.2001114619724093934838293762368266470730304718017578125	-1.145235566864857	6.693087004089177	NOP2;RRP1;EIF4A3;UTP23;FCF1;NOL8;NOLC1;NOC4L;NOL9;NOL6;PDCD11;ERI1;EXOSC9;WBSCR22;EXOSC2;DCAF13;NOP56;NOP58;NOP14;UTP6;NSUN4;CDKN2A;RPS8;KRR1;DIS3;DDX56;UTP11L;PA2G4;RRP1B;SIRT1;UTP18;WDR55;ISG20;C7ORF60;CIRH1A;LAS1L;DKC1;MPHOSPH10;NAF1;NOL11;SKIV2L2
response to mechanical stimulus (GO:0009612)	56/176	0.0035767579738112016685125382764454116113483905792236328125	0.041819917883611994191550564892168040387332439422607421875	0.0158513834777708369216941974855217267759144306182861328125	0.2068871781556085032161007575268740765750408172607421875	-1.1878703363388783	6.691628163431117	GSK3B;CD40;BTG2;SERPINE2;CITED2;ETS1;TNF;ABHD12;SMPD2;PIEZO1;DENND5A;JUNB;MAP2K4;FOS;LCK;IRF1;CHI3L1;TXNIP;TLR3;PTGER4;SLC1A3;ATP1A1;BCL10;THBS1;RELA;MAPK9;CCNB1;MAPK8;BAG3;P2RY1;PTK2B;FYN;KCNJ2;SLC12A2;EGR1;JUN;JUND;JUP;TNFSF14;STAT1;GADD45A;BNIP3;ASNS;TNFRSF10B;TNFRSF10A;NFKB1;BMP6;FOSL2;FOSL1;CLCN6;RCAN1;CXCL12;RPS6KB1;FOSB;FAS;MAP3K14
protein stabilization (GO:0050821)	33/91	0.0024453606862994341046568802511274043354205787181854248046875	0.032249391191901934095032089544474729336798191070556640625	0.01439779214353736035147957039725952199660241603851318359375	0.197081973216821693117850600174278952181339263916015625	-1.111078533243689	6.6815403653716094	STX12;STXBP4;PTEN;WIZ;CLU;HSPD1;BAG3;CHEK2;ZNF207;FLNA;CHP1;MSX1;PIM2;SOX4;MORC3;COG7;SMAD3;UBE2B;CDKN2A;TESC;PRKCD;COG3;HPS4;ATP1B2;ATP1B1;PML;GTPBP4;CREB1;PEX6;MDM4;NAA16;NAA15;HSPA1A
intracellular steroid hormone receptor signaling pathway (GO:0030518)	28/73	0.0019635784789116188069069135480049226316623389720916748046875	0.027479697835962373086982069025907549075782299041748046875	0.01329433039247581403718978521055760211311280727386474609375	0.191309580662094969039088709905627183616161346435546875	-1.0597300232573423	6.605283157357769	RB1;KDM3A;SRC;NR3C1;RNF4;MED13;KAT5;UBR5;NRIP1;JAK2;NKX3-1;MED1;NCOA6;NCOA3;PTGES3;ARID1A;MED4;SAFB;PIAS2;PIAS1;DNAJA1;CDK7;THRAP3;CCNE1;PPAP2A;PADI2;TAF7;FKBP4
regulation of DNA-templated transcription in response to stress (GO:0043620)	20/46	0.001459154332478331157763040692998401937074959278106689453125	0.0219350849206787212875013892698916606605052947998046875	0.0126106093803570636080468858608583104796707630157470703125	0.1840930288444610762876862963821622543036937713623046875	-1.0114383496576045	6.6045894946521795	CREBBP;JUN;EGLN3;CITED2;EPAS1;CUL2;UBE2D1;BACH1;KLF2;VEGFA;RPS6KA3;BCLAF1;SIN3A;DDIT3;UBC;HMOX1;EP300;HIF1AN;NFE2L2;ATF4
androgen receptor signaling pathway (GO:0030521)	19/42	0.00106803387161381120769310104634541858104057610034942626953125	0.017629539495167843854428468830519705079495906829833984375	0.01090738812211124349194069083068825420923531055450439453125	0.1668992904848864144984332824606099165976047515869140625	-0.9645604027713758	6.599460374087855	RB1;MED1;KDM3A;NCOA3;ARID1A;RNF4;MED4;PIAS2;PIAS1;DNAJA1;CDK7;MED13;KAT5;THRAP3;CCNE1;PPAP2A;NRIP1;FKBP4;NKX3-1
nuclear envelope organization (GO:0006998)	22/52	0.00133607525078651388772410513183785951696336269378662109375	0.0207646648976082502657813932955832569859921932220458984375	0.0116165302565123980393924085774415289051830768585205078125	0.1730684806063792768870968075134442187845706939697265625	-0.9912961183978632	6.560416427242538	NUP214;ANKLE2;NUP205;NUP188;NUP133;NUP155;NUP153;PPP2R2A;NUP160;PPP2CA;NUP93;CCNB2;CCNB1;REEP3;TPR;LMNA;NUP88;NUP98;RAE1;NUPL1;NDEL1;PAFAH1B1
positive regulation of protein serine/threonine kinase activity (GO:0071902)	77/257	0.004461367014849869534753867839071972412057220935821533203125	0.049417466649137480050324455760346609167754650115966796875	0.0168883494764805984489353107846909551881253719329833984375	0.2142647573965287544073277103962027467787265777587890625	-1.207940698590422	6.537737508622469	CD40;IL1RN;FLT1;HSP90AB1;TNF;RPTOR;CCND1;PIM1;MAP3K7;HRAS;MAP2K3;EPHA4;MAP2K4;EDN1;RIPK2;ACSL1;GAB1;FRS2;SIRT1;MAPK8IP3;ADRA2A;ADAM17;TRAF4;ALS2;MDFIC;TRAF6;MAPKAPK2;MADD;CHI3L1;MAPKAPK5;TLR3;AVPI1;CEMIP;CAB39;CHRNA7;PDGFA;TGFA;NOD2;PSEN1;THBS1;STK3;PPP2CA;IRAK2;UBC;PTK2B;MAPK1;DVL3;RIPK1;CCL19;MAP2K7;MAP4K5;SASH1;SPAG9;TGFB1;FZD5;GADD45B;TNFSF15;GADD45A;FZD4;INSR;TNFRSF10B;TNFRSF10A;HSPA2;MAPK14…
negative regulation of cell growth (GO:0030308)	49/150	0.003456833915434769088914634949105675332248210906982421875	0.040737958112356420503630261009675450623035430908203125	0.0160251751250260233983002677859985851682722568511962890625	0.2078602596219346343442424540626234374940395355224609375	-1.1533260667286849	6.536362644267408	CDKN1A;GSK3A;BMPR2;CDKN1B;DDX3X;BTG1;SERPINE2;STK11;ENPP1;TSPYL2;SIRT1;ST7L;DNAJC2;GAL;ULK1;PPARG;CRYAB;EI24;RNF6;ACVR1B;ADIPOR2;CDKN2AIP;PPP2CA;CYP27B1;SERTAD3;WNT11;SERTAD2;CCDC85B;MSX1;IP6K2;PLXNA3;TGFB2;SMAD4;TGFB1;CDKN2C;SMAD3;CDKN2A;OSGIN1;EAF2;SMARCA2;PML;DCBLD2;BST2;BCL6;CAPRIN2;BCL2;FGF13;SPG20;HSPA1A
regulation of cytokine-mediated signaling pathway (GO:0001959)	34/95	0.0027233690666775031523350047990561506594531238079071044921875	0.03482465102731156780802024286458618007600307464599609375	0.01521338376507725374808810414606341510079801082611083984375	0.2001114619724093934838293762368266470730304718017578125	-1.0860238455633184	6.4139325230938935	IL1RN;HSP90AB1;NLRC5;USP18;SOCS3;RABGEF1;SOCS1;IRAK2;CCL5;RFFL;JAK2;JAK1;ZBP1;PTPN1;MED1;EDN1;TICAM2;STAT1;RIPK2;STAT2;SPHK1;NR1H3;TYK2;VRK2;PIAS1;AXL;IRF7;PADI2;PPARG;IL6ST;CACTIN;LSM14A;PTPN2;PAFAH1B1
response to heat (GO:0009408)	27/70	0.00213113013498480823038061515717345173470675945281982421875	0.0291716485414858194002984959070090553723275661468505859375	0.014078855428121823945009083445256692357361316680908203125	0.1968562503876632729937767862793407402932643890380859375	-1.0416680178453037	6.407407123909013	DHX9;PDCD6;PSIP1;THBS1;DNAJB4;TPR;POLR2D;IGFBP7;MAP2K7;MICA;MICB;LYN;EIF2B5;EIF2B4;EIF2B2;MYOF;HSPA6;SOD1;DNAJA1;IL1A;GCLC;CXCL12;RPS6KB1;DNAJA4;DNAJA2;TFEC;HSPA1A
regulation of G1/S transition of mitotic cell cycle (GO:2000045)	43/129	0.003914189494008059495844253916629895684309303760528564453125	0.04472979894623237140383054111225646920502185821533203125	0.0178298323625846917572790317763065104372799396514892578125	0.220191890619597263611950666017946787178516387939453125	-1.1515151640405945	6.383017823284804	RB1;CDKN1A;PSMD12;CDKN1B;DDX3X;PSMD11;MEPCE;PTEN;GIGYF2;CDC73;PSMD9;CCND1;PSMD2;UBC;PSMD3;E2F1;PSMD1;E2F7;SOX4;RBM38;CDKN2B;PLK5;ECD;SENP2;PML;PSMB8;FBXO31;PSMB9;PSMA5;CUL4A;PSMC6;SLFN11;RFWD2;RFWD3;PSME3;ID2;PSMC1;CDK2;BCL2;CYP1A1;MDM2;ZNF655;EZH2
transmembrane receptor protein serine/threonine kinase signaling pathway (GO:0007178)	61/196	0.00427292455136935554749211263469987898133695125579833984375	0.04785486010857342709101658329018391668796539306640625	0.0173560898812029178184257460770822945050895214080810546875	0.216994084133554310245273200052906759083271026611328125	-1.166439257273574	6.363458954013836	ZCCHC12;BMPR2;CCNT2;CCNT1;CITED2;SERPINE1;UBE2D1;ECSIT;XPO1;FNTA;MYC;JUNB;MAP3K7;RNF111;ACVR1;KLF10;TGIF1;TGIF2;FOS;NCOR2;NCOR1;PPP1R15A;USP15;PPM1L;HPGD;SRC;PDGFA;FURIN;NLK;MTMR4;ACVR1B;ZNF8;FAM83G;FUT8;UBC;MSX1;SKIL;SMAD1;EGR1;TGFB2;CDKN2B;JUN;SMAD4;TGFB1;SMAD3;GDF15;SMURF1;USP9X;MAPK14;SMAD5;ACVR2A;PML;BMP6;HIPK2;CDK9;BMP2;BAMBI;ID1;STUB1;TRIM33;FERMT2
protein dephosphorylation (GO:0006470)	52/161	0.0034600245555733324769043246504907074267975986003875732421875	0.040737958112356420503630261009675450623035430908203125	0.0158075494189429434366278570678332471288740634918212890625	0.2068495650649761763428813310383702628314495086669921875	-1.109709107888278	6.288144013960981	SMEK1;SMEK2;PTEN;PTPRM;PPP2R2A;PTPN23;DUSP16;CDC14A;DUSP14;DUSP12;PPP3CA;DUSP10;UBASH3B;ILKAP;DUSP4;DUSP5;DUSP2;PPP1R12A;DUSP1;SSU72;DUSP8;CDC25B;PPM1B;DNAJC6;PPAP2A;MTMR1;MTMR3;CTDP1;PPM1L;DAPP1;PPM1K;MTMR4;PPM1D;RPAP2;PPM1G;PPP2CA;PGS1;PPP2CB;RPRD1B;RPRD1A;PTPN1;RNGTT;EYA3;STYX;PTPN12;NCEH1;PTPRA;BCL2;PTPN7;PTPN4;PTPN2;CDKN3
positive regulation of lipid metabolic process (GO:0045834)	36/103	0.0032955525439482759482434648390380971250124275684356689453125	0.0397275319796724091236939102600445039570331573486328125	0.0167816297032179241599525454375907429493963718414306640625	0.2141723781592278774699167342987493611872196197509765625	-1.0987150725824826	6.279355983472891	FLT1;TWIST1;IRS2;NOD2;ABHD5;TNF;CYR61;MAPK9;AKT2;PTK2B;CCR7;CCL19;MLYCD;LDLR;VAV3;LYN;TCF7L2;CPT1A;TGFB1;MID1IP1;PRKCE;PRKCD;NR1H3;ACSL3;NR1D1;SORBS1;MTOR;BMP6;VAV2;MLXIPL;POR;CREB1;PPARG;FGFR3;PNPLA2;PLIN5
histone methylation (GO:0016571)	28/74	0.0024820289504764009823334358628699192195199429988861083984375	0.03256293046456182338488360983319580554962158203125	0.01519681597944964705770853896638072910718619823455810546875	0.2001114619724093934838293762368266470730304718017578125	-1.0394384049178949	6.235257256633805	KMT2E;KDM3A;SETD2;KMT2A;SATB1;KMT2C;DOT1L;KMT2B;EHMT1;ARID4A;BAZ2A;PRDM2;ASH2L;ARID4B;RTF1;SUV420H1;MECP2;RBBP5;NSD1;KDM6A;PRMT1;SETD1B;PRMT3;SETDB2;TET2;ASH1L;OGT;EZH2
positive regulation of protein complex assembly (GO:0031334)	41/122	0.004051632860985241758877695161800147616304457187652587890625	0.045680351742938517245473661887444905005395412445068359375	0.0184106497811746816495315215433947741985321044921875	0.221038981036437764959856622226652689278125762939453125	-1.12882474399133	6.218283836288591	GSK3B;CDKN1B;ICE1;SRC;FAF1;PLEK;SLAIN2;AHR;IDE;IQGAP2;TNF;BBC3;RGS2;BCLAF1;BCL2L11;SCIN;PTK2B;PMAIP1;PIEZO1;CCR7;RICTOR;TPPP;TGFB1;BIK;PRKCE;SPIDR;MTOR;VEGFA;CLIP1;MED25;DLG1;AIM2;APC;CDC42EP2;IRF8;FAS;GRB2;EVL;STUB1;TAF1;ARF6
regulation of epidermis development (GO:0045682)	22/53	0.0017985918449511984103239559118492252309806644916534423828125	0.0255187848563160173120945017899430240504443645477294921875	0.0136583434346676697856981519407781888730823993682861328125	0.1927047281801854972105303431817446835339069366455078125	-0.9819572320149641	6.206707380694515	NGFR;ERRFI1;MED1;TGFB2;SMAD4;TFAP2C;PRKCH;VDR;NCOA3;TRADD;NAB2;AQP3;DLL1;TNF;CYP27B1;SFRP4;GAL;MAFG;MAFF;HES1;SRSF6;EZH2
cellular response to tumor necrosis factor (GO:0071356)	32/89	0.00328781711367617628105630700474648620001971721649169921875	0.0397275319796724091236939102600445039570331573486328125	0.0172615640295806609116890939503718982450664043426513671875	0.216885969933860500713507235559518449008464813232421875	-1.0850750932384499	6.203950944831337	SGMS1;TRADD;THBS1;TNF;RELA;IKBKB;MAPK9;SMPD4;CCL5;INPP5K;PTK2B;TNFRSF14;RIPK1;CD58;JAK2;TNFRSF4;ZNF268;NKX3-1;TNFSF18;EDN1;STAT1;SLC11A2;SIRT1;ASS1;KLF2;AIM2;TRAF3;CHI3L1;CDIP1;CACTIN;TNFRSF21;NFE2L2
regulation of defense response to virus by host (GO:0050691)	14/26	0.000565497565216756844889978150803244716371409595012664794921875	0.010637801896562180947736209191134548746049404144287109375	0.0092173108020061622625007657916285097599029541015625	0.15018269955139718074832444472122006118297576904296875	-0.8267423354581217	6.182217612613031	APOBEC3F;APOBEC3G;DDX58;IL15;TNFAIP3;IFIT1;PML;PM20D1;CREB3;AIM2;RNF216;SIN3A;MICB;MB21D1
regulation of histone methylation (GO:0031060)	18/40	0.0015463196448632075298557086995288045727647840976715087890625	0.0227710219422858940740983513251194381155073642730712890625	0.0135281641096002373803042218014525133185088634490966796875	0.192488904226422175014477033982984721660614013671875	-0.9459270920787205	6.1219243529063165	KDM3A;DNMT1;KDM1A;KMT2A;KMT2B;RTF1;SIRT1;SUPT6H;IWS1;MECP2;SNW1;MTF2;ASXL2;DNMT3B;BCOR;JARID2;PAXBP1;OGT
positive regulation of leukocyte differentiation (GO:1902107)	40/118	0.0037853656519108614016133618207504696329124271869659423828125	0.043652698419638723270619351524146622978150844573974609375	0.0177727856205450278348489945301480474881827831268310546875	0.220025343552384622380913015149417333304882049560546875	-1.093626080617129	6.098729189996666	RB1;KMT2E;CD83;CSF1;CD80;ZBTB1;GIMAP5;PRDM1;TNF;PNP;HLX;CA2;INPP5D;RIPK1;CCL19;KLF10;IL15RA;JUN;IL4R;EGR3;RIPK2;IL15;TESC;CTNNBIP1;PRKCA;TMEM64;FOS;RUNX1;KITLG;CREB1;LCK;AXL;TRAF6;ID2;ASXL2;TNFSF9;ACIN1;IL7R;OGT;ADA
regulation of transforming growth factor beta receptor signaling pathway (GO:0017015)	36/103	0.0032955525439482759482434648390380971250124275684356689453125	0.0397275319796724091236939102600445039570331573486328125	0.0167816297032179241599525454375907429493963718414306640625	0.2141723781592278774699167342987493611872196197509765625	-1.037772630196421	5.931058868239097	PPP1R15A;CDKN1C;FBN2;USP15;FAM89B;CITED2;HTRA3;MTMR4;THBS1;PBLD;ING2;STK11;XPO1;PEG10;UBC;ZNF703;SKIL;RNF111;SNX6;CDKN2B;SMAD4;TGFB1;SMAD3;HSPA5;SMURF1;LEMD3;SIRT1;VASN;HIPK2;EID2;ADAM17;SNW1;BAMBI;CD109;STUB1;TRIM33
positive regulation of JNK cascade (GO:0046330)	37/107	0.00358706768550121936345309592297780909575521945953369140625	0.041843600183525765656700201589046628214418888092041015625	0.0175328137206600086217544998135053901933133602142333984375	0.218123749022299751043618698531645350158214569091796875	-1.0408907898965658	5.860652540816419	IL1RN;NOD2;TNF;CTGF;STK3;PTK2B;DVL3;CCR7;RIPK1;CCL19;ZNF622;MAP2K7;MAP4K5;MAP3K7;HRAS;SASH1;SPAG9;EPHA4;MAP2K4;EDN1;FZD5;GADD45B;RIPK2;GADD45A;FZD4;MINK1;GAB1;MAPK8IP3;HIPK2;GADD45G;TRAF4;TAOK3;MDFIC;TRAF6;MAP3K10;TLR3;MAP3K11
response to temperature stimulus (GO:0009266)	41/122	0.004051632860985241758877695161800147616304457187652587890625	0.045680351742938517245473661887444905005395412445068359375	0.0184106497811746816495315215433947741985321044921875	0.221038981036437764959856622226652689278125762939453125	-1.0625553747520151	5.853230049351903	DHX9;PDCD6;PSIP1;GMPR;ADM;ADRB2;METRNL;THBS1;PLAC8;DNAJB4;TPR;POLR2D;IGFBP7;MAP2K7;MICA;MICB;LYN;EIF2B5;NGFR;EIF2B4;EIF2B2;MYOF;HSPA6;CIRBP;GLRX2;FOS;SOD1;VEGFA;DNAJA1;NFKBIA;IL1A;GCLC;CXCL12;RPS6KB1;VGF;DNAJA4;FAM175B;DNAJA2;TFEC;PPARG;HSPA1A
negative regulation of cysteine-type endopeptidase activity (GO:2000117)	27/71	0.0027032193815854266456810695018475598772056400775909423828125	0.0347870414734666455469636048292159102857112884521484375	0.01612161621745723805165795283755869604647159576416015625	0.208261594665924587577165993934613652527332305908203125	-0.978374306119346	5.785432380774724	TNFAIP8;RNF34;DDX3X;SRC;XIAP;THBS1;SH3RF1;HERPUD1;RPS6KA3;DNAJB6;IFI16;FNIP1;RFFL;USP47;GPX1;CSNK2A1;TNFSF14;SIAH2;MKL1;WNT9A;KLF4;VEGFA;NR4A1;POR;MDM2;RAF1;CRYAB
cell-substrate adherens junction assembly (GO:0007045)	13/23	0.000478480737110178219566314350430502599920146167278289794921875	0.009440649231029336896359183128879521973431110382080078125	0.0089206226023575037331614367985821445472538471221923828125	0.14870648437131273045253010423039086163043975830078125	-0.7509364416919367	5.740829951566778	LAMA5;ACTN2;RCC2;TESK2;SORBS1;DLC1;TRIP6;BCL2;PIP5K1A;PTK2B;WHAMM;ARHGEF7;FERMT2
focal adhesion assembly (GO:0048041)	13/23	0.000478480737110178219566314350430502599920146167278289794921875	0.009440649231029336896359183128879521973431110382080078125	0.0089206226023575037331614367985821445472538471221923828125	0.14870648437131273045253010423039086163043975830078125	-0.7445889130518745	5.6923037641131575	LAMA5;ACTN2;RCC2;TESK2;SORBS1;DLC1;TRIP6;BCL2;PIP5K1A;PTK2B;WHAMM;ARHGEF7;FERMT2
regulation of JUN kinase activity (GO:0043506)	28/75	0.003112778747811022379832213147210495662875473499298095703125	0.0386305785139888779866623735870234668254852294921875	0.0173107570119972360711546599532084655947983264923095703125	0.2169643515325013483074911846415488980710506439208984375	-0.9748915866998769	5.627307689550552	IL1RN;TNF;DUSP10;PTK2B;DVL3;RIPK1;CCL19;MAP2K7;MAP4K5;MAP3K7;SASH1;SPAG9;EPHA4;MAP2K4;EDN1;FZD5;FZD4;GAB1;MAPK8IP3;HIPK3;DNAJA1;TAOK3;MDFIC;TRAF6;PDCD4;MAP3K10;AIDA;MAP3K11
liver development (GO:0001889)	31/86	0.003612139557930496396032093997519041295163333415985107421875	0.042038979048633497159759286887492635287344455718994140625	0.01838821756314919231289906065285322256386280059814453125	0.221038981036437764959856622226652689278125762939453125	-1.000677614181086	5.627265539732353	CEBPA;CITED2;AK2;AK4;AACS;RELA;HMGCL;CCND1;HLX;MAN2A1;RB1CC1;HES1;JARID2;SEC63;UPF2;MED1;CDKN2B;JUN;SMAD3;CADM1;HMGCS1;ASNS;ARID5B;LSR;SOD2;ASS1;RUNX1;QDPR;ALDH1A2;ADA;ARF6
negative regulation of intracellular transport (GO:0032387)	36/104	0.00395366873894974386882683603516852599568665027618408203125	0.04507896343213353695933420794972334988415241241455078125	0.0187053093004314330283222034267964772880077362060546875	0.22283140867094142212323504281812347471714019775390625	-1.0147816015098905	5.61489958334659	GSK3B;SP100;PKDCC;ACAA2;SAR1A;FAM89B;FAF1;INSIG1;CABP1;PBLD;RABGEF1;SUFU;TPR;HMOX1;INPP5K;CHP1;SOX4;IER3;BARD1;TGFB1;NUP153;RANGAP1;MTOR;PARP10;BST2;NFKBIA;CREB3;CYLD;PPM1B;MDFIC;FKBP1B;BCL2;GOPC;ITGB1BP1;NFKBIE;CRYAB
adipose tissue development (GO:0060612)	15/30	0.00100232625524683603528142139538203991833142936229705810546875	0.016875833050839228466344366097473539412021636962890625	0.01171835683377187020681731155491434037685394287109375	0.1730684806063792768870968075134442187845706939697265625	-0.8114840341727555	5.603647594133282	ATF2;DGAT2;CSF1;ARRDC3;ARID5B;AACS;SELM;OXCT1;ID2;SH3PXD2B;NAMPT;SOX8;SLC25A25;SPG20;CREB5
leukocyte proliferation (GO:0070661)	32/89	0.00328781711367617628105630700474648620001971721649169921875	0.0397275319796724091236939102600445039570331573486328125	0.0172615640295806609116890939503718982450664043426513671875	0.216885969933860500713507235559518449008464813232421875	-0.9642557109189351	5.513162329586278	CD40;CSF1;SATB1;DOCK8;CLU;HSPD1;CD79A;TBK1;FYN;AZI2;TNFRSF4;TNFSF18;MEF2A;HELLS;CR2;TGFB1;CADM1;TNFSF14;BTN3A1;RIPK2;IL15;PRKCD;CRTAM;RC3H1;RC3H2;CXCL12;ELF4;IMPDH2;FKBP1B;BCL2;IL7R;MS4A1
adaptive immune response based on somatic recombination of immune receptors built from immunoglobulin superfamily domains (GO:0002460)	23/57	0.00223470604693410367092010204714824794791638851165771484375	0.0297823225410663756929086076752355438657104969024658203125	0.01517842048108177487042436126785105443559587001800537109375	0.2001114619724093934838293762368266470730304718017578125	-0.8805201343233768	5.374382827893128	MEF2A;TGFB1;JAG1;CADM1;PRKCD;CRTAM;EBI3;BTN3A3;BCL10;HSPD1;VEGFA;NFKB2;ADAM17;DLG1;BCL6;KLHL6;INPP5D;TRAF6;IRF7;FAS;CD55;MICA;MYO1G
positive regulation of response to DNA damage stimulus (GO:2001022)	23/57	0.00223470604693410367092010204714824794791638851165771484375	0.0297823225410663756929086076752355438657104969024658203125	0.01517842048108177487042436126785105443559587001800537109375	0.2001114619724093934838293762368266470730304718017578125	-0.8605110771577056	5.252254634520071	PIAS4;DDX5;FBXO18;CDKN2A;MGMT;EYA3;PRKCD;H2AFX;SIRT1;SPIDR;HIC1;BCLAF1;BRE;TRIM28;MYC;UBE2N;UBE2V2;PMAIP1;MSX1;SKIL;ATR;NKX3-1;RAD9A
multicellular organism growth (GO:0035264)	29/79	0.0035354516116666671876611616198715637437999248504638671875	0.041432867959462500728751166434449260123074054718017578125	0.018467323301797018697545382792668533511459827423095703125	0.221038981036437764959856622226652689278125762939453125	-0.9197033099707426	5.191646304988684	CDKN1C;CLIC4;WDR48;PKDCC;GIGYF2;HHEX;TNKS2;FLVCR1;RBBP6;PCNT;SLC25A25;KDM6A;SLC12A2;CTC1;TCF7L2;NCOA3;HEG1;ARID5B;DICER1;ZFX;RC3H2;KLF2;KAT2A;SP2;SELM;GPD2;SIK3;ATF5;STK40
negative regulation of chromatin modification (GO:1903309)	16/34	0.00156553298448343087938272599757283387589268386363983154296875	0.0229203104481907511680294220468567800708115100860595703125	0.0142607193401651129172069687456314568407833576202392578125	0.1968562503876632729937767862793407402932643890380859375	-0.8002616267131126	5.169313143570103	KDM5A;KDM3A;DNMT1;SET;KDM1A;UBE2B;TWIST1;SUPT6H;MECP2;SIN3A;MTF2;UBR5;DNMT3B;TAF7;BCOR;JARID2
response to interferon-alpha (GO:0035455)	11/17	0.0002610286556671572409660253555330200470052659511566162109375	0.00588596312399469225040693487471799016930162906646728515625	0.007745874285942843003038849047925396007485687732696533203125	0.139683599582429429641905471726204268634319305419921875	-0.6255185638563483	5.161078836365306	BST2;IFITM1;IFITM2;OAS1;AXL;MX2;TPR;EIF2AK2;ADAR;IFIT3;KLHL20
protein export from nucleus (GO:0006611)	14/27	0.00092942652169321717837979779375245925621129572391510009765625	0.0159678005478654412574446297412578132934868335723876953125	0.01168187751868902078677958655816837563179433345794677734375	0.1730684806063792768870968075134442187845706939697265625	-0.7323184668476335	5.112273332372472	NUP214;HSPA9;GSK3B;TGFB1;SMURF1;STRADA;STYX;ADAR;DUSP16;XPO1;XPO6;TPR;XPO5;CHP1
positive regulation of chromosome organization (GO:2001252)	27/72	0.003400675086897891365167456712015336961485445499420166015625	0.040321149915308100719624206931257504038512706756591796875	0.0183932351232924153061620842208867543376982212066650390625	0.221038981036437764959856622226652689278125762939453125	-0.8875362639969849	5.044562031116656	RB1;DNMT1;TNKS;CUL3;PTEN;RTF1;CCNB1;NIPBL;TNKS2;TPR;DHX36;DNMT3B;JARID2;TGFB1;TINF2;ARID5A;SIRT1;PML;VEGFA;NCOR1;SNW1;MTF2;ASXL2;UBE2N;PAXBP1;OGT;JDP2
response to arsenic-containing substance (GO:0046685)	12/20	0.0003749463070809938504586444896204966426012106239795684814453125	0.0079909442914181429140629830953912460245192050933837890625	0.00844304975164529743214547607976783183403313159942626953125	0.1463083269377823125712012597432476468384265899658203125	-0.6157885167585432	4.857787943881459	CDKN1A;GCLC;DDX3X;ZFAND2A;SRRT;MKNK2;CYP1A1;PPIF;PTEN;HMOX1;RNF4;CPEB2
negative regulation of T cell activation (GO:0050868)	27/73	0.004244188313296274640828986690621604793705046176910400390625	0.047638655934354401377817112006596289575099945068359375	0.0209101387758131064542599375499776215292513370513916015625	0.23756721594706442513000865801586769521236419677734375	-0.8887324148628527	4.854438362451789	ZC3H8;NRARP;CBLB;GIMAP5;LRRC32;IFNL1;HLX;CASP3;TNFRSF14;SOCS6;JAK3;LAG3;IL4R;TGFB1;BTN2A2;CDKN2A;RC3H1;FOXJ1;PDCD1LG2;DLG1;BCL6;IRF1;PELI1;NFKBID;TNFRSF21;PTPN2;IDO1
mononuclear cell proliferation (GO:0032943)	30/83	0.003968095744591479227814101449212103034369647502899169921875	0.04514155767101703242705212915097945369780063629150390625	0.01958928017256560127901110490711289457976818084716796875	0.229571819377329122691122620381065644323825836181640625	-0.8509731840216976	4.705429807409896	CD40;SATB1;DOCK8;HSPD1;CD79A;TBK1;FYN;AZI2;TNFRSF4;TNFSF18;MEF2A;HELLS;CR2;TGFB1;CADM1;TNFSF14;BTN3A1;RIPK2;IL15;PRKCD;CRTAM;RC3H1;RC3H2;CXCL12;ELF4;IMPDH2;FKBP1B;BCL2;IL7R;MS4A1
intrinsic apoptotic signaling pathway by p53 class mediator (GO:0072332)	20/48	0.00270665359316420335578090572425935533829033374786376953125	0.0347870414734666455469636048292159102857112884521484375	0.0176209686796099627981160296030793688260018825531005859375	0.2186818496331939254417875417857430875301361083984375	-0.7904891328257094	4.673405146372383	CDKN1A;DDX5;PPP1R13B;PGAP2;AEN;BRCA2;USP28;SIRT1;PML;HIPK2;STK11;SNW1;IFI16;PERP;DDIT4;E2F1;TP53BP2;EP300;PMAIP1;CDIP1
negative regulation of cysteine-type endopeptidase activity involved in apoptotic process (GO:0043154)	26/69	0.00371285760644377189898523994315837626345455646514892578125	0.043111824758959749193110155829344876110553741455078125	0.019539532511212598375749394108424894511699676513671875	0.229521345846825208791841532729449681937694549560546875	-0.8333170737088358	4.663203557335001	TNFAIP8;RNF34;DDX3X;SRC;XIAP;THBS1;SH3RF1;HERPUD1;RPS6KA3;DNAJB6;FNIP1;RFFL;USP47;GPX1;CSNK2A1;TNFSF14;SIAH2;MKL1;WNT9A;KLF4;VEGFA;NR4A1;POR;MDM2;RAF1;CRYAB
positive regulation of bone mineralization (GO:0030501)	16/34	0.00156553298448343087938272599757283387589268386363983154296875	0.0229203104481907511680294220468567800708115100860595703125	0.0142607193401651129172069687456314568407833576202392578125	0.1968562503876632729937767862793407402932643890380859375	-0.7217994926335879	4.66248471717693	ACVR1;MEF2A;FBN2;OSR2;TGFB1;BMPR2;SMAD3;PKDCC;MIA3;ADRB2;ACVR2A;BMP6;P2RX7;BMP2;ASXL2;FAM20C
regulation of RNA stability (GO:0043487)	21/51	0.002548659667944325711574915516166583984158933162689208984375	0.03317855665666698261606626374486950226128101348876953125	0.0167911822908442358304181851735847885720431804656982421875	0.2141723781592278774699167342987493611872196197509765625	-0.7801045932729346	4.6589310398177135	RBM38;YTHDF2;DHX9;SRSF1;CIRBP;RC3H1;DICER1;MAPK14;ZFP36L2;VEGFA;SYNCRIP;METTL14;ZFP36;THRAP3;MAPKAPK2;E2F1;HNRNPC;TARDBP;RBM10;PAIP1;CCRN4L
regulation of interleukin-12 production (GO:0032655)	19/45	0.00286090704378886249992230972338802530430257320404052734375	0.036307641904968705748313340109234559349715709686279296875	0.0184567146260554704184642105246894061565399169921875	0.221038981036437764959856622226652689278125762939453125	-0.7930511505169291	4.644596498073178	CD40;RIPK2;MAST2;NOD2;MEFV;THBS1;NFKB1;RELA;HSPD1;TRAF6;IRF1;REL;TNFSF9;IRF8;CCR7;CCL19;JAK3;TLR3;IDO1
positive regulation of translation (GO:0045727)	25/66	0.00405073552396903631411806401274589006789028644561767578125	0.045680351742938517245473661887444905005395412445068359375	0.02075232387877846973456286150394589640200138092041015625	0.23756721594706442513000865801586769521236419677734375	-0.8203383106373334	4.519126283723211	KHDRBS1;DDX3X;USP16;EIF5A2;EIF4A3;FAM129A;THBS1;TNF;CCL5;POLR2D;PTK2B;MAPK1;SOX4;PAIP1;ABCF1;EIF2B5;CIRBP;SAMD4A;UPF3B;LARP4B;EEF2;MTOR;UHMK1;RPS6KB1;RPS6KB2
JNK cascade (GO:0007254)	22/55	0.00313879676187800438214026144123636186122894287109375	0.038857996186876964106460263792541809380054473876953125	0.01859046411038141333182949210822698660194873809814453125	0.221986842131291994828501401570974849164485931396484375	-0.7593189322452238	4.376650352351509	PTGER4;MAP2K4;RIPK2;MINK1;GPS2;NOD2;IRAK4;TNF;CRKL;MAPK9;MAPK8;DUSP10;IRAK2;RB1CC1;TRAF6;UBC;MAP3K10;TAB3;MAP2K7;MAP3K7;MAP4K3;MAP3K11
regulation of interferon-gamma-mediated signaling pathway (GO:0060334)	13/24	0.000826950996596223964103800074809669240494258701801300048828125	0.01440320511657767858781920011779220658354461193084716796875	0.01148837287591522766938556543436789070256054401397705078125	0.1727017005840708885333611988244228996336460113525390625	-0.5595275791975959	3.971395334811162	PTPN1;MED1;HSP90AB1;STAT1;NLRC5;NR1H3;PIAS1;SOCS3;SOCS1;PPARG;JAK2;PTPN2;JAK1
Golgi to plasma membrane protein transport (GO:0043001)	13/24	0.000826950996596223964103800074809669240494258701801300048828125	0.01440320511657767858781920011779220658354461193084716796875	0.01148837287591522766938556543436789070256054401397705078125	0.1727017005840708885333611988244228996336460113525390625	-0.5462546993894373	3.8771875514786176	MACF1;BBS1;GCC2;RAB10;ARFRP1;GOLGA4;RAB31;KIF13A;VAMP5;BLZF1;OPTN;VAMP2;SPTBN1
adherens junction assembly (GO:0034333)	15/31	0.0015360342192222782749244647249042827752418816089630126953125	0.0226999979179513290683534165737000876106321811676025390625	0.014505639345970766651561234539258293807506561279296875	0.19802157928783337137446096676285378634929656982421875	-0.5905450896133217	3.825876697214708	LAMA5;ACTN2;RCC2;TESK2;SORBS1;DLC1;TRIP6;ZNF703;BCL2;PIP5K1A;PTK2B;WHAMM;ARHGEF7;FERMT2;VCL
I-kappaB kinase/NF-kappaB signaling (GO:0007249)	18/42	0.003006677198794972805107050817241542972624301910400390625	0.0375909072552312040205180210250546224415302276611328125	0.0192878850389686905264507998936096555553376674652099609375	0.2273002710677003712635979582046275027096271514892578125	-0.6253835187305031	3.6315518941436675	TICAM2;RIPK2;TICAM1;TANK;IKBKB;TBK1;IRAK2;NKIRAS1;TRAF6;TIFA;UBC;REL;SNIP1;TAB3;AZI2;MAP3K7;MAP3K14;TLR3
positive regulation of interferon-beta production (GO:0032728)	13/25	0.001365356387417567506081805817075291997753083705902099609375	0.0210899544735355763680484386668467777781188488006591796875	0.01459259191717612001715220770847736275754868984222412109375	0.1986716489855972767042402438164572231471538543701171875	-0.4369446557005523	2.8822354204965186	DDX3X;RIPK2;DDX58;ZC3HAV1;TICAM1;IFIH1;TBK1;POLR3C;POLR3D;IRF1;POLR3F;IRF7;TLR3
regulation of insulin receptor signaling pathway (GO:0046626)	16/36	0.0032458270507129158115311451382467566872946918010711669921875	0.039559375014896390465590769736081711016595363616943359375	0.02087491938805653701738407335142255760729312896728515625	0.23756721594706442513000865801586769521236419677734375	-0.4919173206377917	2.818875680704356	PTPN1;OSBPL8;GSK3A;PRKCD;TSC2;PRKCA;SIRT1;RELA;SOCS3;SOCS1;RPS6KB1;GRB10;ENPP1;INPP5K;OGT;PTPN2
positive regulation of biomineral tissue development (GO:0070169)	16/36	0.0032458270507129158115311451382467566872946918010711669921875	0.039559375014896390465590769736081711016595363616943359375	0.02087491938805653701738407335142255760729312896728515625	0.23756721594706442513000865801586769521236419677734375	-0.4635497850638912	2.6563187777534565	ACVR1;MEF2A;FBN2;OSR2;TGFB1;BMPR2;SMAD3;PKDCC;MIA3;ADRB2;ACVR2A;BMP6;P2RX7;BMP2;ASXL2;FAM20C
negative regulation of T cell differentiation (GO:0045581)	13/26	0.0021652152097344835347814129278276595869101583957672119140625	0.029320380762383045636365608288542716763913631439208984375	0.018298502021370684211820645259649609215557575225830078125	0.221038981036437764959856622226652689278125762939453125	-0.3497817357419163	2.1459933288231374	IL4R;CDKN2A;RC3H1;ZC3H8;FOXJ1;NRARP;IFNL1;BCL6;HLX;IRF1;NFKBID;JAK3;PTPN2
spleen development (GO:0048536)	15/33	0.003320515872546662104747294819162561907432973384857177734375	0.039794579179954041314726254086053813807666301727294921875	0.0215862889464732525535151097528796526603400707244873046875	0.242058944850393753522865836202981881797313690185546875	-0.3392996280461905	1.9365984748772707	CTC1;CDKN2B;SAMD9L;RBM15;CITED2;RC3H1;DICER1;RC3H2;NFKB2;ADAM17;BCL2L11;BCL2;FLVCR1;FAS;JARID2
regulation of toll-like receptor signaling pathway (GO:0034121)	16/37	0.00452498601762008588467178782366318046115338802337646484375	0.0499032846615699854364578413878916762769222259521484375	0.0249482283764204566811617524990651872940361499786376953125	0.262361249379509775536689630826003849506378173828125	-0.33935273029075397	1.83187381621285	LYN;TICAM2;RSAD2;NR1H3;TNFAIP3;NOD2;NR1D1;IRF4;IRF1;IRF7;PELI1;PIK3AP1;CACTIN;TLR3;BIRC2;BIRC3
positive regulation of mRNA processing (GO:0050685)	12/22	0.0012110133253409208035911159839770334656350314617156982421875	0.0192959883479400344519216758953916723839938640594482421875	0.01434232828007525085978191015101401717402040958404541015625	0.1968562503876632729937767862793407402932643890380859375	-0.2559136418487379	1.7187922325248353	BTG2;ZFP36;CCNB1;SNW1;NCBP1;THRAP3;CNOT1;TRA2B;AGO2;LEO1;TOB1;CDC73
response to interferon-beta (GO:0035456)	11/18	0.000532931046952539347154320648058956066961400210857391357421875	0.01019634362938362341644005226726221735589206218719482421875	0.01044650186454150302128862648487483966164290904998779296875	0.162913149290308922889636278341640718281269073486328125	-0.21293796580994054	1.604938683584878	BST2;IFITM1;PLSCR1;AIM2;IFITM2;PNPT1;STAT1;TREX1;IRF1;XAF1;TLR3
mitotic nuclear envelope disassembly (GO:0007077)	16/37	0.00452498601762008588467178782366318046115338802337646484375	0.0499032846615699854364578413878916762769222259521484375	0.0249482283764204566811617524990651872940361499786376953125	0.262361249379509775536689630826003849506378173828125	-0.28263202724547676	1.5256874753609497	NUP214;NUP205;NUP188;NUP133;NUP155;NUP153;NUP160;NUP93;CCNB2;CCNB1;TPR;LMNA;NUP88;NUP98;RAE1;NUPL1
negative regulation of insulin receptor signaling pathway (GO:0046627)	13/26	0.0021652152097344835347814129278276595869101583957672119140625	0.029320380762383045636365608288542716763913631439208984375	0.018298502021370684211820645259649609215557575225830078125	0.221038981036437764959856622226652689278125762939453125	-0.237276134981546	1.4557449710154107	PTPN1;GSK3A;PRKCD;TSC2;PRKCA;RELA;SOCS3;SOCS1;RPS6KB1;GRB10;ENPP1;INPP5K;PTPN2
negative regulation of cyclin-dependent protein serine/threonine kinase activity (GO:0045736)	12/22	0.0012110133253409208035911159839770334656350314617156982421875	0.0192959883479400344519216758953916723839938640594482421875	0.01434232828007525085978191015101401717402040958404541015625	0.1968562503876632729937767862793407402932643890380859375	-0.21528043855058268	1.4458875381641032	LATS1;HEXIM1;CDKN1A;HHEX;CDKN1B;LATS2;APC;CDKN2A;CASP3;CDK5RAP1;PTEN;TNFAIP3
positive regulation of epithelial to mesenchymal transition (GO:0010718)	13/26	0.0021652152097344835347814129278276595869101583957672119140625	0.029320380762383045636365608288542716763913631439208984375	0.018298502021370684211820645259649609215557575225830078125	0.221038981036437764959856622226652689278125762939453125	-0.22900727875298207	1.4050135905851049	TGFB2;SMAD4;TGFB1;SMAD3;TWIST1;EPB41L5;BMP2;RGCC;GLIPR2;BAMBI;ZNF703;SNAI1;EZH2
positive regulation of interleukin-12 production (GO:0032735)	14/30	0.0033483856961949057078065106196618216927163302898406982421875	0.039794579179954041314726254086053813807666301727294921875	0.0222002583274526106571489236785055254586040973663330078125	0.2443650504846036353168159394044778309762477874755859375	-0.23620233949467553	1.346182544535039	CD40;RIPK2;NOD2;RELA;HSPD1;TRAF6;IRF1;REL;TNFSF9;IRF8;CCR7;CCL19;TLR3;IDO1
RNA phosphodiester bond hydrolysis, exonucleolytic (GO:0090503)	13/26	0.0021652152097344835347814129278276595869101583957672119140625	0.029320380762383045636365608288542716763913631439208984375	0.018298502021370684211820645259649609215557575225830078125	0.221038981036437764959856622226652689278125762939453125	-0.12747092237236538	0.7820641305064199	PNPT1;DIS3;PARN;ISG20;CNOT6;CNOT1;PDE12;EXOSC9;CNOT2;XRN2;EXOSC2;DCP2;CCRN4L
intrinsic apoptotic signaling pathway in response to DNA damage by p53 class mediator (GO:0042771)	14/30	0.0033483856961949057078065106196618216927163302898406982421875	0.039794579179954041314726254086053813807666301727294921875	0.0222002583274526106571489236785055254586040973663330078125	0.2443650504846036353168159394044778309762477874755859375	-0.11982741224089276	0.6829296062883845	CDKN1A;PGAP2;AEN;BRCA2;USP28;SIRT1;PML;HIPK2;SNW1;IFI16;DDIT4;EP300;PMAIP1;CDIP1
peptidyl-lysine methylation (GO:0018022)	14/30	0.0033483856961949057078065106196618216927163302898406982421875	0.039794579179954041314726254086053813807666301727294921875	0.0222002583274526106571489236785055254586040973663330078125	0.2443650504846036353168159394044778309762477874755859375	-0.08051696915781671	0.4588885048768211	KDM3A;SETD2;KMT2A;KMT2B;TET2;EHMT1;ARID4A;ARID4B;RTF1;METTL21A;SUV420H1;CAMKMT;IRF4;OGT
placenta blood vessel development (GO:0060674)	14/30	0.0033483856961949057078065106196618216927163302898406982421875	0.039794579179954041314726254086053813807666301727294921875	0.0222002583274526106571489236785055254586040973663330078125	0.2443650504846036353168159394044778309762477874755859375	-0.06958914292185174	0.39660779690398706	RBM15;FZD5;FBXW8;NCOA6;ARID1A;HS6ST1;CYR61;FOSL1;SOCS3;NSDHL;ITGB8;MAPK1;HES1;JUNB
positive regulation of NIK/NF-kappaB signaling (GO:1901224)	12/23	0.0020101397852374841730693777464011873234994709491729736328125	0.0278170302883137855742834432248855591751635074615478515625	0.0182644252043814327157722487982027814723551273345947265625	0.221038981036437764959856622226652689278125762939453125	0.013633844076058617	-0.08466005031313861	TRAF4;TNFSF15;TRAF6;CHI3L1;RC3H1;TNFRSF10B;EIF2AK2;TNFRSF10A;MAP3K7;RC3H2;TLR3;SASH1
JAK-STAT cascade involved in growth hormone signaling pathway (GO:0060397)	12/23	0.0020101397852374841730693777464011873234994709491729736328125	0.0278170302883137855742834432248855591751635074615478515625	0.0182644252043814327157722487982027814723551273345947265625	0.221038981036437764959856622226652689278125762939453125	0.028528615044238963	-0.17714989048838012	LYN;SOCS3;PTPN1;ADAM17;SOCS1;CISH;STAT1;STAT3;MAPK1;IRS2;JAK2;JAK3
endosome organization (GO:0007032)	13/27	0.0033127332771729785763914488683212766773067414760589599609375	0.039794579179954041314726254086053813807666301727294921875	0.0226709274219036062414378562834826880134642124176025390625	0.2473236596285855737331615955554298125207424163818359375	0.06262246451464183	-0.35757312431168836	ARFGEF2;USP8;VPS4B;RCC2;AKTIP;RAB27A;SNX10;HOOK3;RAB22A;FAM160A2;ALS2;STX6;PIK3C3
positive regulation of leukocyte apoptotic process (GO:2000108)	12/24	0.0031933285738657978154730887609957790118642151355743408203125	0.0392445319381901358557485082201310433447360992431640625	0.0229363265049406690743172276825134758837521076202392578125	0.2475456948214857233470098663019598461687564849853515625	0.08405361686791223	-0.4830302027502816	LYN;MEF2A;HCAR2;TGFB2;CDKN2A;CCL5;ZC3H8;FNIP1;NFKBID;JAK3;SIRT1;BBC3
regulation of cell aging (GO:0090342)	12/24	0.0031933285738657978154730887609957790118642151355743408203125	0.0392445319381901358557485082201310433447360992431640625	0.0229363265049406690743172276825134758837521076202392578125	0.2475456948214857233470098663019598461687564849853515625	0.19900016857037708	-1.143592570477295	RSL1D1;FZR1;ING2;PNPT1;CDKN2A;LMNA;HMGA1;PTEN;TWIST1;SIRT1;MARCH5;ARNTL
regulation of fatty acid oxidation (GO:0046320)	12/24	0.0031933285738657978154730887609957790118642151355743408203125	0.0392445319381901358557485082201310433447360992431640625	0.0229363265049406690743172276825134758837521076202392578125	0.2475456948214857233470098663019598461687564849853515625	0.21611725732443396	-1.2419591983448344	CPT1A;CNR1;AKT2;PDK4;PRKAG2;TYSND1;TWIST1;PPARG;IRS2;MLYCD;MTOR;PLIN5
regulation of nucleobase-containing compound transport (GO:0032239)	9/12	0.00018238461629825676612627616268724750625551678240299224853515625	0.00449377900937802422787203937559752375818789005279541015625	0.0081470194364138860676494147128323675133287906646728515625	0.14288401101849490526518593469518236815929412841796875	0.30659565848055026	-2.639602462099614	KHDRBS1;SETD2;ZC3H3;TPR;NUP153;RIPK1;SUPT6H;IWS1;NUDT4
protein K63-linked deubiquitination (GO:0070536)	11/20	0.00177624002967780199313541089622958679683506488800048828125	0.0252726433518382469223251263201746041886508464813232421875	0.017938537575193834461284581038853502832353115081787109375	0.2209940324202538108888660417505889199674129486083984375	0.4239259115378275	-2.6848315312462505	USP8;CYLD;OTUD5;USP25;USP16;USP20;USP33;OTUD7B;TNFAIP3;YOD1;OTUD1
positive regulation of erythrocyte differentiation (GO:0045648)	11/21	0.0029669469389699523916015255764477842603810131549835205078125	0.03718622577850429211654414984877803362905979156494140625	0.02291236453002494510844400110727292485535144805908203125	0.2475456948214857233470098663019598461687564849853515625	0.504555102167878	-2.936622615819152	KDM1A;INPP5D;ID2;HMGB2;ISG15;ACVR1B;MAPK14;SMAP1;ETS1;ACVR2A;HSPA1A
regulation of mRNA catabolic process (GO:0061013)	10/17	0.001455975980331925857813590852174456813372671604156494140625	0.0219350849206787212875013892698916606605052947998046875	0.0172206444451473324186441260508217965252697467803955078125	0.216885969933860500713507235559518449008464813232421875	0.666290983851382	-4.352265227815846	BTG2;ZFP36;PNPT1;DHX34;CNOT1;AGO2;ZC3HAV1;TOB1;GTPBP1;ZFP36L2
positive regulation of translational initiation (GO:0045948)	9/13	0.00047234957602814635173327229011874806019477546215057373046875	0.009440649231029336896359183128879521973431110382080078125	0.01157782786933274181417896642187770339660346508026123046875	0.173016593396448759012429263748344965279102325439453125	0.7069141471585023	-5.413400948930116	EIF2B5;KHDRBS1;DDX3X;RPS6KB1;CCL5;POLR2D;RPS6KB2;TNF;UHMK1
negative regulation of histone methylation (GO:0031061)	9/13	0.00047234957602814635173327229011874806019477546215057373046875	0.009440649231029336896359183128879521973431110382080078125	0.01157782786933274181417896642187770339660346508026123046875	0.173016593396448759012429263748344965279102325439453125	0.7393077432419909	-5.661464344580758	MECP2;KDM3A;DNMT1;KDM1A;MTF2;DNMT3B;BCOR;JARID2;SUPT6H
protein K48-linked deubiquitination (GO:0071108)	10/18	0.002609782147102615405820369431921790237538516521453857421875	0.03380002467952643308013449541249428875744342803955078125	0.0224844056436712957935952772459131665527820587158203125	0.245941020392350662149283380131237208843231201171875	1.0132727807787125	-6.02744151389334	OTUD4;USP8;OTUD5;USP25;USP37;USP20;USP33;OTUD7B;TNFAIP3;YOD1
regulation of mRNA 3'-end processing (GO:0031440)	10/18	0.002609782147102615405820369431921790237538516521453857421875	0.03380002467952643308013449541249428875744342803955078125	0.0224844056436712957935952772459131665527820587158203125	0.245941020392350662149283380131237208843231201171875	1.1133327856861608	-6.622647305364448	BARD1;BTG2;ZFP36;CCNB1;NCBP1;CNOT1;AGO2;LEO1;TOB1;CDC73
regulation of hair cycle (GO:0042634)	10/19	0.004392286219232692350000757386396799120120704174041748046875	0.04875920372163589089353763483813963830471038818359375	0.0288201444757161528986699750021216459572315216064453125	0.282126580715557129241943812303361482918262481689453125	1.3280259562211547	-7.2083992705138265	FA2H;NGFR;PER1;TGFB2;NIPBL;SMAD4;GAL;TRADD;TNF;ARNTL
NLS-bearing protein import into nucleus (GO:0006607)	9/14	0.001054708080812456240382690708656809874810278415679931640625	0.0174666574301105444189108339969607186503708362579345703125	0.015981254873939386429437803371911286376416683197021484375	0.2078602596219346343442424540626234374940395355224609375	1.1931633636495527	-8.178527837143022	RERE;DAG1;KPNA4;CBLB;KPNA5;KPNA2;KPNA3;KPNB1;KPNA1
membrane protein intracellular domain proteolysis (GO:0031293)	9/15	0.0021043287181112912791192126604755685548298060894012451171875	0.0288830553129894897212981419443167396821081638336181640625	0.021495949668051829439807676180862472392618656158447265625	0.2418174649740084392046668426701216958463191986083984375	1.485286456205079	-9.15494740772128	NGFR;ADAM17;SPPL2B;RHBDD1;TRAF6;SPPL2A;PSEN2;NFKB1;RELA
positive regulation of mRNA catabolic process (GO:0061014)	9/15	0.0021043287181112912791192126604755685548298060894012451171875	0.0288830553129894897212981419443167396821081638336181640625	0.021495949668051829439807676180862472392618656158447265625	0.2418174649740084392046668426701216958463191986083984375	1.5819668319992604	-9.750861921084521	BTG2;ZFP36;PNPT1;CNOT1;AGO2;ZC3HAV1;TOB1;GTPBP1;ZFP36L2
regulation of RNA export from nucleus (GO:0046831)	8/10	0.00020721019929957187129428153316013094809022732079029083251953125	0.004960278278019608459714628878600706229917705059051513671875	0.0096711052720742617105909033625721349380910396575927734375	0.1540970117641864145507923922195914201438426971435546875	1.2110239271770737	-10.271634679290038	KHDRBS1;SETD2;ZC3H3;TPR;NUP153;SUPT6H;IWS1;NUDT4
negative regulation of lipid storage (GO:0010888)	9/16	0.0038416667694083938590365878695820356369949877262115478515625	0.04400058696662538515465001864868099801242351531982421875	0.028252130405632965015616520076946471817791461944580078125	0.2799351262995946054701335015124641358852386474609375	1.8684562550595087	-10.392071464104452	NFKBIA;OSBPL8;NR1H3;ITGAV;PPARG;ABHD5;TNF;PTPN2;PNPLA2
positive regulation of mRNA 3'-end processing (GO:0031442)	9/16	0.0038416667694083938590365878695820356369949877262115478515625	0.04400058696662538515465001864868099801242351531982421875	0.028252130405632965015616520076946471817791461944580078125	0.2799351262995946054701335015124641358852386474609375	2.2607981379378534	-12.574217754226295	BTG2;ZFP36;CCNB1;NCBP1;CNOT1;AGO2;LEO1;TOB1;CDC73
early endosome to late endosome transport (GO:0045022)	9/16	0.0038416667694083938590365878695820356369949877262115478515625	0.04400058696662538515465001864868099801242351531982421875	0.028252130405632965015616520076946471817791461944580078125	0.2799351262995946054701335015124641358852386474609375	2.2962092066010964	-12.771168769360985	EEA1;FAM160A2;SNX16;VPS4B;AKTIP;FLNA;PIK3C3;HOOK3;RAB7A
negative regulation of phosphatidylinositol 3-kinase signaling (GO:0014067)	8/11	0.0006070801255373078388066776511777788982726633548736572265625	0.01127338865473875677281068163892996381036937236785888671875	0.01405978508658370894346401058783158077858388423919677734375	0.1968562503876632729937767862793407402932643890380859375	1.7767141518563478	-13.159854812511808	SLC9A3R1;NCOR1;SERPINE2;PTEN;TWIST1;TSC2;STAMBP;KLF4
response to muramyl dipeptide (GO:0032495)	8/12	0.0014564711441295264369999440390301970182918012142181396484375	0.0219350849206787212875013892698916606605052947998046875	0.0197351294516357363140190983585853246040642261505126953125	0.23021279182497023096942712072632275521755218505859375	2.139966031840358	-13.977699147050709	NFKBIA;JAG1;RIPK2;TNFAIP3;NOD2;NLRP1;MAPK14;RELA
positive regulation of RNA splicing (GO:0033120)	8/12	0.0014564711441295264369999440390301970182918012142181396484375	0.0219350849206787212875013892698916606605052947998046875	0.0197351294516357363140190983585853246040642261505126953125	0.23021279182497023096942712072632275521755218505859375	2.5547497430025934	-16.686958004181676	SNW1;POLR2A;THRAP3;U2AF2;TRA2B;HNRNPLL;RBM22;ZPR1
regulation of germinal center formation (GO:0002634)	7/10	0.001964001369784679380814385041276182164438068866729736328125	0.027479697835962373086982069025907549075782299041748046875	0.024302476903223922677366175548741011880338191986083984375	0.25734132251191621509889273511362262070178985595703125	3.5962962928835864	-22.414892578089447	MEF2A;BCL6;RC3H1;TNFAIP3;FOXJ1;ADA;TNFSF13B
pore complex assembly (GO:0046931)	7/10	0.001964001369784679380814385041276182164438068866729736328125	0.027479697835962373086982069025907549075782299041748046875	0.024302476903223922677366175548741011880338191986083984375	0.25734132251191621509889273511362262070178985595703125	3.6684563979426055	-22.864650015073217	P2RX7;NUP93;AHCTF1;NUP205;TPR;NUP153;NUP98
nuclear pore organization (GO:0006999)	7/10	0.001964001369784679380814385041276182164438068866729736328125	0.027479697835962373086982069025907549075782299041748046875	0.024302476903223922677366175548741011880338191986083984375	0.25734132251191621509889273511362262070178985595703125	3.9735449153109133	-24.766196991931434	NUP93;AHCTF1;NUP205;NUP133;TPR;NUP153;NUP98
poly(A)+ mRNA export from nucleus (GO:0016973)	7/9	0.0007342475504457288658366476141736711724661290645599365234375	0.01319816504377714118378950303167584934271872043609619140625	0.0169256856466471934663520215735843521542847156524658203125	0.2142647573965287544073277103962027467787265777587890625	3.4740370836553423	-25.07095948194572	GLE1;NXF1;HHEX;PABPN1;ZC3H11A;ZC3H3;THOC2
antigen processing and presentation of endogenous peptide antigen (GO:0002483)	7/11	0.0043386135472515720279407247517156065441668033599853515625	0.048269464817549977142530082119264989160001277923583984375	0.0336133497604666764413394730581785552203655242919921875	0.3097281531206139693068735141423530876636505126953125	4.837637848992948	-26.31771955981092	ABCB5;TAP2;TAP1;HLA-C;HLA-A;TAPBP;HLA-E
cytoplasmic mRNA processing body assembly (GO:0033962)	7/9	0.0007342475504457288658366476141736711724661290645599365234375	0.01319816504377714118378950303167584934271872043609619140625	0.0169256856466471934663520215735843521542847156524658203125	0.2142647573965287544073277103962027467787265777587890625	3.700606184846565	-26.706032631438198	DDX6;DYNC1H1;ATXN2;RC3H1;LSM14A;PATL1;CCRN4L
positive regulation of transcription from RNA polymerase III promoter (GO:0045945)	7/11	0.0043386135472515720279407247517156065441668033599853515625	0.048269464817549977142530082119264989160001277923583984375	0.0336133497604666764413394730581785552203655242919921875	0.3097281531206139693068735141423530876636505126953125	4.925864513304579	-26.797690297912872	RPTOR;CEBPA;ICE1;ICE2;CHD8;ZC3H8;MTOR
mitotic cell cycle arrest (GO:0071850)	7/11	0.0043386135472515720279407247517156065441668033599853515625	0.048269464817549977142530082119264989160001277923583984375	0.0336133497604666764413394730581785552203655242919921875	0.3097281531206139693068735141423530876636505126953125	5.03005883246746	-27.36452827897939	CDKN1A;CDKN1B;PNPT1;RGCC;DUSP1;E4F1;NKX3-1
nuclear pore complex assembly (GO:0051292)	6/8	0.0025348780789310183629570172314515730249695479869842529296875	0.033084416477210783213980249684027512557804584503173828125	0.0297560464934659950342332734862793586216866970062255859375	0.28847944498751776354339426688966341316699981689453125	6.596472935748608	-39.43114085844981	NUP93;AHCTF1;NUP205;TPR;NUP153;NUP98
positive regulation of p38MAPK cascade (GO:1900745)	6/8	0.0025348780789310183629570172314515730249695479869842529296875	0.033084416477210783213980249684027512557804584503173828125	0.0297560464934659950342332734862793586216866970062255859375	0.28847944498751776354339426688966341316699981689453125	7.159123700771491	-42.79444755065168	BMP2;GADD45B;GADD45A;SASH1;GADD45G;VEGFA
##########################################################################
# Reactome_2016
##########################################################################
Term	Overlap	P-value	Adjusted_P-value	Old_P-value	Old_Adjusted_P-value	Z-score	Combined_Score	Genes
Gene Expression_Homo sapiens_R-HSA-74160	557/1631	0.000000000000000000000000000520682498060910305959554878354116839995016776887303870952228511610984543027391691083494151826016604900360107421875	0.0000000000000000000000007414518772387362814261246566507131026565002634430171859599263144602505903879574589154799468815326690673828125	0.000000000000000274636331761719802264734989673438648665352375573267540431743327644653618335723876953125	0.0000000000003910821364286889826477645208747405274648904771606083841106737963855266571044921875	-2.158176768736823	135.5818708736866	ATF2;RPL3;MAML2;MAML1;SERPINE1;EHMT1;PHAX;RPL6;GLS;PSMD9;AKT2;MYC;PSMD2;PSMD3;ZSCAN32;RPL36;PSMD1;HIST3H2BB;JUNB;EARS2;RNF111;NUP214;MED1;ZNF18;SAP30BP;CSNK2A1;TYW5;ZNF160;PRKCD;CSNK2A2;HUS1;WDR75;PRKCA;DICER1;ZNF12;MED4;QTRTD1;PRKAB1;ZNF14;MED6;NUP93;SCO1;DDX39B;ZC3H11A;SARNP;PSME3;DDIT4;NUP98;ZNF398;SLBP;NUP205;ZNF274;SET;ZNF394;BAZ2A;RNPC3;ZNF26;RRP7A;PRDX2;NUP88;ATRIP;ZNF268;ZNF267;ZNF266;BAR…
Cellular responses to stress_Homo sapiens_R-HSA-2262752	155/367	0.000000000000000050165082742404415845871445551035370307040354119487712836189530207775533199310302734375	0.000000000000035717538912591945659982279674360794482069862698647710885779815725982189178466796875	0.0000000019420940558254735506366243729357845548832983695319853723049163818359375	0.000001382770967747737128348607150984950209249291219748556613922119140625	-2.3619703787794966	88.64761209156768	RB1;NUP188;EHMT1;UBE2D1;ETS1;ETS2;RPS6KA3;KAT5;RPS6KA2;CDC27;EP300;HIST3H2BB;NBN;MAP2K3;NUP214;MAP2K4;ATG3;ATG9A;TINF2;ATG10;TSC2;ATG14;PRKAB1;ATG13;NUP93;EEF1A1;CCNE2;CCNE1;RRAGB;MAPKAPK2;ERF;CHMP4B;ULK1;MAPKAPK5;NUP98;FKBP4;HIST1H2BB;ANAPC1;NUP205;MTMR3;EPAS1;HSPA4L;CUL2;NUP160;DEDD2;PRDX2;HSPH1;BAG5;BAG3;ATG101;TPR;BAG1;UBC;EP400;SERPINH1;IGFBP7;NUP88;MAP2K7;ATG5;CBX8;HSPA9;UVRAG;HSPA8;CREBBP;…
Generic Transcription Pathway_Homo sapiens_R-HSA-212436	270/812	0.000000000002233148778162995007383553175381136969741835418545861102757044136524200439453125	0.00000000079500096502602620647267359150936298639589239201086456887423992156982421875	0.0000004544436289331476271484444064141516861354830325581133365631103515625	0.0001617819319002005633116592075992912214132957160472869873046875	-2.2398512384326255	60.08985216380532	ATF2;CCNK;MAML2;MAML1;SERPINE1;EHMT1;GLS;TRIM28;KAT5;ZNF606;CHEK2;AKT2;MYC;ZSCAN32;ZNF720;JUNB;RNF111;MED1;ZNF18;CSNK2A1;ZNF160;CSNK2A2;HUS1;ZNF12;MED4;PRKAB1;ZNF14;MED6;SCO1;RRAGB;DDIT4;ZNF714;ZNF398;ZNF274;ZNF394;ZNF26;HELZ2;PRDX2;ZNF708;ZNF707;ZNF703;TP53BP2;ZNF701;ATRIP;ZNF268;ZNF267;BANP;ZNF266;BARD1;PLK3;CREBBP;SURF1;JUN;ZNF263;ZNF141;ZNF140;GADD45A;PLK2;NR1D2;NR1D1;SNW1;AGO3;AGO2;CDK12;ZNF…
Cytokine Signaling in Immune system_Homo sapiens_R-HSA-1280215	214/620	0.00000000000984161308801910376815131780283029045743037332982794396230019629001617431640625	0.00000000280289140746784081003816242326671936968551790414494462311267852783203125	0.000001004069563140462487764426567637965348467332660220563411712646484375	0.000285959011582403673824848144846555442200042307376861572265625	-2.369114430291705	60.04378728898801	EIF4A2;EIF4A1;IL1RN;IFITM1;IFITM2;TNFRSF6B;EIF4A3;UBE2L6;IFI35;IFIT1;IFIT3;CRKL;HERC5;PSMD9;PSMD2;PSMD3;PSMD1;TRIM25;TRIM26;TRIM21;TRIM22;NUP214;IL15RA;GBP5;RSAD2;IL1R1;ACTN2;PRKCD;PAQR3;HLA-C;FRS2;HLA-A;HLA-F;EREG;HLA-E;NUP93;IFI27;PSME3;TRIM14;NUP98;NUP205;EBI3;PIK3R3;PDGFA;PIK3R1;INPP5D;NUP88;SPTBN1;TNFSF18;LYN;BRAP;EGR1;YES1;TNFSF14;TNFSF15;EIF2AK2;BRAF;BST2;TOLLIP;GRB2;CD40;IKBKB;TRIM5;TRIM3…
Interferon Signaling_Homo sapiens_R-HSA-913531	90/196	0.0000000000006492435502570853491484409523220255010256263261680942378006875514984130859375	0.000000000308174271855363196295389400223597997641178380945348180830478668212890625	0.0000003281462934771547123829322188670598592352689593099057674407958984375	0.00015576010730382276845036593204696373504702933132648468017578125	-2.086214519649909	58.54537230445178	EIF4A2;EIF4A1;IFITM1;EIF4E3;IFITM2;NUP188;EIF4A3;UBE2L6;ADAR;IFI35;IFIT1;IFIT3;OASL;HERC5;TRIM5;TRIM3;TRIM25;KPNA4;TRIM26;ARIH1;KPNA5;KPNA2;JAK2;TRIM21;KPNA3;TRIM22;JAK1;KPNA1;NUP214;GBP5;NUP133;RSAD2;DDX58;PRKCD;HLA-C;TYK2;HLA-A;HLA-F;PIAS1;HLA-E;NUP93;PPM1B;IFI27;OAS1;OAS2;IRF4;OAS3;IRF1;IRF2;IRF7;TRIM14;IRF8;NUP98;KPNB1;IRF9;SP100;CAMK2D;NUP205;UBA7;SAMHD1;USP18;NUP160;SOCS3;SOCS1;TPR;UBC;NUP8…
Transcriptional Regulation by TP53_Homo sapiens_R-HSA-3700989	134/348	0.0000000000221876959678296674151942341435974986006696152429640278569422662258148193359375	0.00000000526587984303157447742094733026015085375348689922248013317584991455078125	0.000001582119683621633876750909968034175534512542071752250194549560546875	0.0003754897382462011050548167379048436487209983170032501220703125	-2.263909179369383	55.53705003710645	ATF2;CCNK;CCNT2;CCNT1;EHMT1;PRDM1;GLS;STK11;KAT5;CHEK2;AKT2;SESN1;SESN2;EP300;NBN;SUPT16H;USP7;CSNK2A1;CSNK2A2;HUS1;TSC2;PRKAB1;GTF2F2;CCNE2;SCO1;CCNE1;RRAGB;KAT6A;DDIT4;MAPKAPK5;NDRG1;PRDX2;CCNB1;UBC;TP53BP2;PMAIP1;ATRIP;BANP;BARD1;PLK3;CREBBP;SURF1;JUN;GADD45A;BRPF3;PLK2;TNFRSF10C;TNFRSF10B;TNFRSF10A;TNFRSF10D;CDK9;CNOT4;CNOT6;CDK7;TP53I3;RGCC;BCL6;AGO3;CNOT1;CNOT2;CNOT3;CDK2;AGO2;MDM2;MDM4;CDK…
Immune System_Homo sapiens_R-HSA-168256	455/1547	0.0000000001835751105979421451388423328329236629274934244904216029681265354156494140625	0.000000029045661943496624726214144578649578587459245682111941277980804443359375	0.000006073228462713983394675142102325793302952661179006099700927734375	0.0009609197034338569191891377130332330125384032726287841796875	-2.1644512620348393	48.5235281342506	ATF2;WIPF1;WIPF2;ELK1;PSMD9;RNF115;RNF114;TBK1;AKT2;PSMD2;PSMD3;PSMD1;PIP4K2A;AP1S3;PIP4K2C;RNF111;IER3;NUP214;MEF2A;GBP5;WSB1;PRKCE;PRKCD;FRS2;PRKCA;NUP93;DYNC1LI2;PSME3;TXNIP;NUP98;RBCK1;CFB;CFD;NUP205;PDGFA;BCL10;MEFV;C3;RNF213;RNF216;PRKAR2B;PIP5K1A;NUP88;ATG5;LYN;BRAP;CREBBP;JUN;NFATC3;EIF2AK2;NFATC1;BRAF;LNPEP;CYLD;AGO3;TOLLIP;AGO2;REL;ITK;CDKN1A;CDKN1B;ARPC1A;ECSIT;IFIH1;IKBKB;PANX1;EEA1;T…
Cellular response to heat stress_Homo sapiens_R-HSA-3371556	51/96	0.0000000000974539716298959507086827816688926091892586356379979406483471393585205078125	0.000000017346806950121480001627359405526329627633685959153808653354644775390625	0.000005788023953455512577077370084399632332861074246466159820556640625	0.0009609197034338569191891377130332330125384032726287841796875	-2.0080944129772105	46.28987137201135	YWHAE;GSK3B;HSP90AB1;NUP188;RPTOR;EP300;NUP214;HSP90AA1;NUP133;SIRT1;NUP93;EEF1A1;DNAJC2;DNAJC7;MAPKAPK2;NUP98;FKBP4;TNFRSF21;CAMK2D;NUP205;HSPA4L;HSPA14;NUP160;DEDD2;DNAJB1;HSPH1;BAG5;DNAJB6;BAG3;TPR;BAG1;SERPINH1;MAPK1;NUP88;RAE1;HSPA9;HSPA8;CREBBP;HSPA5;NUP155;HSPA4;ST13;PTGES3;HSPA7;HSPA6;NUP153;HSPA2;HSPA12A;MTOR;ATR;HSPA1A
MyD88-independent TLR3/TLR4 cascade_Homo sapiens_R-HSA-166166	50/97	0.0000000006022291696621090466317456252917476866581836247860337607562541961669921875	0.0000000714645281332369393731198683149263839453624314046464860439300537109375	0.000013294822501875229353346559435511409219543565995991230010986328125	0.0015776522702225272143383705270025529898703098297119140625	-2.066485066315268	43.87226955092938	ATF2;APP;UBE2D1;ELK1;IKBKB;RPS6KA3;TBK1;RPS6KA2;MAP3K8;IKBKE;MAP3K7;MAP2K3;MEF2A;DUSP4;MAP2K4;TICAM2;RIPK2;PPP2R5D;FOS;TICAM1;CREB1;TRAF3;TRAF6;MAPKAPK2;IRF7;TLR3;BIRC2;BIRC3;DHX9;CUL1;NOD2;TANK;RELA;PPP2CA;PPP2CB;MAPK9;MAPK8;IRAK2;UBC;MAPK1;RIPK1;MAP2K7;JUN;MAPK14;NFKB1;NFKB2;NFKBIA;UBE2N;TAB3;NFKBIB
Toll Like Receptor 3 (TLR3) Cascade_Homo sapiens_R-HSA-168164	50/97	0.0000000006022291696621090466317456252917476866581836247860337607562541961669921875	0.0000000714645281332369393731198683149263839453624314046464860439300537109375	0.000013294822501875229353346559435511409219543565995991230010986328125	0.0015776522702225272143383705270025529898703098297119140625	-2.0571637613072395	43.674374674965996	ATF2;APP;UBE2D1;ELK1;IKBKB;RPS6KA3;TBK1;RPS6KA2;MAP3K8;IKBKE;MAP3K7;MAP2K3;MEF2A;DUSP4;MAP2K4;TICAM2;RIPK2;PPP2R5D;FOS;TICAM1;CREB1;TRAF3;TRAF6;MAPKAPK2;IRF7;TLR3;BIRC2;BIRC3;DHX9;CUL1;NOD2;TANK;RELA;PPP2CA;PPP2CB;MAPK9;MAPK8;IRAK2;UBC;MAPK1;RIPK1;MAP2K7;JUN;MAPK14;NFKB1;NFKB2;NFKBIA;UBE2N;TAB3;NFKBIB
Interferon alpha/beta signaling_Homo sapiens_R-HSA-909733	41/68	0.000000000032744519674335955437901644141457315091703339504647374269552528858184814453125	0.00000000666117085946491399409036100417481895963334181942627765238285064697265625	0.000004921727829877761475614421360358363699560868553817272186279296875	0.0009609197034338569191891377130332330125384032726287841796875	-1.8067565955931837	43.619233570728056	IFITM1;IFITM2;ADAR;IFI35;SAMHD1;IFIT1;USP18;IFIT3;OASL;SOCS3;SOCS1;GBP2;JAK1;IP6K2;PTPN1;EGR1;RSAD2;STAT1;STAT2;MX2;MX1;HLA-C;ISG15;TYK2;HLA-A;HLA-F;PSMB8;HLA-E;ISG20;BST2;IFI27;OAS1;OAS2;IRF4;OAS3;IRF1;IRF2;IRF7;IRF8;XAF1;IRF9
TRIF-mediated TLR3/TLR4 signaling_Homo sapiens_R-HSA-937061	50/97	0.0000000006022291696621090466317456252917476866581836247860337607562541961669921875	0.0000000714645281332369393731198683149263839453624314046464860439300537109375	0.000013294822501875229353346559435511409219543565995991230010986328125	0.0015776522702225272143383705270025529898703098297119140625	-2.049416730442564	43.50990224211147	ATF2;APP;UBE2D1;ELK1;IKBKB;RPS6KA3;TBK1;RPS6KA2;MAP3K8;IKBKE;MAP3K7;MAP2K3;MEF2A;DUSP4;MAP2K4;TICAM2;RIPK2;PPP2R5D;FOS;TICAM1;CREB1;TRAF3;TRAF6;MAPKAPK2;IRF7;TLR3;BIRC2;BIRC3;DHX9;CUL1;NOD2;TANK;RELA;PPP2CA;PPP2CB;MAPK9;MAPK8;IRAK2;UBC;MAPK1;RIPK1;MAP2K7;JUN;MAPK14;NFKB1;NFKB2;NFKBIA;UBE2N;TAB3;NFKBIB
Chromatin modifying enzymes_Homo sapiens_R-HSA-3247509	91/226	0.000000002654043902585955678492821973864061735337571690251934342086315155029296875	0.0000002362099073301500458732841113140832334238439216278493404388427734375	0.00001991033756647415706273092361744403433476691134274005889892578125	0.0018901547129772798723490456751505917054601013660430908203125	-2.066604210473534	40.80960814176	KDM5A;KDM5B;ATF2;SETD2;KDM5C;KDM1A;KDM1B;PHF20;TRRAP;EHMT1;ARID4A;CHD4;ASH2L;ARID4B;IKBKAP;JADE2;ING3;CCND1;KAT5;SAP130;EP300;EPC1;HIST3H2BB;KAT7;SUPT20H;ARID2;JAK2;KDM6A;SMARCC1;PBRM1;BRD1;KDM2A;KDM2B;PRMT1;H2AFX;MSL2;ARID5B;ARID1A;SAP30;JMJD6;NCOR2;KAT2A;NCOR1;AEBP2;KAT6A;PADI2;HIST1H2BB;KDM7A;KMT2E;KDM3A;HIST1H2BO;HIST1H2BJ;KMT2A;HIST1H2BL;KMT2C;DOT1L;KMT2B;GPS2;PHF21A;TAF5L;RBBP4;RBBP5;SAP30L…
Activated TLR4 signalling_Homo sapiens_R-HSA-166054	55/112	0.0000000008971831974782143616156128949901127356270080781541764736175537109375	0.000000098276067169921324959296396982233456895983181311748921871185302734375	0.000014727070288291444342845641635175724104556138627231121063232421875	0.0016131806223482320593320960000482955365441739559173583984375	-1.957483723605216	40.77783317216379	ATF2;APP;UBE2D1;ECSIT;ELK1;IKBKB;RPS6KA3;TBK1;RPS6KA2;MAP3K8;IKBKE;MAP3K7;MAP2K3;MEF2A;DUSP4;MAP2K4;TICAM2;RIPK2;PPP2R5D;FOS;IRAK4;TICAM1;CREB1;TRAF3;TRAF6;MAPKAPK2;IRF7;PELI1;TLR3;BIRC2;BIRC3;DHX9;PELI2;CUL1;NOD2;TANK;RELA;PPP2CA;PPP2CB;MAPK9;MAPK8;SOCS1;IRAK2;UBC;MAPK1;RIPK1;MAP2K7;JUN;MAPK14;NFKB1;NFKB2;NFKBIA;UBE2N;TAB3;NFKBIB
Chromatin organization_Homo sapiens_R-HSA-4839726	91/226	0.000000002654043902585955678492821973864061735337571690251934342086315155029296875	0.0000002362099073301500458732841113140832334238439216278493404388427734375	0.00001991033756647415706273092361744403433476691134274005889892578125	0.0018901547129772798723490456751505917054601013660430908203125	-2.0590360296819084	40.660157903109095	KDM5A;KDM5B;ATF2;SETD2;KDM5C;KDM1A;KDM1B;PHF20;TRRAP;EHMT1;ARID4A;CHD4;ASH2L;ARID4B;IKBKAP;JADE2;ING3;CCND1;KAT5;SAP130;EP300;EPC1;HIST3H2BB;KAT7;SUPT20H;ARID2;JAK2;KDM6A;SMARCC1;PBRM1;BRD1;KDM2A;KDM2B;PRMT1;H2AFX;MSL2;ARID5B;ARID1A;SAP30;JMJD6;NCOR2;KAT2A;NCOR1;AEBP2;KAT6A;PADI2;HIST1H2BB;KDM7A;KMT2E;KDM3A;HIST1H2BO;HIST1H2BJ;KMT2A;HIST1H2BL;KMT2C;DOT1L;KMT2B;GPS2;PHF21A;TAF5L;RBBP4;RBBP5;SAP30L…
Antigen processing: Ubiquitination & Proteasome degradation_Homo sapiens_R-HSA-983168	101/260	0.000000003632935198943216165120643956136341212737050909709068946540355682373046875	0.0000003043117484291258876733551712312486614564477349631488323211669921875	0.0000230404113657330656393142087612346813330077566206455230712890625	0.001929973281459052003583565237931907176971435546875	-2.0881453728856	40.579398698313106	UBE3C;LTN1;RNF19B;UBE2D1;UBE2L6;CBLB;UBE3B;UBE2Z;CDC20;HERC5;PSMD9;HERC4;RNF115;RNF114;RNF19A;PSMD2;PSMD3;CDC27;FBXO3;PSMD1;FBXO6;TRIM21;RNF111;HERC6;MYLIP;WSB1;AREL1;FBXW8;FBXO2;UBE4A;RNF41;CDC34;PSME3;UBE2V2;RBCK1;ANAPC1;TRIM11;PSMD12;PSMD11;CUL5;UBA7;UBA6;CUL3;CUL2;CUL1;UBR4;KLHL11;UBR2;UBR1;UBE2J2;SOCS3;SOCS1;RNF213;UBC;LONRF1;UBE2H;UBE2B;SMURF1;SIAH2;SIAH1;KLHL21;LNPEP;KLHL20;FBXO31;UBE2S;MK…
Toll Like Receptor 9 (TLR9) Cascade_Homo sapiens_R-HSA-168138	46/88	0.000000001602920015090522765983626339060530430202788920723833143711090087890625	0.00000016303986439206459755865176453060172434561536647379398345947265625	0.000022255165227778246389740701705051151293446309864521026611328125	0.001929973281459052003583565237931907176971435546875	-1.994540441132929	40.39231380054318	ATF2;APP;DHX9;PELI2;CUL1;NOD2;ECSIT;ELK1;RELA;PPP2CA;IKBKB;EEA1;PPP2CB;RPS6KA3;MAPK9;MAPK8;IRAK2;RPS6KA2;DHX36;UBC;MAPK1;MAP3K8;MAP2K7;MAP3K7;MAP2K3;MEF2A;DUSP4;MAP2K4;JUN;RIPK2;PPP2R5D;FOS;IRAK4;MAPK14;NFKB1;NFKB2;NFKBIA;CREB1;TRAF6;MAPKAPK2;IRF7;UBE2N;PELI1;TAB3;PIK3C3;NFKBIB
Processing of Capped Intron-Containing Pre-mRNA_Homo sapiens_R-HSA-72203	80/193	0.000000005014067504812074683298909159867573492874726071022450923919677734375	0.0000003819993733999496427240359815169501445097921532578766345977783203125	0.00002827448033755299415677696150961395460399216972291469573974609375	0.00223682555559308153536601793121008086018264293670654296875	-2.0184726586931547	38.5750680677735	NUP188;EIF4A3;CASC3;USP39;CCAR1;PTBP1;METTL14;SNRNP70;PCF11;RNU4ATAC;CTNNBL1;RBM5;NUP214;NCBP1;NUP133;THOC2;GTF2F2;CDC40;SRRM1;NUP93;DDX39B;HNRNPH1;ZC3H11A;PRPF3;SARNP;SRSF2;SRSF3;SRSF4;NUP98;SRSF5;SRSF6;SRSF7;SRSF9;SF3B4;FYTTD1;SLBP;NUP205;DDX5;SF3B3;DHX9;CSTF3;SRRT;SRSF1;U2AF1;RNPC3;NUP160;RNU11;NXF1;POLR2A;PABPN1;POLR2B;U2AF2;TRA2B;TPR;POLR2D;NUP88;HNRNPA1;SF3B1;RAE1;SRSF11;SF3A3;HSPA8;CPSF7;C…
MyD88 dependent cascade initiated on endosome_Homo sapiens_R-HSA-975155	44/85	0.00000000536515973876333705599937006565543218261638003241387195885181427001953125	0.0000003819993733999496427240359815169501445097921532578766345977783203125	0.00003974232818713976348075356259670343206380493938922882080078125	0.002829653766924350964673262609494486241601407527923583984375	-1.9108337129656674	36.38865548151688	ATF2;APP;DHX9;PELI2;CUL1;NOD2;ECSIT;ELK1;RELA;PPP2CA;IKBKB;PPP2CB;RPS6KA3;MAPK9;MAPK8;IRAK2;RPS6KA2;DHX36;UBC;MAPK1;MAP3K8;MAP2K7;MAP3K7;MAP2K3;MEF2A;DUSP4;MAP2K4;JUN;RIPK2;PPP2R5D;FOS;IRAK4;MAPK14;NFKB1;NFKB2;NFKBIA;CREB1;TRAF6;MAPKAPK2;IRF7;UBE2N;PELI1;TAB3;NFKBIB
Toll Like Receptor 7/8 (TLR7/8) Cascade_Homo sapiens_R-HSA-168181	44/85	0.00000000536515973876333705599937006565543218261638003241387195885181427001953125	0.0000003819993733999496427240359815169501445097921532578766345977783203125	0.00003974232818713976348075356259670343206380493938922882080078125	0.002829653766924350964673262609494486241601407527923583984375	-1.9040393291921822	36.259267723354064	ATF2;APP;DHX9;PELI2;CUL1;NOD2;ECSIT;ELK1;RELA;PPP2CA;IKBKB;PPP2CB;RPS6KA3;MAPK9;MAPK8;IRAK2;RPS6KA2;DHX36;UBC;MAPK1;MAP3K8;MAP2K7;MAP3K7;MAP2K3;MEF2A;DUSP4;MAP2K4;JUN;RIPK2;PPP2R5D;FOS;IRAK4;MAPK14;NFKB1;NFKB2;NFKBIA;CREB1;TRAF6;MAPKAPK2;IRF7;UBE2N;PELI1;TAB3;NFKBIB
Antiviral mechanism by IFN-stimulated genes_Homo sapiens_R-HSA-1169410	39/72	0.000000007397332263749463171738495891223419409499229004723019897937774658203125	0.00000045799135406866242470929804185553191331337075098417699337005615234375	0.0000509286526700874675921588974336629007666488178074359893798828125	0.0031531478870523714681806115578410754096694290637969970703125	-1.9031471789875487	35.63100011837456	EIF4A2;EIF4A1;NUP205;EIF4E3;NUP188;UBA7;EIF4A3;UBE2L6;IFIT1;USP18;NUP160;HERC5;TPR;UBC;TRIM25;KPNA4;NUP88;ARIH1;KPNA5;KPNA2;RAE1;KPNA3;JAK1;KPNA1;NUP214;NUP133;NUP155;STAT1;DDX58;MX2;MX1;EIF2AK2;ISG15;NUP153;NUP93;PPM1B;UBE2N;NUP98;KPNB1
ISG15 antiviral mechanism_Homo sapiens_R-HSA-1169408	39/72	0.000000007397332263749463171738495891223419409499229004723019897937774658203125	0.00000045799135406866242470929804185553191331337075098417699337005615234375	0.0000509286526700874675921588974336629007666488178074359893798828125	0.0031531478870523714681806115578410754096694290637969970703125	-1.8928564003885622	35.43833465480609	EIF4A2;EIF4A1;NUP205;EIF4E3;NUP188;UBA7;EIF4A3;UBE2L6;IFIT1;USP18;NUP160;HERC5;TPR;UBC;TRIM25;KPNA4;NUP88;ARIH1;KPNA5;KPNA2;RAE1;KPNA3;JAK1;KPNA1;NUP214;NUP133;NUP155;STAT1;DDX58;MX2;MX1;EIF2AK2;ISG15;NUP153;NUP93;PPM1B;UBE2N;NUP98;KPNB1
Class I MHC mediated antigen processing & presentation_Homo sapiens_R-HSA-983169	112/305	0.000000021363678378521618777273447550672791361847657753969542682170867919921875	0.000001086495643250528065251844962724181442581539158709347248077392578125	0.0000579945384216007213395993602489397744648158550262451171875	0.0033033689084943774864899790344452412682585418224334716796875	-1.980222607257762	34.97384737979104	UBE3C;LTN1;RNF19B;UBE2D1;UBE2L6;CBLB;UBE3B;UBE2Z;CDC20;HERC5;PSMD9;HERC4;RNF115;RNF114;RNF19A;PSMD2;PSMD3;CDC27;FBXO3;PSMD1;FBXO6;TRIM21;RNF111;HERC6;MYLIP;WSB1;AREL1;FBXW8;FBXO2;TAP2;UBE4A;TAP1;HLA-C;HLA-A;HLA-F;RNF41;HLA-E;CDC34;PSME3;UBE2V2;RBCK1;ANAPC1;TRIM11;PSMD12;PSMD11;CUL5;UBA7;UBA6;CUL3;CUL2;CUL1;UBR4;KLHL11;UBR2;UBR1;UBE2J2;SOCS3;SOCS1;RNF213;UBC;LONRF1;UBE2H;HSPA5;UBE2B;SMURF1;SIAH2;S…
Cellular Senescence_Homo sapiens_R-HSA-2559583	68/161	0.0000000284439924000506406802187193451347813066831804462708532810211181640625	0.0000013501415059224037372291073177965614604545407928526401519775390625	0.000070372410671506332676718165064499999061808921396732330322265625	0.0034772287230971318273964332234982066438533365726470947265625	-2.0046586245615146	34.83160285803158	RB1;CDKN1A;CDKN1B;EHMT1;UBE2D1;ETS1;ETS2;CABIN1;LMNB1;RPS6KA3;KAT5;RPS6KA2;CDC27;HIST3H2BB;NBN;HIST1H1A;MAP2K3;MAP2K4;H2AFX;MINK1;TINF2;FOS;IL1A;CCNA1;CCNE2;CCNE1;MAPKAPK2;ERF;TERF2IP;MAPKAPK5;HIST1H2BB;ANAPC1;CEBPB;HIST1H2BO;HIST1H2BJ;HIST1H2BL;RNF2;RELA;MAPK9;FZR1;MAPK8;RBBP4;UBC;UBN1;E2F1;EP400;MAPK1;IGFBP7;MAP2K7;MAP4K4;CBX8;CDKN2B;JUN;CBX6;CDKN2C;CBX4;CDKN2A;STAT3;HMGA1;MAPK14;PHC3;NFKB1;AGO…
Toll Like Receptor 4 (TLR4) Cascade_Homo sapiens_R-HSA-166016	56/122	0.00000001420866224448522399453629706279900180021513733663596212863922119140625	0.0000008430472931727898996579644887161553157284288317896425724029541015625	0.0000536586723085652513433145560650672223346191458404064178466796875	0.0031837478903082049898343175442505526007153093814849853515625	-1.8897169330224663	34.146077683273425	ATF2;APP;UBE2D1;ECSIT;ELK1;IKBKB;RPS6KA3;TBK1;RPS6KA2;MAP3K8;IKBKE;MAP3K7;MAP2K3;MEF2A;DUSP4;MAP2K4;TICAM2;RIPK2;PPP2R5D;FOS;IRAK4;TICAM1;DNM3;CREB1;TRAF3;TRAF6;MAPKAPK2;IRF7;PELI1;TLR3;BIRC2;BIRC3;DHX9;PELI2;CUL1;NOD2;TANK;RELA;PPP2CA;PPP2CB;MAPK9;MAPK8;SOCS1;IRAK2;UBC;MAPK1;RIPK1;MAP2K7;JUN;MAPK14;NFKB1;NFKB2;NFKBIA;UBE2N;TAB3;NFKBIB
Regulation of HSF1-mediated heat shock response_Homo sapiens_R-HSA-3371453	42/80	0.0000000068676742393837359594821503059637601840137222097837366163730621337890625	0.00000045799135406866242470929804185553191331337075098417699337005615234375	0.00004614542778113219921760912445307667439919896423816680908203125	0.003129099483825345008602969443245456204749643802642822265625	-1.7897928710577273	33.64173489797624	YWHAE;GSK3B;NUP205;NUP188;HSPA4L;HSPA14;NUP160;DEDD2;DNAJB1;HSPH1;BAG5;DNAJB6;BAG3;TPR;BAG1;SERPINH1;MAPK1;NUP88;RAE1;NUP214;HSPA9;HSPA8;HSPA5;NUP133;NUP155;HSPA4;ST13;HSPA7;HSPA6;NUP153;HSPA2;HSPA12A;SIRT1;NUP93;DNAJC2;DNAJC7;MAPKAPK2;NUP98;FKBP4;TNFRSF21;ATR;HSPA1A
Toll-Like Receptors Cascades_Homo sapiens_R-HSA-168898	61/140	0.00000003675606357111993732829260776717728020912545616738498210906982421875	0.0000016884075653314448630802797890471111941224080510437488555908203125	0.0000824498568083825537911035752358657191507518291473388671875	0.003913619869837891944441832237089329282753169536590576171875	-1.9090631101828592	32.681180041083785	ATF2;APP;UBE2D1;CTSV;ECSIT;ELK1;IKBKB;EEA1;RPS6KA3;TBK1;RPS6KA2;MAP3K8;IKBKE;MAP3K7;MAP2K3;MEF2A;DUSP4;MAP2K4;TICAM2;RIPK2;PPP2R5D;FOS;IRAK4;TICAM1;DNM3;CREB1;TRAF3;TRAF6;MAPKAPK2;IRF7;PELI1;PIK3C3;TLR3;BIRC2;BIRC3;DHX9;PELI2;CUL1;NOD2;TANK;RELA;HSP90B1;PPP2CA;PPP2CB;MAPK9;MAPK8;SOCS1;IRAK2;DHX36;UBC;MAPK1;RIPK1;MAP2K7;JUN;MAPK14;NFKB1;NFKB2;NFKBIA;UBE2N;TAB3;NFKBIB
MyD88 cascade initiated on plasma membrane_Homo sapiens_R-HSA-975871	42/82	0.000000017804291734085919845219866150358434264688867187942378222942352294921875	0.0000009390115344199389719212316129937079267619992606341838836669921875	0.00007081434899565788344821815059049185947515070438385009765625	0.0034772287230971318273964332234982066438533365726470947265625	-1.812845258444466	32.348095900559336	ATF2;APP;DHX9;PELI2;CUL1;NOD2;ECSIT;ELK1;RELA;PPP2CA;IKBKB;PPP2CB;RPS6KA3;MAPK9;MAPK8;IRAK2;RPS6KA2;UBC;MAPK1;MAP3K8;MAP2K7;MAP3K7;MAP2K3;MEF2A;DUSP4;MAP2K4;JUN;RIPK2;PPP2R5D;FOS;IRAK4;MAPK14;NFKB1;NFKB2;NFKBIA;CREB1;TRAF6;MAPKAPK2;UBE2N;PELI1;TAB3;NFKBIB
Toll Like Receptor 10 (TLR10) Cascade_Homo sapiens_R-HSA-168142	42/82	0.000000017804291734085919845219866150358434264688867187942378222942352294921875	0.0000009390115344199389719212316129937079267619992606341838836669921875	0.00007081434899565788344821815059049185947515070438385009765625	0.0034772287230971318273964332234982066438533365726470947265625	-1.8060256927300098	32.226408754508775	ATF2;APP;DHX9;PELI2;CUL1;NOD2;ECSIT;ELK1;RELA;PPP2CA;IKBKB;PPP2CB;RPS6KA3;MAPK9;MAPK8;IRAK2;RPS6KA2;UBC;MAPK1;MAP3K8;MAP2K7;MAP3K7;MAP2K3;MEF2A;DUSP4;MAP2K4;JUN;RIPK2;PPP2R5D;FOS;IRAK4;MAPK14;NFKB1;NFKB2;NFKBIA;CREB1;TRAF6;MAPKAPK2;UBE2N;PELI1;TAB3;NFKBIB
Toll Like Receptor 5 (TLR5) Cascade_Homo sapiens_R-HSA-168176	42/82	0.000000017804291734085919845219866150358434264688867187942378222942352294921875	0.0000009390115344199389719212316129937079267619992606341838836669921875	0.00007081434899565788344821815059049185947515070438385009765625	0.0034772287230971318273964332234982066438533365726470947265625	-1.7968144893280973	32.06204564099058	ATF2;APP;DHX9;PELI2;CUL1;NOD2;ECSIT;ELK1;RELA;PPP2CA;IKBKB;PPP2CB;RPS6KA3;MAPK9;MAPK8;IRAK2;RPS6KA2;UBC;MAPK1;MAP3K8;MAP2K7;MAP3K7;MAP2K3;MEF2A;DUSP4;MAP2K4;JUN;RIPK2;PPP2R5D;FOS;IRAK4;MAPK14;NFKB1;NFKB2;NFKBIA;CREB1;TRAF6;MAPKAPK2;UBE2N;PELI1;TAB3;NFKBIB
TRAF6 mediated induction of NFkB and MAP kinases upon TLR7/8 or 9 activation_Homo sapiens_R-HSA-975138	42/83	0.000000028127327186317909308199526423853453760415277429274283349514007568359375	0.0000013501415059224037372291073177965614604545407928526401519775390625	0.000087190683542776495460087382571856551294331438839435577392578125	0.004005146237577862124157324075213182368315756320953369140625	-1.799309539183436	31.283738910075762	ATF2;APP;DHX9;PELI2;CUL1;NOD2;ECSIT;ELK1;RELA;PPP2CA;IKBKB;PPP2CB;RPS6KA3;MAPK9;MAPK8;IRAK2;RPS6KA2;UBC;MAPK1;MAP3K8;MAP2K7;MAP3K7;MAP2K3;MEF2A;DUSP4;MAP2K4;JUN;RIPK2;PPP2R5D;FOS;IRAK4;MAPK14;NFKB1;NFKB2;NFKBIA;CREB1;TRAF6;MAPKAPK2;UBE2N;PELI1;TAB3;NFKBIB
Transport of Mature mRNA derived from an Intron-Containing Transcript_Homo sapiens_R-HSA-159236	36/68	0.0000000610021785338760287925035795571215846422319373232312500476837158203125	0.000002714596944757483089360507177989489946412504650652408599853515625	0.000138096821882417145239962952274481722270138561725616455078125	0.00614530857376756334264911174614098854362964630126953125	-1.759078040576994	29.222431098751663	FYTTD1;NUP205;NUP188;EIF4A3;SRSF1;U2AF1;CASC3;NUP160;NXF1;U2AF2;TPR;NUP88;RAE1;SRSF11;NUP214;CHTOP;NCBP1;NUP133;NUP155;UPF3B;NUP153;THOC2;CDC40;SRRM1;NUP93;DDX39B;ZC3H11A;SARNP;SRSF2;SRSF3;SRSF4;NUP98;SRSF5;SRSF6;SRSF7;SRSF9
Cell Cycle_Homo sapiens_R-HSA-1640170	178/566	0.00000094918912136105666686714497914945098955286084674298763275146484375	0.0000307192115640487456548930744748560073276166804134845733642578125	0.0005015474150902280055241977407831655000336468219757080078125	0.016231898161101925015525893059020745567977428436279296875	-2.07364945105391	28.756660929008294	RB1;ANKLE2;NUP188;GMNN;UBE2D1;PPP2R2A;SMC4;CDC14A;CDC20;PSMD9;CCND1;PTTG1;KAT5;CHEK2;MYC;PSMD2;PSMD3;CDC27;PSMD1;CEP250;EP300;HIST3H2BB;NBN;PHLDA1;NUP214;PIAS4;CSNK2A1;ESCO1;CSNK2A2;TINF2;DYRK1A;HUS1;PRKCA;VRK2;LEMD3;TUBA4A;CDC25B;NUP93;CLIP1;CCNE2;CCNE1;DKC1;PSME3;UBE2V2;NUP98;HIST1H2BB;BLZF1;OPTN;ANAPC1;MAD1L1;NUP205;PSMD12;SET;PSMD11;MAX;CUL1;HMMR;PDS5A;NUP160;CCNB2;CCNB1;ORC6;PRKAR2B;TPR;UBC;…
TRAF6 Mediated Induction of proinflammatory cytokines_Homo sapiens_R-HSA-168180	37/72	0.0000001110655216750946751634606768192881087742307499866001307964324951171875	0.00000479264554137378165983747468903430899445083923637866973876953125	0.00017728801755823354077516718074747359423781745135784149169921875	0.007650246575846199152681759159122520941309630870819091796875	-1.7729418183399406	28.390375343412135	ATF2;APP;DHX9;CUL1;NOD2;ELK1;RELA;PPP2CA;IKBKB;PPP2CB;RPS6KA3;MAPK9;MAPK8;IRAK2;RPS6KA2;UBC;MAPK1;MAP3K8;MAP2K7;MAP3K7;MAP2K3;MEF2A;DUSP4;MAP2K4;JUN;RIPK2;PPP2R5D;FOS;MAPK14;NFKB1;NFKB2;NFKBIA;CREB1;TRAF6;MAPKAPK2;TAB3;NFKBIB
Cell Cycle, Mitotic_Homo sapiens_R-HSA-69278	149/462	0.00000149941205487263863802807790925886166633063112385571002960205078125	0.0000444825576278882738067745050702939124676049686968326568603515625	0.000604983644695903668118963647515329284942708909511566162109375	0.0179478481259784765355913549456090549938380718231201171875	-2.0512946949447057	27.508759280354525	RB1;ANKLE2;NUP188;GMNN;UBE2D1;PPP2R2A;SMC4;CDC14A;CDC20;PSMD9;CCND1;PTTG1;MYC;PSMD2;PSMD3;CDC27;PSMD1;CEP250;EP300;HIST3H2BB;PHLDA1;NUP214;CSNK2A1;ESCO1;CSNK2A2;DYRK1A;PRKCA;VRK2;LEMD3;TUBA4A;CDC25B;NUP93;CLIP1;CCNE2;CCNE1;PSME3;NUP98;HIST1H2BB;BLZF1;OPTN;ANAPC1;MAD1L1;NUP205;PSMD12;SET;PSMD11;MAX;CUL1;HMMR;PDS5A;NUP160;CCNB2;CCNB1;ORC6;PRKAR2B;TPR;UBC;CEP70;NUP88;NUP155;RCC2;NCAPH2;NUP153;STAG1;…
RNA Polymerase II Transcription_Homo sapiens_R-HSA-73857	54/124	0.00000022250050268893102667748799990132813064747097087092697620391845703125	0.00000905259188082965069615561104487966304077417589724063873291015625	0.000207909203078057887303931039468807284720242023468017578125	0.0087077266230339532560034143671146011911332607269287109375	-1.7518742068067437	26.835798563607938	CCNK;CCNT2;CCNT1;GTF2B;EIF4A3;CASC3;PCF11;NELFA;SUPT16H;NCBP1;THOC2;GTF2F2;CDC40;SRRM1;DDX39B;ZC3H11A;SARNP;SRSF2;SRSF3;SRSF4;SRSF5;SRSF6;SRSF7;SRSF9;FYTTD1;SLBP;GTF2A1;ZNF473;CTDP1;RNMT;CSTF3;SRSF1;U2AF1;GTF2E2;POLR2A;PABPN1;POLR2B;U2AF2;POLR2D;SRSF11;CPSF7;CHTOP;RNGTT;TAF13;TAF10;TAF11;UPF3B;GTF2H1;CDK9;CDK7;TAF5;MNAT1;TAF2;TAF1
Death Receptor Signalling_Homo sapiens_R-HSA-73887	28/48	0.000000117772080710588303871291511286389930290852134930901229381561279296875	0.0000049325718509375809386029165803932983180857263505458831787109375	0.00022734809425972114164775372824323085296782664954662322998046875	0.0092498196064526548576534281664862646721303462982177734375	-1.6788866153410942	26.785821015652793	RNF31;TRADD;OTUD7B;XIAP;TNFAIP3;TNF;SMPD3;IKBKB;SMPD2;CASP10;UBC;TNFSF10;RIPK1;MAP3K7;TNFRSF10B;TNFRSF10A;CFLAR;TRAF1;CYLD;ADAM17;MADD;OTULIN;TAB3;FAS;RBCK1;BIRC2;NSMAF;BIRC3
Programmed Cell Death_Homo sapiens_R-HSA-5357801	66/166	0.0000006610941574453211041944894650612685182977656950242817401885986328125	0.00002229170162564830782146729770687443306087516248226165771484375	0.0003481883711425713006683280159592186464578844606876373291015625	0.01180524382159575148831809343619170249439775943756103515625	-1.8331722643116546	26.084885616531388	YWHAE;PPP1R13B;TRADD;HMGB2;BBC3;LMNB1;CASP9;PSMD9;CASP7;PPP3CC;FNTA;YWHAQ;AKT2;CASP3;PSMD2;PSMD3;TNFSF10;PSMD1;HIST1H1A;SPTAN1;YWHAG;APPL1;KPNA1;DSP;TICAM2;APAF1;DAPK1;UNC5B;PRKCD;TICAM1;DYNLL2;PSMA5;ARHGAP10;PSME3;TLR3;BIRC2;KPNB1;BIRC3;PLEC;PSMD12;PSMD11;DIABLO;SATB1;XIAP;MAPK8;BCL2L11;LMNA;UBC;E2F1;TP53BP2;PMAIP1;RIPK1;MLKL;TNFRSF10B;TNFRSF10A;CFLAR;PSMB8;PSMB9;PSMC6;STK24;APC;PSMC1;BCL2;ACIN1…
Downstream signaling events of B Cell Receptor (BCR)_Homo sapiens_R-HSA-1168372	72/192	0.00000277649057539275840138779695431825444984497153200209140777587890625	0.0000745985392331941139267004192703325315960682928562164306640625	0.000733148815901482641711750520840951139689423143863677978515625	0.0204706649773276731785198734314690227620303630828857421875	-2.017229545600772	25.80908598967889	GSK3B;CDKN1A;GSK3A;CDKN1B;CD80;PTEN;IRS2;CASP9;IKBKB;PSMD9;FGF9;AKT2;PSMD2;PSMD3;PSMD1;PIP4K2A;PIP4K2C;MAP3K7;HRAS;IER3;GAB1;TSC2;FRS2;PPP2R5D;EREG;PSMA5;CREB1;PIK3CA;LCK;PSME3;HBEGF;PSMD12;PSMD11;SRC;CUL1;PIK3R3;PDGFA;BCL10;PIK3R1;RASGRP1;RELA;RASGRP3;PPP2CA;PPP2CB;UBC;PIP5K1A;THEM4;MAPK1;FYN;RICTOR;INSR;NFKB1;MTOR;PSMB8;PSMB9;NFKBIA;NR4A1;KITLG;PSMC6;AGO3;PSMC1;RPS6KB2;AGO2;MDM2;REL;KRAS;GRB2;N…
Transport of Mature Transcript to Cytoplasm_Homo sapiens_R-HSA-72202	37/74	0.00000027486080843806699784830928877388256381664177752099931240081787109375	0.00001087227197821687162994364062029717388213612139225006103515625	0.0002683183230918955515693913316255247991648502647876739501953125	0.009729384877982756585357293488414143212139606475830078125	-1.681795972041689	25.406893462630222	FYTTD1;SLBP;NUP205;NUP188;EIF4A3;SRSF1;U2AF1;CASC3;NUP160;NXF1;U2AF2;TPR;NUP88;RAE1;SRSF11;NUP214;CHTOP;NCBP1;NUP133;NUP155;UPF3B;NUP153;THOC2;CDC40;SRRM1;NUP93;DDX39B;ZC3H11A;SARNP;SRSF2;SRSF3;SRSF4;NUP98;SRSF5;SRSF6;SRSF7;SRSF9
MyD88:Mal cascade initiated on plasma membrane_Homo sapiens_R-HSA-166058	43/92	0.000000350818035766326145611835284066071238839867874048650264739990234375	0.000012184509339786546403710566777167656482561142183840274810791015625	0.0002801297612340540913421216284717729649855755269527435302734375	0.009729384877982756585357293488414143212139606475830078125	-1.6783358847942793	24.94510317515391	ATF2;APP;DHX9;PELI2;CUL1;NOD2;ECSIT;ELK1;RELA;PPP2CA;IKBKB;PPP2CB;RPS6KA3;MAPK9;MAPK8;SOCS1;IRAK2;RPS6KA2;UBC;MAPK1;MAP3K8;MAP2K7;MAP3K7;MAP2K3;MEF2A;DUSP4;MAP2K4;JUN;RIPK2;PPP2R5D;FOS;IRAK4;MAPK14;NFKB1;NFKB2;NFKBIA;CREB1;TRAF6;MAPKAPK2;UBE2N;PELI1;TAB3;NFKBIB
[truncated: 398 more rows]

## Sheet: Cluster_002
Cluster002
# GO_Molecular_Function_2015
##########################################################################
Term	Overlap	P-value	Adjusted_P-value	Old_P-value	Old_Adjusted_P-value	Z-score	Combined_Score	Genes
[truncated: 615 more rows]

## Sheet: Cluster_003
Cluster003
# GO_Molecular_Function_2015
##########################################################################
Term	Overlap	P-value	Adjusted_P-value	Old_P-value	Old_Adjusted_P-value	Z-score	Combined_Score	Genes
[truncated: 363 more rows]

## Sheet: Cluster_004
Cluster004
# GO_Molecular_Function_2015
##########################################################################
[truncated: 339 more rows]

## Sheet: Cluster_005
Cluster005
[truncated: 51 more rows]

## Sheet: Cluster_006
Cluster006
[truncated: 69 more rows]

## Sheet: Cluster_007
Cluster007
[truncated: 47 more rows]

## Sheet: Cluster_008
Cluster008
[truncated: 50 more rows]

[truncated: 2 more sheets: Cluster_009, Cluster_010]
