# Supplementary material for: Comprehensive Characterization of Transcriptional Activity during Influenza A Virus Infection Reveals Biases in Cap-Snatching of Host RNA Sequences
Source: J Virol. 2020 May 4;94(10):e01720-19. doi: 10.1128/JVI.01720-19 (PMC7199409; doi:10.1128/JVI.01720-19)
Supplement: Supplemental file 7 [file JVI.01720-19-sd007.xlsx]

## Sheet: README
Table S7: Differential expression analysis of LPS- and IAV- treated MDMs.
Analysis was performed using edgeR. All transcripts with a -log2(Fold Difference) >= 1 are shown.
This file contains Flu vs LPS differential gene expression, calculated using edgeR
Colmun Name	Description
Name	Fantom 5 promoter name
CTSS location	Clustered transcription start site position
logFC	Log2 Fold Difference in expression
logCPM	Log10 counts per million
LR	Likelihood ratio
PValue	Significance

## Sheet: LPS
Name	CTSS location	logFC	logCPM	LR	PValue
p1@MMP7	chr11:102401469..102401488,-	-5.73141	9.56673	116.869	3.07e-27
p1@PTGDS	chr9:139871948..139871964,+	-6.08953	9.18546	90.7898	1.6e-21
p2@TPM4	chr19:16178336..16178354,+	-6.33964	4.65648	89.8386	2.58e-21
p1@LILRA3,p1@LILRA6	chr19:54804236..54804302,-	-4.26403	6.22367	86.7106	1.26e-20
p1@GAL	chr11:68452002..68452019,+	-5.39546	10.0685	83.2163	7.35e-20
p3@OBFC2A	chr2:192542879..192542892,+	-3.13882	6.71853	81.3477	1.89e-19
p1@AK130204	chr7:156898363..156898368,+	-4.96363	4.83943	76.5229	2.18e-18
p1@COL6A2	chr21:47518016..47518071,+	-4.3427	5.76421	70.7789	4e-17
p3@GPC4	chrX:132549542..132549554,-	-4.87303	4.23627	66.0486	4.4e-16
p1@RAI14	chr5:34656450..34656523,+	-5.11688	4.80384	65.5548	5.65e-16
p2@EPB41L1	chr20:34680623..34680655,+	-3.87076	5.69905	65.4598	5.93e-16
p2@GPC4	chrX:132549456..132549473,-	-5.11455	5.53246	64.2031	1.12e-15
p1@PHLDA3	chr1:201438282..201438365,-	-3.83799	5.48884	63.4844	1.62e-15
p1@IL10	chr1:206945830..206945845,-	-7.90951	6.78031	63.452	1.64e-15
p1@ASPHD1	chr16:29911864..29911967,+	-5.22784	5.51367	63.0907	1.97e-15
p3@EMILIN1	chr2:27301559..27301574,+	-5.83762	4.88053	63.0194	2.05e-15
p1@MREG	chr2:216878240..216878288,-	-3.24984	7.85297	62.8865	2.19e-15
p17@EPB41L1	chr20:34713312..34713355,+	-5.22159	3.6619	62.2756	2.99e-15
p1@CCND3	chr6:41909466..41909520,-	-3.08046	6.01293	62.0229	3.39e-15
p1@TGM2	chr20:36793663..36793735,-	-3.83591	8.4967	60.8131	6.28e-15
p1@MT1E	chr16:56659687..56659703,+	-4.76086	8.90251	60.494	7.38e-15
p1@RASGRP1	chr15:38856964..38857029,-	-4.56219	4.6715	60.4263	7.64e-15
p2@CLU	chr8:27469196..27469294,-	-4.08885	4.48708	59.9921	9.52e-15
p1@GPC4	chrX:132549506..132549526,-	-5.03458	8.61249	59.0357	1.55e-14
p1@UCHL1	chr4:41258938..41258954,+	-2.94372	6.62072	58.4073	2.13e-14
p1@MMP19	chr12:56236711..56236730,-	-2.8928	6.07654	58.347	2.2e-14
p1@C1orf187	chr1:11751748..11751798,+	-4.98604	3.58686	57.3888	3.58e-14
p1@CYP27B1	chr12:58160844..58160869,-	-5.61516	6.50448	57.1918	3.95e-14
p1@FDX1	chr11:110300622..110300692,+	-2.33736	7.62344	57.0568	4.23e-14
p1@CHIT1	chr1:203198790..203198807,-	-5.17297	11.7269	56.1637	6.67e-14
p1@PPP1R18	chr6:30654401..30654477,-	-2.77045	7.31964	55.8701	7.74e-14
p2@GRAMD1A	chr19:35491249..35491265,+	-4.4343	6.0407	55.2553	1.06e-13
p1@GRAMD1A	chr19:35491174..35491242,+	-3.33788	6.86181	55.0306	1.19e-13
p2@OSBPL9	chr1:52195498..52195540,+	-2.57921	5.52498	54.7479	1.37e-13
p2@COL8A2	chr1:36590788..36590803,-	-4.21796	3.93547	54.6276	1.46e-13
p1@CCND1	chr11:69455914..69455932,+	-2.9716	7.66685	54.6272	1.46e-13
p1@ACTN1	chr14:69445991..69446029,-	-3.4031	8.04055	54.6025	1.48e-13
p1@SEZ6L2	chr16:29910853..29910903,-	-5.39582	3.4948	54.4604	1.59e-13
p12@UBE2D3	chr4:103748838..103748866,-	-3.08477	4.73673	54.2277	1.79e-13
p6@BCAT1	chr12:25055145..25055171,-	-3.73804	4.8702	54.006	2e-13
p2@EMILIN1	chr2:27301500..27301546,+	-5.03198	5.04238	53.9911	2.01e-13
p@chr6:32159718..32159762,-	chr6:32159718..32159762,-	-5.06416	5.20928	53.5924	2.47e-13
p1@COL6A1	chr21:47401650..47401692,+	-3.58118	6.36581	52.5918	4.11e-13
p1@FRMD4B	chr3:69591727..69591760,-	-5.10984	6.16916	52.4626	4.39e-13
p3@SCD	chr10:102107103..102107119,+	-4.70333	5.28415	52.3142	4.73e-13
p13@SLC15A3	chr11:60718699..60718724,-	-4.74029	3.25645	51.4425	7.37e-13
p1@MT1G	chr16:56701968..56701983,-	-7.16575	10.427	51.2113	8.29e-13
p1@EBI3	chr19:4229498..4229539,+	-5.72716	8.30909	51.023	9.13e-13
p2@ALCAM	chr3:105085548..105085584,+	-3.82087	5.13253	51.0217	9.14e-13
p1@SYNGR1,p1@TAB1	chr22:39745939..39746012,+	-2.8425	6.37697	50.9763	9.35e-13
p4@GPC4	chrX:132549482..132549493,-	-5.62385	3.54559	50.5846	1.14e-12
p1@USP2	chr11:119234876..119234929,-	-4.29437	5.22406	50.4161	1.24e-12
p1@AFAP1L1	chr5:148651409..148651467,+	-4.57255	6.34478	50.2835	1.33e-12
p1@KCNE1	chr21:35884481..35884518,-	-3.17524	4.04529	50.2448	1.36e-12
p2@APLP2	chr11:129939812..129939817,+	-2.98911	4.76515	50.2461	1.36e-12
p6@SLC15A3	chr11:60719213..60719243,-	-4.19911	4.65387	50.141	1.43e-12
p2@ITGA3	chr17:48133330..48133349,+	-4.77893	4.0995	49.8927	1.62e-12
p1@IL23A	chr12:56732658..56732675,+	-8.05009	4.85762	49.7892	1.71e-12
p2@CDKN2A	chr9:21974820..21974906,-	-3.89482	3.57617	49.6653	1.82e-12
p1@ACSL4	chrX:108976449..108976501,-	-2.7169	7.53033	49.547	1.94e-12
p1@KCNN4	chr19:44285109..44285148,-	-3.55814	6.33214	49.4307	2.06e-12
p2@OBFC2A	chr2:192543153..192543170,+	-2.58138	7.6487	49.0372	2.51e-12
p1@KANK4	chr1:62785054..62785125,-	-4.75824	2.61546	48.9122	2.68e-12
p1@FARP1	chr13:98795339..98795360,+	-3.37647	4.34262	48.7504	2.91e-12
p1@SPECC1	chr17:20059358..20059401,+	-3.20854	4.40925	48.7053	2.97e-12
p1@BCAR1	chr16:75285508..75285580,-	-5.01833	4.2419	48.6766	3.02e-12
p2@KPNB1	chr17:45727265..45727292,+	-3.23049	5.64505	48.5731	3.18e-12
p2@SUPT5H	chr19:39936267..39936311,+	-3.14651	4.70148	48.4827	3.33e-12
p1@KPNB1	chr17:45727296..45727344,+	-2.53082	7.43863	48.3647	3.54e-12
p2@ACTN1	chr14:69445968..69445984,-	-3.12097	5.97078	47.8144	4.69e-12
p2@CCL15	chr17:34328588..34328597,-	-7.30614	4.2378	47.7912	4.74e-12
p1@RRBP1	chr20:17662879..17662913,-	-2.77161	6.77652	47.354	5.93e-12
p2@ACTN4	chr19:39138320..39138334,+	-3.0915	4.0485	46.8826	7.54e-12
p2@IL17RA	chr22:17565903..17565929,+	-3.38349	6.32379	46.8728	7.57e-12
p3@TRPV2	chr17:16318909..16318928,+	-2.84004	5.22362	46.7075	8.24e-12
p4@ECE1	chr1:21616690..21616719,-	-5.27495	3.41795	46.7029	8.26e-12
p3@ACSL4	chrX:108976521..108976545,-	-4.07803	5.37434	46.3398	9.94e-12
p3@PXN	chr12:120662499..120662559,-	-3.82588	5.59642	46.2904	1.02e-11
p1@TNIP1	chr5:150460539..150460640,-	-2.8833	7.08887	46.2843	1.02e-11
p3@RDX	chr11:110167302..110167316,-	-3.30896	4.46475	46.2775	1.03e-11
p3@MMP19	chr12:56236690..56236701,-	-5.53713	3.34213	45.8958	1.25e-11
p1@TMCC2	chr1:205197018..205197122,+	-4.96769	3.92614	45.4036	1.6e-11
p5@EPB41L1	chr20:34680595..34680608,+	-3.41684	3.94739	45.0336	1.94e-11
p1@RHBDF2	chr17:74497432..74497516,-	-2.4534	6.81391	45.0283	1.94e-11
p1@MT1H	chr16:56703703..56703733,+	-9.00031	7.32417	44.9972	1.97e-11
p1@IL17RA	chr22:17565841..17565896,+	-3.08012	7.70171	44.5479	2.48e-11
p1@OBFC2A	chr2:192542850..192542872,+	-2.13425	8.69693	44.3711	2.72e-11
p1@ECM1	chr1:150480576..150480591,+	-2.27523	7.01384	44.3296	2.77e-11
p1@MT1F	chr16:56691887..56691909,+	-6.46527	6.96153	44.307	2.81e-11
p1@RPS6KA3	chrX:20284958..20285039,-	-3.27918	6.71234	44.2746	2.85e-11
p1@BC011941	chr5:119740561..119740564,-	-4.33505	4.08419	44.2363	2.91e-11
p4@FNDC3B	chr3:171866287..171866338,+	-4.22047	4.84051	44.2291	2.92e-11
p2@ITGAX	chr16:31366536..31366558,+	-2.77472	6.66858	44.1666	3.02e-11
p4@FDX1	chr11:110300811..110300825,+	-3.64857	4.9609	43.9991	3.29e-11
p1@H2AFY2	chr10:71812577..71812644,+	-2.91115	4.79569	43.9678	3.34e-11
p1@TRIM54	chr2:27505287..27505306,+	-3.85947	4.11586	43.8246	3.59e-11
p1@TMTC1	chr12:29936836..29936881,-	-4.33892	3.18575	43.7907	3.65e-11
p1@GARS	chr7:30634439..30634572,+	-2.06258	7.50115	43.6176	3.99e-11
p3@PRKAR1A	chr17:66508154..66508186,+	-3.7715	4.10785	43.532	4.17e-11
p1@PTPRA	chr20:2854104..2854245,+	-2.24441	6.90325	43.5263	4.18e-11
p1@WDR37	chr10:1102303..1102379,+	-2.98729	4.26668	43.2782	4.75e-11
p2@FSD1L	chr9:108262962..108263005,+	-5.91739	4.09587	43.2704	4.77e-11
p3@HSD3B7	chr16:30996578..30996601,+	-3.74027	3.74103	43.1382	5.1e-11
p1@HK3	chr5:176326333..176326354,-	-2.75348	6.45066	43.0908	5.23e-11
p1@SPON2	chr4:1166363..1166378,-	-3.75917	6.12746	43.0481	5.34e-11
p2@MT1M	chr16:56666563..56666580,+	-9.72164	7.97715	42.9173	5.71e-11
p@chr1:205481439..205481453,+	chr1:205481439..205481453,+	-3.84168	2.87272	42.9142	5.72e-11
p1@AIFM2	chr10:71892555..71892616,-	-2.74808	5.66956	42.6963	6.39e-11
p1@NOS1AP	chr1:162039465..162039548,+	-4.24675	3.77439	42.6013	6.71e-11
p5@ZYX	chr7:143078359..143078366,+	-4.1062	4.6346	42.5046	7.05e-11
p2@CD79A	chr19:42381173..42381198,+	-4.30414	2.58379	42.4744	7.16e-11
p5@PALLD	chr4:169418195..169418211,+	-4.84039	2.78745	42.1805	8.32e-11
p1@FAM177A1	chr14:35515540..35515581,+	-2.85432	6.59331	42.0207	9.03e-11
p24@SLC15A3	chr11:60719430..60719439,-	-5.52205	3.16977	42.0048	9.1e-11
p1@TNFSF15	chr9:117568311..117568328,-	-3.57426	8.50559	41.9246	9.49e-11
p1@ITGA3	chr17:48133459..48133486,+	-3.76844	5.27351	41.8551	9.83e-11
p1@NOTCH3	chr19:15311796..15311815,-	-3.94723	3.65971	41.8118	1e-10
p3@NUMB	chr14:73924954..73925009,-	-2.94153	4.1398	41.7568	1.03e-10
p1@METTL1	chr12:58165870..58165911,-	-2.87319	5.23499	41.7391	1.04e-10
p2@HNRNPUL2	chr11:62494623..62494700,-	-3.42963	5.58007	41.4861	1.19e-10
p13@PSD3	chr8:18711750..18711796,-	-4.2433	2.73201	41.4172	1.23e-10
p3@ALCAM	chr3:105085587..105085610,+	-3.06749	4.23702	41.3582	1.27e-10
p1@IL7R	chr5:35856985..35857002,+	-4.8539	5.80285	41.2692	1.33e-10
p1@EIF5B	chr2:99953827..99953894,+	-3.04315	7.13061	41.1155	1.43e-10
p2@UBE2M	chr19:59069928..59069993,-	-3.188	6.39693	40.9088	1.6e-10
p1@CSF1	chr1:110453462..110453478,+	-3.11939	7.62759	40.7158	1.76e-10
p2@RFTN1	chr3:16555238..16555305,-	-3.58517	4.58782	40.6988	1.78e-10
p1@BCAT1	chr12:25101920..25102077,-	-2.35604	5.80892	40.5506	1.92e-10
p1@AKAP2,p1@PALM2-AKAP2	chr9:112810962..112810985,+	-3.05549	6.801	40.5392	1.93e-10
p1@PLAUR	chr19:44174310..44174329,-	-2.47003	9.37688	40.5259	1.94e-10
p10@PPP1R18	chr6:30653819..30653835,-	-3.5773	4.68441	40.4748	1.99e-10
p1@ADARB1	chr21:46494466..46494543,+	-4.33779	4.328	40.4536	2.01e-10
p1@UBE2J1	chr6:90062427..90062459,-	-2.13782	7.18103	40.378	2.09e-10
p1@LAYN	chr11:111411394..111411505,+	-4.18379	3.10325	40.2787	2.2e-10
p3@STAT5A	chr17:40440225..40440268,+	-3.42238	4.25228	40.2638	2.22e-10
p2@LRRFIP1	chr2:238536207..238536290,+	-3.39474	4.25277	40.1942	2.3e-10
p1@LIF	chr22:30642738..30642754,-	-4.47997	3.65865	40.0369	2.49e-10
p1@TAB2	chr6:149638776..149638863,+	-3.08632	5.7932	40.019	2.52e-10
p1@TTC7B	chr14:91282726..91282804,-	-3.39666	4.58583	39.98	2.57e-10
p2@NRBP1	chr2:27651519..27651539,+	-2.2163	6.02677	39.9627	2.59e-10
p3@ITGA3	chr17:48133424..48133443,+	-3.76392	3.60325	39.8991	2.67e-10
p1@RNF128	chrX:105969923..105969947,+	-5.38103	3.46332	39.6994	2.96e-10
p2@TNIP1	chr5:150466692..150466736,-	-3.63574	7.31097	39.6569	3.03e-10
p3@PLAUR	chr19:44174288..44174299,-	-2.89509	5.08154	39.6512	3.04e-10
p1@STX2	chr12:131323754..131323820,-	-3.90233	6.41275	39.5326	3.23e-10
p1@MYBPH	chr1:203144944..203144961,-	-4.72174	3.19232	39.4981	3.28e-10
p1@RHOF	chr12:122231552..122231573,-	-2.73243	6.97838	39.3918	3.47e-10
p1@PTPRJ	chr11:48002076..48002131,+	-2.72034	6.83873	39.3408	3.56e-10
p@chr14:90527094..90527145,+	chr14:90527094..90527145,+	-4.71124	3.81145	39.3281	3.58e-10
p2@SLC28A3	chr9:86983624..86983647,-	-3.54936	3.88604	39.2849	3.66e-10
p@chr11:21934135..21934146,+	chr11:21934135..21934146,+	-3.79004	4.00588	39.2484	3.73e-10
p1@AHCYL1	chr1:110527378..110527471,+	-2.51212	6.88407	39.0406	4.15e-10
p3@ASAP1	chr8:131456023..131456039,-	-4.0986	2.36064	38.9377	4.38e-10
p1@BCL9L	chr11:118796625..118796657,-	-3.43002	3.74152	38.9148	4.43e-10
p5@RTN4	chr2:55277485..55277498,-	-2.73622	5.27129	38.8655	4.54e-10
p1@RTF1	chr15:41709308..41709348,+	-2.87356	6.95036	38.8022	4.69e-10
p1@DLGAP4	chr20:35089863..35089880,+	-2.48561	5.41624	38.6514	5.07e-10
p2@GAK	chr4:926048..926066,-	-2.93581	4.876	38.6423	5.09e-10
p1@ST3GAL2	chr16:70472946..70473024,-	-3.35133	5.58337	38.4818	5.53e-10
p1@EIF4G1	chr3:184032313..184032416,+	-2.32776	7.03448	38.181	6.45e-10
p2@PTPN12	chr7:77166359..77166423,+	-4.3841	4.08199	38.175	6.47e-10
p1@KCTD9	chr8:25315905..25315971,-	-3.34169	4.23721	38.1176	6.66e-10
p5@PXN	chr12:120663792..120663813,-	-3.9608	3.33363	38.071	6.82e-10
p3@TUT1	chr11:62344767..62344782,-	-4.5709	3.34941	38.0422	6.92e-10
p1@NR1H3	chr11:47279504..47279563,+	-2.3688	8.72885	37.9366	7.31e-10
p1@DPYSL3	chr5:146833222..146833261,-	-3.83369	2.61981	37.9191	7.37e-10
p1@NPR1	chr1:153651078..153651140,+	-4.70488	3.14007	37.8937	7.47e-10
p1@LPL	chr8:19796757..19796773,+	-3.48099	8.91291	37.8692	7.56e-10
p1@CD44	chr11:35160709..35160726,+	-2.33507	10.5116	37.7749	7.94e-10
p2@RAB7L1	chr1:205744205..205744244,-	-4.88962	4.15539	37.7016	8.24e-10
p12@NUMA1	chr11:71780927..71780965,-	-3.557	3.37599	37.6163	8.61e-10
p2@CIAO1	chr2:96932046..96932081,+	-3.03552	4.67925	37.5905	8.73e-10
p1@ABP1	chr7:150549595..150549614,+	-3.83635	2.9495	37.5725	8.81e-10
p2@PTPRJ	chr11:48002224..48002276,+	-2.69677	5.06066	37.4788	9.24e-10
p1@CSF3	chr17:38171681..38171699,+	-6.01558	3.29967	37.2158	1.06e-09
p3@KANK1	chr9:707008..707112,+	-3.92182	3.9691	37.1807	1.08e-09
p1@TRAF3IP2	chr6:111927062..111927125,-	-3.11711	4.36457	37.1727	1.08e-09
p1@ST14	chr11:130029668..130029690,+	-4.51164	3.12151	37.1238	1.11e-09
p1@CNIH3	chr1:224804004..224804029,+	-3.66285	3.72859	37.0261	1.17e-09
p1@KARS	chr16:75681541..75681572,-	-2.05543	6.26236	37.0089	1.18e-09
p2@BCAR1	chr16:75299845..75299883,-	-3.96757	2.72602	36.9579	1.21e-09
p1@NCKAP1	chr2:183903133..183903210,-	-3.52585	3.40557	36.9239	1.23e-09
p1@SH3BP5	chr3:15374033..15374107,-	-3.10497	7.53545	36.8984	1.24e-09
p1@EPB41L2	chr6:131384373..131384397,-	-2.76447	5.3717	36.9133	1.24e-09
p1@SPTBN2	chr11:66496655..66496706,-	-5.65789	3.07616	36.8761	1.26e-09
p2@NCKAP1	chr2:183903019..183903085,-	-4.97532	3.23259	36.8751	1.26e-09
p2@CDV3	chr3:133292759..133292807,+	-2.90623	6.34458	36.8585	1.27e-09
p@chr2:38304432..38304447,-	chr2:38304432..38304447,-	-2.59004	5.9722	36.8664	1.27e-09
p2@CD82	chr11:44587181..44587196,+	-2.55726	6.32232	36.8604	1.27e-09
p1@CHMP4B	chr20:32399093..32399169,+	-2.27937	8.32641	36.7799	1.32e-09
p1@TRIP10	chr19:6739662..6739748,+	-3.07239	4.45635	36.7467	1.35e-09
p1@CTTN	chr11:70244624..70244696,+	-2.7254	5.48468	36.6735	1.4e-09
p2@RAI14	chr5:34656394..34656449,+	-3.74392	3.08104	36.5972	1.45e-09
p1@MIR4785,p2@RBMS1	chr2:161264385..161264428,-	-2.50681	5.12265	36.5689	1.47e-09
p2@IL2RA	chr10:6104323..6104339,-	-4.94886	5.51546	36.4389	1.58e-09
p@chr7:73017795..73017816,-	chr7:73017795..73017816,-	-5.3075	3.61955	36.4239	1.59e-09
p1@EMILIN1	chr2:27301468..27301496,+	-3.33339	4.43384	36.4041	1.6e-09
p1@ACADVL	chr17:7123207..7123275,+	-2.35028	6.19469	36.4117	1.6e-09
p1@BCAR3	chr1:94147385..94147407,-	-3.15099	4.56232	36.3651	1.64e-09
p1@CCL19	chr9:34691263..34691278,-	-9.19926	9.47448	36.3394	1.66e-09
p@chr2:218258474..218258489,-	chr2:218258474..218258489,-	-3.773	3.12594	36.2644	1.72e-09
p2@RHOF	chr12:122231574..122231600,-	-2.44351	4.88928	36.1958	1.78e-09
p2@AHNAK	chr11:62313090..62313169,-	-3.89033	4.91025	36.1863	1.79e-09
p1@ITGB3	chr17:45331184..45331200,+	-3.81555	2.73206	36.1564	1.82e-09
p11@ARHGEF2	chr1:155959853..155959881,-	-2.65366	4.44505	35.9986	1.97e-09
p1@IL2RA	chr10:6104262..6104278,-	-5.73407	6.04054	35.9863	1.99e-09
p1@PDLIM4	chr5:131593366..131593397,+	-3.46239	4.04197	35.8622	2.12e-09
p2@ST6GALNAC6	chr9:130661916..130661950,-	-3.94721	4.1929	35.8448	2.14e-09
p1@PPIC	chr5:122372354..122372440,-	-2.77731	5.22693	35.7856	2.2e-09
p2@HSP90B1	chr12:104324239..104324284,+	-2.94988	4.96388	35.7504	2.24e-09
p1@GALNT12	chr9:101569944..101569973,+	-3.13131	5.44815	35.739	2.26e-09
p1@SLC27A3	chr1:153747834..153747911,+	-3.55993	4.55415	35.6847	2.32e-09
p1@FAM134B	chr5:16617079..16617137,-	-3.7782	3.14867	35.6109	2.41e-09
p2@PDLIM4	chr5:131593332..131593355,+	-3.67443	3.25287	35.6115	2.41e-09
p1@IL15RA	chr10:6019499..6019551,-	-3.86813	5.73107	35.5845	2.44e-09
p2@ST14	chr11:130029696..130029745,+	-2.88413	5.85573	35.4341	2.64e-09
p2@PGAM1	chr10:99185919..99185956,+	-2.95055	5.22475	35.1994	2.98e-09
p1@OGFR	chr20:61436146..61436197,+	-2.51947	7.56437	35.1852	3e-09
p@chr11:58959543..58959563,+	chr11:58959543..58959563,+	-3.67416	3.28906	35.072	3.18e-09
p1@DTX4	chr11:58939616..58939668,+	-3.24884	3.76788	35.0265	3.25e-09
p1@ABCC1	chr16:16043454..16043502,+	-2.65705	5.23757	34.9832	3.33e-09
p2@KIF1B	chr1:10270585..10270614,+	-2.77451	3.96663	34.8975	3.48e-09
p1@ACSL1	chr4:185747114..185747128,-	-2.6489	8.17338	34.8084	3.64e-09
p4@MT1F	chr16:56691911..56691929,+	-5.77939	4.6874	34.7669	3.72e-09
p1@AQP9	chr15:58430567..58430589,+	-4.53282	7.08605	34.758	3.73e-09
p2@PERP	chr6:138428580..138428599,-	-3.67511	2.81392	34.7507	3.75e-09
p1@C3orf64	chr3:69062790..69062855,-	-2.51821	5.18863	34.6761	3.89e-09
p1@ELMO2	chr20:45035223..45035280,-	-2.0936	4.74444	34.6256	4e-09
p2@PEA15	chr1:160175117..160175136,+	-2.48163	6.4209	34.5955	4.06e-09
p1@HPGD	chr4:175443630..175443646,-	-3.97369	6.42624	34.56	4.13e-09
p1@DAXX	chr6:33290673..33290754,-	-2.68311	4.14496	34.4914	4.28e-09
p@chr17:62315972..62315978,-	chr17:62315972..62315978,-	-4.41301	4.16683	34.3732	4.55e-09
p1@EIF3J	chr15:44829334..44829384,+	-2.64581	7.91776	34.3488	4.61e-09
p7@LAT	chr16:28996114..28996166,+	-2.72478	4.15851	34.3403	4.63e-09
p1@GOLGA8A	chr15:34729970..34730066,-	-3.894	3.38996	34.3305	4.65e-09
p3@ACTN1	chr14:69445930..69445948,-	-2.79356	4.76031	34.3273	4.66e-09
p1@MFHAS1	chr8:8751068..8751158,-	-2.37445	4.61504	34.3042	4.71e-09
p1@ZNF366	chr5:71803177..71803255,-	-3.3841	4.67705	34.2802	4.77e-09
p2@ACTB	chr7:5569255..5569346,-	-2.29932	5.30002	34.2586	4.83e-09
p1@RILPL2	chr12:123920991..123921047,-	-2.57351	6.98004	34.2178	4.93e-09
p2@MFSD12	chr19:3557606..3557617,-	-2.89338	3.55054	34.1801	5.02e-09
p1@CDYL	chr6:4776580..4776683,+	-2.46188	5.06528	34.1357	5.14e-09
p2@GAL	chr11:68451973..68451986,+	-3.72731	3.42505	34.017	5.46e-09
p1@LILRB2	chr19:54784937..54784971,-	-3.24798	5.4469	34.0163	5.47e-09
p10@FRMD4B	chr3:69591809..69591832,-	-4.27187	3.69339	34.003	5.5e-09
p1@SRRM2	chr16:2802623..2802721,+	-2.81694	7.77459	33.9314	5.71e-09
p1@MT1P2	chr4:69241963..69241968,+	-4.19135	5.61724	33.9003	5.8e-09
p1@GRAMD3	chr5:125759064..125759131,+	-2.70668	3.81523	33.8403	5.98e-09
p6@ALCAM	chr3:105085428..105085442,+	-3.43979	3.24856	33.8251	6.03e-09
p1@ROCK2	chr2:11484710..11484812,-	-3.52429	4.15721	33.7831	6.16e-09
p1@PAPLN	chr14:73704201..73704277,+	-4.28505	3.41039	33.6146	6.72e-09
p3@RILPL2	chr12:123921211..123921239,-	-2.0998	5.37553	33.5706	6.87e-09
p2@STAT3	chr17:40540484..40540537,-	-2.53569	4.80724	33.5435	6.97e-09
p2@SH3BP5	chr3:15382885..15382889,-	-3.99767	3.31551	33.3929	7.53e-09
p2@DLGAP4	chr20:35090158..35090240,+	-2.5687	3.53863	33.3526	7.69e-09
p1@GAK	chr4:926069..926123,-	-2.25345	6.66507	33.2584	8.07e-09
p1@SPRED2	chr2:65659637..65659690,-	-2.79649	5.4917	33.2536	8.09e-09
p3@MFSD12	chr19:3557499..3557510,-	-3.04004	6.363	33.2451	8.12e-09
p3@DLGAP4	chr20:35089897..35089908,+	-3.63321	3.84369	33.075	8.87e-09
p1@CSF2RB	chr22:37309662..37309694,+	-2.63359	7.78273	33.0331	9.06e-09
p2@KCNN4	chr19:44285153..44285178,-	-2.93847	4.63631	32.9634	9.39e-09
p3@AIM1	chr6:106960459..106960488,+	-3.47799	3.85437	32.9616	9.4e-09
p2@HK3	chr5:176326310..176326321,-	-3.1332	3.81653	32.8699	9.85e-09
p2@TIE1	chr1:43766642..43766667,+	-3.91042	3.11992	32.8649	9.88e-09
p1@SLC25A23	chr19:6459764..6459816,-	-3.19204	4.6221	32.795	1.02e-08
p2@C19orf43	chr19:12845550..12845561,-	-2.59886	4.29054	32.727	1.06e-08
p1@G6PD	chrX:153775052..153775068,-	-1.87384	7.47806	32.7126	1.07e-08
p1@TM9SF3	chr10:98346732..98346783,-	-2.70904	7.49954	32.6873	1.08e-08
p4@FLNA	chrX:153602960..153602977,-	-3.91906	3.50578	32.6588	1.1e-08
p3@FDX1	chr11:110300693..110300720,+	-2.73495	4.62759	32.6504	1.1e-08
p1@ST6GALNAC6	chr9:130661823..130661915,-	-3.37012	5.6571	32.6284	1.12e-08
p1@TNKS1BP1	chr11:57092381..57092433,-	-3.43062	3.92426	32.5954	1.13e-08
p1@CD40	chr20:44746939..44746962,+	-3.55695	7.92188	32.5933	1.14e-08
p1@METAP2	chr12:95867919..95867951,+	-2.42312	7.48351	32.5798	1.14e-08
p1@IL12B	chr5:158757489..158757500,-	-6.03809	3.31381	32.578	1.15e-08
p1@ERO1L	chr14:53162361..53162513,-	-2.42006	5.41321	32.5674	1.15e-08
p1@MTHFS	chr15:80189328..80189366,-	-1.92089	5.26978	32.4622	1.22e-08
p4@CDKN2A	chr9:21975060..21975078,-	-4.46088	2.49501	32.4382	1.23e-08
p1@PLEKHO1	chr1:150122034..150122137,+	-2.99127	6.15593	32.4421	1.23e-08
p1@MAOA	chrX:43515538..43515562,+	-3.47517	3.98622	32.407	1.25e-08
p1@DIP2C	chr10:735553..735647,-	-4.08967	2.6239	32.3641	1.28e-08
p1@NMT1	chr17:43138664..43138701,+	-2.58317	7.74874	32.3231	1.31e-08
p1@IL21R	chr16:27413488..27413517,+	-2.81316	3.73953	32.2375	1.36e-08
p1@ENST00000515412,p1@uc001xoi.1	chr14:73929116..73929131,+	-3.94192	3.42374	32.2128	1.38e-08
p2@LPL	chr8:19796859..19796870,+	-3.67502	5.1913	32.1777	1.41e-08
p1@BRD4	chr19:15443269..15443316,-	-3.1908	4.68183	32.1676	1.41e-08
p@chr22:42666624..42666673,-	chr22:42666624..42666673,-	-3.10133	4.11133	32.1795	1.41e-08
p1@INHBA	chr7:41742660..41742695,-	-4.44732	3.95019	32.1473	1.43e-08
p1@HSP90B1	chr12:104324152..104324196,+	-2.83144	9.65342	32.1408	1.43e-08
p1@FBXO45	chr3:196295507..196295555,+	-3.39048	4.11118	32.0218	1.52e-08
p2@STAU1	chr20:47804894..47804912,-	-2.10397	5.10076	32.0306	1.52e-08
p9@PSD3	chr8:18711866..18711911,-	-4.11811	3.34535	32.0139	1.53e-08
p1@YME1L1	chr10:27443294..27443320,-	-2.00207	6.39555	32.0016	1.54e-08
p1@FAM129B	chr9:130331297..130331393,-	-2.9769	5.44399	31.975	1.56e-08
p7@ALCAM	chr3:105085383..105085403,+	-4.6568	3.22127	31.9541	1.58e-08
p1@TM4SF1	chr3:149095424..149095445,-	-6.17539	3.40648	31.8981	1.62e-08
p9@TNFAIP2	chr14:103602735..103602746,+	-4.2835	3.7481	31.9073	1.62e-08
p1@TP53INP2	chr20:33292068..33292164,+	-2.47623	7.24864	31.904	1.62e-08
p15@TNFAIP2	chr14:103602772..103602786,+	-4.91235	3.38716	31.8552	1.66e-08
p3@PDSS1	chr10:26986374..26986414,+	-4.16392	4.14296	31.855	1.66e-08
p4@ABCD1	chrX:152990454..152990476,+	-2.72091	3.10232	31.8536	1.66e-08
p1@SYNCRIP	chr6:86352982..86353073,-	-3.09422	5.29231	31.8288	1.68e-08
p3@FAM177A1	chr14:35515598..35515637,+	-2.43627	4.73411	31.8374	1.68e-08
p3@FSD1L	chr9:108262923..108262938,+	-4.43209	3.176	31.7879	1.72e-08
p1@PSMD2	chr3:184017004..184017055,+	-2.77404	7.1251	31.7654	1.74e-08
p1@ARNTL2	chr12:27485785..27485816,+	-2.8023	4.63211	31.7396	1.76e-08
p2@SUPT6H	chr17:26989255..26989297,+	-2.38927	4.78755	31.7118	1.79e-08
p3@AMPD3	chr11:10476928..10476969,+	-3.27181	4.79021	31.6991	1.8e-08
p11@ARHGAP25	chr2:69002322..69002352,+	-3.82136	2.5996	31.6641	1.83e-08
p2@SPINT1	chr15:41136234..41136252,+	-3.24003	3.86104	31.6541	1.84e-08
p1@RAC2	chr22:37640277..37640327,-	-2.26821	9.37043	31.6445	1.85e-08
p1@MAP7D1	chr1:36621697..36621822,+	-3.11039	7.52001	31.623	1.87e-08
p@chr4:15004780..15004804,+	chr4:15004780..15004804,+	-1.83418	6.50404	31.6051	1.89e-08
p1@PIM1	chr6:37137939..37138004,+	-2.61192	6.52786	31.5992	1.9e-08
p3@WDFY4	chr10:49893243..49893306,+	-3.0803	3.74345	31.5877	1.91e-08
p1@ATP11B	chr3:182511266..182511308,+	-2.04914	5.55165	31.5478	1.95e-08
p2@RUFY3	chr4:71570430..71570536,+	-2.89541	5.39381	31.5065	1.99e-08
p2@CU677281	chr19:4229572..4229583,+	-4.70779	2.59733	31.4984	2e-08
p3@SDF4	chr1:1167419..1167430,-	-3.12609	4.00527	31.4653	2.03e-08
p1@FCHSD2	chr11:72853267..72853346,-	-2.75259	4.50427	31.4183	2.08e-08
p2@SRC	chr20:35974484..35974529,+	-2.26152	5.4324	31.4188	2.08e-08
p3@STBD1	chr4:77227845..77227860,+	-3.99004	3.31051	31.3617	2.14e-08
p1@TNC	chr9:117880424..117880443,-	-3.76081	3.47816	31.3234	2.18e-08
p@chr2:123518588..123518591,+	chr2:123518588..123518591,+	-4.70555	2.88766	31.1523	2.39e-08
p1@CLINT1	chr5:157286104..157286188,-	-2.19994	7.00109	31.1446	2.4e-08
p3@MSC	chr8:72756637..72756664,-	-4.33348	4.62353	31.0657	2.49e-08
p1@S100A1	chr1:153600869..153600926,+	-3.85916	2.85499	31.0627	2.5e-08
p@chr2:25110043..25110059,-	chr2:25110043..25110059,-	-2.60509	6.14789	31.0644	2.5e-08
p1@CD82	chr11:44587206..44587242,+	-2.1854	7.52002	31.0601	2.5e-08
p2@ATP13A3	chr3:194207506..194207622,-	-2.52788	6.47094	31.0512	2.51e-08
p@chr2:97012141..97012156,+	chr2:97012141..97012156,+	-3.9272	7.02512	31.0409	2.53e-08
p2@SLC27A3	chr1:153747746..153747798,+	-4.16176	2.81839	31.0343	2.54e-08
p1@SLAMF1	chr1:160616804..160616822,-	-5.56453	6.19981	31.0009	2.58e-08
p1@KPNA1	chr3:122233723..122233797,-	-2.4007	7.27705	30.9926	2.59e-08
p1@CHI3L2	chr1:111770322..111770342,+	-5.77111	3.75805	30.9182	2.69e-08
p2@EXOSC4	chr8:145133493..145133550,+	-2.91512	2.54532	30.8864	2.74e-08
p1@TRPV2	chr17:16318850..16318904,+	-2.25502	6.59659	30.8811	2.74e-08
p1@FMNL2	chr2:153191678..153191697,+	-1.92741	6.24592	30.8795	2.75e-08
p1@RAPGEF3	chr12:48152611..48152672,-	-3.69278	3.03626	30.7586	2.92e-08
p4@OSBPL1A	chr18:21851868..21851939,-	-2.71738	3.8512	30.757	2.92e-08
p1@UBA5	chr3:132379165..132379256,+	-2.24723	4.94332	30.7325	2.96e-08
p1@LMTK2	chr7:97736163..97736190,+	-2.5033	4.09743	30.7289	2.97e-08
p1@ANXA11	chr10:81965277..81965306,-	-2.03268	8.26278	30.7184	2.98e-08
p2@PSMC3	chr11:47447970..47448029,-	-2.19477	4.2729	30.6612	3.07e-08
p2@LRP1	chr12:57522439..57522458,+	-3.38029	6.2511	30.5917	3.18e-08
p1@HSD11B1	chr1:209878182..209878203,+	-4.30229	5.09174	30.567	3.23e-08
p1@MICALL1	chr22:38302285..38302361,+	-2.47071	4.87038	30.563	3.23e-08
p1@WDR26	chr1:224622452..224622524,-	-2.44542	7.26353	30.5326	3.28e-08
p1@ENTPD7	chr10:101419187..101419313,+	-2.16443	4.1578	30.5204	3.3e-08
p2@CLTC	chr17:57697216..57697235,+	-2.539	5.02657	30.5052	3.33e-08
p1@CKB	chr14:103989160..103989176,-	-3.52073	8.11301	30.497	3.34e-08
p1@NRBP1	chr2:27651478..27651507,+	-1.76895	7.23444	30.448	3.43e-08
p6@BCL2L1	chr20:30310247..30310329,-	-3.14292	4.08064	30.4368	3.45e-08
p2@SNRNP70	chr19:49588677..49588688,+	-2.71413	3.90599	30.4141	3.49e-08
p2@DEK	chr6:18264406..18264490,-	-3.06172	4.85319	30.4086	3.5e-08
p2@RPS14	chr5:149829263..149829276,-	-3.13332	3.82086	30.2895	3.72e-08
p1@FAM82A2	chr15:41047421..41047460,-	-2.08938	6.00428	30.2901	3.72e-08
p1@GTPBP2	chr6:43596959..43597028,-	-2.78768	6.44213	30.2582	3.78e-08
p2@METAP2	chr12:95867884..95867904,+	-2.74345	4.5975	30.2543	3.79e-08
p5@TNIP1	chr5:150466667..150466678,-	-4.79549	2.77418	30.2373	3.82e-08
p1@CAST	chr5:96038476..96038517,+	-2.07435	6.97224	30.1569	3.98e-08
p1@DHX16	chr6:30640761..30640808,-	-2.10911	4.79034	30.1053	4.09e-08
p4@DUSP13	chr10:76868866..76868883,-	-3.94307	2.60972	30.0718	4.16e-08
p1@TPM3	chr1:154155675..154155709,-	-2.01988	6.10088	30.0599	4.19e-08
p1@PDSS1	chr10:26986582..26986640,+	-2.1604	4.77685	30.0544	4.2e-08
p1@VPS53	chr17:618043..618107,-	-2.53961	6.72971	29.9955	4.33e-08
p5@MITF	chr3:69811858..69811881,+	-3.37881	3.06591	29.9873	4.35e-08
p3@CLU	chr8:27468717..27468788,-	-4.43403	2.53189	29.955	4.42e-08
p@chr9:19230548..19230598,+	chr9:19230548..19230598,+	-2.77581	4.26391	29.95	4.43e-08
p1@ARHGEF10L	chr1:17866172..17866262,+	-3.32483	4.36955	29.8851	4.58e-08
p6@NR1H3	chr11:47279491..47279502,+	-2.83122	3.17416	29.8665	4.63e-08
p1@PPP4R2	chr3:73045937..73046030,+	-2.83899	6.19149	29.8475	4.67e-08
p2@TGFB1	chr19:41859515..41859537,-	-2.98531	5.62337	29.8199	4.74e-08
p@chr1:27992931..27992965,-	chr1:27992931..27992965,-	-2.93987	4.05271	29.8074	4.77e-08
p1@KPNA4	chr3:160283348..160283366,-	-2.18009	6.32794	29.8052	4.78e-08
p1@ZFP106	chr15:42783305..42783348,-	-2.81265	5.50349	29.791	4.81e-08
p1@BMP2K	chr4:79697495..79697538,+	-1.98474	6.80702	29.7745	4.85e-08
p2@CCL23	chr17:34344991..34345000,-	-4.97308	2.7744	29.7702	4.86e-08
p2@FAIM3	chr1:207095324..207095357,-	-3.38237	4.24501	29.7647	4.88e-08
p2@LRCH1	chr13:47127399..47127434,+	-2.26314	4.45319	29.745	4.93e-08
p4@IL1RN	chr2:113875434..113875448,+	-2.84366	3.67049	29.7212	4.99e-08
p1@GREM1	chr15:33010194..33010211,+	-4.26697	6.40216	29.6741	5.11e-08
p4@GSTM4	chr1:110198761..110198791,+	-2.76928	2.86017	29.6643	5.14e-08
p1@PTPN1	chr20:49126881..49126936,+	-1.73268	7.49335	29.6617	5.14e-08
p1@ASPH	chr8:62627057..62627159,-	-1.7274	7.10431	29.6442	5.19e-08
p1@DDX21	chr10:70715914..70715943,+	-1.90133	6.74306	29.6399	5.2e-08
p1@WIPF1	chr2:175547571..175547667,-	-2.34085	4.62831	29.5825	5.36e-08
p2@RILPL2	chr12:123921181..123921209,-	-2.33428	5.87665	29.5748	5.38e-08
p1@SEL1L	chr14:82000140..82000229,-	-2.21249	7.24033	29.5673	5.4e-08
p1@MIR1181	chr19:10514184..10514231,-	-1.60774	7.89815	29.5685	5.4e-08
p1@SUPT6H	chr17:26989201..26989248,+	-2.51975	5.73107	29.5566	5.43e-08
p1@RBMS1	chr2:161350311..161350391,-	-2.64685	3.31636	29.5271	5.51e-08
p4@IL21R	chr16:27413815..27413889,+	-3.66987	2.32238	29.4457	5.75e-08
p1@SLC1A4	chr2:65216462..65216567,+	-2.56827	6.43727	29.4458	5.75e-08
p7@APOC1	chr19:45418067..45418076,+	-2.68416	4.70631	29.4425	5.76e-08
p3@IL15RA	chr10:6019552..6019585,-	-3.92101	4.37302	29.4193	5.83e-08
p1@INSM1	chr20:20348740..20348757,+	-3.78835	3.58282	29.4194	5.83e-08
p4@HUWE1	chrX:53713657..53713677,-	-3.32271	3.85279	29.3984	5.89e-08
p1@CSF2	chr5:131409476..131409492,+	-6.04866	3.32149	29.3869	5.93e-08
p2@KANK1	chr9:707113..707200,+	-3.1631	3.60494	29.3593	6.01e-08
p2@IL15RA	chr10:6019461..6019494,-	-3.47344	5.71149	29.356	6.02e-08
p1@TSPAN3	chr15:77363441..77363506,-	-1.71455	6.18369	29.3576	6.02e-08
p4@MSC	chr8:72756267..72756296,-	-2.90467	4.35805	29.3063	6.18e-08
p6@SCD	chr10:102107065..102107089,+	-3.78536	3.11297	29.3012	6.2e-08
p1@AIM1	chr6:106960409..106960456,+	-2.03264	4.53119	29.2802	6.26e-08
p@chr11:21934096..21934106,+	chr11:21934096..21934106,+	-3.8405	2.62416	29.2649	6.31e-08
p1@SLC41A2	chr12:105352047..105352078,-	-2.89464	5.83972	29.2284	6.43e-08
p2@YME1L1	chr10:27443266..27443288,-	-2.00049	4.492	29.2251	6.44e-08
p1@MME	chr3:154797636..154797696,+	-3.66014	2.60421	29.2166	6.47e-08
p1@MT1L,p1@MT1M	chr16:56651382..56651426,+	-6.31974	5.29872	29.2102	6.49e-08
p3@RSPH3	chr6:159420748..159420775,-	-3.03339	2.96345	29.1619	6.66e-08
p15@RAP2C	chrX:131353636..131353655,-	-5.0277	2.89486	29.1224	6.79e-08
p1@FURIN	chr15:91411810..91411828,+	-2.83684	5.243	29.0918	6.9e-08
p@chr1:183866769..183866774,+	chr1:183866769..183866774,+	-4.32894	5.72485	29.083	6.93e-08
p1@PURB	chr7:44925044..44925156,-	-3.38814	4.57808	29.0637	7e-08
p2@SETD7	chr4:140477535..140477623,-	-2.94733	3.72904	29.0186	7.17e-08
p1@SLCO3A1	chr15:92396920..92396987,+	-3.16208	4.85629	28.9916	7.27e-08
p1@SH3PXD2A	chr10:105421427..105421470,-	-3.93247	3.52716	28.9091	7.59e-08
p@chr3:71770796..71770806,+	chr3:71770796..71770806,+	-4.09317	2.58448	28.9054	7.6e-08
p3@ARHGEF11	chr1:157015644..157015699,-	-3.62379	3.78237	28.8889	7.66e-08
p1@FAM20A	chr17:66597499..66597516,-	-2.77513	5.09811	28.8167	7.96e-08
p5@LRP10	chr14:23341142..23341157,+	-2.6184	3.78214	28.8095	7.99e-08
p1@TIE1	chr1:43766668..43766696,+	-3.82931	3.00543	28.7936	8.05e-08
p1@RBM17	chr10:6130966..6131047,+	-1.81294	6.35614	28.7849	8.09e-08
p@chr3:57286665..57286681,+	chr3:57286665..57286681,+	-4.81398	3.29615	28.754	8.22e-08
p3@FLNA	chrX:153602991..153603011,-	-3.35753	5.25854	28.7299	8.32e-08
p3@LRP1	chr12:57522399..57522436,+	-3.67584	5.33496	28.7222	8.35e-08
p2@TNPO3	chr7:128695148..128695203,-	-2.04369	4.30959	28.7136	8.39e-08
p3@RFTN1	chr3:16555018..16555038,-	-2.47973	4.20677	28.6849	8.52e-08
p2@RNF128	chrX:105969893..105969919,+	-4.55299	2.53185	28.6748	8.56e-08
p2@CMIP	chr16:81478404..81478430,+	-2.38866	4.00139	28.5621	9.07e-08
p1@EXOC5	chr14:57735528..57735639,-	-1.97985	6.03876	28.54	9.18e-08
p1@MBD2	chr18:51750948..51751059,-	-1.95012	6.80919	28.537	9.19e-08
p1@LDLRAP1	chr1:25870089..25870161,+	-2.48723	4.64578	28.526	9.24e-08
p1@ATP1B1	chr1:169075919..169075940,+	-1.8769	6.47233	28.528	9.24e-08
p1@AKAP9	chr7:91570165..91570197,+	-2.59714	4.75995	28.5107	9.32e-08
p1@NFKBIE	chr6:44233252..44233296,-	-1.772	7.40581	28.4897	9.42e-08
p1@MMP1	chr11:102668879..102668898,-	-5.79602	4.21777	28.4675	9.53e-08
p3@SRSF11	chr1:70687029..70687074,+	-2.61926	3.88869	28.4381	9.67e-08
p1@CCL22	chr16:57392687..57392702,+	-2.76011	10.2692	28.4356	9.69e-08
p1@DEAF1	chr11:695006..695074,-	-2.65091	4.1389	28.4168	9.78e-08
p1@PROS1	chr3:93692681..93692762,-	-2.80907	3.44042	28.4049	9.84e-08
p21@CLU	chr8:27468954..27468973,-	-4.01984	2.59184	28.3667	1e-07
p3@TNIK	chr3:171178078..171178094,-	-2.68048	4.24141	28.3654	1e-07
p1@DEK	chr6:18264706..18264794,-	-2.18985	6.87662	28.3654	1e-07
p2@KPNA4	chr3:160283312..160283344,-	-2.28711	6.0654	28.3441	1.02e-07
p1@SGSM2	chr17:2240775..2240812,+	-3.13032	5.79208	28.2971	1.04e-07
p2@RPS6KA3	chrX:20285113..20285175,-	-2.68267	4.56321	28.2901	1.04e-07
p3@LCOR	chr10:98591801..98591841,+	-4.27	3.18834	28.2409	1.07e-07
p1@GNA11	chr19:3094346..3094396,+	-3.12687	5.05954	28.22	1.08e-07
p1@GJB2	chr13:20767067..20767083,-	-3.02725	4.63609	28.2053	1.09e-07
p9@BCAT1	chr12:25055107..25055119,-	-3.92896	2.63115	28.1727	1.11e-07
p1@SECISBP2L	chr15:49338624..49338700,-	-1.73445	6.03142	28.1535	1.12e-07
p2@ITGB8	chr7:20370516..20370553,+	-5.11024	3.58839	28.1426	1.13e-07
p5@SYNCRIP	chr6:86353075..86353090,-	-5.5367	3.35738	28.1182	1.14e-07
p2@ASAP1	chr8:131455958..131456014,-	-2.70745	4.20383	28.1078	1.15e-07
p2@TRIP12	chr2:230786446..230786514,-	-2.24964	6.158	28.1111	1.15e-07
p2@ABR	chr17:1012305..1012356,-	-2.75561	4.11728	28.0933	1.16e-07
p@chr6:32159694..32159708,-	chr6:32159694..32159708,-	-4.63338	2.61617	28.0563	1.18e-07
p@chr14:90527075..90527088,+	chr14:90527075..90527088,+	-4.91201	3.54061	28.0363	1.19e-07
p5@SDF4	chr1:1167393..1167398,-	-3.02153	3.47292	28.0426	1.19e-07
p1@GP1BA	chr17:4835555..4835578,+	-4.8211	3.42309	28.0035	1.21e-07
p1@IGFBP6	chr12:53491441..53491458,+	-3.68573	2.87908	27.9368	1.25e-07
p2@IL6R	chr1:154378049..154378096,+	-2.60401	5.5183	27.9195	1.26e-07
p1@CXCL13	chr4:78526960..78527002,+	-7.48216	4.65408	27.8988	1.28e-07
p2@RHOBTB2	chr8:22857171..22857223,+	-4.0715	3.19458	27.8961	1.28e-07
p1@LAMC1	chr1:182992545..182992630,+	-3.26749	3.43871	27.8745	1.29e-07
p1@SMEK1	chr14:91976607..91976661,-	-2.27074	5.1831	27.8841	1.29e-07
p1@NACC1	chr19:13229049..13229111,+	-2.60166	5.5939	27.865	1.3e-07
p1@TRIOBP	chr22:38142239..38142297,+	-2.90178	4.43273	27.8299	1.32e-07
p1@REL	chr2:61108695..61108753,+	-2.30272	6.66021	27.8358	1.32e-07
p3@PGAM1	chr10:99185961..99185987,+	-2.13985	4.95348	27.8406	1.32e-07
p1@CCDC88B	chr11:64107663..64107703,+	-3.1415	4.3174	27.8069	1.34e-07
p@chr13:89681413..89681426,-	chr13:89681413..89681426,-	-3.33365	2.65809	27.7799	1.36e-07
p2@FLNA	chrX:153599717..153599731,-	-2.50696	6.73951	27.758	1.37e-07
p3@CUL2	chr10:35379524..35379554,-	-2.3302	4.00187	27.7669	1.37e-07
p1@MDFIC	chr7:114562475..114562524,+	-2.15021	6.38068	27.7515	1.38e-07
p4@SDF4	chr1:1167327..1167338,-	-2.83874	3.73344	27.7373	1.39e-07
p1@STXBP5	chr6:147524814..147524907,+	-2.81291	3.87927	27.724	1.4e-07
p1@CYP4X1	chr1:47489331..47489374,+	-3.65577	2.59274	27.7086	1.41e-07
p3@PDE4A	chr19:10531150..10531237,+	-3.74377	3.3396	27.696	1.42e-07
p2@VPS54	chr2:64246638..64246688,-	-2.90642	3.59315	27.6946	1.42e-07
p1@ELF4	chrX:129244454..129244488,-	-2.13171	6.13581	27.6854	1.43e-07
p9@RPS6KA3	chrX:20284912..20284919,-	-5.34198	2.87901	27.667	1.44e-07
p1@NOL7	chr6:13615554..13615601,+	-2.21601	7.89643	27.6744	1.44e-07
p1@RDX	chr11:110167331..110167350,-	-2.11664	5.82639	27.6373	1.46e-07
p1@TPST1	chr7:65670312..65670330,+	-3.07155	4.69914	27.6277	1.47e-07
p1@SLC4A2	chr7:150756668..150756727,+	-2.36887	4.69694	27.5435	1.54e-07
p1@HNRNPM	chr19:8509851..8509876,+	-2.19507	7.68597	27.4902	1.58e-07
p@chr15:52971544..52971614,-	chr15:52971544..52971614,-	-3.46834	4.29466	27.4579	1.61e-07
p1@OPTN	chr10:13142075..13142193,+	-1.82952	7.45719	27.4509	1.61e-07
p1@PWP1	chr12:108079536..108079598,+	-2.24881	6.3006	27.42	1.64e-07
p7@LRP10	chr14:23341106..23341120,+	-3.4187	3.01771	27.4077	1.65e-07
p4@UBR2	chr6:42531912..42531927,+	-4.32225	3.02467	27.3878	1.66e-07
p1@RAPGEF1	chr9:134615443..134615521,-	-2.74699	5.82289	27.3934	1.66e-07
p1@NDEL1	chr17:8339189..8339285,+	-2.07791	5.32231	27.3703	1.68e-07
p2@XIAP	chrX:122993986..122994059,+	-2.00153	4.4947	27.3249	1.72e-07
p1@MMP12	chr11:102745704..102745720,-	-4.47798	3.23446	27.3121	1.73e-07
p2@SAMD8	chr10:76871353..76871394,+	-3.13756	4.84207	27.3043	1.74e-07
p1@MESDC2	chr15:81282133..81282189,-	-1.62575	7.03392	27.2974	1.74e-07
p1@HARS	chr5:140070897..140070979,-	-2.24394	5.56545	27.2429	1.79e-07
p1@MFI2	chr3:196756646..196756725,-	-2.60381	3.52447	27.2409	1.8e-07
p1@LRP10	chr14:23341013..23341067,+	-2.14291	6.05765	27.2356	1.8e-07
p2@PLEKHA5	chr12:19389814..19389872,+	-4.38644	2.58579	27.2215	1.81e-07
p1@STRBP	chr9:126030817..126030906,-	-2.86275	4.71444	27.2216	1.81e-07
p1@CHMP4C	chr8:82644669..82644738,+	-3.62912	2.74646	27.1639	1.87e-07
p2@ZNF618	chr9:116638634..116638664,+	-3.86937	2.52425	27.1496	1.88e-07
p@chr11:35221507..35221519,+	chr11:35221507..35221519,+	-3.69113	3.58152	27.1511	1.88e-07
p2@TGM2	chr20:36793649..36793659,-	-3.94076	2.35259	27.1383	1.89e-07
p@chr19:51568929..51568943,-	chr19:51568929..51568943,-	-4.31012	2.58619	27.1332	1.9e-07
p1@NAA30	chr14:57857290..57857334,+	-2.35066	5.64623	27.1066	1.93e-07
p1@TUBB6	chr18:12308232..12308252,+	-1.63578	7.31529	27.0969	1.94e-07
p@chr21:46292596..46292611,+	chr21:46292596..46292611,+	-5.24654	3.37036	27.0301	2e-07
p1@SLC35C1	chr11:45826659..45826742,+	-2.43213	4.71364	26.9871	2.05e-07
p2@KIF2A	chr5:61602025..61602053,+	-2.258	4.46393	26.9852	2.05e-07
p1@GALNT7	chr4:174089951..174089974,+	-2.25908	4.34598	26.9176	2.12e-07
p1@IL2RG	chrX:70331410..70331436,-	-1.54669	7.4316	26.8936	2.15e-07
p1@MAX	chr14:65569186..65569243,-	-1.51175	6.64396	26.8362	2.21e-07
p1@RCAN3	chr1:24829463..24829542,+	-2.14347	4.31151	26.8285	2.22e-07
p1@MPHOSPH8	chr13:20207782..20207841,+	-2.78698	4.52826	26.8142	2.24e-07
p3@LAMC1	chr1:182992682..182992705,+	-3.69185	2.24062	26.8018	2.25e-07
p1@SENP3	chr17:7465216..7465274,+	-3.34871	3.89198	26.7988	2.26e-07
p1@SLC15A3	chr11:60719607..60719659,-	-3.0689	7.10002	26.7786	2.28e-07
p2@CD80	chr3:119278376..119278390,-	-3.79866	3.74461	26.7536	2.31e-07
p2@FAM129A	chr1:184943610..184943647,-	-2.50967	5.14749	26.7531	2.31e-07
p1@CLMP	chr11:123065926..123065977,-	-4.06369	2.35377	26.7391	2.33e-07
p1@ATP9A	chr20:50384864..50384943,-	-6.01479	3.637	26.6878	2.39e-07
p1@ENST00000471530	chr12:58166726..58166754,+	-3.30508	2.55696	26.6873	2.39e-07
p1@ERGIC1	chr5:172261356..172261396,+	-1.93326	4.70343	26.6744	2.41e-07
p2@BRD4	chr19:15443318..15443373,-	-2.62128	4.65339	26.6308	2.46e-07
p@chr10:91015076..91015080,-	chr10:91015076..91015080,-	-2.66623	4.42335	26.592	2.51e-07
p1@MFSD12	chr19:3557570..3557590,-	-2.04382	8.29905	26.5898	2.52e-07
p3@SEZ6L2	chr16:29910837..29910852,-	-4.32286	2.55948	26.5764	2.53e-07
p1@RAB5A	chr3:19988566..19988648,+	-2.18224	4.78556	26.5595	2.56e-07
p1@CDH23	chr10:73156664..73156716,+	-2.8892	5.21301	26.5161	2.61e-07
p1@DUSP13	chr10:76868931..76868980,-	-3.74899	2.25768	26.5074	2.63e-07
p@chr11:35381664..35381679,-	chr11:35381664..35381679,-	-4.817	2.64689	26.4779	2.67e-07
p2@TECPR2	chr14:102829269..102829295,+	-2.52213	2.59693	26.4671	2.68e-07
p2@PNRC1	chr6:89790490..89790506,+	-2.79919	7.47261	26.4453	2.71e-07
p@chr6:114176732..114176746,+	chr6:114176732..114176746,+	-5.17819	3.60332	26.4369	2.72e-07
p1@MAP1A	chr15:43809797..43809860,+	-3.10869	2.86637	26.4161	2.75e-07
p2@DOT1L	chr19:2164126..2164168,+	-2.38577	4.39651	26.4159	2.75e-07
p2@LMNA	chr1:156084564..156084580,+	-2.12836	4.2577	26.4073	2.77e-07
p1@NPLOC4	chr17:79604075..79604145,-	-2.06399	6.5931	26.4028	2.77e-07
p1@SQRDL	chr15:45927215..45927279,+	-1.39647	8.45863	26.3915	2.79e-07
p1@TBC1D9	chr4:141677466..141677556,-	-2.03381	4.7894	26.3783	2.81e-07
p1@AHNAK	chr11:62314268..62314285,-	-2.6115	8.70684	26.3705	2.82e-07
p1@CCL1	chr17:32690239..32690259,-	-4.52334	5.68082	26.3605	2.83e-07
p@chr1:111052907..111052935,-	chr1:111052907..111052935,-	-2.83582	2.73681	26.3475	2.85e-07
p2@LCP1	chr13:46756351..46756390,-	-1.66443	5.904	26.3385	2.87e-07
p2@PSMA6	chr14:35761540..35761553,+	-2.47904	5.47102	26.2527	3e-07
p1@ABR	chr17:1083234..1083294,-	-2.02051	5.89719	26.228	3.03e-07
p1@TMBIM1	chr2:219157219..219157245,-	-2.09291	8.40229	26.2138	3.06e-07
p3@MLLT6	chr17:36861675..36861697,+	-2.95444	3.93877	26.1854	3.1e-07
p2@PRPF4B	chr6:4021527..4021553,+	-2.88938	4.85211	26.1829	3.11e-07
p1@CDK18	chr1:205473784..205473857,+	-2.46712	3.44751	26.1298	3.19e-07
p1@KANK2	chr19:11308190..11308244,-	-4.34965	3.02264	26.1251	3.2e-07
p1@PRKCD	chr3:53195216..53195240,+	-1.75703	6.47747	26.1138	3.22e-07
p1@RFTN1	chr3:16555150..16555228,-	-2.22227	4.63161	26.0994	3.24e-07
p1@CERS6	chr2:169312725..169312810,+	-2.33755	6.89692	26.092	3.26e-07
p5@FAM213A	chr10:82173423..82173439,+	-3.49021	2.84262	26.0844	3.27e-07
p1@MAP2K1	chr15:66679240..66679258,+	-2.19287	5.94713	26.0769	3.28e-07
p1@LIMK1	chr7:73498118..73498177,+	-2.36033	5.52571	26.057	3.31e-07
p1@STUB1	chr16:730379..730449,+	-2.16795	6.91002	26.0397	3.34e-07
p2@GUSB	chr7:65447176..65447190,-	-2.59341	3.76204	26.0171	3.38e-07
p3@TPM3	chr1:154155646..154155673,-	-2.07346	6.20384	26.0209	3.38e-07
p2@DNAJB2	chr2:220144130..220144157,+	-2.22031	4.17418	25.9844	3.44e-07
p@chr4:15004821..15004832,+	chr4:15004821..15004832,+	-2.43297	3.6061	25.9535	3.5e-07
p2@SLC30A1	chr1:211752406..211752432,-	-2.43471	4.38922	25.9238	3.55e-07
p@chr11:85195246..85195257,+	chr11:85195246..85195257,+	-6.62708	7.4744	25.9175	3.56e-07
p2@H6PD	chr1:9299895..9299913,+	-3.46295	2.7121	25.9076	3.58e-07
p1@NCDN	chr1:36023370..36023461,+	-2.00489	4.54205	25.8776	3.64e-07
p1@TAP2	chr6:32806506..32806579,-	-2.32226	5.87718	25.8385	3.71e-07
p1@ENST00000474870	chr4:70296681..70296712,-	-3.05431	6.5602	25.7799	3.83e-07
p1@DYRK2	chr12:68042517..68042583,+	-2.37441	5.54532	25.7607	3.86e-07
p1@INTS1	chr7:1543981..1544033,-	-2.72699	4.32008	25.7508	3.88e-07
p3@ARHGEF2	chr1:155947952..155947974,-	-2.82299	2.60756	25.7126	3.96e-07
p2@LTBP3	chr11:65325809..65325843,-	-3.50483	2.75479	25.6924	4e-07
p2@FMNL3	chr12:50101052..50101084,-	-3.36119	4.47211	25.6881	4.01e-07
p@chr2:209176948..209176973,+	chr2:209176948..209176973,+	-3.65834	2.4886	25.6761	4.04e-07
p1@FMNL3	chr12:50101165..50101259,-	-2.42751	5.48983	25.6704	4.05e-07
p1@SEC63	chr6:108279369..108279422,-	-2.69812	5.50849	25.6515	4.09e-07
p@chr2:172801987..172801994,+	chr2:172801987..172801994,+	-3.93803	7.71823	25.6245	4.15e-07
p1@LRRC8B	chr1:89990431..89990493,+	-2.46051	3.58518	25.6035	4.19e-07
p5@ITGB8	chr7:20370666..20370680,+	-4.41298	2.4785	25.6018	4.2e-07
p1@CHD3	chr17:7788104..7788138,+	-3.37303	3.62357	25.5956	4.21e-07
p4@ERO1L	chr14:53162264..53162282,-	-2.24797	3.87379	25.5797	4.24e-07
p2@ACTA2	chr10:90751038..90751131,-	-2.46388	4.27538	25.5712	4.26e-07
p@chr11:65209606..65209623,+	chr11:65209606..65209623,+	-4.76288	2.91919	25.5671	4.27e-07
p2@AFAP1L1	chr5:148651469..148651480,+	-4.48701	2.99004	25.5693	4.27e-07
p1@MYD88	chr3:38180117..38180192,+	-1.9678	7.44167	25.5267	4.36e-07
p1@KLC1	chr14:104095524..104095576,+	-2.14999	6.102	25.4428	4.56e-07
p1@CXADR	chr21:18885318..18885371,+	-3.8306	2.60013	25.4252	4.6e-07
p13@ARHGAP22	chr10:49701686..49701697,-	-5.08819	3.26409	25.3987	4.66e-07
p1@ACO1	chr9:32384617..32384709,+	-1.68968	5.8947	25.393	4.68e-07
p6@AIM1	chr6:106960491..106960537,+	-2.54037	2.92714	25.3743	4.72e-07
p3@MT1M	chr16:56666537..56666546,+	-5.23049	3.04869	25.3566	4.77e-07
p3@TNIP1	chr5:150460506..150460526,-	-3.90248	4.46331	25.355	4.77e-07
p3@USP3	chr15:63796714..63796728,+	-2.60529	2.87389	25.3237	4.85e-07
p1@SDHA	chr5:218420..218453,+	-1.81391	5.83227	25.3079	4.89e-07
p2@FAM214B	chr9:35111433..35111455,-	-3.63186	3.25092	25.3028	4.9e-07
p2@SEPT9	chr17:75277512..75277592,+	-2.44149	5.9822	25.2573	5.02e-07
p6@CDV3	chr3:133292851..133292872,+	-2.94831	4.02835	25.232	5.08e-07
p1@FBXW4	chr10:103454876..103454962,-	-3.03831	4.05904	25.2206	5.11e-07
p1@MN1	chr22:28197702..28197758,-	-5.08258	2.83037	25.2152	5.13e-07
p1@WIZ	chr19:15543484..15543561,-	-3.0244	4.55992	25.2019	5.16e-07
p1@SMARCA4	chr19:11071685..11071798,+	-2.01872	4.5011	25.1797	5.22e-07
p2@PDSS1	chr10:26986294..26986310,+	-5.17458	4.49706	25.1782	5.23e-07
p2@CSF1	chr1:110453427..110453449,+	-3.26361	3.83171	25.1525	5.3e-07
p2@IL4R	chr16:27324997..27325086,+	-2.43723	4.46642	25.1278	5.37e-07
p1@STX16-NPEPL1,p1@STX16	chr20:57226284..57226345,+	-1.86827	4.60459	25.0858	5.48e-07
p1@CYP51A1	chr7:91763731..91763808,-	-1.72149	6.81358	25.0709	5.53e-07
p@chr21:36209099..36209149,+	chr21:36209099..36209149,+	-2.82872	2.94023	25.0524	5.58e-07
p1@ANO6	chr12:45609862..45609886,+	-1.98334	6.46785	25.0514	5.58e-07
p2@ZEB2	chr2:145275162..145275202,-	-1.77162	5.37832	25.0243	5.66e-07
p2@HSD3B7	chr16:30996559..30996574,+	-2.44526	3.51419	25.0018	5.73e-07
p1@C1R	chr12:7245018..7245073,-	-5.42599	2.95186	24.9985	5.74e-07
p1@STRN	chr2:37193648..37193760,-	-2.40197	4.66333	24.9549	5.87e-07
p1@ARF3	chr12:49351229..49351282,-	-1.57215	7.23717	24.9533	5.87e-07
p5@GPC4	chrX:132549562..132549573,-	-3.99567	2.46508	24.9404	5.91e-07
p1@C20orf123	chr20:45179283..45179298,-	-3.31703	5.03861	24.9295	5.95e-07
p1@CU677281	chr19:4229557..4229568,+	-4.00411	2.90677	24.9243	5.96e-07
p1@TMEM106A	chr17:41363885..41363916,+	-1.83884	6.62598	24.9252	5.96e-07
p2@TAOK2	chr16:29985207..29985238,+	-3.17219	3.28933	24.9207	5.97e-07
p2@SCARB2	chr4:77134742..77134765,-	-1.69144	6.67425	24.891	6.07e-07
p1@SLC30A5	chr5:68389807..68389922,+	-1.57693	6.48816	24.8855	6.08e-07
p4@STAT5A	chr17:40440359..40440386,+	-3.26587	3.43105	24.8787	6.11e-07
p1@PTPN12	chr7:77166597..77166653,+	-2.86822	5.54789	24.8608	6.16e-07
p1@LRRFIP1	chr2:238600789..238600925,+	-1.96058	6.35676	24.8519	6.19e-07
p1@FLNB	chr3:57994140..57994156,+	-2.46308	3.65436	24.849	6.2e-07
p1@EPS8	chr12:15942309..15942330,-	-2.50927	5.17404	24.8436	6.22e-07
p1@NUP188	chr9:131709966..131710000,+	-2.20288	5.26585	24.7989	6.36e-07
p@chr11:85195218..85195243,+	chr11:85195218..85195243,+	-4.39074	9.3429	24.7875	6.4e-07
p1@KREMEN1	chr22:29469012..29469052,+	-2.99697	2.76639	24.788	6.4e-07
p1@EIF2S2	chr20:32700012..32700059,-	-1.83622	6.66534	24.772	6.45e-07
p1@NIPAL4	chr5:156887204..156887239,+	-3.00656	4.93027	24.7418	6.55e-07
p2@SPARC	chr5:151066486..151066501,-	-2.11664	6.92507	24.7435	6.55e-07
p1@AP1G2	chr14:24036943..24037025,-	-2.42934	3.83446	24.7349	6.58e-07
p1@SLC48A1	chr12:48166978..48167047,+	-1.84192	6.81825	24.6957	6.71e-07
p2@TBC1D30	chr12:65174519..65174584,+	-3.35111	3.38106	24.6801	6.77e-07
p1@PHRF1	chr11:576457..576493,+	-2.37201	5.47856	24.6667	6.82e-07
p1@TPM4	chr19:16187296..16187344,+	-2.29819	9.23431	24.6502	6.87e-07
p1@SEPT11	chr4:77870896..77870914,+	-1.89919	6.67584	24.6425	6.9e-07
p1@CCM2	chr7:45039823..45039871,+	-2.02335	5.18035	24.6335	6.93e-07
p1@FKBP8	chr19:18654366..18654398,-	-2.49241	7.83458	24.6041	7.04e-07
p1@SCRN1	chr7:30029367..30029474,-	-2.81743	2.86941	24.5946	7.07e-07
p2@MREG	chr2:216878305..216878363,-	-2.06641	4.25915	24.5592	7.21e-07
p4@ZC3H12C	chr11:109963610..109963630,+	-4.33989	4.30018	24.5438	7.26e-07
p2@RRBP1	chr20:17662851..17662874,-	-2.09871	5.44806	24.5444	7.26e-07
p1@WDFY4	chr10:49892904..49892925,+	-2.15455	5.33425	24.5395	7.28e-07
p1@SUPT5H	chr19:39936207..39936259,+	-2.32596	7.25154	24.5301	7.32e-07
p4@SPINT1	chr15:41136263..41136291,+	-2.80166	2.75585	24.4926	7.46e-07
p1@RIMS3	chr1:41131326..41131400,-	-3.92516	2.96862	24.4511	7.62e-07
p4@CCND3	chr6:41909561..41909621,-	-2.85745	2.79438	24.4286	7.71e-07
p@chr12:16505660..16505685,-	chr12:16505660..16505685,-	-4.13847	3.03249	24.4201	7.75e-07
p1@PANX1	chr11:93861993..93862102,+	-2.47346	5.75952	24.4191	7.75e-07
p2@MICALL1	chr22:38302126..38302174,+	-2.75541	3.14117	24.408	7.79e-07
p1@SCARF1	chr17:1549011..1549032,-	-2.70258	3.78326	24.3811	7.9e-07
p1@MICAL2	chr11:12132117..12132160,+	-2.12197	5.49672	24.3832	7.9e-07
p2@QSER1	chr11:32914345..32914380,+	-2.50347	3.66719	24.3516	8.03e-07
p@chr13:42614688..42614770,+	chr13:42614688..42614770,+	-3.4262	4.37938	24.3406	8.07e-07
p6@CUL4B	chrX:119694924..119694957,-	-2.72889	3.109	24.3368	8.09e-07
p2@CHI3L1	chr1:203155868..203155882,-	-2.40333	8.56269	24.3264	8.13e-07
p1@RAB43	chr3:128840604..128840655,-	-3.60414	4.3956	24.2983	8.25e-07
p3@QPCT	chr2:37571765..37571779,+	-2.57444	3.91691	24.2956	8.26e-07
p1@PML	chr15:74287035..74287117,+	-2.0723	7.66459	24.289	8.29e-07
p1@HMOX2	chr16:4526366..4526454,+	-2.18881	6.20651	24.2843	8.31e-07
p1@RPS6KA1	chr1:26872324..26872362,+	-2.28155	6.55479	24.2576	8.43e-07
p1@LOC100133445,p1@LOC115110	chr1:2488426..2488475,-	-2.89045	4.01393	24.2441	8.49e-07
p1@CHPF	chr2:220408430..220408555,-	-3.63533	3.20741	24.2365	8.52e-07
p2@RRAGD	chr6:90121805..90121858,-	-2.14931	5.03265	24.2355	8.52e-07
p2@PTPN1	chr20:49126942..49126956,+	-3.02165	6.78351	24.233	8.54e-07
p1@LOC100132891	chr8:72756325..72756412,+	-2.06653	4.44193	24.2301	8.55e-07
p1@DHRS11	chr17:34948274..34948357,+	-2.551	4.25706	24.2251	8.57e-07
p@chr1:27992853..27992930,-	chr1:27992853..27992930,-	-2.87882	4.68483	24.205	8.66e-07
p2@RPS6KA1	chr1:26856236..26856292,+	-2.65391	4.91048	24.1563	8.88e-07
p1@REXO4	chr9:136283086..136283119,-	-2.33747	4.16383	24.1551	8.89e-07
p2@PLCL1	chr2:198669338..198669358,+	-2.25199	2.87575	24.1539	8.89e-07
p2@NFAM1	chr22:42828358..42828372,-	-2.44453	5.27768	24.1219	9.04e-07
p1@SYF2	chr1:25558984..25559000,-	-1.8925	6.01584	24.1235	9.04e-07
p1@C1orf115	chr1:220863696..220863752,+	-3.42637	2.82827	24.1196	9.05e-07
p3@PPP2CB	chr8:30670053..30670085,-	-5.92419	3.20174	24.1167	9.07e-07
p@chr10:104403399..104403446,+	chr10:104403399..104403446,+	-2.35483	3.90962	24.1151	9.07e-07
p1@PRPF4B	chr6:4021554..4021656,+	-1.87904	6.1017	24.103	9.13e-07
p1@PRKD2	chr19:47220335..47220401,-	-2.42458	4.06325	24.0954	9.17e-07
p2@MGLL	chr3:127541298..127541378,-	-2.2897	4.51999	24.0902	9.19e-07
p1@GPR126	chr6:142623063..142623261,+	-3.81055	2.51817	24.0684	9.3e-07
p6@RTN4	chr2:55277522..55277533,-	-2.01588	4.10268	24.0506	9.38e-07
p2@SERPING1	chr11:57365657..57365748,+	-2.90121	6.55113	24.0436	9.42e-07
p10@CD63	chr12:56122466..56122496,-	-2.61573	3.61741	24.0421	9.43e-07
p2@CMPK2	chr2:7005572..7005619,-	-3.18566	4.90944	24.0344	9.46e-07
p1@PLEK2	chr14:67878829..67878909,-	-3.02811	2.65309	24.0344	9.46e-07
p1@CDK8	chr13:26828235..26828274,+	-2.13167	3.90122	24.014	9.56e-07
p1@ATP1A1	chr1:116915855..116915872,+	-1.9298	6.42491	24.0022	9.62e-07
p2@ARHGEF2	chr1:155948898..155948955,-	-2.07089	4.44231	23.9964	9.65e-07
p3@TAB2	chr6:149638876..149638921,+	-3.37337	4.14067	23.9775	9.75e-07
p30@CD44	chr11:35252372..35252381,+	-3.61368	2.72653	23.9674	9.8e-07
p1@ITGB5	chr3:124606074..124606198,-	-2.22142	5.22333	23.9664	9.8e-07
p@chr3:124839020..124839023,+	chr3:124839020..124839023,+	-3.70256	3.52759	23.9549	9.86e-07
p6@MITF	chr3:69811882..69811898,+	-3.24417	2.3459	23.9395	9.94e-07
p2@CCDC6	chr10:61666180..61666222,-	-2.21324	4.3401	23.9304	9.99e-07
p1@PTGIR	chr19:47128314..47128365,-	-2.77471	5.716	23.9054	1.01e-06
p1@CDYL2	chr16:80838479..80838508,-	-2.8078	3.93435	23.852	1.04e-06
p10@AMPD3	chr11:10476851..10476862,+	-2.35773	4.25715	23.861	1.04e-06
p1@PLEKHA2	chr8:38759274..38759340,+	-2.07267	5.19654	23.8523	1.04e-06
p17@EIF4G1	chr3:184037441..184037460,+	-3.63761	2.22558	23.8358	1.05e-06
p4@OBFC2A	chr2:192543018..192543049,+	-3.19641	4.34724	23.8393	1.05e-06
p3@KIF1B	chr1:10270564..10270583,+	-2.9323	2.4077	23.788	1.08e-06
p3@LAP3	chr4:17579029..17579065,+	-2.81297	3.92607	23.7701	1.09e-06
p3@BCAP31	chrX:152989513..152989527,-	-2.126	4.15603	23.7681	1.09e-06
p3@AIFM1	chrX:129299769..129299788,-	-2.36737	2.80771	23.7402	1.1e-06
p4@RPS6KA1	chr1:26872304..26872315,+	-2.48486	2.84382	23.7204	1.11e-06
p1@IRG1	chr13:77522636..77522652,+	-4.21782	7.48601	23.7015	1.12e-06
p2@TUT1	chr11:62344721..62344758,-	-3.44807	2.61884	23.7166	1.12e-06
p2@FAM134B	chr5:16617201..16617269,-	-3.70039	2.75093	23.6961	1.13e-06
p1@RNF144B	chr6:18387686..18387739,+	-2.19222	7.44009	23.6737	1.14e-06
p@chr22:39258599..39258669,-	chr22:39258599..39258669,-	-5.24162	3.27028	23.645	1.16e-06
p2@YWHAH	chr22:32340481..32340510,+	-2.16236	5.80672	23.6356	1.16e-06
p4@PTMS	chr12:6875609..6875623,+	-2.12938	4.82142	23.6238	1.17e-06
p2@UBE2J1	chr6:90062571..90062614,-	-1.8015	4.28894	23.6224	1.17e-06
p2@ECM1	chr1:150480551..150480560,+	-2.1827	3.75996	23.6167	1.18e-06
p1@N4BP1	chr16:48644061..48644141,-	-1.89337	5.34433	23.5745	1.2e-06
p1@KLHDC10	chr7:129710358..129710434,+	-2.08501	4.57837	23.568	1.21e-06
p2@CCND2	chr12:4382956..4382975,+	-3.48344	2.59048	23.4956	1.25e-06
p@chr6:137105269..137105289,+	chr6:137105269..137105289,+	-3.19306	4.67509	23.503	1.25e-06
p5@FAM177A1	chr14:35515684..35515710,+	-2.8014	4.3486	23.4834	1.26e-06
p2@HARS2	chr5:140071178..140071210,+	-2.43855	4.08332	23.4859	1.26e-06
p1@CELF1	chr11:47574673..47574700,-	-2.14843	5.504	23.4873	1.26e-06
p2@BIN2	chr12:51717922..51717943,-	-2.38466	4.19903	23.4735	1.27e-06
p2@IL7R	chr5:35857007..35857038,+	-3.29471	4.40895	23.4577	1.28e-06
p2@PEX26,p2@TUBA8	chr22:18560675..18560695,+	-3.52533	2.33616	23.4246	1.3e-06
p2@SEPT7	chr7:35840681..35840693,+	-2.49189	2.76809	23.4216	1.3e-06
p1@FAM40B	chr7:129074266..129074306,+	-3.26661	3.76773	23.4131	1.31e-06
p1@HEATR2	chr7:766320..766358,+	-2.70487	4.73613	23.3739	1.33e-06
p3@ATP13A3	chr3:194207409..194207484,-	-2.54486	4.93091	23.3849	1.33e-06
p3@BMP1	chr8:22022816..22022869,+	-3.0035	2.69787	23.36	1.34e-06
p3@MATK	chr19:3785250..3785292,-	-2.75906	4.75249	23.3685	1.34e-06
p2@B3GNT2	chr2:62423214..62423235,+	-2.15439	3.50296	23.3645	1.34e-06
p2@MSC	chr8:72756667..72756736,-	-3.52535	4.48523	23.345	1.35e-06
p1@NES	chr1:156647192..156647207,-	-3.50262	3.16973	23.3365	1.36e-06
p1@BOP1	chr8:145515072..145515134,-	-3.03491	4.73517	23.3332	1.36e-06
p1@ENST00000558536	chr15:45740936..45740992,+	-2.62441	3.44714	23.3301	1.36e-06
p1@CAMK2B	chr7:44365021..44365213,-	-4.6044	2.95012	23.3081	1.38e-06
p1@TLE1	chr9:84304451..84304469,-	-3.93801	3.31422	23.302	1.38e-06
p2@DYNC1I2	chr2:172543967..172544004,+	-1.793	5.57909	23.3031	1.38e-06
p1@HIPK1	chr1:114472222..114472316,+	-2.40738	5.46539	23.2937	1.39e-06
p1@NCS1	chr9:132934622..132934699,+	-2.06655	5.12748	23.2889	1.39e-06
p@chr17:66508838..66508899,+	chr17:66508838..66508899,+	-1.64992	5.4736	23.2955	1.39e-06
p1@PPP4C	chr16:30087288..30087360,+	-1.81504	6.45999	23.2839	1.4e-06
p3@SREBF2	chr22:42229210..42229229,+	-2.58266	2.49491	23.2525	1.42e-06
p1@DIAPH1	chr5:140998524..140998581,-	-2.47882	5.45415	23.2421	1.43e-06
p1@SNRNP70	chr19:49588690..49588720,+	-2.02703	7.67705	23.2329	1.44e-06
p3@SLC16A3	chr17:80186347..80186379,+	-3.52044	3.60148	23.2165	1.45e-06
p2@CXXC5	chr5:139028516..139028557,+	-2.55696	4.16543	23.2154	1.45e-06
p1@ABCD1	chrX:152990302..152990319,+	-1.78148	6.55088	23.2109	1.45e-06
p1@NIN	chr14:51297837..51297887,-	-2.75888	6.38431	23.2008	1.46e-06
p4@CALM3	chr19:47104494..47104549,+	-1.82699	7.5301	23.2001	1.46e-06
p6@UBE2M	chr19:59070133..59070155,-	-3.99862	3.05664	23.1909	1.47e-06
p4@SEPT2	chr2:242254727..242254744,+	-2.9172	3.4456	23.1697	1.48e-06
p1@FAM189B	chr1:155225232..155225284,-	-2.43522	4.87233	23.167	1.49e-06
p2@SDF4	chr1:1167431..1167452,-	-2.23178	3.86704	23.1587	1.49e-06
p1@C10orf2	chr10:102747286..102747333,+	-3.42812	3.67809	23.142	1.5e-06
p1@SDSL	chr12:113860160..113860234,+	-1.83935	5.55321	23.1335	1.51e-06
p3@CXCL16	chr17:4642833..4642875,-	-1.64659	6.39468	23.1415	1.51e-06
p1@ZDHHC9	chrX:128977781..128977869,-	-2.25569	3.9385	23.1274	1.52e-06
p1@NDFIP2	chr13:80055403..80055426,+	-2.39418	2.91287	23.1002	1.54e-06
p2@TPD52L1	chr6:125474859..125474934,+	-4.16038	2.72759	23.087	1.55e-06
p1@FBXO46	chr19:46234119..46234189,-	-3.31324	3.30126	23.0834	1.55e-06
p3@DICER1	chr14:95623777..95623804,-	-2.0902	4.16989	23.0859	1.55e-06
p2@FGR	chr1:27961687..27961704,-	-1.99421	6.58569	23.0795	1.55e-06
p4@SLC27A3	chr1:153747936..153747951,+	-3.30477	2.47777	23.0684	1.56e-06
p1@ENST00000448869	chr1:156631224..156631248,-	-3.72876	2.55944	23.0643	1.57e-06
p3@DRAP1	chr11:65687362..65687436,+	-2.32604	3.3097	23.0546	1.57e-06
p1@ABCA1	chr9:107690428..107690442,-	-2.10731	7.67567	23.0607	1.57e-06
p2@HYAL3,p3@NAT6	chr3:50336278..50336323,-	-2.42522	3.5042	23.0394	1.59e-06
p2@GADD45A	chr1:68151730..68151791,+	-3.13047	2.40198	23.0186	1.6e-06
p1@TGFB1	chr19:41859814..41859837,-	-1.76102	7.7995	22.9982	1.62e-06
p1@PDE3B	chr11:14665329..14665356,+	-3.35395	4.22565	22.9923	1.63e-06
p10@EPB41L1	chr20:34680580..34680591,+	-3.79064	2.3646	22.955	1.66e-06
p3@TCIRG1	chr11:67811213..67811268,+	-3.87869	2.54282	22.9025	1.7e-06
p1@UBTD1	chr10:99258637..99258751,+	-2.16418	5.90225	22.8959	1.71e-06
p3@WASF2	chr1:27816614..27816625,-	-2.74723	3.43954	22.8617	1.74e-06
p@chr6:4346987..4346998,-	chr6:4346987..4346998,-	-2.92184	2.41232	22.8315	1.77e-06
p1@PRG2	chr11:57158110..57158129,-	-3.47192	2.53061	22.8226	1.78e-06
p1@CNTLN	chr9:17135016..17135063,+	-1.87366	5.133	22.8233	1.78e-06
p1@ST20,p2@MTHFS	chr15:80215984..80216125,-	-1.95496	5.73697	22.8042	1.79e-06
p3@METAP2	chr12:95867863..95867874,+	-3.3973	3.99627	22.7877	1.81e-06
p3@LITAF	chr16:11681023..11681097,-	-1.87438	5.53483	22.7865	1.81e-06
p2@TJP1	chr15:30114306..30114387,-	-3.24049	2.99071	22.7614	1.83e-06
p4@GDI1	chrX:153665248..153665281,+	-2.34261	3.74582	22.7632	1.83e-06
p1@DIRAS2	chr9:93405073..93405123,-	-2.95611	2.65744	22.7504	1.84e-06
p1@LMNB1	chr5:126112794..126112928,+	-2.31598	4.66915	22.7505	1.84e-06
p1@SEC23A	chr14:39572345..39572453,-	-1.75786	6.07684	22.7365	1.86e-06
p2@uc003iwy.1	chr4:185776739..185776788,-	-3.66512	3.83482	22.7194	1.87e-06
p13@ZEB2	chr2:145274998..145275012,-	-4.24783	3.09646	22.693	1.9e-06
p3@OSBPL9	chr1:52195542..52195555,+	-2.98006	3.03372	22.6803	1.91e-06
p1@UBXN2A	chr2:24163281..24163363,+	-2.25482	5.74332	22.6744	1.92e-06
p6@HECTD1	chr14:31677357..31677373,-	-4.65956	2.82001	22.6625	1.93e-06
p6@SCAMP3	chr1:155231991..155232005,-	-3.04901	2.52451	22.6615	1.93e-06
p2@UBQLN1	chr9:86322592..86322632,-	-2.30102	3.62286	22.6508	1.94e-06
p1@BAZ2A	chr12:57024075..57024133,-	-2.37776	4.83449	22.6342	1.96e-06
p2@SLC41A2	chr12:105352080..105352107,-	-2.33626	3.2167	22.6299	1.96e-06
p1@YEATS2	chr3:183415558..183415649,+	-2.02124	5.83769	22.633	1.96e-06
p@chr22:51113301..51113369,+	chr22:51113301..51113369,+	-3.58781	2.21366	22.6115	1.98e-06
p2@SNX20	chr16:50715172..50715194,-	-2.49892	3.42076	22.6108	1.98e-06
p4@FAM20A	chr17:66597406..66597423,-	-2.72189	2.73788	22.6057	1.99e-06
p3@GP1BA	chr17:4835544..4835553,+	-4.77128	2.62629	22.5934	2e-06
p2@C3orf64	chr3:69062764..69062788,-	-2.81454	2.84847	22.5947	2e-06
p1@RBBP7	chrX:16888448..16888500,-	-2.1465	5.64109	22.5951	2e-06
p1@PPP2R3A	chr3:135684560..135684620,+	-2.13275	3.48896	22.58	2.02e-06
p1@SDF4	chr1:1167346..1167392,-	-1.93649	7.53893	22.5777	2.02e-06
p1@PRR16	chr5:119799927..119800064,+	-2.58588	3.06747	22.5614	2.04e-06
p1@COL8A2	chr1:36590804..36590835,-	-2.50337	3.74582	22.5579	2.04e-06
p2@ERO1L	chr14:53162600..53162680,-	-2.26504	4.2621	22.5465	2.05e-06
p1@ENST00000543494	chr11:67141058..67141077,-	-4.71387	5.5066	22.5401	2.06e-06
p1@LY6E	chr8:144099914..144099953,+	-2.34598	8.26729	22.5341	2.06e-06
p1@TADA2B	chr4:7045042..7045145,+	-2.68971	4.52148	22.4984	2.1e-06
p4@MAPK13	chr6:36097992..36098038,+	-2.046	4.93816	22.4867	2.12e-06
p1@KIF13A	chr6:17987804..17987913,-	-2.14067	5.24167	22.4652	2.14e-06
p1@BCL7B	chr7:72971934..72972057,-	-1.92874	6.09696	22.465	2.14e-06
p3@RCSD1	chr1:167599532..167599568,+	-1.70832	5.01218	22.4683	2.14e-06
p6@ACSL1	chr4:185726679..185726692,-	-3.06007	2.37554	22.4443	2.16e-06
p1@CDC42BPB	chr14:103523846..103523915,-	-2.40407	4.71256	22.4263	2.18e-06
p3@RBMS1	chr2:161349909..161350043,-	-2.44797	3.8898	22.4223	2.19e-06
p@chr4:56847142..56847181,+	chr4:56847142..56847181,+	-4.64652	3.13641	22.4047	2.21e-06
p@chr19:35476894..35476905,+	chr19:35476894..35476905,+	-5.09238	2.7782	22.3968	2.22e-06
p2@NDRG2	chr14:21493213..21493236,-	-3.59196	3.35726	22.3934	2.22e-06
p1@KIAA0430	chr16:15736953..15737025,-	-2.53353	4.39759	22.3823	2.23e-06
p6@MAP4	chr3:48057890..48057923,-	-3.68647	2.62533	22.367	2.25e-06
p1@SNX4	chr3:125239010..125239055,-	-1.86529	6.86193	22.3563	2.26e-06
p1@SYMPK	chr19:46366392..46366430,-	-1.62864	4.88952	22.3635	2.26e-06
p1@SURF6	chr9:136203006..136203055,-	-1.94135	4.40812	22.3445	2.28e-06
p1@FLT1	chr13:29069256..29069272,-	-3.10557	4.17046	22.3311	2.29e-06
p2@SLC43A3	chr11:57194619..57194630,-	-2.66249	3.10431	22.3372	2.29e-06
p1@COX5B	chr2:98262497..98262549,+	-1.83802	10.1183	22.3383	2.29e-06
p5@FBXO38	chr5:147789958..147789969,+	-3.76391	3.21834	22.3268	2.3e-06
p2@MFHAS1	chr8:8751020..8751050,-	-3.23492	3.21448	22.3239	2.3e-06
p4@TPM4	chr19:16187271..16187283,+	-2.36521	4.51736	22.3216	2.31e-06
p1@AMPD2	chr1:110162448..110162517,+	-2.11307	4.36255	22.3152	2.31e-06
p2@SLAMF1	chr1:160616827..160616851,-	-4.52078	4.39937	22.2977	2.33e-06
p1@NOD1	chr7:30518304..30518386,-	-2.93821	3.85546	22.2826	2.35e-06
p2@PHLDA3	chr1:201438253..201438278,-	-2.90482	3.56619	22.2745	2.36e-06
p5@CYTH1	chr17:76732876..76732900,-	-2.72633	2.75609	22.2724	2.37e-06
p5@SPP1	chr4:88901191..88901205,+	-2.21885	2.79638	22.2731	2.37e-06
p1@NRP2	chr2:206547215..206547232,+	-1.45087	7.78586	22.2687	2.37e-06
p1@C6orf106	chr6:34664511..34664568,-	-2.20698	4.45082	22.2637	2.38e-06
p@chr4:185774725..185774739,-	chr4:185774725..185774739,-	-3.71238	3.67954	22.1938	2.46e-06
p2@TINF2	chr14:24711495..24711517,-	-2.88501	3.43279	22.2005	2.46e-06
p1@TMEM214	chr2:27255806..27255879,+	-2.61114	5.32408	22.1948	2.46e-06
p3@HNRNPUL1	chr19:41770978..41771004,+	-2.46868	2.63669	22.201	2.46e-06
p2@PICALM	chr11:85780015..85780042,-	-2.18832	5.29674	22.201	2.46e-06
p1@APOBR	chr16:28505955..28506001,+	-2.89399	7.65885	22.1927	2.47e-06
p1@FNDC3B	chr3:171757346..171757419,+	-1.40506	6.26974	22.193	2.47e-06
p2@C1orf21	chr1:184356231..184356262,+	-2.43137	4.57412	22.1788	2.48e-06
p4@QPCT	chr2:37571802..37571814,+	-2.98394	3.05071	22.1732	2.49e-06
p1@GNB5	chr15:52472078..52472188,-	-3.4236	4.02644	22.1679	2.5e-06
p@chr11:21934119..21934129,+	chr11:21934119..21934129,+	-3.28624	2.95301	22.1688	2.5e-06
p1@FAIM3	chr1:207095279..207095310,-	-2.79438	6.2928	22.1679	2.5e-06
p1@PEA15	chr1:160175166..160175195,+	-1.61417	7.87259	22.1641	2.5e-06
p3@PTPRJ	chr11:48002280..48002296,+	-3.40389	3.14084	22.1593	2.51e-06
p2@ATF5	chr19:50432132..50432217,+	-2.51809	5.63085	22.1529	2.52e-06
p1@DNAJC13	chr3:132136331..132136378,+	-2.07791	5.19539	22.1466	2.53e-06
p1@ABCF1	chr6:30539204..30539255,+	-1.76006	7.13855	22.1398	2.54e-06
p1@PTX3	chr3:157154631..157154645,+	-3.66767	7.73599	22.1307	2.55e-06
p4@ITGA3	chr17:48133352..48133363,+	-3.80592	2.57506	22.1187	2.56e-06
p2@CREB3	chr9:35732647..35732678,+	-2.02444	4.28424	22.1231	2.56e-06
p1@STRAP	chr12:16035307..16035352,+	-1.55365	6.90716	22.1209	2.56e-06
p3@LAT	chr16:28996364..28996381,+	-2.26372	4.61243	22.1055	2.58e-06
p@chr13:102182099..102182112,+	chr13:102182099..102182112,+	-3.06177	3.24121	22.0662	2.63e-06
p3@MAPKAPK2	chr1:206858668..206858751,+	-2.1394	3.23302	22.0668	2.63e-06
p2@SH3GLB1	chr1:87170277..87170315,+	-1.99629	4.43788	22.0669	2.63e-06
p1@STAU1	chr20:47804860..47804892,-	-1.87111	6.90139	22.0543	2.65e-06
p@chr14:103602807..103602840,+	chr14:103602807..103602840,+	-2.95226	4.48376	22.0475	2.66e-06
p1@TOR1A	chr9:132586378..132586433,-	-1.7122	5.91315	22.0508	2.66e-06
p2@ECE1	chr1:21616901..21616963,-	-2.4041	3.17611	22.0375	2.67e-06
p1@CLTC	chr17:57697246..57697302,+	-2.03693	8.65045	22.0307	2.68e-06
p2@IFI6	chr1:27995778..27995866,-	-2.57218	3.61947	22.0139	2.71e-06
p2@CD40	chr20:44746917..44746933,+	-2.20336	4.00442	21.9819	2.75e-06
p1@MDM2	chr12:69201923..69202028,+	-1.62587	5.96795	21.9713	2.77e-06
p1@FAM32A	chr19:16296214..16296250,+	-1.47676	8.23391	21.9718	2.77e-06
p1@STX6	chr1:180991978..180992085,-	-2.0252	6.07175	21.9545	2.79e-06
p5@BHLHE40	chr3:5021026..5021035,+	-3.24691	2.64743	21.9309	2.83e-06
p1@NEK6	chr9:127020202..127020292,+	-2.09909	6.22328	21.9232	2.84e-06
p3@MAP3K5	chr6:137113604..137113666,-	-2.41604	3.02797	21.9156	2.85e-06
p1@SPARC	chr5:151066469..151066483,-	-1.86191	7.45844	21.9161	2.85e-06
p2@MT1H	chr16:56703761..56703789,+	-4.98399	2.98193	21.901	2.87e-06
p1@uc001ahc.1	chr1:1590418..1590479,-	-2.01862	4.97736	21.8853	2.89e-06
p1@GGNBP2	chr17:34900745..34900821,+	-1.93044	5.74908	21.8844	2.9e-06
p1@SLC25A37	chr8:23386444..23386524,+	-2.35144	4.05044	21.8756	2.91e-06
p1@SET	chr9:131451480..131451567,+	-1.59038	7.55834	21.8641	2.93e-06
p2@BASP1	chr5:17217700..17217718,+	-1.89812	6.29196	21.8495	2.95e-06
p1@HIVEP2	chr6:143266297..143266356,-	-2.50484	4.18312	21.827	2.98e-06
p3@TM9SF3	chr10:98346700..98346713,-	-3.28225	3.24656	21.796	3.03e-06
p1@TPD52	chr8:81083731..81083813,-	-2.53802	3.68206	21.7955	3.03e-06
p1@GPSM3	chr6:32160407..32160449,-	-1.69378	6.89569	21.7986	3.03e-06
p1@ARPC5L	chr9:127631399..127631529,+	-1.91641	5.79539	21.7889	3.04e-06
p1@EXOC6	chr10:94608245..94608292,+	-1.61146	4.68651	21.7934	3.04e-06
p1@CD276	chr15:73976715..73976760,+	-2.20784	5.78653	21.7857	3.05e-06
p@chr6:4347006..4347027,-	chr6:4347006..4347027,-	-2.85031	2.99131	21.766	3.08e-06
p7@LRCH1	chr13:47127361..47127372,+	-2.46092	2.54074	21.7636	3.08e-06
p4@PPP1R18	chr6:30654977..30655009,-	-1.80419	4.89687	21.7429	3.12e-06
p2@MAP3K5	chr6:137114167..137114241,-	-2.10688	3.80919	21.7265	3.14e-06
p2@TMBIM1	chr2:219157250..219157281,-	-2.32536	5.89322	21.7053	3.18e-06
p2@USP12	chr13:27745913..27745924,-	-2.46037	4.41301	21.6768	3.23e-06
p1@CNOT6	chr5:179921344..179921423,+	-2.35341	5.05438	21.6768	3.23e-06
p2@TEX264	chr3:51715738..51715765,+	-2.83929	3.74973	21.6558	3.26e-06
p2@EIF3J	chr15:44829283..44829331,+	-1.82539	6.52908	21.6394	3.29e-06
p1@RELA	chr11:65430371..65430399,-	-1.61652	7.06186	21.6377	3.29e-06
p1@GMIP	chr19:19754404..19754478,-	-2.1659	6.2048	21.6296	3.31e-06
p1@PSTPIP1	chr15:77287457..77287487,+	-2.61901	3.65523	21.6237	3.32e-06
p3@GPSM3	chr6:32160365..32160403,-	-1.61911	5.08448	21.6199	3.32e-06
p1@PIP5K1C	chr19:3700447..3700500,-	-2.40069	6.08295	21.6172	3.33e-06
p1@SEPN1	chr1:26126670..26126721,+	-2.15395	6.47293	21.6178	3.33e-06
p2@CPSF7	chr11:61197386..61197399,-	-3.32612	3.06304	21.571	3.41e-06
p1@PHLPP2	chr16:71757780..71757850,-	-2.43521	2.98229	21.5712	3.41e-06
p6@ZEB2	chr2:145275109..145275128,-	-2.69863	3.19116	21.5464	3.45e-06
p1@LOC643988	chr1:1535455..1535568,-	-4.33405	2.8717	21.533	3.48e-06
p5@RFTN1	chr3:16554403..16554429,-	-2.9405	2.71097	21.5223	3.5e-06
p2@PPA1	chr10:71993176..71993193,-	-3.59976	6.95679	21.518	3.51e-06
p2@SET	chr9:131451568..131451581,+	-3.17726	3.67722	21.5143	3.51e-06
p1@DHX36	chr3:154042235..154042290,-	-1.76212	6.23517	21.5155	3.51e-06
p13@MSC	chr8:72756522..72756533,-	-4.38392	2.86244	21.4979	3.54e-06
p1@CTNNBL1	chr20:36322424..36322516,+	-1.84682	7.24165	21.4991	3.54e-06
p2@ITGAM	chr16:31271322..31271339,+	-2.46381	5.11125	21.4914	3.55e-06
p2@DSTYK	chr1:205180664..205180701,-	-2.47162	2.79271	21.4845	3.57e-06
p1@NRD1	chr1:52344384..52344413,-	-1.66585	5.50721	21.4613	3.61e-06
p7@FARP1	chr13:98794865..98794925,+	-2.72703	2.60162	21.4541	3.62e-06
p1@CD109	chr6:74405870..74405932,+	-1.65215	5.97573	21.4527	3.63e-06
p5@CDKN2A	chr9:21975146..21975164,-	-3.05828	2.27323	21.4251	3.68e-06
p2@RUNX1	chr21:36421535..36421610,-	-2.47938	2.78861	21.3806	3.77e-06
p3@SPARC	chr5:151066514..151066529,-	-2.1391	5.54045	21.3581	3.81e-06
p6@HLA-B	chr6:31324924..31324930,-	-2.87331	2.90504	21.3508	3.82e-06
p1@DHCR24	chr1:55352834..55352876,-	-2.39671	6.2573	21.3527	3.82e-06
p1@BAP1	chr3:52443988..52444054,-	-1.9897	4.77047	21.3512	3.82e-06
p@chr7:47344688..47344699,-	chr7:47344688..47344699,-	-3.78607	2.26892	21.3477	3.83e-06
p1@CU677676	chr19:55823899..55823902,-	-2.57245	4.66256	21.3453	3.84e-06
p4@REL	chr2:61108771..61108789,+	-2.74532	3.39696	21.3255	3.88e-06
p2@PFKFB3	chr10:6186847..6186921,+	-1.81397	5.62952	21.3172	3.89e-06
p1@SPINT1	chr15:41136586..41136725,+	-2.27506	4.38172	21.3035	3.92e-06
p2@L2HGDH	chr14:50778895..50778928,-	-3.35438	2.71313	21.2855	3.96e-06
p2@USP14	chr18:158475..158499,+	-2.72836	3.55516	21.2827	3.96e-06
p2@KIAA1522	chr1:33207381..33207471,+	-2.40896	3.25816	21.2833	3.96e-06
p9@CEBPB	chr20:48807648..48807671,+	-2.69325	2.8447	21.2731	3.98e-06
p9@AES	chr19:3062810..3062845,-	-2.53839	3.34419	21.269	3.99e-06
p1@MRPL46	chr15:89010607..89010633,-	-1.77524	4.52848	21.2699	3.99e-06
p1@CSDA	chr12:10875831..10876025,-	-1.49227	6.75473	21.2711	3.99e-06
p1@PIK3C2A	chr11:17229480..17229548,-	-1.87807	5.4255	21.2651	4e-06
p@chr3:14852043..14852057,+	chr3:14852043..14852057,+	-4.42681	3.73516	21.2554	4.02e-06
p7@FAM63A	chr1:150978953..150978966,-	-3.50304	2.22499	21.2552	4.02e-06
p2@ADRA2B	chr2:96782288..96782301,-	-3.84439	3.64952	21.2339	4.07e-06
p1@MBNL1	chr3:151986710..151986732,+	-1.5087	7.83878	21.228	4.08e-06
p2@ENST00000543494	chr11:67141090..67141110,-	-4.76948	2.79234	21.2201	4.09e-06
p2@SCG5	chr15:32976620..32976643,+	-2.49939	4.17205	21.216	4.1e-06
p1@PRPF3	chr1:150293973..150294028,+	-1.73436	5.66238	21.1915	4.16e-06
p2@SLC30A3	chr2:27485925..27485953,-	-3.60907	2.68663	21.18	4.18e-06
p1@RHOT1	chr17:30469497..30469536,+	-2.35954	4.46948	21.1687	4.21e-06
p4@LOH12CR1	chr12:12510241..12510263,+	-2.7673	3.09567	21.1604	4.22e-06
p1@PCDHGC3	chr5:140855495..140855577,+	-2.58056	3.61831	21.1581	4.23e-06
p4@IL23A	chr12:56732630..56732644,+	-4.42043	2.48193	21.1532	4.24e-06
p3@FXR2	chr17:7518066..7518089,-	-4.31933	2.81819	21.1467	4.25e-06
p1@YWHAH	chr22:32340513..32340528,+	-1.91195	7.00217	21.1499	4.25e-06
p10@RAP2C	chrX:131353502..131353511,-	-2.63187	2.42508	21.1366	4.28e-06
p1@BICD2	chr9:95527079..95527148,-	-2.6787	3.54985	21.1116	4.33e-06
p2@CDS2	chr20:5107532..5107622,+	-1.91269	4.35406	21.114	4.33e-06
p@chr19:36591771..36591808,+	chr19:36591771..36591808,+	-4.34116	2.45035	21.1099	4.34e-06
p1@CRLF3	chr17:29151686..29151766,-	-2.46706	5.5917	21.1046	4.35e-06
p1@MAPKAP1	chr9:128469459..128469510,-	-1.87602	6.84765	21.1038	4.35e-06
p4@RNASET2	chr6:167369953..167369964,-	-2.29105	3.84246	21.1004	4.36e-06
p@chr19:35492031..35492059,+	chr19:35492031..35492059,+	-3.68023	2.35344	21.0932	4.37e-06
p1@KIAA1244	chr6:138483065..138483159,+	-3.98172	2.93634	21.0908	4.38e-06
p@chr2:159440775..159440800,-	chr2:159440775..159440800,-	-2.82544	4.41421	21.0897	4.38e-06
p@chr2:133036537..133036585,-	chr2:133036537..133036585,-	-2.45732	6.83455	21.0866	4.39e-06
p1@YRDC	chr1:38273840..38273888,-	-1.77012	4.84234	21.0875	4.39e-06
p2@KLHL6	chr3:183273436..183273469,-	-1.98484	4.10872	21.0721	4.42e-06
p1@FMR1	chrX:146993449..146993498,+	-2.72036	5.36189	21.0676	4.43e-06
p2@CYP1B1	chr2:38302642..38302683,-	-2.63974	3.53929	21.0667	4.44e-06
p2@ADORA2A	chr22:24819591..24819608,+	-4.3409	3.59131	21.0561	4.46e-06
p3@BTBD1	chr15:83735922..83735936,-	-2.54757	2.75551	21.0496	4.48e-06
p9@NCF2	chr1:183559882..183559940,-	-2.4972	2.60411	21.0321	4.52e-06
p2@SH3PXD2A	chr10:105421477..105421518,-	-3.62522	3.14066	21.0221	4.54e-06
p1@TM7SF4	chr8:105352050..105352056,+	-2.63437	6.99146	21.0222	4.54e-06
p4@PTGDS	chr9:139874396..139874457,+	-3.72159	2.37946	21.0161	4.55e-06
p1@VCP	chr9:35072585..35072632,-	-2.0431	7.8638	21.0198	4.55e-06
p1@ZFAND3	chr6:37787458..37787587,+	-1.79678	6.17012	21.0159	4.55e-06
p1@SF1	chr11:64545975..64546034,-	-1.86818	6.30743	21.0039	4.58e-06
p3@RUSC1	chr1:155293264..155293291,+	-3.93124	2.87538	20.999	4.6e-06
p1@FABP4	chr8:82395461..82395478,-	-2.81878	6.96217	20.9841	4.63e-06
p3@CYP1B1	chr2:38302613..38302638,-	-2.50859	2.69628	20.9833	4.63e-06
p1@FBXL3	chr13:77601282..77601308,-	-1.78829	5.80786	20.9841	4.63e-06
p4@OSBP2	chr22:31090891..31090914,+	-3.66129	2.40837	20.9748	4.65e-06
p1@PRRC2C	chr1:171454659..171454723,+	-1.22648	6.73015	20.9672	4.67e-06
p3@TMEM63B	chr6:44094627..44094662,+	-3.02169	4.58351	20.959	4.69e-06
p1@ATP2B1	chr12:90102594..90102647,-	-1.92243	5.71076	20.9558	4.7e-06
p6@CD59	chr11:33744198..33744239,-	-2.56558	2.62877	20.9495	4.72e-06
p@chr16:3054133..3054208,+	chr16:3054133..3054208,+	-2.76114	3.25823	20.9068	4.82e-06
p2@UTS2	chr1:7913114..7913132,-	-3.61022	2.52131	20.9029	4.83e-06
p1@SEMA4B	chr15:90728145..90728213,+	-3.48359	3.55972	20.8959	4.85e-06
p1@BCL7A	chr12:122459838..122459934,+	-3.43007	2.40312	20.877	4.9e-06
p1@NBL1	chr1:19970797..19970842,+	-2.66183	3.55964	20.8589	4.94e-06
p1@ABCA2	chr9:139922671..139922697,-	-3.47513	3.13553	20.8485	4.97e-06
p1@SMARCA1	chrX:128657457..128657475,-	-4.42642	2.53152	20.8439	4.98e-06
p1@DCTN1	chr2:74618964..74619002,-	-2.77009	6.16144	20.841	4.99e-06
p1@MT1A,p1@MT2A	chr16:56642489..56642505,+	-3.04472	11.5478	20.8352	5.01e-06
p5@WNT5A	chr3:55521323..55521342,-	-3.75786	2.33066	20.8282	5.02e-06
p1@ADORA2A	chr22:24819852..24819917,+	-3.53941	3.19187	20.8237	5.04e-06
p1@ENPP2	chr8:120651070..120651091,-	-3.01508	3.27793	20.8057	5.08e-06
p1@AB384263	chrX:102003636..102003637,+	-3.77348	2.59669	20.7982	5.1e-06
p1@C11orf45	chr11:128774561..128774596,-	-2.40704	5.89341	20.7789	5.15e-06
p4@RPS14	chr5:149829244..149829255,-	-3.30296	2.27073	20.7723	5.17e-06
p4@RRAGD	chr6:90121789..90121804,-	-2.71509	3.31798	20.7672	5.19e-06
p4@RILPL2	chr12:123921256..123921273,-	-2.37941	3.35382	20.7662	5.19e-06
p@chr15:73978556..73978566,+	chr15:73978556..73978566,+	-3.37275	2.16133	20.7313	5.28e-06
p4@C1orf21	chr1:184356271..184356286,+	-3.29918	3.45948	20.7328	5.28e-06
p2@RDX	chr11:110167352..110167378,-	-1.59	4.4662	20.7284	5.29e-06
p1@MOGS	chr2:74692473..74692542,-	-2.18711	5.08804	20.7188	5.32e-06
p2@PIM1	chr6:37137909..37137936,+	-2.09063	4.10544	20.7168	5.32e-06
p2@PSTPIP1	chr15:77287715..77287755,+	-2.83544	5.88395	20.7156	5.33e-06
p1@BIRC3	chr11:102188181..102188222,+	-2.61029	5.40113	20.7144	5.33e-06
p2@ZNF746	chr7:149194843..149194922,-	-2.5602	3.53737	20.7112	5.34e-06
p1@MSC	chr8:72756063..72756125,-	-2.23227	5.49452	20.6946	5.39e-06
p1@USO1	chr4:76649797..76649876,+	-1.60744	6.17195	20.6789	5.43e-06
p1@RALBP1	chr18:9475493..9475572,+	-1.87206	4.66468	20.6665	5.47e-06
p1@UTRN	chr6:144665273..144665349,+	-2.213	3.79115	20.6562	5.5e-06
p1@AGL	chr1:100315613..100315691,+	-2.07746	4.46724	20.6557	5.5e-06
p@chr3:14852011..14852032,+	chr3:14852011..14852032,+	-4.26508	2.50691	20.6506	5.51e-06
p1@SMARCA5	chr4:144434814..144434932,+	-1.34176	6.5172	20.6379	5.55e-06
p1@C5orf62	chr5:150158295..150158337,+	-1.7857	7.00889	20.6222	5.59e-06
p1@SCAMP3	chr1:155232047..155232080,-	-1.5819	5.98003	20.6176	5.61e-06
p1@CCDC88A	chr2:55646957..55647027,-	-1.998	5.58008	20.6044	5.65e-06
p1@RCN1	chr11:32112612..32112660,+	-1.81059	4.08877	20.589	5.69e-06
p1@MBD3	chr19:1592714..1592762,-	-2.70158	4.04082	20.5832	5.71e-06
p5@IL18	chr11:112035117..112035142,-	-3.81387	2.83631	20.5721	5.74e-06
p2@NACC1	chr19:13229019..13229048,+	-2.84248	2.2892	20.5637	5.77e-06
p1@KDM1B	chr6:18155632..18155700,+	-1.84465	4.43551	20.5635	5.77e-06
p1@UTP18	chr17:49337881..49337947,+	-1.67123	6.00225	20.5216	5.9e-06
p2@POLR3C	chr1:145611035..145611051,-	-2.57235	2.63933	20.4984	5.97e-06
p1@LIMK2	chr22:31608219..31608303,+	-2.92449	5.4209	20.4949	5.98e-06
p2@SAT1	chrX:23802698..23802713,+	-2.16379	6.30706	20.4843	6.01e-06
p2@NDFIP2	chr13:80055508..80055575,+	-2.42434	2.68903	20.4829	6.02e-06
p@chr3:14852174..14852233,+	chr3:14852174..14852233,+	-3.87642	3.06099	20.4643	6.08e-06
p2@RASSF3	chr12:65004194..65004235,+	-2.22152	4.76576	20.4592	6.09e-06
p2@TWSG1	chr18:9334755..9334778,+	-1.91889	3.82853	20.4589	6.09e-06
p2@NUMB	chr14:73930324..73930350,-	-2.14831	7.42008	20.4568	6.1e-06
p1@FAM195B	chr17:79791135..79791175,-	-1.99252	4.90715	20.4558	6.1e-06
p3@PTGDS	chr9:139873495..139873543,+	-3.83309	2.28267	20.4521	6.11e-06
p@chr11:85195171..85195180,+	chr11:85195171..85195180,+	-5.01645	5.56208	20.4422	6.15e-06
p1@ATL1	chr14:51026855..51026870,+	-2.39135	2.86937	20.4363	6.16e-06
p3@ARRB1	chr11:75062730..75062775,-	-2.00025	4.23339	20.4338	6.17e-06
p1@SPRYD7	chr13:50510434..50510490,-	-1.72903	4.47608	20.4281	6.19e-06
p3@UNC13D	chr17:73840614..73840645,-	-2.68256	3.82523	20.4155	6.23e-06
p1@FARP2	chr2:242295693..242295715,+	-2.18781	3.86888	20.4175	6.23e-06
p1@C8orf76	chr8:124253576..124253624,-	-1.86975	4.69507	20.4065	6.26e-06
p1@SEC24A	chr5:133984462..133984513,+	-1.83363	6.38805	20.3929	6.31e-06
p4@ITGB5	chr3:124606262..124606286,-	-2.85717	2.60477	20.3815	6.34e-06
p1@UBXN4	chr2:136499386..136499474,+	-1.51272	5.9492	20.368	6.39e-06
p5@PLD1	chr3:171528432..171528445,-	-3.87321	2.85396	20.3652	6.4e-06
p1@PM20D2	chr6:89855765..89855823,+	-2.73061	2.34228	20.3616	6.41e-06
p1@PFDN2	chr1:161087802..161087860,-	-1.57347	6.74199	20.3628	6.41e-06
p4@KPNB1	chr17:45727347..45727358,+	-2.5547	3.13774	20.3526	6.44e-06
p4@LRP10	chr14:23341077..23341094,+	-2.44215	2.94225	20.3512	6.45e-06
p1@MAP4K5	chr14:50999233..50999297,-	-1.99469	4.48139	20.3442	6.47e-06
p6@AMPD3	chr11:10477846..10477867,+	-2.25794	3.88787	20.34	6.48e-06
p1@THRB	chr3:24536253..24536328,-	-2.67375	2.6934	20.3345	6.5e-06
p1@EDC3	chr15:74988329..74988392,-	-1.87287	4.09049	20.3314	6.51e-06
p1@ENDOD1	chr11:94822968..94823042,+	-2.32289	4.73527	20.3285	6.52e-06
p@chr6:114180447..114180482,+	chr6:114180447..114180482,+	-3.47918	2.6662	20.3239	6.54e-06
p1@CHI3L1	chr1:203155823..203155838,-	-2.24287	11.8864	20.3078	6.59e-06
p1@BAALC	chr8:104152922..104152992,+	-3.1364	4.77761	20.307	6.6e-06
p4@RSPH3	chr6:159420692..159420746,-	-2.89717	2.42888	20.2974	6.63e-06
p1@STBD1	chr4:77227870..77227903,+	-2.61639	4.12881	20.2887	6.66e-06
p4@BIN2	chr12:51717949..51717976,-	-2.04429	4.63419	20.2875	6.66e-06
p1@MT1X	chr16:56716373..56716390,+	-2.5785	8.47311	20.2828	6.68e-06
p2@C17orf96	chr17:36831156..36831186,-	-2.87391	4.4312	20.2758	6.7e-06
p1@TAOK2	chr16:29985168..29985205,+	-2.28068	3.28074	20.2775	6.7e-06
p1@FAM168A	chr11:73309112..73309221,-	-2.24317	5.08819	20.2691	6.73e-06
p2@ITGB2	chr21:46340782..46340803,-	-2.28186	8.54223	20.2646	6.74e-06
p1@POGK	chr1:166808692..166808774,+	-2.39081	5.82348	20.2602	6.76e-06
p2@ATP9A	chr20:50385138..50385206,-	-3.62819	2.22589	20.2564	6.77e-06
p1@IKZF1	chr7:50344289..50344323,+	-1.9754	5.53945	20.2577	6.77e-06
p2@LIMK1	chr7:73507534..73507583,+	-1.87742	6.42245	20.2511	6.79e-06
p2@MYL9	chr20:35169885..35169911,+	-2.37318	5.58208	20.2303	6.87e-06
p3@ETV3	chr1:157108282..157108347,-	-3.14655	3.74697	20.2267	6.88e-06
p1@DOCK4	chr7:111846435..111846471,-	-1.91732	7.16944	20.2203	6.9e-06
p1@ST3GAL4	chr11:126225529..126225660,+	-2.00613	4.21493	20.2102	6.94e-06
p1@SART3	chr12:108954933..108954957,-	-1.78238	5.60401	20.2048	6.96e-06
p3@TSKU	chr11:76494253..76494317,+	-3.43987	3.1884	20.1953	6.99e-06
p1@CSNK1G1	chr15:64648273..64648382,-	-1.67494	4.13742	20.1578	7.13e-06
p1@PTGES	chr9:132515302..132515338,-	-5.28846	3.71944	20.1369	7.21e-06
p2@IL21R	chr16:27413524..27413547,+	-2.63059	2.87169	20.1266	7.25e-06
p2@ENST00000518916	chr8:72756550..72756561,+	-2.43327	3.13419	20.125	7.25e-06
p2@GRIPAP1	chrX:48858667..48858680,-	-2.6185	2.68904	20.1134	7.3e-06
p1@PPARD	chr6:35310312..35310359,+	-1.7178	4.16073	20.1088	7.32e-06
p2@FMNL2	chr2:153191653..153191669,+	-1.97975	3.61003	20.1016	7.34e-06
p2@PLEKHO1	chr1:150122276..150122403,+	-2.05596	6.05034	20.0864	7.4e-06
p@chr19:35476657..35476668,+	chr19:35476657..35476668,+	-4.18222	2.39625	20.0742	7.45e-06
p@chr5:146780489..146780515,-	chr5:146780489..146780515,-	-3.32729	2.44382	20.071	7.46e-06
p2@GRAMD3	chr5:125759140..125759175,+	-3.03927	3.28272	20.0691	7.47e-06
p1@INSIG2	chr2:118846008..118846100,+	-2.4857	3.86262	20.07	7.47e-06
p@chr6:114180371..114180441,+	chr6:114180371..114180441,+	-2.96018	3.9232	20.0605	7.5e-06
p1@FAM214B	chr9:35115836..35115891,-	-1.90402	5.4508	20.0608	7.5e-06
p1@TRIM33	chr1:115053782..115053853,-	-1.6546	5.27034	20.0509	7.54e-06
p2@ANXA11	chr10:81965307..81965351,-	-1.80254	6.94493	20.0439	7.57e-06
p1@ASH2L	chr8:37963028..37963070,+	-1.93032	4.86888	20.0337	7.61e-06
p@chr8:105670277..105670285,-	chr8:105670277..105670285,-	-2.82939	3.98706	20.0035	7.73e-06
p2@TBC1D1	chr4:37892682..37892757,+	-2.25306	5.01723	20.0032	7.73e-06
p1@H6PD	chr1:9294822..9294889,+	-2.1092	5.28869	19.9828	7.81e-06
p1@SLAMF9	chr1:159924006..159924041,-	-2.14049	3.68334	19.9758	7.84e-06
p1@PICALM	chr11:85780086..85780161,-	-1.38827	7.2773	19.9737	7.85e-06
p@chr4:174089347..174089403,+	chr4:174089347..174089403,+	-2.87813	2.84377	19.9703	7.87e-06
p4@CEP170	chr1:243418621..243418648,-	-2.57694	3.09025	19.9684	7.87e-06
p7@IL1B	chr2:113593159..113593221,-	-4.37996	2.8941	19.9602	7.91e-06
p1@HTRA4	chr8:38831732..38831758,+	-2.5562	2.87771	19.9428	7.98e-06
p@chr13:42622160..42622213,+	chr13:42622160..42622213,+	-3.59094	3.23774	19.9339	8.02e-06
p@chr5:150436544..150436560,-	chr5:150436544..150436560,-	-5.04286	2.71973	19.9274	8.04e-06
p1@GPR132	chr14:105531759..105531781,-	-2.62266	4.5293	19.9269	8.05e-06
p1@ITGB1BP3	chr19:3933579..3933594,+	-2.77275	5.46171	19.9102	8.12e-06
p6@RBMS1	chr2:161264148..161264164,-	-3.20633	2.84516	19.8995	8.16e-06
p1@ALDH1A2	chr15:58357901..58357917,-	-3.10269	3.8104	19.893	8.19e-06
p3@NFE2L1	chr17:46125685..46125699,+	-2.85475	2.76796	19.882	8.24e-06
p1@GALNT2	chr1:230202936..230203001,+	-1.73149	6.69563	19.8817	8.24e-06
p1@CSPG4	chr15:76005170..76005197,-	-3.80014	2.46867	19.8781	8.25e-06
p1@NDUFA10	chr2:240964716..240964792,-	-1.4011	6.95652	19.8639	8.32e-06
p2@GJA5	chr1:147245445..147245461,-	-3.77936	2.2672	19.8606	8.33e-06
p6@MYLK	chr3:123411191..123411236,-	-3.45509	2.4555	19.8473	8.39e-06
p1@ANPEP	chr15:90358048..90358103,-	-2.07577	6.50455	19.8419	8.41e-06
p@chr8:131370806..131370877,-	chr8:131370806..131370877,-	-1.8639	6.27351	19.8377	8.43e-06
p1@CANT1	chr17:77005813..77005856,-	-1.74535	4.66174	19.8376	8.43e-06
p1@CCNYL1	chr2:208576355..208576375,+	-1.64189	6.17996	19.8299	8.46e-06
p3@IL18	chr11:112034780..112034795,-	-2.26172	5.2123	19.8287	8.47e-06
p1@NKIRAS2	chr17:40172097..40172175,+	-1.62297	5.97493	19.8259	8.48e-06
p2@RTF1	chr15:41709352..41709366,+	-3.1809	5.20104	19.8218	8.5e-06
p2@LSP1	chr11:1874342..1874372,+	-1.70174	9.17414	19.7806	8.69e-06
p20@SIRPA	chr20:1875003..1875020,+	-2.43853	2.83295	19.7783	8.7e-06
p1@uc002iim.2	chr17:43299585..43299657,-	-2.91606	3.18221	19.7604	8.78e-06
p2@NMT2	chr10:15210615..15210654,-	-2.53901	3.73541	19.752	8.82e-06
p31@CD63	chr12:56120838..56120848,-	-2.78207	3.13737	19.7483	8.83e-06
p1@CXCL16	chr17:4643161..4643241,-	-1.58313	5.3063	19.7336	8.9e-06
p2@FMNL1	chr17:43299157..43299174,+	-2.69706	3.50689	19.7267	8.93e-06
p1@SLC43A3	chr11:57194550..57194617,-	-1.38727	6.99791	19.7253	8.94e-06
p8@FARP1	chr13:98794835..98794849,+	-3.15061	2.40733	19.723	8.95e-06
p@chr11:72450032..72450095,-	chr11:72450032..72450095,-	-2.40584	6.36636	19.7191	8.97e-06
p1@PSMD3	chr17:38137073..38137124,+	-1.91948	7.2286	19.7142	8.99e-06
p1@CHMP7	chr8:23104130..23104184,+	-2.25858	5.07581	19.7133	9e-06
p2@TRAF3IP2	chr6:111927156..111927177,-	-2.99758	2.53308	19.7082	9.02e-06
p1@MAPK7	chr17:19281787..19281860,+	-2.35299	3.55447	19.7041	9.04e-06
p1@SARS	chr1:109756523..109756595,+	-1.48252	6.55365	19.6999	9.06e-06
p@chr1:154981361..154981408,+	chr1:154981361..154981408,+	-3.10869	2.19889	19.6978	9.07e-06
p2@GNA11	chr19:3094317..3094339,+	-3.26169	3.16819	19.6931	9.09e-06
p7@IL18	chr11:112035029..112035045,-	-3.88267	2.57727	19.6889	9.11e-06
p2@ARRB1	chr11:75062829..75062951,-	-2.15195	4.42558	19.6839	9.14e-06
p@chr6:114180842..114180951,+	chr6:114180842..114180951,+	-2.57611	3.65148	19.6811	9.15e-06
p2@IL1RN	chr2:113875512..113875560,+	-2.65284	6.21027	19.6767	9.17e-06
p1@MYO1B	chr2:192110104..192110170,+	-3.38196	3.47211	19.6689	9.21e-06
p3@SIL1	chr5:138534029..138534045,-	-2.33986	3.49811	19.6684	9.21e-06
p13@SERPING1	chr11:57365628..57365639,+	-3.95839	2.90485	19.6643	9.23e-06
p2@DIAPH1	chr5:140998583..140998602,-	-2.73037	3.20851	19.661	9.25e-06
p@chr17:7747545..7747556,+	chr17:7747545..7747556,+	-4.72117	3.777	19.6551	9.28e-06
p7@RASSF5	chr1:206680884..206680896,+	-3.11923	2.65765	19.6516	9.29e-06
p@chr8:18681020..18681041,-	chr8:18681020..18681041,-	-3.31889	2.74092	19.6461	9.32e-06
p8@C1orf122	chr1:38273528..38273541,+	-3.18008	2.46492	19.6454	9.32e-06
p24@TNFAIP2	chr14:103593465..103593476,+	-5.94683	3.21444	19.6372	9.36e-06
p1@WTAP	chr6:160148525..160148576,+	-1.32603	6.77559	19.6306	9.4e-06
p2@UPF2	chr10:12084841..12084868,-	-3.62882	3.1716	19.6259	9.42e-06
p1@FRA10AC1	chr10:95462265..95462378,-	-2.51186	4.04156	19.6255	9.42e-06
p2@GATAD2B	chr1:153895251..153895342,-	-2.50494	2.57152	19.6155	9.47e-06
p1@GALNS	chr16:88923332..88923388,-	-1.53911	6.00407	19.6009	9.54e-06
p2@C9orf46	chr9:5437909..5437934,-	-2.29695	4.00761	19.5956	9.57e-06
p2@DUSP13	chr10:76868843..76868862,-	-3.34906	2.15515	19.5902	9.6e-06
p@chr20:36779386..36779404,-	chr20:36779386..36779404,-	-4.50318	2.77294	19.586	9.62e-06
p5@EMILIN2	chr18:2846820..2846865,+	-3.89601	2.96584	19.5855	9.62e-06
p1@TMEM151A	chr11:66059358..66059372,+	-3.39134	2.79764	19.5822	9.64e-06
p1@CDC34	chr19:531713..531748,+	-2.51354	4.81445	19.5658	9.72e-06
p1@MYL6	chr12:56552128..56552162,+	-1.66896	9.53979	19.5602	9.75e-06
p@chr2:192555177..192555181,+	chr2:192555177..192555181,+	-3.66782	2.39247	19.5104	1e-05
p1@HTT	chr4:3076388..3076431,+	-2.07919	5.95564	19.4536	1.03e-05
p7@RTN4	chr2:55277453..55277464,-	-1.88769	3.77208	19.4601	1.03e-05
p1@APPL1	chr3:57261743..57261824,+	-1.8368	4.98694	19.4507	1.03e-05
p1@IARS	chr9:95055956..95056004,-	-1.72648	5.86448	19.4465	1.03e-05
p1@ENST00000540557	chr9:38068801..38068829,-	-2.60873	3.62766	19.4328	1.04e-05
p1@TMPO	chr12:98909351..98909454,+	-1.88139	5.30762	19.4353	1.04e-05
p1@GCC2	chr2:109065634..109065692,+	-1.92938	5.12499	19.4045	1.06e-05
p2@AQP9	chr15:58430524..58430546,+	-3.45992	3.43311	19.3601	1.08e-05
p2@MBD2	chr18:51750839..51750885,-	-2.35103	4.56133	19.373	1.08e-05
p1@EHBP1L1	chr11:65343494..65343598,+	-2.1963	6.80063	19.3708	1.08e-05
p1@HCFC1	chrX:153237261..153237295,-	-2.01071	5.08019	19.3593	1.08e-05
p@chr4:160162168..160162209,+	chr4:160162168..160162209,+	-2.42975	5.23661	19.3527	1.09e-05
p3@IQGAP2	chr5:75699040..75699090,+	-1.85474	4.65002	19.3543	1.09e-05
p1@SPEN	chr1:16174280..16174365,+	-1.63082	4.95496	19.3171	1.11e-05
p1@CA11	chr19:49149268..49149357,-	-4.60739	2.88765	19.3014	1.12e-05
p5@LNPEP	chr5:96271668..96271681,+	-4.36333	2.84099	19.2945	1.12e-05
p@chr20:1876999..1877030,-	chr20:1876999..1877030,-	-3.69416	2.90403	19.297	1.12e-05
p1@GAS7	chr17:9929581..9929626,-	-3.51358	2.27864	19.2937	1.12e-05
p@chr3:127469788..127469802,+	chr3:127469788..127469802,+	-3.29629	3.01754	19.3011	1.12e-05
p2@RAP2C	chrX:131352011..131352077,-	-2.3455	4.05836	19.3019	1.12e-05
p2@DAXX	chr6:33288184..33288245,-	-3.778	2.70171	19.281	1.13e-05
p1@NCF2	chr1:183559575..183559602,-	-1.60915	7.89046	19.2789	1.13e-05
p1@SLC9A6	chrX:135067576..135067634,+	-2.73084	4.1556	19.2639	1.14e-05
p2@ULK2	chr17:19771156..19771192,-	-2.47334	2.51697	19.2654	1.14e-05
p1@SAP30BP	chr17:73663402..73663456,+	-1.61058	5.72969	19.2673	1.14e-05
p1@MCOLN3	chr1:85514120..85514202,-	-1.93171	4.11178	19.2518	1.15e-05
p1@TFRC	chr3:195808952..195808972,-	-2.11094	8.73397	19.2244	1.16e-05
p1@SREBF2	chr22:42229100..42229146,+	-2.05729	7.14714	19.2222	1.16e-05
p2@AKIRIN2	chr6:88411583..88411636,-	-1.59259	5.89167	19.2269	1.16e-05
p1@MMP10	chr11:102651343..102651365,-	-4.48033	2.63996	19.2075	1.17e-05
p2@VKORC1L1	chr7:65338079..65338156,+	-2.8149	3.76832	19.2191	1.17e-05
p1@TFCP2	chr12:51566849..51566927,-	-2.00608	4.31394	19.2163	1.17e-05
p1@STX18	chr4:4543700..4543759,-	-1.6565	5.86369	19.2049	1.17e-05
p3@TIE1	chr1:43766619..43766635,+	-3.53075	2.19969	19.1905	1.18e-05
p1@RGS20	chr8:54793565..54793588,+	-2.38239	2.7257	19.1882	1.18e-05
p3@EPS8	chr12:15942343..15942354,-	-3.35578	2.58788	19.172	1.19e-05
p4@MGST1	chr12:16500526..16500542,+	-2.4916	3.17012	19.1867	1.19e-05
p25@PLD3	chr19:40872251..40872269,+	-2.0234	4.07878	19.1854	1.19e-05
p1@LMNB2	chr19:2456922..2456983,-	-2.27213	4.42908	19.1573	1.2e-05
p3@FGR	chr1:27961667..27961678,-	-1.8408	4.15908	19.1655	1.2e-05
p1@BAK1	chr6:33548006..33548069,-	-2.08447	5.23147	19.1539	1.21e-05
p1@SLAIN2	chr4:48343523..48343598,+	-1.98367	4.37813	19.1498	1.21e-05
p1@SIGLEC15	chr18:43405655..43405696,+	-1.77019	4.13413	19.1495	1.21e-05
p2@TOMM40	chr19:45394548..45394579,+	-2.85886	2.61477	19.1372	1.22e-05
p15@ACTB	chr7:5569401..5569420,-	-2.29512	2.47315	19.1324	1.22e-05
p1@FGR	chr1:27961629..27961665,-	-1.78067	6.10253	19.1342	1.22e-05
p2@CYTH2	chr19:48972580..48972594,+	-2.16056	3.94138	19.1223	1.23e-05
p1@RAB14	chr9:123964114..123964210,-	-1.47594	6.79076	19.1162	1.23e-05
p2@RBPJ	chr4:26322419..26322479,+	-2.30332	4.29738	19.0976	1.24e-05
p1@AGRN	chr1:955448..955508,+	-2.00725	4.74613	19.1077	1.24e-05
p1@NAA15	chr4:140222640..140222696,+	-1.53473	5.44903	19.0665	1.26e-05
p1@C19orf43	chr19:12845467..12845506,-	-1.70611	8.56048	19.0603	1.27e-05
p@chr2:64680581..64680593,+	chr2:64680581..64680593,+	-5.64122	3.0716	19.0357	1.28e-05
p@chr4:15004534..15004557,+	chr4:15004534..15004557,+	-2.28577	3.39241	19.0468	1.28e-05
p1@MRPL17	chr11:6704513..6704578,-	-1.41367	5.81685	19.0336	1.28e-05
p2@UBE2K	chr4:39699776..39699796,+	-1.91364	4.85799	19.0203	1.29e-05
p1@MGEA5	chr10:103578182..103578217,-	-1.55634	4.67538	19.0093	1.3e-05
p2@LAMTOR2	chr1:156024525..156024547,+	-2.06618	2.84548	19.0008	1.31e-05
p@chr4:185774780..185774802,-	chr4:185774780..185774802,-	-2.98289	2.27229	18.9769	1.32e-05
p2@PRR5	chr22:45064621..45064656,+	-2.65421	3.62097	18.9802	1.32e-05
p1@UCK1	chr9:134406611..134406673,-	-2.65479	4.7993	18.9711	1.33e-05
p1@SLC30A1	chr1:211752484..211752512,-	-1.55937	4.67675	18.9663	1.33e-05
p5@MT1M	chr16:56666549..56666559,+	-5.14403	2.80496	18.9577	1.34e-05
p1@NUMBL	chr19:41196534..41196568,-	-2.94465	2.83589	18.9516	1.34e-05
p1@EIF4G2	chr11:10830463..10830494,-	-1.91764	11.2608	18.9396	1.35e-05
p1@RAD23B	chr9:110045537..110045572,+	-1.291	7.47969	18.9346	1.35e-05
p4@CD44	chr11:35251773..35251789,+	-2.23936	4.02516	18.9177	1.36e-05
p1@TRMT6	chr20:5931109..5931212,-	-2.17733	3.93347	18.907	1.37e-05
p1@INF2	chr14:105155925..105155979,+	-1.75603	5.80034	18.9058	1.37e-05
p4@CERS2	chr1:150947343..150947360,-	-2.27627	4.00395	18.8908	1.38e-05
p1@ATP13A3	chr3:194207678..194207787,-	-1.46162	5.99207	18.902	1.38e-05
p3@FAM63A	chr1:150978902..150978934,-	-2.5351	2.70818	18.8767	1.39e-05
p1@STK40	chr1:36851490..36851533,-	-1.82467	6.33226	18.8814	1.39e-05
p2@YRDC	chr1:38273817..38273838,-	-2.6035	2.72015	18.8681	1.4e-05
p1@TRAF3IP1	chr2:239229129..239229201,+	-2.2892	3.78302	18.8629	1.4e-05
p1@ANTXR2	chr4:80994351..80994402,-	-1.93577	4.38562	18.8758	1.4e-05
p4@CYTH1	chr17:76732851..76732873,-	-2.64386	3.46447	18.8554	1.41e-05
p3@PPP2R5A	chr1:212459184..212459282,+	-2.53464	4.09816	18.8556	1.41e-05
p2@GIMAP8	chr7:150147711..150147733,+	-2.75969	3.13685	18.8403	1.42e-05
p2@DICER1	chr14:95623841..95623883,-	-2.07591	5.32685	18.8369	1.42e-05
p1@XPR1	chr1:180601139..180601180,+	-2.19755	3.82103	18.8247	1.43e-05
p4@RBMS1	chr2:161350267..161350284,-	-3.2354	2.20313	18.821	1.44e-05
p3@SNTB1	chr8:121824396..121824462,-	-3.11597	2.5832	18.8171	1.44e-05
p2@HTRA1	chr10:124221061..124221080,+	-2.82676	3.83178	18.8212	1.44e-05
p1@DVL3	chr3:183873098..183873230,+	-2.21984	4.94021	18.8127	1.44e-05
p3@ARHGAP25	chr2:69002030..69002049,+	-2.99979	3.5965	18.7965	1.45e-05
p9@KIAA0368	chr9:114246554..114246565,-	-2.72845	2.38513	18.7989	1.45e-05
p1@THBS3	chr1:155177677..155177739,-	-2.67154	2.47924	18.8002	1.45e-05
p1@PSME4	chr2:54198144..54198189,-	-2.61086	3.29462	18.8041	1.45e-05
p1@MYO1G	chr7:45018602..45018625,-	-3.02124	4.70191	18.7719	1.47e-05
p2@DDX23	chr12:49245936..49245955,-	-2.07658	3.99638	18.776	1.47e-05
p1@PSEN2	chr1:227058289..227058331,+	-1.78199	4.09705	18.7808	1.47e-05
p@chr17:7747614..7747633,+	chr17:7747614..7747633,+	-4.6797	3.179	18.7653	1.48e-05
p3@LAMB3	chr1:209824463..209824503,-	-3.64884	2.53407	18.7595	1.48e-05
p5@STBD1	chr4:77227809..77227820,+	-3.42626	2.73035	18.7655	1.48e-05
p1@SPOCD1	chr1:32264250..32264354,-	-2.18731	3.92106	18.7576	1.48e-05
p3@MAPK13	chr6:36097945..36097981,+	-1.95856	4.4723	18.7593	1.48e-05
p5@VIM	chr10:17270214..17270247,+	-2.79276	3.53714	18.7487	1.49e-05
p@chr3:105108242..105108246,+	chr3:105108242..105108246,+	-2.6888	2.54052	18.7479	1.49e-05
p2@C4orf32	chr4:113066567..113066598,+	-2.2307	4.70569	18.7372	1.5e-05
p@chr11:119234998..119235036,+	chr11:119234998..119235036,+	-3.10702	2.77354	18.7228	1.51e-05
p1@GPR172A	chr8:145582231..145582288,+	-2.19105	4.75134	18.7244	1.51e-05
p1@GBP2	chr1:89591749..89591816,-	-1.92578	6.85934	18.73	1.51e-05
p3@KLF9	chr9:73028332..73028385,-	-1.87774	3.34448	18.7206	1.51e-05
p2@UBE2E2	chr3:23244641..23244683,+	-1.7299	4.1504	18.6942	1.53e-05
p1@ZNF618	chr9:116638565..116638606,+	-2.44996	3.57549	18.6839	1.54e-05
p1@GRB2	chr17:73401728..73401801,-	-1.68742	9.01638	18.678	1.55e-05
p1@PITPNA	chr17:1466030..1466129,-	-1.64955	7.07692	18.6702	1.55e-05
p@chr1:111058061..111058076,+	chr1:111058061..111058076,+	-3.32696	3.27274	18.6645	1.56e-05
p1@MANEAL	chr1:38259727..38259807,+	-2.62394	2.69221	18.6548	1.57e-05
p2@CBX4	chr17:77813257..77813290,-	-2.27717	2.87945	18.6256	1.59e-05
p5@MDFIC	chr7:114562143..114562159,+	-2.02759	3.63065	18.6238	1.59e-05
p1@SLC2A6	chr9:136344208..136344232,-	-1.9178	6.41466	18.6217	1.59e-05
p1@TMEM110-MUSTN1,p1@TMEM110	chr3:52931557..52931623,-	-1.61464	5.6525	18.5951	1.62e-05
p1@AB384300	chr11:96074940..96074995,-	-2.36337	4.28387	18.5675	1.64e-05
p7@MGLL	chr3:127541427..127541454,-	-3.49566	2.93348	18.5533	1.65e-05
p1@ENST00000510284,p1@uc003iwy.1	chr4:185776789..185776850,-	-3.18147	4.24748	18.5492	1.66e-05
p2@CDC42EP2	chr11:65082324..65082344,+	-3.23624	3.56104	18.5275	1.67e-05
p2@NIP7	chr16:69373529..69373601,+	-2.3014	3.25709	18.5324	1.67e-05
p2@LY6E	chr8:144099896..144099913,+	-1.85479	5.69071	18.5348	1.67e-05
p4@SUPT5H	chr19:39936317..39936336,+	-3.68152	2.44883	18.5176	1.68e-05
p1@SLC9A7	chrX:46618519..46618622,-	-2.62672	4.81975	18.5081	1.69e-05
p1@GNB1	chr1:1822495..1822571,-	-1.67715	8.4985	18.5083	1.69e-05
p3@SETD8	chr12:123873533..123873553,+	-2.67835	3.44063	18.4922	1.71e-05
p6@ZC3H12C	chr11:109963653..109963664,+	-3.52967	3.42661	18.4735	1.72e-05
p1@VPS37B	chr12:123380610..123380692,-	-2.39874	6.12317	18.469	1.73e-05
p1@VEZF1	chr17:56065540..56065627,-	-1.86865	5.70368	18.4558	1.74e-05
p1@USP12	chr13:27745936..27745961,-	-1.74966	7.03567	18.4548	1.74e-05
p5@TARP	chr7:38315972..38316007,-	-4.18408	2.55721	18.4409	1.75e-05
p12@SCD	chr10:102107051..102107062,+	-3.34316	2.61707	18.4481	1.75e-05
p4@SLC15A3	chr11:60718808..60718854,-	-2.03316	4.21699	18.4485	1.75e-05
p@chr3:63849529..63849567,+	chr3:63849529..63849567,+	-1.95844	3.792	18.4385	1.75e-05
p4@TBC1D1	chr4:37978938..37978963,+	-1.74575	3.96994	18.4386	1.75e-05
p3@LMNA	chr1:156084552..156084561,+	-3.16195	3.57598	18.4314	1.76e-05
p3@LSR	chr19:35739871..35739882,+	-3.03741	2.231	18.4248	1.77e-05
p1@ARHGEF12	chr11:120207066..120207129,+	-2.51182	3.3749	18.4174	1.77e-05
p3@IL1RN	chr2:113875466..113875511,+	-2.36666	5.54712	18.4214	1.77e-05
p1@PTK2	chr8:142011316..142011400,-	-2.12482	2.98116	18.3984	1.79e-05
p1@CYP1B1	chr2:38303286..38303301,-	-1.91363	7.11959	18.3849	1.8e-05
p1@LCP1	chr13:46756271..46756348,-	-1.523	9.45352	18.3901	1.8e-05
p1@RAB33A	chrX:129305877..129305957,+	-3.01615	3.51426	18.3786	1.81e-05
p1@AP3D1	chr19:2151523..2151585,-	-1.80092	6.41902	18.3827	1.81e-05
p1@KIAA1147	chr7:141401951..141401985,-	-2.75964	5.44985	18.3663	1.82e-05
p3@STX10	chr19:13261171..13261200,-	-2.07684	3.87086	18.3692	1.82e-05
p1@GUSB	chr7:65447192..65447229,-	-2.03413	6.70292	18.3631	1.83e-05
p1@B4GALT5	chr20:48330377..48330441,-	-1.43576	6.93857	18.3574	1.83e-05
p1@C1orf144	chr1:16693720..16693747,+	-1.16836	6.60993	18.3535	1.83e-05
p1@EIF2B4	chr2:27593180..27593221,-	-1.86271	5.26914	18.3465	1.84e-05
p1@PPFIBP1	chr12:27677085..27677155,+	-1.79245	3.72493	18.346	1.84e-05
p1@SBNO2	chr19:1174226..1174287,-	-1.92199	5.67241	18.3428	1.85e-05
p1@DENR	chr12:123237361..123237407,+	-1.84234	5.74432	18.3365	1.85e-05
p4@SUGT1	chr13:53226861..53226875,+	-3.933	2.86574	18.3241	1.86e-05
p1@SPP1	chr4:88896857..88896874,+	-1.94378	12.6063	18.3301	1.86e-05
p1@SPSB1	chr1:9352942..9352964,+	-1.9176	6.51544	18.324	1.86e-05
p@chr11:58959610..58959620,+	chr11:58959610..58959620,+	-3.09359	2.33705	18.3133	1.87e-05
p7@PIK3AP1	chr10:98480383..98480391,-	-2.25854	2.89407	18.3134	1.87e-05
p6@QKI	chr6:163835630..163835662,+	-2.23776	4.31788	18.3078	1.88e-05
p6@SH3BP2	chr4:2800722..2800793,+	-2.04011	4.21528	18.3036	1.88e-05
p1@PGRMC2	chr4:129208940..129208976,-	-1.93787	5.6583	18.305	1.88e-05
p1@GCLM	chr1:94374946..94374994,-	-2.02826	4.17159	18.282	1.9e-05
p3@NEK6	chr9:127023704..127023756,+	-1.88856	5.6786	18.2851	1.9e-05
p4@ANKIB1	chr7:91875606..91875624,+	-4.3696	2.46275	18.2748	1.91e-05
p3@MT1H	chr16:56703737..56703757,+	-4.59298	2.81076	18.2677	1.92e-05
p2@LAG3	chr12:6881662..6881675,+	-3.93181	2.65927	18.2566	1.93e-05
p1@BAZ1A	chr14:35344520..35344552,-	-2.23332	6.54321	18.2536	1.93e-05
p2@MAP2K3	chr17:21188043..21188069,+	-2.06811	4.9708	18.2536	1.93e-05
p1@SYTL3	chr6:159071015..159071096,+	-2.21151	2.73468	18.2503	1.94e-05
p1@BASP1	chr5:17217727..17217748,+	-1.71839	9.5518	18.2496	1.94e-05
p2@MGC39372	chr6:2876759..2876795,-	-3.41649	2.37487	18.233	1.95e-05
p@chr6:114180119..114180135,+	chr6:114180119..114180135,+	-3.0945	2.80769	18.2389	1.95e-05
p1@VPS54	chr2:64246489..64246579,-	-2.38679	3.82026	18.236	1.95e-05
p2@FAM177A1	chr14:35515444..35515498,+	-2.15279	5.02314	18.2396	1.95e-05
p3@MYOZ1	chr10:75401500..75401534,-	-2.98387	3.46012	18.2232	1.96e-05
p1@NUP210	chr3:13461724..13461800,-	-2.62573	3.53845	18.232	1.96e-05
p2@BYSL	chr6:41889253..41889264,+	-3.05383	3.21839	18.2159	1.97e-05
p1@KIAA1109	chr4:123073464..123073547,+	-1.66928	5.31467	18.2167	1.97e-05
p2@GTF2F1	chr19:6393189..6393210,-	-1.56734	4.58541	18.2179	1.97e-05
p16@RGS12	chr4:3387801..3387823,+	-3.28264	2.14078	18.2003	1.99e-05
p1@RHBDF1	chr16:122619..122655,-	-3.06966	2.65422	18.1998	1.99e-05
p22@CFLAR	chr2:201997492..201997510,+	-2.35592	3.20577	18.1792	2.01e-05
p1@ACBD3	chr1:226374373..226374464,-	-1.57588	6.57366	18.1839	2.01e-05
p1@CASP5	chr11:104893886..104893907,-	-3.21652	3.16869	18.1682	2.02e-05
p@chr6:164082461..164082467,-	chr6:164082461..164082467,-	-3.24021	2.44276	18.1615	2.03e-05
p1@SULF2	chr20:46414183..46414264,-	-2.70548	3.51964	18.1588	2.03e-05
p5@SQLE	chr8:126010988..126010995,+	-3.32293	2.14912	18.1482	2.04e-05
p1@SNN	chr16:11762271..11762344,+	-1.72749	6.16326	18.1525	2.04e-05
p1@ISOC2	chr19:55972964..55973035,-	-1.31896	6.31565	18.1506	2.04e-05
p6@STAT5A	chr17:40440177..40440190,+	-3.45016	2.38049	18.1461	2.05e-05
p1@TPM2	chr9:35689915..35689930,-	-2.97031	3.36795	18.14	2.05e-05
p3@TOR1AIP1	chr1:179851823..179851846,+	-2.26994	2.67948	18.1374	2.06e-05
p2@PRAM1	chr19:8567478..8567493,-	-2.96401	4.77619	18.1252	2.07e-05
p2@CYP4V2	chr4:187112931..187112974,+	-1.79173	4.12356	18.1261	2.07e-05
p1@AVEN	chr15:34331243..34331429,-	-1.85033	4.19479	18.1176	2.08e-05
p2@ZC3H12C	chr11:109963536..109963580,+	-3.36001	6.13881	18.1041	2.09e-05
p3@PANX1	chr11:93862107..93862149,+	-2.52304	3.99577	18.0845	2.11e-05
p1@TRPC4AP	chr20:33680588..33680618,-	-1.34437	7.11595	18.091	2.11e-05
p@chr2:75120174..75120178,+	chr2:75120174..75120178,+	-2.89041	3.03672	18.0768	2.12e-05
p1@BC041951	chr6:160102006..160102195,-	-2.31832	5.0309	18.0741	2.12e-05
p1@SGPL1	chr10:72575643..72575753,+	-2.15384	6.02641	18.0795	2.12e-05
p1@CLIC4	chr1:25071930..25071944,+	-1.48471	8.22102	18.0745	2.12e-05
p1@HNRNPL	chr19:39340563..39340634,-	-1.30464	6.73907	18.0721	2.13e-05
p1@DUSP18	chr22:31063782..31063879,-	-2.22568	4.35278	18.0525	2.15e-05
p1@ITSN2	chr2:24583314..24583433,-	-1.84917	5.68697	18.0394	2.16e-05
p4@ARRB1	chr11:75062661..75062685,-	-2.22545	3.92498	18.0351	2.17e-05
p3@TP53INP2	chr20:33292507..33292569,+	-2.22411	2.62925	18.0345	2.17e-05
p1@GNPTAB	chr12:102224578..102224667,-	-1.71012	7.03879	18.0305	2.17e-05
p@chr20:43707222..43707239,+	chr20:43707222..43707239,+	-3.76486	2.96813	18.028	2.18e-05
p1@UGCG	chr9:114659084..114659102,+	-1.70691	7.5132	18.0235	2.18e-05
p1@NOL6	chr9:33473882..33473927,-	-1.69988	4.41299	18.0217	2.18e-05
p@chr9:139873670..139873734,+	chr9:139873670..139873734,+	-3.48308	2.38015	18.0119	2.2e-05
p5@UNC13D	chr17:73840646..73840664,-	-2.54975	2.96368	18.0083	2.2e-05
p4@BCAR1	chr16:75285612..75285626,-	-4.62935	2.70054	17.9838	2.23e-05
p1@PLBD1	chr12:14720648..14720822,-	-1.40284	7.33561	17.9758	2.24e-05
p@chr21:36209157..36209191,+	chr21:36209157..36209191,+	-2.94028	2.65516	17.9676	2.25e-05
p2@GALNT12	chr9:101569914..101569942,+	-2.91316	2.63404	17.968	2.25e-05
p1@SIRT7	chr17:79876010..79876075,-	-2.3525	4.25419	17.9689	2.25e-05
p10@CALM2,p12@CALM3,p14@CALM1	chr19:47105386..47105419,+	-3.38092	2.65826	17.9598	2.26e-05
p5@ANO6	chr12:45609829..45609840,+	-2.23492	2.96821	17.9536	2.26e-05
p1@ITPRIPL2	chr16:19125278..19125339,+	-1.97151	5.50519	17.959	2.26e-05
p4@ARHGAP30	chr1:161039459..161039478,-	-2.80585	3.39392	17.9497	2.27e-05
p@chr15:77964112..77964131,-	chr15:77964112..77964131,-	-3.68307	2.42621	17.9386	2.28e-05
p7@CAST	chr5:95998673..95998713,+	-2.36805	2.62472	17.9399	2.28e-05
p2@PRSS23	chr11:86511549..86511560,+	-4.50126	2.72459	17.9351	2.29e-05
p3@IL2RA	chr10:6104459..6104475,-	-4.61556	2.56308	17.9242	2.3e-05
p@chr1:59495552..59495566,-	chr1:59495552..59495566,-	-2.81035	3.29659	17.9215	2.3e-05
p4@SPON2	chr4:1164865..1164905,-	-3.07169	2.09559	17.9118	2.31e-05
p1@UBA1	chrX:47053208..47053241,+	-1.46704	6.62318	17.903	2.32e-05
p4@SQLE	chr8:126010973..126010985,+	-3.61625	2.85003	17.8951	2.33e-05
p1@EML3	chr11:62380199..62380265,-	-2.20156	3.93081	17.9017	2.33e-05
p1@GOLGA7B	chr10:99609582..99609664,+	-2.56426	3.23229	17.8888	2.34e-05
p1@DIP2A	chr21:47878757..47878981,+	-1.93208	4.3677	17.8881	2.34e-05
p1@GIT1	chr17:27916621..27916680,-	-2.29365	3.61668	17.8846	2.35e-05
p1@BACE1	chr11:117186946..117186981,-	-2.10187	4.07042	17.8837	2.35e-05
p1@NPRL3	chr16:188624..188679,-	-2.0023	4.41223	17.883	2.35e-05
p3@KIAA0368	chr9:114246677..114246707,-	-1.94028	2.84295	17.8796	2.35e-05
p1@BTG1	chr12:92539614..92539630,-	-1.96761	9.68161	17.874	2.36e-05
p2@CREB1	chr2:208394627..208394655,+	-1.82462	4.2417	17.8644	2.37e-05
p1@XPC	chr3:14220069..14220108,-	-2.03987	4.93574	17.8608	2.38e-05
p1@PSMD7	chr16:74330688..74330746,+	-1.50741	7.12592	17.8606	2.38e-05
p4@SLC28A3	chr9:86983657..86983666,-	-3.32945	2.61788	17.8535	2.39e-05
p3@CALM1,p3@CALM2,p3@CALM3	chr19:47104553..47104633,+	-1.56286	9.13049	17.8507	2.39e-05
p1@MITF	chr3:69788576..69788648,+	-1.71794	6.76972	17.8412	2.4e-05
p@chr6:38139619..38139623,-	chr6:38139619..38139623,-	-4.27516	2.60946	17.8305	2.41e-05
p2@HK2	chr2:75061267..75061282,+	-2.13194	4.11173	17.8356	2.41e-05
p1@RBM33	chr7:155437341..155437405,+	-1.5812	4.65864	17.8326	2.41e-05
p2@MX1	chr21:42798124..42798146,+	-2.57785	5.24966	17.8296	2.42e-05
p3@MGST1	chr12:16500545..16500556,+	-2.11803	3.72211	17.8239	2.42e-05
p4@SPI1	chr11:47399996..47400014,-	-1.61332	5.2805	17.8237	2.42e-05
p@chr15:79296674..79296694,-	chr15:79296674..79296694,-	-3.3792	4.1376	17.8161	2.43e-05
p1@ARHGAP21	chr10:25012800..25012822,-	-2.19932	4.56394	17.8073	2.44e-05
p@chr3:13057144..13057197,-	chr3:13057144..13057197,-	-2.17437	4.23725	17.8144	2.44e-05
p8@TNFAIP2	chr14:103602748..103602769,+	-3.31491	3.46278	17.7967	2.46e-05
p2@SNX10	chr7:26331470..26331517,+	-1.90398	5.18779	17.7976	2.46e-05
p7@CYTH1	chr17:76732909..76732922,-	-2.46487	2.44938	17.7867	2.47e-05
p3@CLIC1	chr6:31704267..31704280,-	-1.95139	4.07152	17.7853	2.47e-05
p1@IL28RA	chr1:24513737..24513784,-	-2.37705	2.65521	17.7822	2.48e-05
p3@CCND3	chr6:41909533..41909560,-	-2.13158	3.59706	17.7651	2.5e-05
p2@FA2H	chr16:74808710..74808735,-	-3.55341	2.69027	17.7477	2.52e-05
p1@SORT1	chr1:109940510..109940549,-	-2.20777	5.32997	17.7458	2.52e-05
p21@SIRPA	chr20:1875058..1875060,+	-2.2341	2.89745	17.7404	2.53e-05
p1@EIF4G3	chr1:21503337..21503407,-	-1.63756	5.68469	17.7404	2.53e-05
p4@ARNTL2	chr12:27485889..27485900,+	-3.77313	3.48407	17.7237	2.55e-05
p@chr14:90527557..90527602,+	chr14:90527557..90527602,+	-3.12405	2.6346	17.7274	2.55e-05
p20@BCAT1	chr12:25056133..25056148,-	-3.30114	2.31753	17.716	2.56e-05
p2@SASH3	chrX:128913876..128913904,+	-1.9265	4.81057	17.7214	2.56e-05
p1@TCEAL3	chrX:102862837..102862912,+	-1.61941	5.25342	17.7227	2.56e-05
p1@PBRM1	chr3:52719912..52719995,-	-1.61166	4.8773	17.7004	2.59e-05
p2@CIZ1	chr9:130954041..130954121,-	-2.7779	2.45341	17.6915	2.6e-05
p1@CDC42BPA	chr1:227506158..227506212,-	-3.3063	3.53069	17.6842	2.61e-05
p3@NAA50	chr3:113465053..113465064,-	-2.36661	2.89811	17.6757	2.62e-05
p1@ADRBK1	chr11:67033909..67033950,+	-2.13422	6.29339	17.655	2.65e-05
p4@MPND	chr19:4343691..4343701,+	-3.0038	3.08884	17.6494	2.66e-05
p9@CCND2	chr12:4388020..4388039,+	-2.62912	3.69394	17.6434	2.66e-05
p6@SEPT9	chr17:75315654..75315688,+	-1.96231	4.67393	17.6476	2.66e-05
p9@HLA-B	chr6:31324970..31324974,-	-1.90234	2.8142	17.6377	2.67e-05
p3@FADS2	chr11:61595572..61595584,+	-2.57011	4.21279	17.6344	2.68e-05
p@chr12:9820699..9820712,+	chr12:9820699..9820712,+	-3.44085	2.62163	17.626	2.69e-05
p1@TYMP	chr22:50968434..50968449,-	-1.85394	9.46807	17.6024	2.72e-05
p2@MBTPS1	chr16:84150492..84150558,-	-1.95766	3.78366	17.5999	2.73e-05
p2@TLR4	chr9:120466568..120466595,+	-1.74475	3.76744	17.5997	2.73e-05
p1@CCL23	chr17:34345002..34345016,-	-3.05619	2.62018	17.5896	2.74e-05
p@chr7:47344669..47344687,-	chr7:47344669..47344687,-	-2.98329	2.38397	17.583	2.75e-05
p1@TNFRSF18	chr1:1141927..1141985,-	-2.59807	2.68611	17.5829	2.75e-05
p1@ARID5B	chr10:63809106..63809127,+	-2.22629	3.66992	17.5722	2.77e-05
p2@ARNTL2	chr12:27485823..27485868,+	-1.93712	3.71015	17.5638	2.78e-05
p2@EHD3	chr2:31456969..31457006,+	-3.5254	2.90483	17.5555	2.79e-05
p1@NPEPL1	chr20:57267914..57267956,+	-2.12978	4.25524	17.5526	2.79e-05
p1@MAP3K5	chr6:137113489..137113569,-	-2.18529	3.77046	17.5488	2.8e-05
p2@JUND	chr19:18392236..18392248,-	-2.10681	4.42075	17.5472	2.8e-05
p3@UBE2J1	chr6:90062488..90062504,-	-1.72037	4.29477	17.5481	2.8e-05
p3@ST3GAL6	chr3:98451275..98451361,+	-2.53707	3.87109	17.5395	2.81e-05
p1@SUCNR1	chr3:151591422..151591440,+	-1.57244	6.87942	17.5441	2.81e-05
p12@MSC	chr8:72756251..72756262,-	-3.97372	2.82564	17.5304	2.83e-05
p1@ALOX15B	chr17:7942368..7942385,+	-2.4081	3.71888	17.5203	2.84e-05
p1@SAMD4B	chr19:39833043..39833107,+	-2.22632	3.60013	17.52	2.84e-05
p1@CKAP4	chr12:106641728..106641805,-	-2.10863	5.28834	17.5081	2.86e-05
p4@FBXO6	chr1:11724144..11724161,+	-2.49964	4.08289	17.5023	2.87e-05
p3@BCAT1	chr12:25102252..25102334,-	-2.0607	3.40262	17.4945	2.88e-05
p1@LPGAT1	chr1:212004090..212004168,-	-2.05321	4.41292	17.4904	2.89e-05
p1@PAFAH1B1	chr17:2496922..2496954,+	-1.70723	5.96996	17.4918	2.89e-05
p2@AKAP2	chr9:112810987..112811004,+	-2.37069	4.27082	17.4803	2.9e-05
p1@CCND2	chr12:4382917..4382935,+	-2.621	2.92803	17.477	2.91e-05
p1@RAVER1	chr19:10444188..10444213,-	-1.87509	5.25232	17.4769	2.91e-05
p1@C17orf85	chr17:3749515..3749551,-	-1.97423	5.06299	17.4713	2.92e-05
p2@SH3BP2	chr4:2814011..2814025,+	-2.05854	3.53544	17.46	2.93e-05
p3@VOPP1	chr7:55606346..55606366,-	-1.68584	3.55776	17.4645	2.93e-05
p1@CHST7	chrX:46433193..46433237,+	-1.64931	4.13316	17.463	2.93e-05
p1@GPD1	chr12:50497784..50497802,+	-3.42997	3.13368	17.4548	2.94e-05
p4@C1orf122	chr1:38273482..38273510,+	-2.4487	4.53302	17.4587	2.94e-05
p3@MICAL1	chr6:109777128..109777203,-	-1.95079	3.97921	17.4522	2.95e-05
p1@ZNF598	chr16:2059797..2059837,-	-4.20145	3.32411	17.4416	2.96e-05
p2@PPME1	chr11:73882435..73882470,+	-2.02552	3.00566	17.4405	2.96e-05
p@chr11:118915152..118915173,-	chr11:118915152..118915173,-	-4.38522	2.88719	17.438	2.97e-05
p@chr15:60672688..60672693,-	chr15:60672688..60672693,-	-4.76207	2.72236	17.4302	2.98e-05
p2@RGS19	chr20:62711259..62711324,-	-2.37615	4.00364	17.4332	2.98e-05
p1@CSK	chr15:75074410..75074506,+	-2.03602	7.56121	17.4311	2.98e-05
p1@UBA2	chr19:34919257..34919332,+	-1.4922	6.43352	17.4269	2.99e-05
p1@METTL9	chr16:21610882..21610974,+	-1.47155	7.18288	17.4108	3.01e-05
p1@ZNF513	chr2:27603582..27603616,-	-2.53355	3.51817	17.3964	3.03e-05
p1@GLRX5	chr14:96001346..96001410,+	-1.99962	6.14379	17.3916	3.04e-05
p3@FMNL3	chr12:50101091..50101120,-	-2.62498	2.64084	17.3885	3.05e-05
p2@C9orf41	chr9:77643307..77643366,-	-2.87774	3.73328	17.3826	3.06e-05
p5@PIM1	chr6:37138051..37138062,+	-2.76109	2.24989	17.3787	3.06e-05
p3@ACADVL	chr17:7123287..7123298,+	-2.77869	2.45766	17.376	3.07e-05
p1@SSFA2	chr2:182756633..182756698,+	-1.84873	5.34946	17.3675	3.08e-05
p@chr7:99970174..99970181,+	chr7:99970174..99970181,+	-3.04959	2.22173	17.3647	3.09e-05
p1@ETFB	chr19:51869592..51869650,-	-1.73307	5.133	17.359	3.09e-05
p2@C1QTNF1	chr17:77020325..77020348,+	-3.80809	2.27682	17.3543	3.1e-05
p1@ANKLE2	chr12:133338379..133338425,-	-1.81334	5.10163	17.358	3.1e-05
p1@C5orf15	chr5:133304270..133304329,-	-1.32412	7.89705	17.3506	3.11e-05
p@chr1:203155503..203155528,-	chr1:203155503..203155528,-	-2.57627	2.83741	17.3405	3.12e-05
p2@MYH9	chr22:36784035..36784057,-	-1.87127	5.15721	17.3412	3.12e-05
p3@PLCD1	chr3:38065993..38066017,-	-2.99007	3.07753	17.327	3.15e-05
p1@TMCO3	chr13:114145329..114145436,+	-2.05525	5.22684	17.3234	3.15e-05
p1@GDAP1	chr8:75262629..75262694,+	-1.8469	3.81472	17.3257	3.15e-05
p1@HDAC9	chr7:18535346..18535399,+	-2.76873	2.77551	17.319	3.16e-05
p2@SLC16A3	chr17:80186290..80186344,+	-1.80286	3.97248	17.3206	3.16e-05
p2@FKBP5	chr6:35656712..35656723,-	-2.85233	3.26248	17.3082	3.18e-05
p1@FAM129A	chr1:184943573..184943595,-	-2.09	5.43171	17.3025	3.19e-05
p2@ATP1B1	chr1:169075554..169075571,+	-1.39519	6.80082	17.2922	3.2e-05
p@chr20:44642333..44642369,+	chr20:44642333..44642369,+	-3.23653	4.5388	17.2744	3.24e-05
p1@SNTB2	chr16:69221028..69221092,+	-1.6479	4.60885	17.2729	3.24e-05
p3@UBE2M	chr19:59069872..59069904,-	-2.62093	3.20592	17.2681	3.25e-05
p@chr4:141678143..141678167,-	chr4:141678143..141678167,-	-2.43366	3.34251	17.2648	3.25e-05
p3@CD40	chr20:44746885..44746914,+	-1.85404	3.2492	17.2661	3.25e-05
p2@ATP1A1	chr1:116915906..116915923,+	-2.14486	4.9819	17.2534	3.27e-05
p@chr20:43955259..43955273,-	chr20:43955259..43955273,-	-3.49964	2.19266	17.2461	3.28e-05
p2@SMARCD1	chr12:50479109..50479146,+	-2.53435	4.00185	17.2313	3.31e-05
p1@TP53I11	chr11:44972418..44972452,-	-1.97702	4.55597	17.2222	3.33e-05
p3@EIF4G1	chr3:184032419..184032445,+	-1.87361	4.03895	17.2189	3.33e-05
p1@LGALS3BP	chr17:76975997..76976051,-	-1.75571	6.0492	17.2013	3.36e-05
p1@C19orf6	chr19:1021113..1021149,-	-1.23782	7.00147	17.1885	3.38e-05
p3@ITGB8	chr7:20370483..20370513,+	-4.05742	2.69115	17.1865	3.39e-05
p7@TUBA1A	chr12:49582225..49582269,-	-2.365	3.50891	17.1848	3.39e-05
p1@ZNF609	chr15:64752747..64752794,+	-2.40159	3.5091	17.1776	3.4e-05
p2@LRRFIP2	chr3:37217736..37217753,-	-2.29927	4.16114	17.1777	3.4e-05
p3@PLXNC1	chr12:94542430..94542458,+	-1.98107	4.06432	17.1664	3.42e-05
p1@TMEM171	chr5:72416387..72416409,+	-3.56316	2.99042	17.1532	3.45e-05
p@chr1:169101118..169101155,+	chr1:169101118..169101155,+	-3.25578	2.37828	17.1504	3.45e-05
p4@RAI14	chr5:34656360..34656387,+	-2.79889	2.21864	17.154	3.45e-05
p2@TMEM33	chr4:41937231..41937252,+	-1.6682	3.8765	17.1471	3.46e-05
p1@SERPINA1	chr14:94854927..94854945,-	-4.12989	2.85829	17.139	3.47e-05
p1@PDHB	chr3:58419537..58419583,-	-1.51715	6.55224	17.1401	3.47e-05
p1@TMEM170A	chr16:75498553..75498621,-	-1.80547	4.82227	17.1347	3.48e-05
p16@SH3BP2	chr4:2800803..2800817,+	-3.50065	2.30089	17.1294	3.49e-05
p3@DUSP6	chr12:89746024..89746048,-	-2.35098	3.50129	17.1304	3.49e-05
p1@KIAA1755	chr20:36889127..36889153,-	-2.855	2.25752	17.1204	3.51e-05
p2@HECTD1	chr14:31676964..31677017,-	-2.2611	3.46553	17.1072	3.53e-05
p5@DSTYK	chr1:205180797..205180813,-	-5.40697	3.17682	17.0979	3.55e-05
p1@CYTH1	chr17:76778339..76778413,-	-1.92326	5.81272	17.0995	3.55e-05
p1@FTSJD2	chr6:37400974..37401011,+	-2.14064	5.21916	17.0726	3.6e-05
p@chr3:195636582..195636650,-	chr3:195636582..195636650,-	-3.40084	3.09538	17.0672	3.61e-05
p1@ATP8B2	chr1:154297988..154298038,+	-2.86176	2.55713	17.0681	3.61e-05
p2@SLC2A5	chr1:9129631..9129664,-	-2.23162	3.85862	17.0675	3.61e-05
p1@MAPRE3	chr2:27193497..27193548,+	-1.54985	4.46904	17.0634	3.62e-05
p1@PABPN1	chr14:23790655..23790680,+	-1.55803	5.82019	17.0553	3.63e-05
p1@PUM2	chr2:20550556..20550614,-	-1.99953	3.82592	17.0463	3.65e-05
p1@CUL2	chr10:35379241..35379285,-	-1.53649	4.73421	17.033	3.67e-05
p22@MYH11	chr16:15951284..15951289,-	-3.35368	2.15634	17.0269	3.69e-05
p1@MUCL1	chr12:55248289..55248306,+	-4.68481	3.13022	17.0174	3.7e-05
p@chr7:98476508..98476573,+	chr7:98476508..98476573,+	-2.66988	3.26782	17.0196	3.7e-05
p4@MTA2	chr11:62368696..62368759,-	-2.42737	3.30973	17.0219	3.7e-05
p@chr4:88902759..88902776,+	chr4:88902759..88902776,+	-2.09031	2.45362	17.017	3.7e-05
p1@CDH1	chr16:68771187..68771201,+	-4.26714	2.42383	17.0013	3.74e-05
p1@ITGB8	chr7:20370300..20370359,+	-2.97396	4.29726	16.9999	3.74e-05
p2@FAM213A	chr10:82173573..82173606,+	-2.59758	2.56572	16.9991	3.74e-05
p2@PARVG	chr22:44577210..44577236,+	-1.82599	4.41681	16.9986	3.74e-05
p4@MINK1	chr17:4736812..4736826,+	-3.44728	2.17952	16.9884	3.76e-05
p2@ATL1	chr14:51026813..51026835,+	-2.67027	2.27786	16.989	3.76e-05
p2@COMMD5	chr8:146078376..146078466,-	-2.0926	3.66191	16.9895	3.76e-05
p1@HK2	chr2:75061240..75061265,+	-1.62558	6.21845	16.9908	3.76e-05
p3@ATP2B1	chr12:90103211..90103224,-	-3.72358	4.31986	16.9819	3.77e-05
p8@NR1H3	chr11:47279568..47279577,+	-2.09159	3.57292	16.9858	3.77e-05
p2@AK3	chr9:4741217..4741234,-	-1.64738	3.76849	16.9844	3.77e-05
p3@PTPN12	chr7:77166485..77166516,+	-2.10986	3.05936	16.9731	3.79e-05
p2@ATP11A	chr13:113344282..113344337,+	-2.29189	3.11758	16.9674	3.8e-05
p1@HDAC7	chr12:48213650..48213695,-	-2.2524	3.65882	16.9709	3.8e-05
p1@ACAA1	chr3:38178534..38178632,-	-1.33928	5.97355	16.9683	3.8e-05
p3@UBA1	chrX:47053195..47053206,+	-1.8531	3.3282	16.9611	3.82e-05
p2@QRICH1	chr3:49131013..49131070,-	-2.86234	3.09708	16.9531	3.83e-05
p3@PVRL4	chr1:161059882..161059905,-	-3.27054	2.13881	16.9503	3.84e-05
p2@TRMT2A	chr22:20104486..20104529,-	-2.13059	3.94402	16.9509	3.84e-05
p3@PICALM	chr11:85779986..85780014,-	-1.77625	3.98294	16.9435	3.85e-05
p3@MCM5	chr22:35806477..35806519,+	-3.07388	2.38258	16.9391	3.86e-05
p2@DYRK2	chr12:68042495..68042508,+	-2.89812	2.65614	16.9382	3.86e-05
p1@GSK3B	chr3:119813284..119813301,-	-1.56309	5.50379	16.9345	3.87e-05
p@chr11:22301435..22301439,+	chr11:22301435..22301439,+	-2.85278	2.15761	16.9297	3.88e-05
p1@VPRBP	chr3:51533966..51534038,-	-2.04882	4.3475	16.9315	3.88e-05
p2@YY1AP1	chr1:155658518..155658572,-	-2.04413	4.23386	16.9306	3.88e-05
p15@AIM1	chr6:106960179..106960193,+	-2.98339	2.37618	16.9261	3.89e-05
p1@EP300	chr22:41487711..41487798,+	-1.73809	4.63829	16.9247	3.89e-05
p@chr5:65221682..65221722,+	chr5:65221682..65221722,+	-2.29012	4.19365	16.9163	3.91e-05
p2@YWHAG	chr7:75988321..75988339,-	-1.39543	4.966	16.9145	3.91e-05
p@chr1:237766565..237766606,+	chr1:237766565..237766606,+	-3.135	4.36988	16.901	3.94e-05
p1@TANC1	chr2:159825143..159825190,+	-3.69399	3.33999	16.8934	3.95e-05
p1@ENST00000483963	chr15:64885142..64885151,+	-3.02409	2.1105	16.8793	3.98e-05
p3@GAL	chr11:68458387..68458424,+	-3.2812	2.36889	16.8734	4e-05
p2@MT1F	chr16:56691864..56691879,+	-3.0004	5.10126	16.8595	4.03e-05
p2@EGFL7	chr9:139560197..139560266,+	-1.95111	3.50487	16.8544	4.04e-05
p1@DLG4	chr17:7120906..7120975,-	-2.17535	4.59791	16.8499	4.05e-05
p4@CAST	chr5:95998018..95998059,+	-1.78039	4.43352	16.8473	4.05e-05
p3@DOT1L	chr19:2164173..2164197,+	-2.09059	3.81694	16.8426	4.06e-05
p2@SLCO4A1	chr20:61273815..61273833,+	-3.29095	2.35843	16.8406	4.07e-05
p1@SETD2	chr3:47205548..47205638,-	-1.92054	4.11532	16.8337	4.08e-05
p1@MMP14	chr14:23305783..23305835,+	-1.88698	7.43987	16.8328	4.08e-05
p1@PLEKHG2	chr19:39903290..39903349,+	-2.53575	3.2797	16.8273	4.09e-05
p1@UXS1	chr2:106810742..106810775,-	-1.31802	6.21498	16.828	4.09e-05
p10@ZYX	chr7:143079430..143079451,+	-2.43258	3.12981	16.8193	4.11e-05
p1@RAB6B	chr3:133614597..133614681,-	-3.64352	2.2295	16.817	4.12e-05
p2@MAP1LC3A	chr20:33146551..33146567,+	-3.19286	4.03903	16.817	4.12e-05
p1@EIF4EBP2	chr10:72163885..72163919,+	-1.77833	7.67638	16.8144	4.12e-05
p1@FAM104A	chr17:71228357..71228491,-	-1.7651	5.53603	16.8131	4.12e-05
p3@RNF11	chr1:51702175..51702200,+	-2.14545	4.44371	16.8103	4.13e-05
p1@PAK2	chr3:196466710..196466824,+	-1.3631	6.58721	16.8093	4.13e-05
p13@APLP2	chr11:129991615..129991626,+	-4.5767	2.68535	16.8042	4.14e-05
p2@CCND3	chr6:42016385..42016498,-	-2.12988	3.52486	16.8005	4.15e-05
p5@SPATA13	chr13:24844942..24844963,+	-2.71787	2.59971	16.7951	4.16e-05
p1@EXTL3	chr8:28559004..28559039,+	-1.9605	3.97122	16.7817	4.19e-05
p1@SNX1	chr15:64388166..64388216,+	-1.49117	7.77634	16.7766	4.2e-05
p@chr15:65042618..65042632,-	chr15:65042618..65042632,-	-4.14107	2.38034	16.7721	4.21e-05
p14@RAC2	chr22:37640638..37640644,-	-2.47062	2.48755	16.773	4.21e-05
p2@SPATS2	chr12:49761273..49761306,+	-2.54029	2.80221	16.7405	4.29e-05
p3@PSMA6	chr14:35761514..35761525,+	-1.99193	3.73548	16.732	4.3e-05
p1@UBE2R2	chr9:33817124..33817197,+	-1.44427	5.33647	16.7327	4.3e-05
p1@CLU	chr8:27472209..27472225,-	-3.02838	7.31316	16.7294	4.31e-05
p2@MLXIP	chr12:122516626..122516645,+	-2.91025	2.268	16.729	4.31e-05
p1@AMPD3	chr11:10476786..10476831,+	-1.59719	6.18649	16.7163	4.34e-05
p1@CDIPT	chr16:29874462..29874596,-	-1.52076	5.9469	16.7172	4.34e-05
p1@PRKAR2A	chr3:48885228..48885327,-	-2.34026	4.63761	16.7082	4.36e-05
p1@MCCC1	chr3:182817297..182817356,-	-1.8093	4.05866	16.7073	4.36e-05
p2@FBXO6	chr1:11724167..11724197,+	-2.38945	4.10374	16.7005	4.38e-05
p1@SLC2A5	chr1:9129670..9129719,-	-1.96274	4.70645	16.6866	4.41e-05
p1@NRP1	chr10:33623784..33623806,-	-2.32465	5.41204	16.6836	4.42e-05
p1@CFB	chr6:31913863..31913882,+	-4.13806	6.15453	16.6761	4.43e-05
p1@MOB3B	chr9:27529726..27529827,-	-2.47385	2.91905	16.6718	4.44e-05
p2@CAST	chr5:95997918..95998007,+	-1.70554	6.04786	16.6718	4.44e-05
p1@FOSL2	chr2:28615716..28615733,+	-2.09093	7.95065	16.6578	4.48e-05
p2@BCAT1	chr12:25055949..25056088,-	-1.5473	5.34271	16.6584	4.48e-05
p@chr16:11763799..11763824,+	chr16:11763799..11763824,+	-3.98289	2.94446	16.6536	4.49e-05
p4@SPG20	chr13:36920615..36920659,-	-2.0944	3.69455	16.6466	4.5e-05
p1@GGH	chr8:63951336..63951445,-	-1.64163	4.6906	16.6453	4.51e-05
p15@ITGB8	chr7:20370694..20370705,+	-3.45065	2.18013	16.6406	4.52e-05
p@chr8:105600677..105600709,+	chr8:105600677..105600709,+	-3.53346	3.15317	16.6306	4.54e-05
p2@ST5	chr11:8892907..8892925,-	-3.34906	2.38965	16.6297	4.54e-05
p1@C16orf45	chr16:15528333..15528385,+	-3.13261	2.17805	16.632	4.54e-05
p4@SULT1C2	chr2:108905407..108905419,+	-2.52699	2.38516	16.6315	4.54e-05
p1@BATF3	chr1:212873267..212873332,-	-3.29295	2.79241	16.6278	4.55e-05
p5@FAM120A	chr9:96214198..96214209,+	-2.95802	2.0738	16.6216	4.56e-05
p1@PCNXL3	chr11:65383227..65383317,+	-1.97583	5.42814	16.6134	4.58e-05
p@chr2:113890933..113890946,+	chr2:113890933..113890946,+	-2.43126	4.80728	16.5969	4.62e-05
p4@UBTF	chr17:42296855..42296894,-	-3.48211	3.42174	16.5853	4.65e-05
p5@CEPT1	chr1:111682499..111682513,+	-2.62361	2.86469	16.5847	4.65e-05
p2@MOV10	chr1:113217073..113217127,+	-1.63261	3.88467	16.5843	4.65e-05
p1@PPP3CB	chr10:75255724..75255792,-	-1.54696	5.3485	16.5832	4.66e-05
p1@UBD	chr6:29527501..29527515,-	-3.55861	4.16247	16.5712	4.69e-05
p2@CHD4	chr12:6716569..6716581,-	-2.34651	3.71488	16.5681	4.69e-05
p1@USP33	chr1:78225482..78225544,-	-1.7497	5.8964	16.57	4.69e-05
p1@SIK3	chr11:116969131..116969166,-	-1.49702	5.09937	16.5679	4.69e-05
p1@MGLL	chr3:127542021..127542050,-	-1.44974	8.20187	16.5636	4.7e-05
p1@NSUN2	chr5:6633114..6633204,-	-1.58561	5.91769	16.5587	4.72e-05
p4@SLAMF7	chr1:160719791..160719801,+	-2.93095	3.13815	16.5481	4.74e-05
p2@DSP	chr6:7541845..7541878,+	-3.36065	2.2367	16.5335	4.78e-05
p6@PTPRE	chr10:129785536..129785551,+	-3.05489	2.09124	16.534	4.78e-05
p2@MST4	chrX:131157290..131157309,+	-1.99567	3.83418	16.5352	4.78e-05
p1@NIPA1	chr15:23086394..23086457,-	-2.54298	3.25368	16.5179	4.82e-05
p1@SLC25A35	chr17:8198647..8198724,-	-2.11803	4.592	16.5181	4.82e-05
p4@ALCAM	chr3:105086056..105086147,+	-2.03768	3.21945	16.5193	4.82e-05
p2@SLC2A6	chr9:136344237..136344264,-	-1.99156	4.40527	16.516	4.82e-05
p1@FRMD3	chr9:86153218..86153343,-	-3.56321	3.29688	16.5099	4.84e-05
p2@OSBP	chr11:59383146..59383179,-	-1.74837	3.93795	16.4993	4.87e-05
p3@ADRA2B	chr2:96782206..96782211,-	-2.90421	4.46204	16.4833	4.91e-05
p2@MBD3	chr19:1592828..1592910,-	-2.89255	3.94851	16.4788	4.92e-05
p1@RASSF4	chr10:45455207..45455263,+	-1.8458	8.36181	16.4775	4.92e-05
p10@FGR	chr1:27961720..27961727,-	-1.96911	3.19612	16.4766	4.93e-05
p1@WBP4	chr13:41635617..41635721,+	-1.58467	5.18549	16.4651	4.96e-05
p4@AIM1	chr6:106960088..106960166,+	-3.02383	2.62749	16.458	4.97e-05
p2@ADAM19	chr5:157002755..157002766,-	-4.00492	2.33793	16.4537	4.99e-05
p1@LSP1	chr11:1874279..1874340,+	-1.66772	10.3625	16.4512	4.99e-05
p1@C16orf72	chr16:9185450..9185516,+	-1.37084	6.04377	16.451	4.99e-05
p2@CCDC50	chr3:191047220..191047257,+	-2.40009	3.14317	16.4488	5e-05
p@chr12:57522630..57522663,-	chr12:57522630..57522663,-	-2.65105	2.52544	16.44	5.02e-05
p1@CLDN12	chr7:90032735..90032793,+	-1.79894	3.80738	16.4359	5.03e-05
p3@ERGIC1	chr5:172261228..172261287,+	-1.54618	4.86798	16.4376	5.03e-05
p4@SLC2A5	chr1:9129735..9129762,-	-1.93557	3.54076	16.4321	5.04e-05
p3@ILK	chr11:6625084..6625095,+	-2.77376	2.43631	16.4276	5.05e-05
p2@SECISBP2	chr9:91933382..91933395,+	-2.26027	2.93323	16.4253	5.06e-05
p6@SRC	chr20:36011978..36012014,+	-2.80816	3.57506	16.4175	5.08e-05
p@chr6:114180091..114180108,+	chr6:114180091..114180108,+	-3.81403	2.81293	16.4131	5.09e-05
p1@ZC3H12C	chr11:109963515..109963534,+	-2.37469	5.1059	16.4155	5.09e-05
p2@HNRNPD	chr4:83295296..83295352,-	-2.50536	3.38585	16.4056	5.11e-05
p1@EPDR1	chr7:37960204..37960291,+	-1.34195	5.05391	16.4075	5.11e-05
p7@ITPK1	chr14:93581834..93581870,-	-3.74027	3.04019	16.4016	5.12e-05
p1@ERICH1	chr8:681165..681241,-	-1.9215	5.1686	16.4042	5.12e-05
p1@RAB11FIP4	chr17:29815113..29815143,+	-2.2513	3.62615	16.3962	5.14e-05
p1@CLTB	chr5:175843524..175843547,-	-1.59255	5.74984	16.3909	5.15e-05
p5@MAD2L2	chr1:11751665..11751698,-	-2.94015	2.07052	16.3873	5.16e-05
p1@AKIRIN1	chr1:39456911..39456986,+	-1.4975	6.84692	16.3868	5.16e-05
p1@NCK2	chr2:106361333..106361380,+	-2.09178	3.92482	16.3822	5.18e-05
p2@CDC42SE2	chr5:130599701..130599716,+	-2.26959	3.81849	16.379	5.19e-05
p3@FCHO1	chr19:17889565..17889643,+	-2.42993	3.05401	16.3755	5.2e-05
p@chr15:41136499..41136552,-	chr15:41136499..41136552,-	-2.64909	2.77128	16.3685	5.21e-05
p2@RNF115	chr1:145611010..145611046,+	-1.42584	4.62342	16.3592	5.24e-05
p1@DDX23	chr12:49245916..49245932,-	-1.84544	4.53457	16.3566	5.25e-05
p2@ACSL1	chr4:185747194..185747242,-	-1.46797	6.19698	16.3573	5.25e-05
p@chr11:60719765..60719782,-	chr11:60719765..60719782,-	-4.96749	2.67957	16.3498	5.27e-05
p1@XBP1	chr22:29196511..29196541,-	-1.69091	7.16038	16.3467	5.27e-05
p3@CRELD1	chr3:9975567..9975589,+	-2.72753	2.22533	16.3336	5.31e-05
p1@LOC493754	chr7:66057357..66057395,-	-1.61117	3.92718	16.3307	5.32e-05
p1@WBSCR16	chr7:74489609..74489697,-	-2.01642	4.95192	16.3238	5.34e-05
p3@RAC2	chr22:37640254..37640276,-	-1.34102	6.91158	16.3238	5.34e-05
p4@KCNE1	chr21:35883615..35883627,-	-3.06821	2.35928	16.315	5.36e-05
p5@ZFAND3	chr6:37787297..37787311,+	-3.0397	2.73774	16.3178	5.36e-05
p1@SLC35F3	chr1:234349957..234350017,+	-4.95219	2.6716	16.3103	5.38e-05
p1@NPEPPS	chr17:45608455..45608490,+	-2.50609	3.40885	16.2972	5.41e-05
p1@FNBP1	chr9:132805430..132805475,-	-1.90955	5.8067	16.2993	5.41e-05
p1@ENST00000516857	chr19:36066577..36066644,+	-2.1898	7.0127	16.294	5.42e-05
p1@ENST00000559843	chr14:103561047..103561071,+	-3.34183	2.15376	16.291	5.43e-05
p@chr2:191625222..191625228,-	chr2:191625222..191625228,-	-3.20037	2.74802	16.2906	5.43e-05
p4@MED15	chr22:20862321..20862379,+	-3.01707	2.17288	16.2905	5.43e-05
p6@EIF4G1	chr3:184037404..184037426,+	-2.96092	2.73849	16.2928	5.43e-05
p2@FCHSD2	chr11:72853103..72853151,-	-1.86872	4.2122	16.2929	5.43e-05
p2@TTC3	chr21:38445520..38445533,+	-2.75207	3.74943	16.2889	5.44e-05
p1@PLEKHM3	chr2:208890218..208890289,-	-1.89928	4.36734	16.2808	5.46e-05
p1@SLC39A8	chr4:103266626..103266647,-	-2.47445	7.03331	16.2755	5.48e-05
p1@OXSR1	chr3:38206975..38207101,+	-2.03591	4.74858	16.2733	5.48e-05
p1@AAMP	chr2:219134822..219134898,-	-1.56643	5.94047	16.2705	5.49e-05
p3@MX1	chr21:42798095..42798112,+	-3.03614	3.38142	16.2673	5.5e-05
p1@DICER1	chr14:95623682..95623775,-	-1.82643	4.56203	16.2676	5.5e-05
p@chr17:76375222..76375241,-	chr17:76375222..76375241,-	-4.5466	2.90273	16.2631	5.51e-05
p1@USP11	chrX:47092400..47092431,+	-1.92572	4.75483	16.2648	5.51e-05
p1@CCDC61	chr19:46498704..46498735,+	-2.56032	3.87364	16.2591	5.52e-05
p2@MICAL1	chr6:109777078..109777102,-	-1.92464	5.32248	16.2609	5.52e-05
p7@ACSL1	chr4:185726734..185726748,-	-2.98772	2.24265	16.2473	5.56e-05
p1@EXT2	chr11:44117219..44117240,+	-2.01504	5.61279	16.2334	5.6e-05
p@chr16:1822695..1822769,-	chr16:1822695..1822769,-	-3.1045	2.19834	16.2266	5.62e-05
p2@ATP5J2-PTCD1,p2@PTCD1	chr7:99036342..99036428,-	-2.73202	3.2426	16.2241	5.63e-05
p4@RFTN1	chr3:16555127..16555145,-	-2.40984	2.62431	16.2071	5.68e-05
p5@EMILIN1	chr2:27301682..27301693,+	-3.57354	2.89856	16.2033	5.69e-05
p@chr10:63700076..63700086,+	chr10:63700076..63700086,+	-4.91633	2.65493	16.2003	5.7e-05
p3@DTNBP1	chr6:15663164..15663191,-	-4.0926	2.746	16.1975	5.71e-05
p@chr1:156510877..156510889,-	chr1:156510877..156510889,-	-3.0402	3.80876	16.189	5.73e-05
p@chr9:135665233..135665245,-	chr9:135665233..135665245,-	-2.44038	2.76626	16.1878	5.74e-05
p1@BC067879	chr17:7741685..7741702,+	-3.86418	2.82928	16.1764	5.77e-05
p2@C6orf136	chr6:30614779..30614848,+	-2.07387	3.92364	16.1766	5.77e-05
p2@ENST00000415453	chr1:224363590..224363608,-	-3.06451	2.68415	16.1658	5.8e-05
p@chr17:76338142..76338169,+	chr17:76338142..76338169,+	-3.37953	2.16297	16.159	5.82e-05
p1@DIXDC1	chr11:111848024..111848087,+	-2.94914	2.23492	16.1589	5.82e-05
p10@RANBP9	chr6:13711450..13711484,-	-5.00211	2.69592	16.1558	5.83e-05
p2@NUDT3	chr6:34360344..34360382,-	-2.04408	3.50163	16.1584	5.83e-05
p1@SH3GL1	chr19:4400432..4400570,-	-1.97408	5.24252	16.151	5.85e-05
p2@LENG8	chr19:54960652..54960730,+	-2.69995	2.17948	16.1452	5.87e-05
p2@SH3BP1	chr22:38035459..38035493,+	-2.38525	2.78118	16.137	5.89e-05
p3@CSF1	chr1:110453203..110453255,+	-2.57429	2.38419	16.1156	5.96e-05
p2@LAP3	chr4:17579073..17579106,+	-1.65783	5.82494	16.1132	5.97e-05
p1@SMC5	chr9:72873837..72873929,+	-1.88108	4.08796	16.1025	6e-05
p1@DNAJC5	chr20:62526467..62526540,+	-1.60321	6.84448	16.1041	6e-05
p1@NCEH1	chr3:172428845..172428895,-	-1.16975	7.12911	16.0995	6.01e-05
p4@NUDT3	chr6:34360536..34360547,-	-3.31669	2.90937	16.0963	6.02e-05
p1@CBX5	chr12:54673871..54673925,-	-2.1915	4.68212	16.0978	6.02e-05
p1@ARHGEF11	chr1:157015496..157015586,-	-2.104	5.50831	16.0967	6.02e-05
p2@TNKS1BP1	chr11:57089774..57089826,-	-3.26947	2.13807	16.0824	6.06e-05
p4@BHLHE41	chr12:26278008..26278024,-	-3.02023	2.7873	16.0837	6.06e-05
p1@COBRA1	chr9:140149730..140149826,+	-2.00743	4.5294	16.0829	6.06e-05
p2@HERPUD2	chr7:35734607..35734664,-	-2.25283	3.2897	16.0788	6.08e-05
p1@DIAPH2	chrX:95939800..95939872,+	-1.89235	5.51323	16.0776	6.08e-05
p4@EMILIN2	chr18:2846950..2846969,+	-1.8213	3.94572	16.0769	6.08e-05
p1@PUS1	chr12:132413804..132413830,+	-2.00205	4.5432	16.0757	6.09e-05
p1@AGPAT9	chr4:84457414..84457501,+	-2.11397	4.41453	16.0699	6.1e-05
p1@HNRPLL	chr2:38830030..38830089,-	-1.54009	4.15089	16.064	6.12e-05
p1@FADS2	chr11:61595761..61595780,+	-2.31439	6.33854	16.0629	6.13e-05
p15@EVL	chr14:100532771..100532783,+	-2.50897	2.67523	16.0509	6.17e-05
p1@PDIA5	chr3:122785895..122786001,+	-2.87182	3.55862	16.041	6.2e-05
p2@SMPD2	chr6:109762020..109762096,+	-2.19075	3.50273	16.0398	6.2e-05
p1@TRIM35	chr8:27168737..27168810,-	-2.09247	3.61528	16.0395	6.2e-05
p1@AB528056	chr3:10183579..10183600,+	-2.31312	3.42097	16.0385	6.21e-05
p2@CPEB4	chr5:173315315..173315335,+	-1.55878	4.25501	16.0336	6.22e-05
p1@ZNF346	chr5:176449684..176449722,+	-1.9402	4.06626	16.0231	6.26e-05
p2@PSD4	chr2:113914939..113915031,+	-2.28995	2.52545	16.0205	6.27e-05
p1@LPP	chr3:187871659..187871779,+	-1.73711	3.58602	16.0178	6.27e-05
p2@TRAK2	chr2:202316260..202316308,-	-1.75083	3.49648	16.0144	6.29e-05
p1@HES2	chr1:6479968..6479986,-	-3.228	3.03862	16.0108	6.3e-05
p1@C17orf63	chr17:27169764..27169846,-	-1.95469	3.65418	16.0075	6.31e-05
p8@WDFY4	chr10:49893321..49893329,+	-2.60211	2.71972	16.0046	6.32e-05
p2@RSPH3	chr6:159420780..159420872,-	-2.45501	2.86317	16.0042	6.32e-05
p1@SMARCC1	chr3:47823298..47823423,-	-1.5213	4.46414	15.9941	6.35e-05
p1@C10orf46	chr10:120514468..120514530,-	-1.53652	6.29002	15.9874	6.38e-05
p5@SRGAP1	chr12:64238277..64238310,+	-3.17729	2.14709	15.9846	6.39e-05
p1@TGOLN2	chr2:85555086..85555119,-	-1.71217	7.96903	15.9824	6.39e-05
p5@MSC	chr8:72756213..72756243,-	-2.36804	3.28418	15.9795	6.4e-05
p1@TES	chr7:115850556..115850626,+	-1.68199	5.14989	15.9743	6.42e-05
p11@PSTPIP1	chr15:77308178..77308193,+	-3.20917	2.37661	15.9693	6.44e-05
p1@NUB1	chr7:151038850..151038915,+	-1.63009	6.86146	15.9635	6.46e-05
p1@ATXN10	chr22:46067705..46067771,+	-1.5878	5.68418	15.9592	6.47e-05
p4@TINF2	chr14:24711470..24711493,-	-2.81729	2.96013	15.953	6.49e-05
p2@SLC12A7	chr5:1112166..1112190,-	-2.26754	3.81954	15.9531	6.49e-05
p1@C20orf166-AS1	chr20:61148724..61148745,-	-2.80964	2.12811	15.9463	6.52e-05
p3@NRP2	chr2:206547199..206547206,+	-1.98746	2.88234	15.938	6.55e-05
p4@HSP90B2P	chr15:99797726..99797732,+	-4.70775	2.66141	15.9286	6.58e-05
p@chr11:65199879..65200105,+	chr11:65199879..65200105,+	-2.95219	3.15526	15.9237	6.59e-05
p1@PPP2CB	chr8:30670289..30670354,-	-1.78155	5.46004	15.9246	6.59e-05
p1@UTP3	chr4:71554233..71554273,+	-1.44208	5.52356	15.9253	6.59e-05
p1@FOXP4	chr6:41514078..41514158,+	-2.88329	4.36367	15.916	6.62e-05
p1@SMG6	chr17:2207062..2207116,-	-2.44386	3.3772	15.9146	6.63e-05
p1@PVR	chr19:45147143..45147223,+	-1.79447	3.78665	15.91	6.64e-05
p1@PHF20L1	chr8:133787586..133787673,+	-2.01592	5.46743	15.902	6.67e-05
p5@ALCAM	chr3:105085511..105085544,+	-2.52903	2.40807	15.8948	6.7e-05
p1@PGM2	chr4:37828300..37828350,+	-1.17817	6.46658	15.8909	6.71e-05
p2@TLK1	chr2:172017393..172017509,-	-1.87761	4.70127	15.886	6.73e-05
p6@ALDH5A1	chr6:24495098..24495109,+	-4.36214	2.73958	15.8828	6.74e-05
p4@HLX	chr1:221052840..221052875,+	-2.98911	2.42805	15.8821	6.74e-05
p3@RAP2C	chrX:131353467..131353485,-	-1.53933	4.57477	15.8837	6.74e-05
p7@NDUFAF3	chr3:49057830..49057850,+	-3.02603	2.2991	15.8784	6.75e-05
p@chr13:42622097..42622111,+	chr13:42622097..42622111,+	-3.16476	3.09425	15.8659	6.8e-05
p4@ZNF395	chr8:28243813..28243839,-	-3.95831	3.27848	15.861	6.82e-05
p@chr2:106492075..106492082,+	chr2:106492075..106492082,+	-3.101	2.66999	15.8505	6.85e-05
p1@C11orf21	chr11:2323089..2323154,-	-2.86616	2.31082	15.8528	6.85e-05
p2@FAIM	chr3:138327877..138327934,+	-2.05941	2.88415	15.8407	6.89e-05
p2@INTS10	chr8:19674896..19674918,+	-2.58644	2.63347	15.8346	6.91e-05
p3@DMXL2	chr15:51915142..51915169,-	-2.14573	3.63304	15.8356	6.91e-05
p2@MAX	chr14:65569244..65569264,-	-1.64609	3.95049	15.8343	6.91e-05
p3@BATF3	chr1:212873162..212873188,-	-3.88465	2.76566	15.8325	6.92e-05
p1@EPHX4	chr1:92495528..92495604,+	-3.01008	2.1094	15.8321	6.92e-05
p3@FOSL2	chr2:28616358..28616380,+	-2.11214	3.60174	15.8326	6.92e-05
p5@ANK2	chr4:113739369..113739398,+	-2.53986	2.28405	15.8288	6.93e-05
p@chr4:88898200..88898221,+	chr4:88898200..88898221,+	-2.43739	3.28221	15.8298	6.93e-05
p10@PALLD	chr4:169418226..169418239,+	-3.02036	2.15356	15.8236	6.95e-05
p1@ELK4	chr1:205601093..205601158,-	-2.43662	3.7348	15.8238	6.95e-05
p@chr3:98459090..98459094,+	chr3:98459090..98459094,+	-4.14192	2.78998	15.8217	6.96e-05
p2@NUMBL	chr19:41196498..41196532,-	-2.92051	2.1533	15.8204	6.96e-05
p2@CHMP4B	chr20:32399231..32399254,+	-1.78285	3.653	15.8208	6.96e-05
p1@STAT3	chr17:40540377..40540481,-	-1.61746	6.97137	15.81	7e-05
p2@TICAM1	chr19:4831671..4831697,-	-2.07747	3.76497	15.8085	7.01e-05
p2@SETD1B	chr12:122241897..122241927,+	-2.33766	3.52612	15.7894	7.08e-05
p2@OXSR1	chr3:38207105..38207146,+	-2.52784	4.32818	15.7781	7.12e-05
p1@AGPAT3	chr21:45285082..45285117,+	-1.85424	3.91147	15.7777	7.12e-05
p2@RASSF5	chr1:206730484..206730499,+	-2.63443	4.58452	15.7752	7.13e-05
p@chr17:78193607..78193642,+	chr17:78193607..78193642,+	-2.29916	5.83725	15.774	7.14e-05
p2@SDC2	chr8:97505870..97505887,+	-1.84954	3.12605	15.759	7.19e-05
p1@STK38	chr6:36515177..36515270,-	-1.61541	4.85179	15.7525	7.22e-05
p7@SLC15A3	chr11:60719578..60719603,-	-2.96671	3.38393	15.747	7.24e-05
p1@RSBN1L	chr7:77325738..77325789,+	-1.60027	4.1679	15.7459	7.24e-05
p@chr5:74349606..74349628,-	chr5:74349606..74349628,-	-3.12461	3.01079	15.7444	7.25e-05
p5@TFEC	chr7:115799942..115799955,-	-2.27259	2.86982	15.7435	7.25e-05
p1@PTPN7	chr1:202129704..202129762,-	-2.1513	5.05348	15.7412	7.26e-05
p3@ASPHD1	chr16:29911795..29911827,+	-3.07558	2.49367	15.7395	7.27e-05
p2@MYO9B	chr19:17186545..17186556,+	-2.84318	3.63412	15.7336	7.29e-05
p@chr10:112109413..112109419,-	chr10:112109413..112109419,-	-3.49488	2.19167	15.7262	7.32e-05
p@chr3:53202709..53202780,+	chr3:53202709..53202780,+	-1.86749	4.93908	15.7265	7.32e-05
p2@IPO5	chr13:98628137..98628205,+	-3.13789	2.25164	15.7218	7.34e-05
p@chr4:88904409..88904421,+	chr4:88904409..88904421,+	-2.93568	2.42274	15.721	7.34e-05
p4@LAT	chr16:28996398..28996413,+	-2.6805	3.36138	15.7223	7.34e-05
p1@APOL2	chr22:36635563..36635581,-	-2.04664	6.44518	15.7216	7.34e-05
p1@MRGPRF	chr11:68780701..68780736,-	-3.30747	2.77631	15.6977	7.43e-05
p1@TBC1D9B	chr5:179334825..179334906,-	-2.06699	6.03603	15.699	7.43e-05
p1@RNF115	chr1:145611113..145611182,+	-1.60078	5.41665	15.696	7.44e-05
p5@C9orf30	chr9:103189660..103189693,+	-2.21713	3.44913	15.6912	7.46e-05
p3@C1orf21	chr1:184356188..184356200,+	-2.41273	3.19416	15.6822	7.49e-05
p1@PSME2	chr14:24615805..24615834,-	-1.6169	8.12397	15.6833	7.49e-05
p3@C8orf33	chr8:146277791..146277802,+	-3.03658	2.79332	15.6667	7.55e-05
p2@MRPS5	chr2:95787716..95787737,-	-1.9101	2.91791	15.6662	7.56e-05
p6@HIPK3	chr11:33278787..33278798,+	-2.59233	2.72463	15.6621	7.57e-05
p1@MAP2K3	chr17:21188012..21188031,+	-1.61229	7.5169	15.6635	7.57e-05
p2@FARP1	chr13:98795361..98795384,+	-2.57019	2.52303	15.6564	7.6e-05
p2@MATK	chr19:3786354..3786421,-	-2.36743	3.117	15.6559	7.6e-05
p3@CSK	chr15:75074385..75074405,+	-2.30907	3.48152	15.6563	7.6e-05
p4@ARHGEF12	chr11:120207249..120207274,+	-2.35393	2.59542	15.6499	7.62e-05
p2@ABHD13	chr13:108870714..108870780,+	-1.77228	5.40335	15.6509	7.62e-05
p@chr20:20433180..20433208,+	chr20:20433180..20433208,+	-2.74959	2.49982	15.6451	7.64e-05
p1@C1orf95	chr1:226736446..226736513,+	-2.42203	2.80182	15.6409	7.66e-05
p1@FILIP1L	chr3:99594998..99595024,-	-1.95933	3.94833	15.6396	7.66e-05
p4@TARBP1	chr1:234614571..234614603,-	-4.17448	2.81859	15.6297	7.7e-05
p3@MESDC1	chr15:81293457..81293493,+	-2.44842	3.71008	15.6314	7.7e-05
p5@SUSD1	chr9:114937764..114937777,-	-3.2088	2.34322	15.628	7.71e-05
p2@C21orf2	chr21:45759126..45759186,-	-2.35852	3.2595	15.6261	7.72e-05
p2@SMG7	chr1:183441515..183441551,+	-2.34611	3.47234	15.6267	7.72e-05
p2@HSD11B1	chr1:209878230..209878248,+	-3.24143	3.03872	15.6233	7.73e-05
p1@PPP1R1A	chr12:54982420..54982461,-	-3.67584	2.63242	15.6178	7.75e-05
p6@ZMIZ2	chr7:44788420..44788425,+	-4.7886	2.64867	15.6166	7.76e-05
p1@A4GALT	chr22:43116867..43116885,-	-3.37995	2.32836	15.6085	7.79e-05
p1@PIK3C2B	chr1:204463918..204463963,-	-3.23069	2.65217	15.5982	7.83e-05
p1@INADL	chr1:62208091..62208182,+	-3.21079	2.19918	15.6	7.83e-05
p1@SNRNP27	chr2:70121075..70121102,+	-1.52271	6.23272	15.5999	7.83e-05
p3@ACSL1	chr4:185726698..185726719,-	-2.19739	3.17533	15.5911	7.86e-05
p1@FYTTD1	chr3:197476726..197476844,+	-1.10248	6.6876	15.5912	7.86e-05
p10@SERPINA1	chr14:94856847..94856863,-	-2.8177	2.56976	15.5884	7.87e-05
p2@GCNT2	chr6:10521574..10521602,+	-2.00975	2.77325	15.5904	7.87e-05
p2@ATP11B	chr3:182511349..182511360,+	-2.61898	2.71891	15.581	7.9e-05
p1@POPDC3	chr6:105627765..105627917,-	-2.9924	2.22827	15.5773	7.92e-05
p3@AEBP2	chr12:19592493..19592524,+	-2.86492	3.12048	15.5748	7.93e-05
p1@SMURF1	chr7:98741714..98741778,-	-1.92403	3.85647	15.5717	7.94e-05
p@chr17:34199297..34199315,-	chr17:34199297..34199315,-	-3.39317	4.08713	15.5687	7.96e-05
p3@NPTN	chr15:73925777..73925801,-	-2.85092	2.9646	15.5651	7.97e-05
p1@ST6GALNAC4	chr9:130679257..130679336,-	-2.3013	4.85663	15.5625	7.98e-05
p2@KPNA2	chr17:66031818..66031830,+	-1.78686	4.02701	15.5504	8.03e-05
p@chr4:88902619..88902651,+	chr4:88902619..88902651,+	-1.98097	3.06361	15.5451	8.06e-05
p1@AGPS	chr2:178257463..178257523,+	-1.44613	7.4185	15.5444	8.06e-05
p1@CCDC69	chr5:150603630..150603660,-	-2.12251	5.40895	15.5425	8.07e-05
p3@PDE3B	chr11:14665396..14665407,+	-3.20037	2.12425	15.5397	8.08e-05
p8@SSFA2	chr2:182756867..182756886,+	-2.85148	3.12567	15.5406	8.08e-05
p1@LRRC8A	chr9:131644398..131644470,+	-2.14865	5.17744	15.5384	8.08e-05
p1@PIK3CB	chr3:138553702..138553777,-	-1.70763	4.8405	15.5353	8.1e-05
p3@GIT1	chr17:27916681..27916692,-	-4.15484	2.70873	15.5325	8.11e-05
p1@BRMS1L	chr14:36295591..36295633,+	-2.56617	2.81714	15.5245	8.14e-05
p2@BMPR2	chr2:203240903..203240952,+	-2.08173	3.22395	15.5119	8.2e-05
p1@CHMP6	chr17:78965624..78965694,+	-1.96894	4.43214	15.5053	8.23e-05
p1@KLHL6	chr3:183273483..183273504,-	-1.63519	5.31955	15.5046	8.23e-05
p1@MFSD2A	chr1:40420808..40420836,+	-2.12282	7.84372	15.4944	8.27e-05
p5@ADO	chr10:64564895..64564967,+	-2.03946	2.8767	15.4952	8.27e-05
p1@ZMAT3	chr3:178789566..178789620,-	-1.86708	4.8596	15.493	8.28e-05
p@chr2:113890801..113890825,-	chr2:113890801..113890825,-	-2.85552	2.55204	15.4729	8.37e-05
p1@ATXN1L	chr16:71879861..71879927,+	-1.65706	4.37088	15.4674	8.39e-05
p3@DOCK10	chr2:225907352..225907386,-	-2.89751	2.98647	15.4664	8.4e-05
p1@MRAS	chr3:138067413..138067428,+	-2.21781	5.42863	15.4628	8.41e-05
p@chr4:103495295..103495307,+	chr4:103495295..103495307,+	-3.79162	2.82903	15.451	8.47e-05
p2@SLC38A1	chr12:46662513..46662549,-	-4.32431	2.76494	15.4421	8.51e-05
p1@PXN	chr12:120703523..120703548,-	-2.22088	5.93931	15.4208	8.6e-05
p1@FAM160B1	chr10:116581513..116581570,+	-1.68386	4.00293	15.4059	8.67e-05
p@chr7:115790735..115790752,-	chr7:115790735..115790752,-	-2.87634	2.19851	15.4014	8.69e-05
p@chr17:66508900..66508911,+	chr17:66508900..66508911,+	-2.75019	2.34244	15.3992	8.7e-05
p1@AUH	chr9:94124171..94124214,-	-1.65187	4.22578	15.3996	8.7e-05
p6@GPER	chr7:1126461..1126486,+	-4.22577	2.78846	15.3971	8.71e-05
p5@PTPN6	chr12:7060440..7060453,+	-1.8952	3.23552	15.3986	8.71e-05
p1@ARFGEF2	chr20:47538238..47538278,+	-1.41988	5.97428	15.3946	8.72e-05
p1@GMEB1	chr1:28995258..28995322,+	-1.9534	3.47789	15.3932	8.73e-05
p4@BHLHE40	chr3:5021268..5021282,+	-1.77969	2.84625	15.3939	8.73e-05
p1@SLAMF7	chr1:160709029..160709047,+	-2.57517	9.78538	15.3902	8.74e-05
p2@CREB3L2	chr7:137686824..137686865,-	-2.4933	3.50972	15.3848	8.77e-05
p1@VANGL1	chr1:116184566..116184633,+	-2.24133	3.52049	15.382	8.78e-05
p1@CDK11A,p1@CDK11B	chr1:1655723..1655803,-	-1.7858	4.28569	15.3822	8.78e-05
p2@CCDC72	chr3:48481711..48481722,+	-3.72824	3.33362	15.381	8.79e-05
p@chr7:29900084..29900122,+	chr7:29900084..29900122,+	-3.5706	3.51578	15.3701	8.84e-05
p@chr21:36208749..36208768,+	chr21:36208749..36208768,+	-2.70954	2.55695	15.3688	8.84e-05
p1@TLK1	chr2:172017188..172017330,-	-1.6704	4.74273	15.3683	8.85e-05
p7@RHOBTB2	chr8:22857351..22857368,+	-2.90348	2.53717	15.3635	8.87e-05
p2@CRTC1	chr19:18794397..18794420,+	-4.05971	2.73004	15.3457	8.95e-05
p3@MBD2	chr18:51750888..51750920,-	-1.91213	3.99536	15.3455	8.95e-05
p6@TNIP1	chr5:150460490..150460501,-	-3.58789	3.06343	15.3451	8.96e-05
p2@TMEM87B	chr2:112813134..112813167,+	-2.23787	2.87195	15.3404	8.98e-05
p4@SLC3A2	chr11:62648336..62648349,+	-1.82938	3.65786	15.3356	9e-05
p3@WDR1	chr4:10118469..10118521,-	-1.81478	4.86994	15.3354	9e-05
p6@NEK6	chr9:127020294..127020301,+	-2.24045	2.30958	15.3334	9.01e-05
p2@MT1DP	chr16:56677565..56677579,+	-3.96924	2.32705	15.3311	9.02e-05
p4@SPECC1	chr17:20059323..20059342,+	-2.4249	2.85674	15.3209	9.07e-05
p2@BATF3	chr1:212873084..212873137,-	-3.09204	2.9938	15.3181	9.08e-05
p1@MYH11	chr16:15950876..15950892,-	-4.01457	2.45442	15.3121	9.11e-05
p3@MYO6	chr6:76458921..76458934,+	-2.98781	2.24572	15.3085	9.13e-05
p2@KLHL5	chr4:39046480..39046562,+	-1.38758	4.71881	15.3085	9.13e-05
p1@CCAR1	chr10:70480963..70481010,+	-1.63122	5.85154	15.3048	9.15e-05
p1@LRRFIP2	chr3:37217756..37217844,-	-1.12001	6.24122	15.2993	9.18e-05
p3@TSPAN4	chr11:842928..842980,+	-1.89644	3.40776	15.2959	9.19e-05
p1@DOCK3	chr3:50712575..50712636,+	-2.73731	3.06023	15.2922	9.21e-05
p2@MAP2K1	chr15:66679260..66679283,+	-1.55974	5.59362	15.2898	9.22e-05
p@chr16:56700737..56700752,+	chr16:56700737..56700752,+	-4.38364	2.47125	15.2862	9.24e-05
p3@CCDC50	chr3:191047018..191047047,+	-2.11788	3.36186	15.2835	9.25e-05
p3@C3orf64	chr3:69062742..69062757,-	-2.49626	2.50891	15.2811	9.26e-05
p2@U38440	chr3:41281430..41281435,+	-2.23274	4.03275	15.2801	9.27e-05
p1@TIMP3	chr22:33197683..33197698,+	-2.06278	6.67901	15.2804	9.27e-05
p1@MAP1LC3A	chr20:33146510..33146549,+	-2.15979	4.92049	15.2747	9.3e-05
p1@SNX27	chr1:151584654..151584678,+	-1.99195	4.30223	15.2684	9.33e-05
p4@FARP1	chr13:98795581..98795606,+	-2.67609	2.14715	15.2549	9.39e-05
p2@MTMR4	chr17:56591978..56592056,-	-2.66312	2.25448	15.2541	9.4e-05
p1@TFEB	chr6:41703296..41703367,-	-2.1291	4.83122	15.2476	9.43e-05
p1@PTPN11	chr12:112856732..112856759,+	-1.94539	3.76546	15.2476	9.43e-05
p@chr11:105033550..105033572,+	chr11:105033550..105033572,+	-4.35405	3.2448	15.2439	9.45e-05
p7@WARS	chr14:100841771..100841782,-	-2.45442	2.58653	15.244	9.45e-05
p7@HERC6	chr4:89300057..89300068,+	-3.01825	3.32552	15.2194	9.57e-05
p5@FMNL1	chr17:43299128..43299150,+	-2.32132	2.69889	15.2148	9.59e-05
p1@SLC6A6	chr3:14444063..14444133,+	-1.4713	7.92596	15.2148	9.59e-05
p1@DYNC1LI1	chr3:32612263..32612356,-	-1.26009	6.23038	15.2097	9.62e-05
p8@MSC	chr8:72756380..72756427,-	-2.94607	2.90711	15.2085	9.63e-05
p@chr10:80908760..80908810,+	chr10:80908760..80908810,+	-2.27535	2.88541	15.2047	9.65e-05
p3@SLC1A4	chr2:65216573..65216580,+	-2.66167	2.26015	15.1995	9.67e-05
p2@DUSP11	chr2:74007169..74007187,-	-2.23737	2.94187	15.1981	9.68e-05
p@chr8:18680942..18680953,-	chr8:18680942..18680953,-	-2.63352	3.51954	15.1934	9.7e-05
p1@MSN	chrX:64887512..64887528,+	-1.72767	4.53305	15.1928	9.71e-05
p1@RABGAP1L	chr1:174128639..174128692,+	-1.63435	4.67409	15.1918	9.71e-05
p1@PAM	chr5:102090974..102091039,+	-1.61026	4.69542	15.1908	9.72e-05
p@chr5:102102662..102102663,+	chr5:102102662..102102663,+	-4.00268	2.80498	15.1883	9.73e-05
p3@TMCC2	chr1:205198835..205198864,+	-3.59218	2.2176	15.1858	9.74e-05
p2@SNTB1	chr8:121824279..121824328,-	-1.73839	3.96278	15.1857	9.74e-05
p5@RRM2B	chr8:103250962..103250985,-	-2.30903	2.92621	15.1811	9.77e-05
p3@ZFC3H1	chr12:72057571..72057605,-	-2.36799	3.90723	15.1782	9.78e-05
p2@TRAF3	chr14:103243770..103243793,+	-2.97063	2.99423	15.1702	9.82e-05
p1@NFE2L1	chr17:46126136..46126152,+	-1.42861	6.8711	15.1706	9.82e-05
p27@SOD2	chr6:160113879..160113887,-	-3.40896	2.9315	15.1675	9.84e-05
p4@PIM1	chr6:37138023..37138034,+	-2.97702	2.32055	15.1676	9.84e-05
p4@WDFY4	chr10:49893502..49893519,+	-2.82087	2.13089	15.1633	9.86e-05
p2@SLCO3A1	chr15:92396546..92396613,+	-2.28385	3.35692	15.1608	9.87e-05
p2@DDX21	chr10:70715944..70715955,+	-2.26334	3.77167	15.1602	9.88e-05
p1@CCDC50	chr3:191047131..191047219,+	-1.52199	4.86498	15.1598	9.88e-05
p3@WDR41	chr5:76788134..76788148,-	-2.35179	3.2056	15.1581	9.89e-05
p2@PHTF2	chr7:77428066..77428132,+	-1.8873	3.58836	15.1563	9.9e-05
p1@CPE	chr4:166300204..166300240,+	-3.31349	2.51214	15.1527	9.92e-05
p6@ARHGAP24	chr4:86396521..86396541,+	-2.84255	2.99559	15.1511	9.92e-05
p5@TMBIM6	chr12:50135638..50135673,+	-2.05456	2.79238	15.1505	9.93e-05
p2@MPG	chr16:128274..128286,+	-2.80064	2.30104	15.1483	9.94e-05
p1@ENST00000412759	chr1:120838328..120838358,-	-2.50702	3.17501	15.1463	9.95e-05
p1@ADAM19	chr5:157002775..157002790,-	-4.10184	4.2127	15.1381	9.99e-05
p1@PPARGC1B	chr5:149109825..149109907,+	-1.90493	4.98819	15.139	9.99e-05
p9@NRP2	chr2:206547027..206547034,+	-2.44004	2.4234	15.1351	0.000100082
p8@PLBD1	chr12:14721192..14721202,-	-2.63199	2.16484	15.1308	0.000100315
p1@PLIN3	chr19:4867666..4867686,-	-1.68053	6.07219	15.127	0.000100514
p1@KIAA0182	chr16:85646891..85646952,+	-2.8178	2.81565	15.1198	0.000100898
p2@RTN2	chr19:46000251..46000311,-	-2.05595	2.96115	15.1147	0.000101173
p1@FLVCR1	chr1:213031609..213031635,+	-2.21281	3.58367	15.1106	0.00010139
[truncated: 8,206 more rows]

## Sheet: Flu
Name	CTSS location	logFC	logCPM	LR	PValue
p1@RPS26P3	chr9:9090873..9090876,+	5.71917	4.45551	101.368	7.64e-24
p1@EGR1	chr5:137801160..137801176,+	6.35681	9.13463	68.6674	1.17e-16
p1@FOSB	chr19:45971246..45971265,+	8.97602	7.86438	59.9912	9.53e-15
p1@THBS1	chr15:39873268..39873287,+	7.03976	5.57747	56.117	6.83e-14
p2@SEMA6B	chr19:4559675..4559715,-	4.85536	3.76109	49.3921	2.1e-12
p3@SEMA6B	chr19:4559814..4559830,-	4.10575	3.92318	48.6727	3.02e-12
p@chr17:7809375..7809389,+	chr17:7809375..7809389,+	3.11329	4.07103	45.9048	1.24e-11
p1@RNU11	chr1:28975099..28975162,+	6.18956	7.63028	45.2562	1.73e-11
p1@RNU12	chr22:43011247..43011253,+	5.59115	7.29733	45.1845	1.79e-11
p1@SELL	chr1:169680745..169680771,-	4.16833	3.86783	44.8921	2.08e-11
p@chr19:42037922..42037929,-	chr19:42037922..42037929,-	6.56131	6.48024	43.9801	3.32e-11
p@chr3:196625671..196625730,+	chr3:196625671..196625730,+	7.25104	4.377	43.9514	3.37e-11
p@chr1:36767139..36767159,+	chr1:36767139..36767159,+	3.77638	4.24472	43.8815	3.49e-11
p1@ENST00000363593	chr17:8076897..8076912,-	6.22996	8.75418	43.1029	5.19e-11
p@chr2:70370094..70370116,+	chr2:70370094..70370116,+	6.09	6.27241	42.8166	6.01e-11
p2@SCARNA2	chr1:109642840..109642861,+	3.12236	7.32536	42.7668	6.17e-11
p@chr4:89300687..89300699,+	chr4:89300687..89300699,+	7.38007	6.00397	41.1629	1.4e-10
p2@uc004coz.1	chrM:16098..16117,+	4.43824	5.64612	41.0098	1.51e-10
p@chr3:192611107..192611124,+	chr3:192611107..192611124,+	6.81913	4.58265	40.1418	2.36e-10
p1@KLF2	chr19:16435625..16435682,+	5.67182	5.31643	38.6107	5.17e-10
p1@LOC100130522	chr18:77905923..77905938,+	10.966	7.97946	38.3979	5.77e-10
p@chr19:47729523..47729537,+	chr19:47729523..47729537,+	6.22137	7.8584	38.2048	6.37e-10
p@chr10:52147547..52147551,-	chr10:52147547..52147551,-	9.97708	7.72519	38.1262	6.63e-10
p1@RNU5A-1	chr15:65588387..65588391,+	6.36471	6.76868	37.373	9.76e-10
p1@ENST00000365207	chr17:56736656..56736674,-	5.89316	6.5365	36.6245	1.43e-09
p@chr14:51135270..51135275,+	chr14:51135270..51135275,+	5.87415	4.62433	36.2921	1.7e-09
p@chr10:73649013..73649031,+	chr10:73649013..73649031,+	7.06261	4.80163	36.2775	1.71e-09
p1@NR4A1	chr12:52445218..52445237,+	4.38758	4.60132	36.2041	1.78e-09
p@chr11:63953135..63953159,-	chr11:63953135..63953159,-	6.60922	8.07081	35.8808	2.1e-09
p@chr1:212716177..212716197,-	chr1:212716177..212716197,-	6.22352	4.1049	35.7978	2.19e-09
p@chr1:17231687..17231704,+	chr1:17231687..17231704,+	6.4262	9.68424	35.7359	2.26e-09
p@chr13:41557016..41557041,-	chr13:41557016..41557041,-	3.20176	4.47237	35.7054	2.3e-09
p@chr19:49383883..49383887,+	chr19:49383883..49383887,+	6.02535	4.2199	35.5464	2.49e-09
p@chr1:78470236..78470239,-	chr1:78470236..78470239,-	7.26232	7.64656	35.5421	2.5e-09
p@chr16:15108296..15108333,+	chr16:15108296..15108333,+	6.23273	4.46287	35.2697	2.87e-09
p3@SPG21	chr15:65281775..65281821,-	2.26979	3.95409	35.2434	2.91e-09
p@chr1:213243877..213243882,-	chr1:213243877..213243882,-	7.35272	5.30075	35.1757	3.01e-09
p@chrM:179..196,-	chrM:179..196,-	5.714	3.37303	34.7806	3.69e-09
p@chr5:169734603..169734632,-	chr5:169734603..169734632,-	7.79418	5.47444	34.7744	3.7e-09
p1@ENST00000384627	chr19:1021505..1021517,+	7.05539	5.19388	34.7568	3.74e-09
p@chr17:32583753..32583906,+	chr17:32583753..32583906,+	3.06392	5.55225	34.6774	3.89e-09
p1@DNAJB1	chr19:14629195..14629216,-	5.97206	8.81699	34.4431	4.39e-09
p@chr22:38576302..38576345,+	chr22:38576302..38576345,+	5.81183	4.36718	34.3609	4.58e-09
p1@APBB3	chr5:139943886..139943967,-	4.13674	5.16672	34.291	4.75e-09
p@chr19:5708604..5708605,+	chr19:5708604..5708605,+	3.74465	2.95611	34.095	5.25e-09
p@chrX:100756589..100756597,-	chrX:100756589..100756597,-	10.1767	7.20013	34.0511	5.37e-09
p@chr13:50019328..50019343,-	chr13:50019328..50019343,-	6.48831	3.82219	34.0304	5.43e-09
p@chr4:159731385..159731419,-	chr4:159731385..159731419,-	5.13025	4.68711	33.9612	5.62e-09
p@chr6:160112167..160112206,-	chr6:160112167..160112206,-	7.32533	5.29386	33.9482	5.66e-09
p2@TAF4B	chr18:23806437..23806449,+	6.10489	4.81734	33.7621	6.23e-09
p@chr1:28975335..28975352,+	chr1:28975335..28975352,+	5.59945	6.21015	33.5736	6.86e-09
p@chr20:35488267..35488271,+	chr20:35488267..35488271,+	3.9879	3.49879	33.4885	7.17e-09
p@chr10:73648477..73648481,-	chr10:73648477..73648481,-	7.05209	5.24851	33.4434	7.34e-09
p@chr6:48004258..48004264,+	chr6:48004258..48004264,+	6.3954	3.98827	33.413	7.45e-09
p@chr17:41393865..41393870,+	chr17:41393865..41393870,+	8.05248	5.36447	33.3726	7.61e-09
p@chr10:134775979..134775984,+	chr10:134775979..134775984,+	10.1193	7.68133	33.3563	7.67e-09
p@chr1:121484998..121485040,+	chr1:121484998..121485040,+	6.78009	3.97285	33.2672	8.03e-09
p1@SNHG1	chr11:62623340..62623364,-	5.97934	6.89477	33.224	8.21e-09
p@chr12:7009390..7009406,+	chr12:7009390..7009406,+	10.8041	8.04023	33.217	8.24e-09
p1@HSPA6	chr1:161494328..161494332,+	11.5951	8.60867	33.2101	8.27e-09
p1@CD69	chr12:9913489..9913506,-	5.05598	5.26527	33.1263	8.64e-09
p@chr4:82391632..82391648,-	chr4:82391632..82391648,-	4.75587	3.97498	32.9337	9.54e-09
p@chr1:226187309..226187325,+	chr1:226187309..226187325,+	5.16419	6.246	32.9072	9.67e-09
p@chr1:156127550..156127552,+	chr1:156127550..156127552,+	2.71632	4.40789	32.8597	9.91e-09
p1@ENST00000390893	chr17:56709188..56709203,-	5.59197	9.3809	32.8248	1.01e-08
p@chr16:31398258..31398263,+	chr16:31398258..31398263,+	9.27237	6.30652	32.7279	1.06e-08
p6@CYBASC3	chr11:61124776..61124813,-	2.88116	4.38559	32.6781	1.09e-08
p@chr1:212665078..212665088,+	chr1:212665078..212665088,+	6.09365	3.82835	32.6494	1.1e-08
p1@RORB	chr9:77112244..77112262,+	8.25425	6.44104	32.63	1.11e-08
p@chr13:111367692..111367709,-	chr13:111367692..111367709,-	6.58961	7.04527	32.361	1.28e-08
p@chr17:54995428..54995433,-	chr17:54995428..54995433,-	7.12442	4.33739	32.35	1.29e-08
p@chr4:82426567..82426615,+	chr4:82426567..82426615,+	4.67607	5.83396	32.2576	1.35e-08
p@chr19:14621475..14621479,-	chr19:14621475..14621479,-	7.65939	4.75723	32.2016	1.39e-08
p2@LPAR6	chr13:48987228..48987239,-	3.47929	4.35566	32.1935	1.4e-08
p1@AHRR	chr5:321810..321877,+	3.39513	3.81922	32.0621	1.49e-08
p@chr15:45942772..45942777,-	chr15:45942772..45942777,-	6.53468	6.29078	32.0169	1.53e-08
p@chr16:28199203..28199215,+	chr16:28199203..28199215,+	6.53728	4.04864	31.9778	1.56e-08
p@chr2:163177909..163177913,+	chr2:163177909..163177913,+	5.88641	4.57843	31.9228	1.6e-08
p1@RASD1	chr17:17399701..17399716,-	8.44535	6.85164	31.7957	1.71e-08
p@chr17:41393263..41393278,+	chr17:41393263..41393278,+	5.50623	9.02458	31.786	1.72e-08
p6@RCBTB2	chr13:49066682..49066718,-	3.78647	3.03293	31.786	1.72e-08
p@chrX:153306209..153306228,+	chrX:153306209..153306228,+	6.10437	3.96919	31.5997	1.89e-08
p1@BC033534	chr10:18948026..18948051,-	5.36763	4.68408	31.6093	1.89e-08
p1@C17orf76-AS1	chr17:16342343..16342358,+	2.17139	7.03863	31.5641	1.93e-08
p@chr4:76957377..76957384,+	chr4:76957377..76957384,+	5.65888	3.77859	31.5137	1.98e-08
p@chr7:2832730..2832791,+	chr7:2832730..2832791,+	3.24024	3.20345	31.3479	2.16e-08
p1@RMRP	chr9:35658007..35658021,-	3.35965	8.95207	31.1796	2.35e-08
p@chr8:142275760..142275774,+	chr8:142275760..142275774,+	6.85768	6.18772	31.1265	2.42e-08
p@chr2:97232612..97232618,+	chr2:97232612..97232618,+	8.55768	5.61074	31.0962	2.46e-08
p@chr7:12624650..12624666,-	chr7:12624650..12624666,-	4.62546	3.41333	31.0815	2.47e-08
p1@SNORA73A	chr1:28833864..28833907,+	3.67071	4.34276	31.0805	2.48e-08
p1@ENST00000365626	chr1:149605910..149605911,+	5.5292	6.15289	31.0438	2.52e-08
p5@TRAF3IP2-AS1	chr6:111805099..111805105,+	6.4043	4.0773	30.9145	2.7e-08
p1@ENST00000495324	chr19:12098450..12098481,+	2.78316	4.73316	30.9063	2.71e-08
p@chr20:17891803..17891806,+	chr20:17891803..17891806,+	9.86938	7.08501	30.71	3e-08
p@chr3:46127308..46127342,-	chr3:46127308..46127342,-	5.12274	3.88072	30.629	3.12e-08
p3@FAM190A	chr4:91048537..91048552,+	6.71946	4.57422	30.611	3.15e-08
p1@ENST00000364688	chr1:145382755..145382759,+	5.28726	6.21116	30.5389	3.27e-08
p@chr1:63266602..63266609,-	chr1:63266602..63266609,-	7.12634	4.74296	30.4613	3.41e-08
p@chr4:7655804..7655844,-	chr4:7655804..7655844,-	2.57062	3.39192	30.4068	3.5e-08
p@chr17:1674982..1675041,+	chr17:1674982..1675041,+	3.56023	6.55244	30.4007	3.51e-08
p@chr13:50019289..50019314,-	chr13:50019289..50019314,-	5.95818	3.71491	30.3928	3.53e-08
p@chr4:25236648..25236667,+	chr4:25236648..25236667,+	5.69793	4.34735	30.2911	3.72e-08
p1@ARC	chr8:143695830..143695845,-	9.12344	6.3654	30.2466	3.8e-08
p3@LAMA2	chr6:129811829..129811874,+	4.27475	3.94096	30.1532	3.99e-08
p@chr8:56885860..56885882,+	chr8:56885860..56885882,+	6.10742	4.99685	30.1471	4e-08
p@chr1:100503551..100503572,-	chr1:100503551..100503572,-	4.98817	4.97834	30.0958	4.11e-08
p@chr17:32578390..32578428,+	chr17:32578390..32578428,+	4.21094	2.96701	30.0123	4.29e-08
p@chr22:43411387..43411391,+	chr22:43411387..43411391,+	8.88753	6.62588	29.9677	4.39e-08
p@chr4:1713506..1713523,+	chr4:1713506..1713523,+	7.993	5.06382	29.8411	4.69e-08
p@chr12:104356528..104356534,+	chr12:104356528..104356534,+	8.32191	5.38101	29.8203	4.74e-08
p2@TCTA	chr3:49449636..49449652,+	4.87194	5.44889	29.7721	4.86e-08
p@chr12:125033876..125033882,+	chr12:125033876..125033882,+	7.24622	4.37719	29.652	5.17e-08
p@chr6:160112431..160112459,+	chr6:160112431..160112459,+	5.99178	3.85624	29.6378	5.21e-08
p@chr9:6757859..6757874,-	chr9:6757859..6757874,-	6.34401	4.38163	29.5891	5.34e-08
p@chr11:109957995..109958014,+	chr11:109957995..109958014,+	5.40897	4.16099	29.5895	5.34e-08
p@chr13:76995965..76995969,+	chr13:76995965..76995969,+	3.54145	3.75715	29.55	5.45e-08
p1@CRNDE	chr16:54962704..54962812,-	3.04086	2.84161	29.5502	5.45e-08
p@chr14:55595826..55595852,-	chr14:55595826..55595852,-	3.85547	2.46155	29.5461	5.46e-08
p@chr2:206547076..206547081,-	chr2:206547076..206547081,-	4.98723	6.0659	29.533	5.5e-08
p@chr17:28174982..28175003,+	chr17:28174982..28175003,+	6.82586	4.03533	29.5221	5.53e-08
p1@PLK2	chr5:57755903..57755919,-	5.60916	5.76627	29.5021	5.59e-08
p@chr3:10233857..10233885,-	chr3:10233857..10233885,-	5.69389	4.27751	29.4918	5.62e-08
p@chr13:107188001..107188017,-	chr13:107188001..107188017,-	8.30992	5.34485	29.4828	5.64e-08
p@chr14:81685682..81685708,-	chr14:81685682..81685708,-	7.0029	5.06776	29.4701	5.68e-08
p@chr9:32526385..32526403,+	chr9:32526385..32526403,+	5.37735	4.65729	29.4477	5.74e-08
p@chr19:35927393..35927449,-	chr19:35927393..35927449,-	4.87291	4.75214	29.421	5.82e-08
p@chr10:73648356..73648408,-	chr10:73648356..73648408,-	4.53782	3.41543	29.4196	5.83e-08
p@chr17:41393591..41393606,+	chr17:41393591..41393606,+	6.34873	5.67951	29.4072	5.87e-08
p1@ODC1	chr2:10588445..10588461,-	3.66661	6.1515	29.3935	5.91e-08
p@chr4:159731359..159731368,-	chr4:159731359..159731368,-	5.71495	3.78451	29.3782	5.95e-08
p1@TSPYL2	chrX:53111541..53111556,+	6.98609	4.87316	29.359	6.01e-08
p@chr10:91172274..91172279,+	chr10:91172274..91172279,+	6.73619	5.66466	29.3242	6.12e-08
p@chr11:59434668..59434687,+	chr11:59434668..59434687,+	4.991	3.70541	29.3238	6.12e-08
p1@BC071615	chr6:166796656..166796686,+	6.30456	4.06608	29.3181	6.14e-08
p4@PCBP1	chr2:70314240..70314256,+	4.0826	4.04238	29.3066	6.18e-08
p1@FOS	chr14:75745523..75745537,+	4.01893	8.83244	29.2564	6.34e-08
p@chr3:46437944..46437975,+	chr3:46437944..46437975,+	6.62598	4.50686	29.2098	6.5e-08
p@chr9:95911785..95911815,-	chr9:95911785..95911815,-	5.59991	3.96032	29.1603	6.66e-08
p1@RNU4ATAC	chr2:122288448..122288467,+	4.51869	7.66655	29.1431	6.72e-08
p11@CCRL2	chr3:46448155..46448177,+	5.7407	3.41039	29.1214	6.8e-08
p@chr2:143811222..143811233,+	chr2:143811222..143811233,+	7.63502	4.72991	29.0916	6.9e-08
p@chr5:10564274..10564287,-	chr5:10564274..10564287,-	5.77672	4.53765	29.0776	6.95e-08
p1@RNU5E-6P	chr1:45285665..45285671,-	5.3066	8.38359	29.0668	6.99e-08
p@chr5:171788980..171789017,+	chr5:171788980..171789017,+	5.92249	3.80878	29.0212	7.16e-08
p1@ENST00000390842	chr1:234729017..234729023,+	5.71093	3.89829	28.9647	7.37e-08
p1@DGAT1	chr8:145550505..145550523,-	3.98451	7.2885	28.9383	7.47e-08
p@chr2:71204075..71204079,-	chr2:71204075..71204079,-	7.65545	4.9293	28.8654	7.76e-08
p@chr16:2955389..2955405,-	chr16:2955389..2955405,-	6.90363	4.60117	28.8552	7.8e-08
p@chr17:80301709..80301715,+	chr17:80301709..80301715,+	7.5161	4.62759	28.8412	7.86e-08
p@chr14:65634137..65634143,+	chr14:65634137..65634143,+	7.18199	4.33259	28.824	7.93e-08
p@chr1:212719398..212719422,-	chr1:212719398..212719422,-	6.61822	4.1021	28.8237	7.93e-08
p@chr4:149363856..149363872,+	chr4:149363856..149363872,+	7.96802	5.74014	28.8017	8.02e-08
p@chr11:65951241..65951245,-	chr11:65951241..65951245,-	8.48645	5.52733	28.7695	8.15e-08
p1@ATP1B2	chr17:7554234..7554251,+	8.66837	5.96458	28.7541	8.22e-08
p@chr6:31820606..31820612,+	chr6:31820606..31820612,+	7.34518	4.47372	28.704	8.43e-08
p@chr19:39749029..39749036,-	chr19:39749029..39749036,-	8.14091	5.20265	28.6808	8.53e-08
p@chr11:5705095..5705101,+	chr11:5705095..5705101,+	6.15596	6.27362	28.6544	8.65e-08
p@chr19:9906796..9906801,-	chr19:9906796..9906801,-	8.20384	5.26179	28.6408	8.71e-08
p@chr11:76340818..76340832,+	chr11:76340818..76340832,+	4.80043	4.00205	28.5847	8.97e-08
p1@JUN	chr1:59249707..59249727,-	2.71012	6.98631	28.5493	9.13e-08
p@chr10:120514851..120514864,+	chr10:120514851..120514864,+	6.43314	4.14465	28.4852	9.44e-08
p@chr7:105924408..105924486,-	chr7:105924408..105924486,-	4.57896	4.19919	28.4743	9.5e-08
p@chr3:46254841..46254850,-	chr3:46254841..46254850,-	4.95898	3.59192	28.4716	9.51e-08
p@chr3:192675309..192675326,-	chr3:192675309..192675326,-	4.46779	2.91012	28.4261	9.73e-08
p1@FAM46C	chr1:118148662..118148681,+	7.97739	6.36148	28.3666	1e-07
p@chrX:15844888..15844904,-	chrX:15844888..15844904,-	2.65122	4.43314	28.3628	1.01e-07
p@chr8:74791272..74791287,+	chr8:74791272..74791287,+	6.52788	4.78673	28.3117	1.03e-07
p8@CYBASC3	chr11:61124711..61124744,-	3.11792	4.4414	28.3132	1.03e-07
p@chr7:61969317..61969357,+	chr7:61969317..61969357,+	6.68928	3.87813	28.2529	1.06e-07
p@chr3:197461742..197461753,+	chr3:197461742..197461753,+	5.37616	3.07629	28.2338	1.08e-07
p@chr13:31191097..31191149,-	chr13:31191097..31191149,-	5.629	5.02508	28.1617	1.12e-07
p1@AK056941	chr17:41438716..41438735,-	4.66878	7.91136	28.1586	1.12e-07
p@chr17:72267455..72267461,-	chr17:72267455..72267461,-	7.98338	5.0442	28.1275	1.14e-07
p@chr17:7077765..7077789,-	chr17:7077765..7077789,-	2.6386	3.4468	28.1137	1.14e-07
p@chr6:31782632..31782654,+	chr6:31782632..31782654,+	5.88119	4.20836	28.0396	1.19e-07
p1@GAPT	chr5:57787278..57787351,+	3.47261	3.71004	28.0452	1.19e-07
p@chr6:138194452..138194480,-	chr6:138194452..138194480,-	5.39097	4.25332	28.0143	1.2e-07
p@chr6:116777525..116777531,+	chr6:116777525..116777531,+	6.473	5.00135	27.9096	1.27e-07
p1@DLX2	chr2:172967621..172967637,-	7.03164	4.18253	27.8663	1.3e-07
p@chr12:31004696..31004701,+	chr12:31004696..31004701,+	8.44069	6.05269	27.8461	1.31e-07
p2@HMGB1	chr13:31191642..31191749,-	4.20843	4.74185	27.8557	1.31e-07
p@chr1:121484421..121484466,+	chr1:121484421..121484466,+	5.75485	3.22131	27.7579	1.37e-07
p@chr13:111358763..111358768,+	chr13:111358763..111358768,+	8.58502	5.618	27.747	1.38e-07
p@chr13:43566466..43566518,+	chr13:43566466..43566518,+	5.30225	4.56267	27.6321	1.47e-07
p1@HSPA2	chr14:65007452..65007466,+	6.20246	6.63552	27.5337	1.54e-07
p@chr19:39390897..39390940,+	chr19:39390897..39390940,+	7.23533	4.3733	27.5051	1.57e-07
p1@ENST00000410569	chr8:129022857..129022859,-	3.11214	4.59898	27.4569	1.61e-07
p@chr12:102253465..102253527,-	chr12:102253465..102253527,-	4.1138	4.25895	27.3996	1.65e-07
p@chr6:155055457..155055460,+	chr6:155055457..155055460,+	7.57966	4.68095	27.3904	1.66e-07
p@chr6:28303520..28303535,+	chr6:28303520..28303535,+	6.76058	4.10077	27.3845	1.67e-07
p@chr2:143632259..143632315,+	chr2:143632259..143632315,+	4.75436	4.48237	27.3796	1.67e-07
p1@AK074482	chrM:3226..3246,+	3.0096	5.11255	27.36	1.69e-07
p@chr1:121484793..121484854,+	chr1:121484793..121484854,+	6.00782	3.36589	27.2641	1.77e-07
p1@C22orf32	chr22:42475692..42475721,+	2.06234	5.83944	27.2647	1.77e-07
p16@MBP	chr18:74844048..74844062,-	4.73821	3.00865	27.2549	1.78e-07
p@chr3:46152915..46152936,+	chr3:46152915..46152936,+	4.35835	3.42099	27.1996	1.83e-07
p@chr6:31536409..31536430,-	chr6:31536409..31536430,-	6.6565	3.91998	27.169	1.86e-07
p@chr22:30667064..30667080,+	chr22:30667064..30667080,+	6.85028	4.70321	27.1682	1.87e-07
p@chr16:19777384..19777399,-	chr16:19777384..19777399,-	3.18822	2.70686	27.1484	1.88e-07
p@chr8:18769267..18769292,+	chr8:18769267..18769292,+	6.0628	3.49209	27.1279	1.9e-07
p@chr8:43092878..43092912,+	chr8:43092878..43092912,+	6.68186	3.84596	27.1096	1.92e-07
p@chr20:48392912..48392926,-	chr20:48392912..48392926,-	6.46264	3.7396	27.1107	1.92e-07
p@chr13:42614552..42614555,-	chr13:42614552..42614555,-	7.16311	5.80956	27.0914	1.94e-07
p6@SLC3A2	chr11:62649266..62649289,+	2.81809	3.74881	27.0818	1.95e-07
p@chr12:125396162..125396166,-	chr12:125396162..125396166,-	4.29847	3.88471	27.0501	1.98e-07
p1@POR	chr7:75544466..75544482,+	3.66548	5.7276	27.0516	1.98e-07
p@chr20:48392885..48392911,-	chr20:48392885..48392911,-	6.09757	4.03474	27.0274	2.01e-07
p@chr10:27546440..27546445,+	chr10:27546440..27546445,+	6.79851	3.97973	26.9742	2.06e-07
p@chrX:32470298..32470305,-	chrX:32470298..32470305,-	7.70718	5.50912	26.9554	2.08e-07
p@chr10:91055717..91055743,+	chr10:91055717..91055743,+	5.93303	4.71585	26.9529	2.08e-07
p@chr11:122933335..122933379,+	chr11:122933335..122933379,+	3.03464	3.15251	26.9423	2.1e-07
p@chr2:143632118..143632126,+	chr2:143632118..143632126,+	6.09947	3.93765	26.9155	2.13e-07
p@chr7:37726701..37726704,-	chr7:37726701..37726704,-	4.88392	3.22171	26.9108	2.13e-07
p1@CYP20A1	chr2:204103733..204103758,+	2.70366	5.12528	26.9156	2.13e-07
p@chr7:111722009..111722037,-	chr7:111722009..111722037,-	4.47717	3.93027	26.9067	2.14e-07
p@chr11:61149522..61149554,+	chr11:61149522..61149554,+	5.04224	3.3497	26.8728	2.17e-07
p@chr19:7643171..7643177,-	chr19:7643171..7643177,-	7.74306	4.81298	26.8024	2.25e-07
p2@ENST00000500009,p2@uc003hro.2	chr4:89205657..89205667,+	5.76262	3.40648	26.7822	2.28e-07
p@chr13:48478539..48478552,-	chr13:48478539..48478552,-	5.64536	3.32958	26.7579	2.31e-07
p@chr11:63952174..63952177,-	chr11:63952174..63952177,-	4.91782	3.69813	26.7478	2.32e-07
p@chr4:87928024..87928040,-	chr4:87928024..87928040,-	5.24451	4.84659	26.6527	2.44e-07
p1@ENST00000410792	chr2:88316053..88316067,-	4.69275	6.51578	26.6481	2.44e-07
p@chr18:5466317..5466374,-	chr18:5466317..5466374,-	4.17624	2.879	26.5933	2.51e-07
p2@VSIG4	chrX:65259884..65259896,-	2.59507	4.30073	26.5935	2.51e-07
p@chr1:241776212..241776227,+	chr1:241776212..241776227,+	5.79607	4.7696	26.5792	2.53e-07
p@chr2:96891009..96891021,+	chr2:96891009..96891021,+	5.56406	3.147	26.5693	2.54e-07
p3@uc004cow.1	chrM:12203..12214,+	3.94179	4.99564	26.5594	2.56e-07
p@chr10:98433322..98433338,+	chr10:98433322..98433338,+	4.97886	2.97457	26.5227	2.6e-07
p@chr12:112568617..112568649,+	chr12:112568617..112568649,+	5.05989	3.9952	26.5156	2.61e-07
p@chr5:137803005..137803079,+	chr5:137803005..137803079,+	4.73665	2.85806	26.4393	2.72e-07
p@chr15:74266915..74266918,+	chr15:74266915..74266918,+	7.48338	5.02945	26.4077	2.76e-07
p1@uc002cuo.1	chr16:3314291..3314307,+	5.84978	3.49215	26.4006	2.77e-07
p@chr14:21101157..21101161,+	chr14:21101157..21101161,+	6.4458	4.21377	26.3995	2.78e-07
p@chr19:49284078..49284085,-	chr19:49284078..49284085,-	6.32243	4.54734	26.382	2.8e-07
p11@HIST2H4A,p11@HIST2H4B	chr1:149804218..149804222,+	3.22142	4.54625	26.3797	2.8e-07
p@chr4:89304088..89304103,+	chr4:89304088..89304103,+	5.29098	3.464	26.3705	2.82e-07
p@chr16:87498526..87498552,+	chr16:87498526..87498552,+	5.49426	3.4922	26.362	2.83e-07
p1@LOC100128822	chr7:152161260..152161304,+	2.66756	2.8583	26.358	2.84e-07
p1@HES1	chr3:193853927..193853944,+	5.67004	5.66603	26.3494	2.85e-07
p@chr2:232213633..232213637,-	chr2:232213633..232213637,-	6.13544	5.30113	26.315	2.9e-07
p@chr10:4163973..4163985,-	chr10:4163973..4163985,-	3.42357	2.57627	26.3055	2.91e-07
p@chr6:139811697..139811706,-	chr6:139811697..139811706,-	6.18006	4.80009	26.2999	2.92e-07
p@chr21:40386947..40386961,+	chr21:40386947..40386961,+	5.75607	3.52478	26.3029	2.92e-07
p1@GAS5	chr1:173837113..173837137,-	5.75677	5.60122	26.2881	2.94e-07
p@chrM:2854..2922,-	chrM:2854..2922,-	3.30964	4.34842	26.2728	2.96e-07
p@chr6:111197509..111197524,-	chr6:111197509..111197524,-	4.84309	3.24296	26.242	3.01e-07
p@chr18:18518105..18518132,+	chr18:18518105..18518132,+	5.03078	2.80361	26.2077	3.07e-07
p1@ACER2	chr9:19408999..19409016,+	5.49483	4.26604	26.1477	3.16e-07
p1@FAM53C	chr5:137673945..137673961,+	4.30745	7.61087	26.0857	3.27e-07
p@chr17:9954665..9954681,+	chr17:9954665..9954681,+	6.10991	3.48301	26.0492	3.33e-07
p@chr6:26158115..26158120,-	chr6:26158115..26158120,-	5.14037	4.61299	26.0078	3.4e-07
p4@VSIG4	chrX:65259856..65259863,-	2.45456	3.60913	26.0024	3.41e-07
p@chr21:37693087..37693102,-	chr21:37693087..37693102,-	4.60537	4.39874	25.9541	3.5e-07
p@chr5:139976080..139976122,+	chr5:139976080..139976122,+	2.59048	4.07264	25.937	3.53e-07
p@chr4:82486857..82486871,+	chr4:82486857..82486871,+	4.73652	3.15693	25.8939	3.61e-07
p1@FAM43A	chr3:194406603..194406619,+	5.43441	5.15651	25.8784	3.64e-07
p@chr16:55478718..55478734,-	chr16:55478718..55478734,-	2.50456	4.0209	25.8762	3.64e-07
p@chr12:62658737..62658764,+	chr12:62658737..62658764,+	5.46742	3.41363	25.8734	3.65e-07
p@chr6:111727389..111727421,-	chr6:111727389..111727421,-	6.00619	4.67165	25.8664	3.66e-07
p3@ARID5A	chr2:97202991..97203043,+	5.08428	3.23929	25.8384	3.71e-07
p@chr14:100707004..100707012,+	chr14:100707004..100707012,+	6.31403	4.25487	25.8142	3.76e-07
p1@ACTN2	chr1:236849791..236849806,+	7.00425	6.52724	25.8037	3.78e-07
p@chr5:131132949..131132962,+	chr5:131132949..131132962,+	6.99381	4.35506	25.8025	3.78e-07
p@chr4:89300652..89300670,+	chr4:89300652..89300670,+	5.79941	4.60068	25.7804	3.83e-07
p1@BAI1	chr8:143531017..143531037,+	6.40016	3.66406	25.7658	3.85e-07
p1@ZNF844	chr19:12175535..12175554,+	4.4991	5.49902	25.764	3.86e-07
p@chr2:38304053..38304071,-	chr2:38304053..38304071,-	3.79456	3.05943	25.7644	3.86e-07
p@chr2:202023047..202023064,+	chr2:202023047..202023064,+	3.63094	3.02676	25.7078	3.97e-07
p3@ANKRD33B	chr5:10564198..10564214,+	6.52813	3.74773	25.6973	3.99e-07
p1@METTL12	chr11:62432777..62432794,+	5.119	5.68073	25.6872	4.01e-07
p2@MASTL	chr10:27443390..27443429,+	2.57	4.28963	25.666	4.06e-07
p@chr3:142165031..142165046,+	chr3:142165031..142165046,+	5.39503	3.85334	25.6533	4.09e-07
p1@UAP1	chr1:162531503..162531519,+	6.69887	6.21585	25.6395	4.12e-07
p@chrX:68048680..68048683,-	chrX:68048680..68048683,-	6.32656	3.80996	25.6135	4.17e-07
p@chr1:100503525..100503544,-	chr1:100503525..100503544,-	5.7989	4.5695	25.5569	4.3e-07
p@chr14:21093521..21093525,+	chr14:21093521..21093525,+	5.73655	3.16505	25.5245	4.37e-07
p@chr3:67706055..67706059,+	chr3:67706055..67706059,+	7.40981	4.48166	25.4599	4.52e-07
p@chr9:15298766..15298791,+	chr9:15298766..15298791,+	7.23277	5.20587	25.4564	4.52e-07
p@chr1:222828548..222828568,+	chr1:222828548..222828568,+	6.26363	4.32525	25.4402	4.56e-07
p@chr14:91294725..91294739,+	chr14:91294725..91294739,+	3.94047	4.75653	25.4386	4.57e-07
p5@ENST00000554537	chr14:100704847..100704859,-	5.00648	3.62262	25.4015	4.66e-07
p1@ULBP1	chr6:150285135..150285151,+	6.78852	3.95824	25.3813	4.7e-07
p6@CHCHD6	chr3:126675964..126675975,+	3.20852	2.63082	25.3835	4.7e-07
p@chr17:40264825..40264847,+	chr17:40264825..40264847,+	5.18949	4.33873	25.3748	4.72e-07
p@chr6:31536380..31536393,-	chr6:31536380..31536393,-	6.05347	3.43618	25.3707	4.73e-07
p2@BC007552	chr19:49470100..49470134,-	2.22274	4.40439	25.3671	4.74e-07
p@chr16:86587677..86587716,+	chr16:86587677..86587716,+	7.99408	5.04486	25.3558	4.77e-07
p@chr17:49199165..49199226,-	chr17:49199165..49199226,-	4.02728	4.31274	25.3541	4.77e-07
p@chr5:147182795..147182828,-	chr5:147182795..147182828,-	6.1676	3.8577	25.3346	4.82e-07
p3@IGF2	chr11:2158507..2158526,-	6.98279	4.37562	25.3224	4.85e-07
p6@HIST1H3A,p6@HIST1H3B,p6@HIST1H3C,p6@HIST1H3D,p6@HIST1H3E,p6@HIST1H3F,p6@HIST1H3G,p6@HIST1H3I,p6@HIST1H3J,p7@HIST1H3H	chr6:27777819..27777836,+	2.18158	6.43946	25.3049	4.89e-07
p@chr19:12792374..12792389,+	chr19:12792374..12792389,+	6.46542	3.90874	25.261	5.01e-07
p1@CCDC147	chr10:106113583..106113597,+	4.92363	3.18426	25.252	5.03e-07
p@chr2:33702756..33702775,-	chr2:33702756..33702775,-	3.96134	3.54817	25.1917	5.19e-07
p@chr5:43604130..43604134,+	chr5:43604130..43604134,+	7.53758	4.61918	25.1851	5.21e-07
p2@LACC1	chr13:44454031..44454051,+	3.16583	6.22564	25.1589	5.28e-07
p@chr1:65533517..65533560,+	chr1:65533517..65533560,+	5.21679	3.90817	25.1493	5.31e-07
p@chr3:46447394..46447406,+	chr3:46447394..46447406,+	5.28015	3.08776	25.1178	5.39e-07
p@chr22:50513365..50513370,+	chr22:50513365..50513370,+	7.16749	4.26385	25.1114	5.41e-07
p3@ENST00000531938	chr11:133907234..133907249,+	6.51063	3.77045	25.1034	5.43e-07
p@chr3:146262605..146262617,+	chr3:146262605..146262617,+	5.38373	3.17322	25.1041	5.43e-07
p@chr21:38739768..38739774,-	chr21:38739768..38739774,-	6.28417	4.21435	25.0721	5.52e-07
p@chr8:104091968..104091981,-	chr8:104091968..104091981,-	5.09554	4.46016	25.0629	5.55e-07
p@chr6:31815396..31815402,+	chr6:31815396..31815402,+	6.65057	3.86688	25.0569	5.57e-07
p@chr19:45351061..45351064,+	chr19:45351061..45351064,+	6.42968	4.72727	25.0519	5.58e-07
p1@TMEM220	chr17:10633291..10633354,-	2.37699	3.53382	25.052	5.58e-07
p@chr8:56843056..56843062,-	chr8:56843056..56843062,-	4.55704	3.20723	25.0476	5.59e-07
p2@C12orf65	chr12:123717458..123717464,+	7.08589	5.19327	25.0371	5.62e-07
p@chr3:171848384..171848409,-	chr3:171848384..171848409,-	4.96999	4.09792	25.0235	5.66e-07
p1@CRISPLD2	chr16:84853580..84853597,+	7.48509	7.13005	25.023	5.67e-07
p@chr6:28833661..28833666,-	chr6:28833661..28833666,-	5.79787	3.2602	25.0132	5.69e-07
p@chr1:45196960..45196987,-	chr1:45196960..45196987,-	6.53803	3.9533	24.9963	5.74e-07
p@chr15:57211490..57211505,-	chr15:57211490..57211505,-	6.16759	3.88519	24.9933	5.75e-07
p@chr17:75954523..75954527,-	chr17:75954523..75954527,-	7.32373	4.42367	24.955	5.87e-07
p@chr17:4611904..4611909,-	chr17:4611904..4611909,-	6.69303	3.88587	24.8896	6.07e-07
p@chr17:72528538..72528554,+	chr17:72528538..72528554,+	5.02843	6.24996	24.8912	6.07e-07
p@chr17:73851736..73851803,+	chr17:73851736..73851803,+	5.59737	3.83022	24.8794	6.1e-07
p1@IL29	chr19:39787043..39787048,+	5.86852	6.66858	24.8543	6.18e-07
p@chr2:178077129..178077179,-	chr2:178077129..178077179,-	3.86523	4.68741	24.8554	6.18e-07
p@chr7:28205708..28205715,-	chr7:28205708..28205715,-	5.20108	2.91869	24.8461	6.21e-07
p1@CABYR	chr18:21719018..21719033,+	6.6146	5.28295	24.8338	6.25e-07
p7@RCBTB2	chr13:49066911..49066944,-	4.48654	2.72937	24.8318	6.26e-07
p@chr1:100503466..100503477,-	chr1:100503466..100503477,-	5.70732	3.20739	24.8096	6.33e-07
p1@PLK5	chr19:1524072..1524078,+	8.53929	5.56466	24.8042	6.35e-07
p@chr1:36877554..36877559,-	chr1:36877554..36877559,-	6.15983	4.32885	24.7978	6.37e-07
p1@ENST00000434871	chr9:37486005..37486023,+	5.93971	4.19054	24.7506	6.52e-07
p@chr5:119793603..119793609,-	chr5:119793603..119793609,-	6.71157	3.90093	24.7439	6.55e-07
p6@uc011mfh.1	chrM:5453..5478,+	3.75092	4.06986	24.7308	6.59e-07
p2@SNHG9	chr16:2015050..2015075,+	5.45785	5.22835	24.7279	6.6e-07
p@chr4:159731607..159731627,+	chr4:159731607..159731627,+	4.15366	2.91481	24.7229	6.62e-07
p@chr5:169739970..169739997,+	chr5:169739970..169739997,+	5.09783	3.32886	24.7003	6.7e-07
p1@MIR7-3HG	chr19:4769143..4769147,+	8.77409	5.80065	24.6796	6.77e-07
p1@C12orf34	chr12:110151623..110151644,+	6.6493	5.90439	24.6744	6.79e-07
p@chr12:1704650..1704671,+	chr12:1704650..1704671,+	6.12523	3.52559	24.6695	6.81e-07
p@chr7:22867497..22867502,+	chr7:22867497..22867502,+	6.84737	3.9841	24.6554	6.86e-07
p@chrM:16274..16381,-	chrM:16274..16381,-	4.834	4.67601	24.6491	6.88e-07
p1@GTF2A1	chr14:81687197..81687280,-	3.05613	6.27669	24.6396	6.91e-07
p1@MIR320A	chr8:22102538..22102543,-	7.05739	6.22895	24.6295	6.95e-07
p@chr6:29617855..29617871,-	chr6:29617855..29617871,-	6.70445	4.29128	24.5699	7.17e-07
p@chr15:42867650..42867658,-	chr15:42867650..42867658,-	6.59488	3.79298	24.5664	7.18e-07
p@chr19:12099375..12099379,-	chr19:12099375..12099379,-	5.82999	3.26951	24.5497	7.24e-07
p@chr17:57584465..57584471,+	chr17:57584465..57584471,+	6.95602	4.50307	24.5486	7.25e-07
p@chr10:63702891..63702920,+	chr10:63702891..63702920,+	5.16531	3.93964	24.512	7.38e-07
p@chr4:82426619..82426642,+	chr4:82426619..82426642,+	4.1163	2.82596	24.4944	7.45e-07
p1@HSPH1	chr13:31736027..31736053,-	4.1796	8.43266	24.4938	7.46e-07
p@chr3:148847330..148847336,-	chr3:148847330..148847336,-	6.33974	3.61915	24.4857	7.49e-07
p@chr21:44723702..44723707,-	chr21:44723702..44723707,-	7.69795	4.73017	24.4458	7.64e-07
p9@uc011mfh.1	chrM:5824..5838,+	2.9463	2.70858	24.4379	7.67e-07
p@chr1:150737625..150737635,+	chr1:150737625..150737635,+	5.89541	3.56155	24.4359	7.68e-07
p2@ENST00000458555	chr1:948478..948488,-	5.54559	4.17951	24.4227	7.74e-07
p@chr15:60547685..60547692,-	chr15:60547685..60547692,-	5.31896	3.12844	24.4028	7.82e-07
p@chr20:60641101..60641116,+	chr20:60641101..60641116,+	6.896	4.24488	24.3933	7.85e-07
p@chr18:30726072..30726086,-	chr18:30726072..30726086,-	4.81968	2.77466	24.3946	7.85e-07
p@chr8:104091232..104091250,+	chr8:104091232..104091250,+	5.67689	4.43454	24.3736	7.93e-07
p@chr16:89557354..89557392,+	chr16:89557354..89557392,+	5.37645	3.74599	24.3599	7.99e-07
p1@FAM46B	chr1:27339317..27339375,-	6.63902	4.01078	24.3536	8.02e-07
p@chr7:30589829..30589836,+	chr7:30589829..30589836,+	5.11826	3.68357	24.3269	8.13e-07
p1@SNHG7	chr9:139622626..139622643,-	3.97968	5.86379	24.3242	8.14e-07
p@chr18:43830688..43830708,+	chr18:43830688..43830708,+	5.0029	3.06306	24.304	8.23e-07
p@chr12:52444929..52444945,-	chr12:52444929..52444945,-	5.4804	3.29634	24.3004	8.24e-07
p@chr19:12904306..12904403,-	chr19:12904306..12904403,-	3.5054	4.14674	24.2818	8.32e-07
p1@RNU6ATAC	chr9:137029689..137029692,-	6.49723	3.73973	24.2523	8.45e-07
p1@ENST00000478444	chr17:41445437..41445460,-	4.75157	6.65448	24.2443	8.49e-07
p@chr14:81685834..81685853,+	chr14:81685834..81685853,+	4.59932	5.0125	24.2032	8.67e-07
p1@MSX1	chr4:4861385..4861398,+	8.09228	6.66562	24.2012	8.68e-07
p@chr4:82393201..82393244,+	chr4:82393201..82393244,+	3.96429	3.90774	24.1565	8.88e-07
p@chr1:212662218..212662240,+	chr1:212662218..212662240,+	4.83231	3.67472	24.1264	9.02e-07
p@chr2:230272249..230272264,+	chr2:230272249..230272264,+	5.80869	3.28383	24.1256	9.03e-07
p@chr4:82413329..82413390,+	chr4:82413329..82413390,+	5.13977	3.60361	24.1219	9.04e-07
p@chr8:104090837..104090896,+	chr8:104090837..104090896,+	4.36577	4.34607	24.1086	9.11e-07
p@chr11:102318046..102318078,-	chr11:102318046..102318078,-	5.23776	4.27143	24.0741	9.27e-07
p1@ENPP1	chr6:132129151..132129166,+	7.24733	4.35034	24.058	9.35e-07
p@chr15:34473607..34473608,+	chr15:34473607..34473608,+	5.89435	3.48623	24.0537	9.37e-07
p@chr13:47371392..47371399,+	chr13:47371392..47371399,+	6.46212	3.70421	24.041	9.43e-07
p@chr2:92269315..92269359,+	chr2:92269315..92269359,+	5.91739	3.42831	24.0331	9.47e-07
p@chr7:139044413..139044446,-	chr7:139044413..139044446,-	4.98723	2.94173	24.0289	9.49e-07
p1@uc004cor.1	chrM:1604..1614,+	3.8563	3.87254	24.0188	9.54e-07
p@chr6:111137295..111137310,+	chr6:111137295..111137310,+	6.18332	3.87855	24.0124	9.57e-07
p@chr7:111724831..111724844,+	chr7:111724831..111724844,+	4.92104	2.9304	23.9731	9.77e-07
p1@ENST00000509185	chr5:126112359..126112367,-	5.21457	3.80701	23.9607	9.83e-07
p@chr18:3450021..3450035,-	chr18:3450021..3450035,-	4.38644	3.05542	23.9545	9.86e-07
p1@NRARP	chr9:140196716..140196744,-	6.9246	4.05217	23.941	9.93e-07
p1@IQCD	chr12:113658892..113658908,-	3.51632	4.0352	23.9343	9.97e-07
p@chr12:1704640..1704649,+	chr12:1704640..1704649,+	5.94293	3.33234	23.8989	1.02e-06
p@chr8:109456155..109456159,-	chr8:109456155..109456159,-	5.56549	3.91658	23.8829	1.02e-06
p@chr8:143407165..143407200,-	chr8:143407165..143407200,-	5.86812	3.2782	23.8692	1.03e-06
p@chr9:115308719..115308727,+	chr9:115308719..115308727,+	5.35313	2.9783	23.8772	1.03e-06
p@chr6:138194795..138194841,+	chr6:138194795..138194841,+	4.47307	3.98542	23.8788	1.03e-06
p1@ENST00000499745,p1@uc002kek.1	chr17:80250634..80250653,-	5.80517	4.31267	23.8534	1.04e-06
p@chr3:46437770..46437787,-	chr3:46437770..46437787,-	4.60312	4.54688	23.8594	1.04e-06
p1@S69623	chr19:13263861..13263876,+	2.27486	8.31591	23.856	1.04e-06
p@chr16:31044177..31044215,-	chr16:31044177..31044215,-	3.46691	3.22624	23.8204	1.06e-06
p@chr4:82391826..82391867,+	chr4:82391826..82391867,+	4.33708	3.3342	23.7644	1.09e-06
p@chr6:58777359..58777399,+	chr6:58777359..58777399,+	4.95254	2.88436	23.7492	1.1e-06
p@chr5:133984176..133984203,-	chr5:133984176..133984203,-	4.83544	3.43959	23.7461	1.1e-06
p@chr1:180199013..180199018,-	chr1:180199013..180199018,-	6.63286	4.01707	23.7015	1.12e-06
p@chr8:39801812..39801850,+	chr8:39801812..39801850,+	5.04547	3.98054	23.6821	1.14e-06
p2@TMEM69	chr1:46153015..46153034,+	4.13227	4.28935	23.6682	1.14e-06
p@chr3:46447111..46447154,+	chr3:46447111..46447154,+	3.77992	4.35294	23.6682	1.14e-06
p@chr1:16161616..16161633,+	chr1:16161616..16161633,+	4.45723	2.99333	23.6629	1.15e-06
p1@ENST00000391154	chr1:147994144..147994148,+	3.91311	5.67113	23.6568	1.15e-06
p@chr8:66891425..66891440,+	chr8:66891425..66891440,+	3.09742	3.35602	23.6525	1.15e-06
p@chr16:22218483..22218499,-	chr16:22218483..22218499,-	5.77616	4.00898	23.6201	1.17e-06
p@chr17:32583823..32583891,-	chr17:32583823..32583891,-	2.77232	4.28338	23.6193	1.17e-06
p@chr1:65549181..65549202,+	chr1:65549181..65549202,+	5.89177	3.63567	23.6033	1.18e-06
p@chr3:17622640..17622654,+	chr3:17622640..17622654,+	6.65629	3.85415	23.5869	1.19e-06
p@chr5:137802469..137802557,+	chr5:137802469..137802557,+	3.34051	2.47858	23.5914	1.19e-06
p@chr7:157095240..157095257,+	chr7:157095240..157095257,+	5.33658	3.30154	23.5847	1.2e-06
p@chr8:144629463..144629501,-	chr8:144629463..144629501,-	4.47349	2.96586	23.5728	1.2e-06
p@chr21:47646786..47646813,-	chr21:47646786..47646813,-	5.66339	5.10925	23.5436	1.22e-06
p@chr6:138020357..138020361,-	chr6:138020357..138020361,-	4.79215	4.5236	23.5177	1.24e-06
p@chr1:40006203..40006217,-	chr1:40006203..40006217,-	5.35127	2.96501	23.4975	1.25e-06
p@chr2:38304315..38304333,+	chr2:38304315..38304333,+	3.91299	2.62525	23.4981	1.25e-06
p@chr7:5463682..5463695,+	chr7:5463682..5463695,+	6.32689	4.07883	23.4843	1.26e-06
p@chr9:95911295..95911313,+	chr9:95911295..95911313,+	5.94978	4.87539	23.4133	1.31e-06
p@chr1:116372137..116372145,+	chr1:116372137..116372145,+	5.19082	3.67355	23.4133	1.31e-06
p@chr21:45191833..45191852,+	chr21:45191833..45191852,+	4.41192	3.28693	23.3572	1.35e-06
p@chr17:76642249..76642289,+	chr17:76642249..76642289,+	4.35692	4.21227	23.3465	1.35e-06
p@chr9:74980321..74980345,+	chr9:74980321..74980345,+	3.98571	3.9756	23.3177	1.37e-06
p@chr18:5296340..5296355,+	chr18:5296340..5296355,+	5.51008	3.57489	23.2458	1.43e-06
p@chr6:138194647..138194660,+	chr6:138194647..138194660,+	5.19827	3.2275	23.2202	1.44e-06
p@chr18:43632138..43632157,-	chr18:43632138..43632157,-	5.06675	3.90469	23.232	1.44e-06
p@chr3:197439413..197439458,+	chr3:197439413..197439458,+	4.70877	3.56623	23.2322	1.44e-06
p@chr11:117713131..117713172,+	chr11:117713131..117713172,+	4.36175	3.34214	23.2182	1.45e-06
p@chr3:39425914..39425957,+	chr3:39425914..39425957,+	6.64842	3.83017	23.1946	1.46e-06
p2@CCDC115	chr2:131100211..131100226,-	4.88622	4.03824	23.1754	1.48e-06
p@chr8:102218099..102218114,+	chr8:102218099..102218114,+	4.57196	3.83057	23.1795	1.48e-06
p@chr6:27082917..27082922,-	chr6:27082917..27082922,-	7.7823	4.82559	23.1601	1.49e-06
p1@PGF	chr14:75422292..75422308,-	6.91962	4.04999	23.157	1.49e-06
p@chr17:73577424..73577429,+	chr17:73577424..73577429,+	6.83421	4.37666	23.1568	1.49e-06
p@chr22:47158418..47158434,-	chr22:47158418..47158434,-	3.02531	4.02007	23.1477	1.5e-06
p@chrX:24498109..24498113,-	chrX:24498109..24498113,-	5.3118	4.49253	23.1007	1.54e-06
p@chr8:54754148..54754176,+	chr8:54754148..54754176,+	3.49192	4.11869	23.0827	1.55e-06
p@chr19:12792137..12792141,+	chr19:12792137..12792141,+	6.55289	4.16564	23.057	1.57e-06
p@chr3:132136879..132136891,+	chr3:132136879..132136891,+	4.46809	4.35254	23.0641	1.57e-06
p3@FAM125A	chr19:17516624..17516640,+	3.70427	6.49338	23.0433	1.58e-06
p@chr5:173209139..173209192,-	chr5:173209139..173209192,-	5.12401	3.07478	23.0337	1.59e-06
p@chr12:8694981..8695001,-	chr12:8694981..8695001,-	4.40759	4.66832	23.025	1.6e-06
p1@ENST00000358234,p1@uc002pnb.1	chr19:49843540..49843599,-	2.67901	2.78535	23.0198	1.6e-06
p5@RNASE6	chr14:21249998..21250018,+	2.49802	2.98971	23.0222	1.6e-06
p@chr6:31797946..31797949,+	chr6:31797946..31797949,+	5.19663	5.63248	23.0079	1.61e-06
p@chr13:20735839..20735843,+	chr13:20735839..20735843,+	6.86716	4.45599	22.9958	1.62e-06
p@chr2:57661826..57661846,+	chr2:57661826..57661846,+	4.20778	2.95198	23.004	1.62e-06
p@chr14:103518881..103518886,-	chr14:103518881..103518886,-	4.85619	3.21663	22.9806	1.64e-06
p@chr12:19678536..19678551,+	chr12:19678536..19678551,+	5.87586	3.72317	22.9651	1.65e-06
p@chr14:53575883..53575905,+	chr14:53575883..53575905,+	4.08165	2.94869	22.9697	1.65e-06
p@chr10:3825306..3825374,+	chr10:3825306..3825374,+	3.84633	2.55707	22.9643	1.65e-06
p1@LPAR6	chr13:48987241..48987260,-	2.87314	6.1721	22.9656	1.65e-06
p1@EGLN3	chr14:34420259..34420291,-	6.22505	4.20967	22.9528	1.66e-06
p@chr5:133450223..133450240,-	chr5:133450223..133450240,-	6.8531	4.19744	22.9194	1.69e-06
p@chr8:103875546..103875562,+	chr8:103875546..103875562,+	5.41752	3.49558	22.9235	1.69e-06
p@chrX:139015789..139015793,+	chrX:139015789..139015793,+	6.4183	4.07323	22.9057	1.7e-06
p@chr7:2913747..2913752,+	chr7:2913747..2913752,+	5.50837	3.59428	22.9122	1.7e-06
p@chr22:47250312..47250344,+	chr22:47250312..47250344,+	3.48047	3.87865	22.8861	1.72e-06
p@chr1:150533934..150533959,+	chr1:150533934..150533959,+	3.1245	3.74121	22.886	1.72e-06
p@chr19:52288576..52288603,+	chr19:52288576..52288603,+	2.99979	3.23952	22.8757	1.73e-06
p@chr1:8021510..8021525,-	chr1:8021510..8021525,-	5.22955	4.31784	22.8579	1.74e-06
p@chr7:115668082..115668101,+	chr7:115668082..115668101,+	5.10209	2.90368	22.8415	1.76e-06
p@chr16:72820050..72820058,+	chr16:72820050..72820058,+	5.57257	3.27849	22.8305	1.77e-06
p6@ARL6IP6	chr2:153575906..153575911,+	5.50573	3.06757	22.8277	1.77e-06
p@chr9:125164939..125164952,+	chr9:125164939..125164952,+	6.83227	4.20157	22.8186	1.78e-06
p@chr17:57924805..57924810,+	chr17:57924805..57924810,+	4.18161	2.57298	22.8193	1.78e-06
p@chr19:50498444..50498448,-	chr19:50498444..50498448,-	3.56003	2.26387	22.8164	1.78e-06
p@chr2:64881197..64881212,+	chr2:64881197..64881212,+	5.11586	4.12409	22.8061	1.79e-06
p3@TPRA1	chr3:127309879..127309930,-	2.13183	3.50608	22.809	1.79e-06
p@chr18:43628706..43628739,-	chr18:43628706..43628739,-	5.29904	4.00725	22.7937	1.8e-06
p@chr3:156806593..156806601,+	chr3:156806593..156806601,+	3.95901	2.79629	22.7738	1.82e-06
p@chr19:24184810..24184853,-	chr19:24184810..24184853,-	2.00898	6.62853	22.7761	1.82e-06
p@chr3:127309752..127309763,+	chr3:127309752..127309763,+	4.67119	3.57951	22.7409	1.85e-06
p4@C7orf58	chr7:120628969..120628990,+	4.03019	3.69884	22.7339	1.86e-06
p@chr12:92945698..92945740,-	chr12:92945698..92945740,-	4.81363	4.47467	22.7213	1.87e-06
p1@ENST00000424245	chr14:23388656..23388671,+	6.04901	3.69703	22.6897	1.9e-06
p@chr2:202118045..202118050,+	chr2:202118045..202118050,+	4.63665	3.60521	22.698	1.9e-06
p4@PLEC	chr8:145047688..145047704,-	4.90949	5.62453	22.6852	1.91e-06
p1@ENST00000554254	chr14:62217779..62217824,-	3.53811	5.94617	22.6807	1.91e-06
p@chr2:64419449..64419473,+	chr2:64419449..64419473,+	6.2208	4.16552	22.6748	1.92e-06
p@chr6:157797998..157798003,-	chr6:157797998..157798003,-	6.56071	5.23909	22.5796	2.02e-06
p@chr11:62608867..62608952,-	chr11:62608867..62608952,-	4.90275	3.55269	22.5715	2.02e-06
p6@ALKBH5	chr17:18086414..18086434,+	3.83557	3.42425	22.5659	2.03e-06
p1@SEMA6B	chr19:4559720..4559799,-	2.22643	5.38406	22.5682	2.03e-06
p@chr18:43632112..43632127,-	chr18:43632112..43632127,-	5.43065	3.35913	22.5547	2.04e-06
p@chr22:47250062..47250079,-	chr22:47250062..47250079,-	4.88333	3.46605	22.5608	2.04e-06
p@chr12:112587704..112587710,+	chr12:112587704..112587710,+	5.80205	3.68903	22.5416	2.06e-06
p@chr6:31164186..31164191,+	chr6:31164186..31164191,+	5.12609	3.32171	22.5421	2.06e-06
p@chr11:9482656..9482660,+	chr11:9482656..9482660,+	4.51218	4.86786	22.5278	2.07e-06
p@chr6:14122393..14122430,+	chr6:14122393..14122430,+	4.08452	4.22071	22.5282	2.07e-06
p@chr1:212781783..212781798,-	chr1:212781783..212781798,-	3.66195	4.78411	22.5331	2.07e-06
p@chr15:89183271..89183311,-	chr15:89183271..89183311,-	4.31406	4.64409	22.5068	2.09e-06
p@chr10:4556662..4556692,-	chr10:4556662..4556692,-	4.58044	3.26503	22.5057	2.1e-06
p@chr4:53588446..53588456,-	chr4:53588446..53588456,-	6.58029	3.77433	22.4865	2.12e-06
p@chr3:105088136..105088164,+	chr3:105088136..105088164,+	4.77512	3.01511	22.4747	2.13e-06
p@chr4:39967312..39967313,+	chr4:39967312..39967313,+	3.73166	3.96401	22.4617	2.14e-06
p1@ENST00000485443	chr5:154788152..154788155,+	2.57501	4.01921	22.4501	2.16e-06
p1@VSIG4	chrX:65259914..65259937,-	2.65571	7.94751	22.4209	2.19e-06
p@chr13:43629536..43629554,+	chr13:43629536..43629554,+	6.11688	3.80866	22.4042	2.21e-06
p@chr16:87498643..87498677,+	chr16:87498643..87498677,+	5.58697	3.53985	22.3737	2.24e-06
p@chr4:36327258..36327284,-	chr4:36327258..36327284,-	6.17847	4.7204	22.3691	2.25e-06
p4@LIPA	chr10:91174215..91174287,-	4.08987	4.66894	22.37	2.25e-06
p@chr15:41954223..41954236,+	chr15:41954223..41954236,+	5.16898	3.04544	22.3574	2.26e-06
p@chr17:39835021..39835026,-	chr17:39835021..39835026,-	3.70188	3.72714	22.3561	2.26e-06
p@chr17:1954446..1954463,-	chr17:1954446..1954463,-	6.7474	5.37337	22.3407	2.28e-06
p@chr13:27360138..27360143,-	chr13:27360138..27360143,-	6.41251	3.64693	22.3446	2.28e-06
p@chr3:172312589..172312600,+	chr3:172312589..172312600,+	4.57193	2.85079	22.3242	2.3e-06
p@chr7:61969343..61969394,-	chr7:61969343..61969394,-	4.34091	3.5412	22.2987	2.33e-06
p2@uc004coq.3	chrM:262..309,-	3.85814	4.42405	22.3046	2.33e-06
p@chr16:14726576..14726595,-	chr16:14726576..14726595,-	5.765	4.01298	22.2895	2.34e-06
p@chr2:9695431..9695447,-	chr2:9695431..9695447,-	5.20338	3.4583	22.2813	2.35e-06
p@chr3:38178922..38178943,+	chr3:38178922..38178943,+	4.373	5.67282	22.288	2.35e-06
p@chr9:19049284..19049297,-	chr9:19049284..19049297,-	6.67033	3.85539	22.2732	2.36e-06
p@chr8:20056165..20056186,-	chr8:20056165..20056186,-	3.91613	2.83798	22.2612	2.38e-06
p2@C4orf36	chr4:87857321..87857344,-	2.99778	3.56922	22.2555	2.39e-06
p3@UBN1	chr16:4896659..4896674,+	5.27832	3.66385	22.2486	2.4e-06
p@chr10:91152167..91152178,-	chr10:91152167..91152178,-	4.71211	2.80376	22.2471	2.4e-06
p1@ARG2	chr14:68086629..68086644,+	3.45818	4.93784	22.2413	2.4e-06
p@chr12:113376053..113376079,-	chr12:113376053..113376079,-	3.63816	3.22577	22.2407	2.41e-06
p1@RPL14	chr3:40498817..40498838,+	1.995	8.94877	22.2398	2.41e-06
p2@CCL2	chr17:32583229..32583324,+	2.7299	5.38429	22.2298	2.42e-06
p@chr16:70838312..70838333,-	chr16:70838312..70838333,-	5.28399	2.9406	22.222	2.43e-06
p@chr16:68271763..68271795,+	chr16:68271763..68271795,+	6.29324	3.76261	22.1848	2.48e-06
p@chr9:133588280..133588291,+	chr9:133588280..133588291,+	5.50494	3.81372	22.1816	2.48e-06
p@chr12:116881741..116881769,-	chr12:116881741..116881769,-	5.72551	4.20713	22.1663	2.5e-06
p@chr2:143630982..143631022,-	chr2:143630982..143631022,-	4.55758	3.91327	22.159	2.51e-06
p@chr1:16163919..16163931,+	chr1:16163919..16163931,+	4.29637	4.05583	22.1587	2.51e-06
p@chr2:178128421..178128449,+	chr2:178128421..178128449,+	3.83852	2.64075	22.1602	2.51e-06
p@chr9:36731654..36731657,-	chr9:36731654..36731657,-	5.97307	4.24853	22.1478	2.52e-06
p1@ENST00000440438	chr7:30590758..30590773,-	4.90737	3.35053	22.1449	2.53e-06
p@chr5:108745591..108745597,+	chr5:108745591..108745597,+	4.65329	2.85729	22.1419	2.53e-06
p@chr13:111522903..111522936,+	chr13:111522903..111522936,+	5.47377	3.45752	22.1335	2.54e-06
p@chr21:47646998..47647019,+	chr21:47646998..47647019,+	4.41649	3.52623	22.0947	2.6e-06
p@chr14:103245634..103245638,+	chr14:103245634..103245638,+	3.93623	2.48367	22.0911	2.6e-06
p@chr13:50019495..50019520,+	chr13:50019495..50019520,+	5.32306	3.17065	22.0723	2.63e-06
p@chr8:119124220..119124234,+	chr8:119124220..119124234,+	6.2885	4.89768	22.0346	2.68e-06
p@chr7:25115164..25115172,-	chr7:25115164..25115172,-	6.29169	3.57341	22.0166	2.7e-06
p@chr4:169248228..169248233,+	chr4:169248228..169248233,+	3.31475	3.93279	22.0136	2.71e-06
p@chrM:808..819,+	chrM:808..819,+	2.11494	7.01669	22.001	2.73e-06
p@chr4:87832368..87832371,-	chr4:87832368..87832371,-	4.45415	3.38144	21.9882	2.74e-06
p@chr22:36044351..36044365,-	chr22:36044351..36044365,-	4.6983	2.98944	21.9734	2.76e-06
p@chr4:159728927..159728959,-	chr4:159728927..159728959,-	4.06723	3.29985	21.9564	2.79e-06
p@chr17:56708975..56708986,-	chr17:56708975..56708986,-	4.89804	5.31016	21.9473	2.8e-06
p@chr1:146556295..146556310,-	chr1:146556295..146556310,-	4.61511	5.29697	21.9462	2.8e-06
p@chr21:45192695..45192700,+	chr21:45192695..45192700,+	4.24803	2.9289	21.9431	2.81e-06
p@chr15:66084869..66084922,+	chr15:66084869..66084922,+	3.76623	2.58742	21.9322	2.82e-06
p1@SNORA65	chr9:130210912..130210915,-	4.16099	2.80761	21.884	2.9e-06
p@chr19:3133813..3133817,+	chr19:3133813..3133817,+	5.95059	3.32153	21.873	2.91e-06
p1@ZNF10,p2@ZNF268	chr12:133707204..133707236,+	4.07126	3.68456	21.8748	2.91e-06
p@chr17:1100738..1100748,-	chr17:1100738..1100748,-	5.36501	3.96794	21.8266	2.98e-06
p@chr8:90797218..90797223,+	chr8:90797218..90797223,+	4.78993	2.75412	21.7963	3.03e-06
p@chr3:149534881..149534899,-	chr3:149534881..149534899,-	5.38051	4.16994	21.7929	3.04e-06
p@chrM:8145..8212,-	chrM:8145..8212,-	3.09007	3.98156	21.7899	3.04e-06
p1@RCC1,p1@SNHG3	chr1:28832548..28832568,+	2.69746	6.77115	21.7923	3.04e-06
p@chr7:120628779..120628783,-	chr7:120628779..120628783,-	5.45909	3.17774	21.7871	3.05e-06
p@chr1:6086198..6086228,-	chr1:6086198..6086228,-	5.21769	3.25418	21.7843	3.05e-06
p@chr1:238109085..238109094,-	chr1:238109085..238109094,-	5.09757	2.88568	21.7725	3.07e-06
p@chr1:121485212..121485254,-	chr1:121485212..121485254,-	4.44902	2.56147	21.7555	3.1e-06
p@chr6:108881925..108881943,-	chr6:108881925..108881943,-	6.06687	5.91594	21.7487	3.11e-06
p1@BIK	chr22:43506747..43506762,+	5.91646	4.37819	21.7427	3.12e-06
p@chr11:65431554..65431594,+	chr11:65431554..65431594,+	4.48424	3.09159	21.7393	3.12e-06
p@chr7:111721122..111721138,-	chr7:111721122..111721138,-	4.15456	2.94989	21.7412	3.12e-06
p1@SNORD60	chr16:2205352..2205359,-	4.45679	4.40994	21.7256	3.15e-06
p@chr1:121484587..121484617,+	chr1:121484587..121484617,+	5.31589	3.03674	21.7167	3.16e-06
p@chr5:142315510..142315546,+	chr5:142315510..142315546,+	4.50222	3.51603	21.709	3.17e-06
p@chr1:100503493..100503515,-	chr1:100503493..100503515,-	4.46413	2.68502	21.6852	3.21e-06
p@chr18:74840544..74840550,+	chr18:74840544..74840550,+	5.73179	3.2612	21.6757	3.23e-06
p@chr1:221054751..221054771,-	chr1:221054751..221054771,-	4.34692	3.76161	21.6564	3.26e-06
p@chr11:62359301..62359315,+	chr11:62359301..62359315,+	6.37728	4.69662	21.6396	3.29e-06
p@chr3:156535109..156535125,+	chr3:156535109..156535125,+	5.16762	2.95914	21.6382	3.29e-06
p@chr1:28975247..28975273,+	chr1:28975247..28975273,+	4.83656	3.33927	21.6314	3.3e-06
p@chr14:91709954..91709967,-	chr14:91709954..91709967,-	4.36704	2.56306	21.608	3.34e-06
p@chr6:160122937..160122966,+	chr6:160122937..160122966,+	5.58587	3.35887	21.6016	3.36e-06
p@chr5:100866866..100866876,-	chr5:100866866..100866876,-	5.73126	4.13006	21.5818	3.39e-06
p1@CCL2	chr17:32582293..32582312,+	2.74565	12.8862	21.5724	3.41e-06
p@chr16:72821427..72821440,-	chr16:72821427..72821440,-	5.17235	3.16434	21.5631	3.42e-06
p@chrM:12349..12391,-	chrM:12349..12391,-	5.8422	3.56558	21.5622	3.43e-06
p@chr12:108878159..108878160,+	chr12:108878159..108878160,+	3.0999	2.4891	21.5574	3.43e-06
p@chr7:39632389..39632413,+	chr7:39632389..39632413,+	4.74715	3.75513	21.5462	3.45e-06
p@chrM:3449..3493,-	chrM:3449..3493,-	5.01475	3.96949	21.54	3.47e-06
p@chr3:146260261..146260293,+	chr3:146260261..146260293,+	3.94138	2.54057	21.5374	3.47e-06
p@chr5:137802959..137803004,+	chr5:137802959..137803004,+	3.5798	2.57165	21.5372	3.47e-06
p@chr20:49087009..49087016,-	chr20:49087009..49087016,-	5.8432	3.26585	21.5223	3.5e-06
p@chr8:55074639..55074655,+	chr8:55074639..55074655,+	2.83578	5.53588	21.4831	3.57e-06
p@chr9:112832427..112832445,+	chr9:112832427..112832445,+	5.13848	3.5704	21.4792	3.58e-06
p@chr10:63702930..63702942,+	chr10:63702930..63702942,+	5.13945	3.18414	21.4633	3.61e-06
p@chr5:100226233..100226269,-	chr5:100226233..100226269,-	4.67722	2.80877	21.4509	3.63e-06
p2@AK2	chr1:33546589..33546603,-	6.42608	3.64337	21.4456	3.64e-06
p@chr17:40540898..40540910,+	chr17:40540898..40540910,+	5.69912	3.71006	21.437	3.66e-06
p@chr17:38255699..38255715,+	chr17:38255699..38255715,+	5.44853	3.0353	21.4347	3.66e-06
p@chrX:23863093..23863121,+	chrX:23863093..23863121,+	4.48422	3.11892	21.4191	3.69e-06
p@chr7:116543369..116543371,+	chr7:116543369..116543371,+	4.15629	3.03882	21.3989	3.73e-06
p@chr10:81091600..81091646,-	chr10:81091600..81091646,-	4.44131	3.21084	21.3879	3.75e-06
p@chr11:61115584..61115599,-	chr11:61115584..61115599,-	3.98294	2.70884	21.3871	3.75e-06
p@chr2:92269459..92269479,+	chr2:92269459..92269479,+	5.59953	3.04819	21.3726	3.78e-06
p1@ENST00000529171	chr14:60715694..60715716,-	5.64439	3.0798	21.3482	3.83e-06
p1@ENST00000415536	chr7:93652116..93652122,+	5.75692	3.50368	21.3367	3.85e-06
p@chr16:85202809..85202831,+	chr16:85202809..85202831,+	6.59905	3.77178	21.334	3.86e-06
p@chr5:142330438..142330473,-	chr5:142330438..142330473,-	6.31728	4.34647	21.3278	3.87e-06
p@chr6:28852480..28852486,-	chr6:28852480..28852486,-	5.73223	3.18786	21.3178	3.89e-06
p@chr1:228963005..228963039,+	chr1:228963005..228963039,+	4.02363	4.16986	21.3166	3.89e-06
p3@CREM	chr10:35416142..35416169,+	3.12931	3.93315	21.309	3.91e-06
p@chr2:37862741..37862756,-	chr2:37862741..37862756,-	5.29188	4.28631	21.3023	3.92e-06
p@chr15:66084931..66084950,+	chr15:66084931..66084950,+	4.922	2.75284	21.278	3.97e-06
p@chr2:218906257..218906261,-	chr2:218906257..218906261,-	5.12935	5.35286	21.2669	4e-06
p1@CBX3P2	chr18:2655551..2655594,-	3.82309	3.29313	21.2354	4.06e-06
p8@TNRC6B	chr22:40440380..40440391,+	6.17345	3.4886	21.2302	4.07e-06
p@chr12:56497962..56497992,-	chr12:56497962..56497992,-	5.91454	3.79678	21.2319	4.07e-06
p1@ENST00000516080	chr2:48567962..48567967,-	2.56071	4.55946	21.2266	4.08e-06
p@chr15:58439032..58439069,-	chr15:58439032..58439069,-	3.67489	3.5389	21.2241	4.09e-06
p@chr1:234746616..234746632,-	chr1:234746616..234746632,-	3.68438	3.82455	21.217	4.1e-06
p@chr5:137802917..137802941,+	chr5:137802917..137802941,+	3.32414	2.20237	21.2149	4.11e-06
p@chr16:84764167..84764193,-	chr16:84764167..84764193,-	4.13625	4.02647	21.1996	4.14e-06
p@chr2:113694424..113694429,+	chr2:113694424..113694429,+	4.46339	3.18755	21.1791	4.18e-06
p@chr16:11945524..11945538,+	chr16:11945524..11945538,+	5.7866	3.34505	21.1728	4.2e-06
p@chr5:119741829..119741850,+	chr5:119741829..119741850,+	5.31795	3.62127	21.1663	4.21e-06
p@chr11:102322581..102322600,-	chr11:102322581..102322600,-	3.62274	3.95559	21.1633	4.22e-06
p3@LPAR6	chr13:48987196..48987207,-	3.07027	3.23679	21.1537	4.24e-06
p@chr1:2480372..2480417,+	chr1:2480372..2480417,+	3.37556	3.61751	21.1443	4.26e-06
p@chr2:161934573..161934615,+	chr2:161934573..161934615,+	4.92096	2.91843	21.1355	4.28e-06
p@chr10:105001799..105001810,+	chr10:105001799..105001810,+	4.72323	3.23779	21.1259	4.3e-06
p@chr7:37072631..37072632,-	chr7:37072631..37072632,-	3.80149	4.06613	21.1034	4.35e-06
p@chr19:52290011..52290055,-	chr19:52290011..52290055,-	3.3893	3.26845	21.085	4.39e-06
p1@S81656	chrM:4287..4313,+	5.0257	2.77145	21.0783	4.41e-06
p@chr17:72508931..72508938,+	chr17:72508931..72508938,+	6.0742	3.41298	21.0632	4.44e-06
p1@ENST00000384776	chr19:893479..893480,+	4.41966	2.54704	21.0632	4.44e-06
p@chr5:94967009..94967016,-	chr5:94967009..94967016,-	4.36911	3.45206	21.065	4.44e-06
p@chr5:53606541..53606546,+	chr5:53606541..53606546,+	5.6662	3.66998	21.0556	4.46e-06
p@chr1:145114600..145114618,-	chr1:145114600..145114618,-	4.7036	2.82263	21.0571	4.46e-06
p1@VGF	chr7:100808843..100808858,-	7.23633	4.68496	21.0328	4.51e-06
p1@FAM83D	chr20:37555048..37555067,+	5.85307	4.75773	21.0267	4.53e-06
p@chr14:102765041..102765048,+	chr14:102765041..102765048,+	6.16277	3.43313	20.9867	4.62e-06
p6@CCRL2	chr3:46448193..46448229,+	4.65751	2.89767	20.9873	4.62e-06
p@chr2:31176854..31176855,+	chr2:31176854..31176855,+	3.45759	2.68747	20.9759	4.65e-06
p2@KLF4	chr9:110250697..110250738,-	4.99424	2.9118	20.9726	4.66e-06
p@chr12:121631020..121631025,+	chr12:121631020..121631025,+	5.68812	4.81389	20.9622	4.68e-06
p@chrM:16213..16268,-	chrM:16213..16268,-	3.78727	4.04713	20.9558	4.7e-06
p2@MAPRE2	chr18:32556983..32557026,+	2.0084	3.4177	20.9496	4.72e-06
p@chr2:208489409..208489423,+	chr2:208489409..208489423,+	4.46737	3.74323	20.9423	4.73e-06
p@chr14:70163677..70163682,-	chr14:70163677..70163682,-	5.22046	5.39581	20.9387	4.74e-06
p@chr1:149224519..149224525,+	chr1:149224519..149224525,+	5.07185	3.43054	20.9314	4.76e-06
p@chr8:17940787..17940819,-	chr8:17940787..17940819,-	4.12617	2.66537	20.9295	4.76e-06
p1@SNORA16A	chr1:28907560..28907564,-	4.69551	5.25366	20.923	4.78e-06
p@chr6:29817916..29817918,+	chr6:29817916..29817918,+	2.2017	4.20987	20.8928	4.86e-06
p@chr19:6661862..6661878,-	chr19:6661862..6661878,-	4.89892	3.25539	20.8785	4.89e-06
p1@PTCHD2	chr1:11539204..11539219,+	6.39255	3.61833	20.8668	4.92e-06
p@chr1:149860015..149860026,+	chr1:149860015..149860026,+	5.77142	3.34899	20.8634	4.93e-06
p2@CBX3P4	chr12:2903775..2903794,-	5.50234	3.00939	20.8656	4.93e-06
p@chr3:146262708..146262759,+	chr3:146262708..146262759,+	4.36325	3.9915	20.8648	4.93e-06
p@chr16:4012753..4012764,-	chr16:4012753..4012764,-	4.74402	2.83273	20.8496	4.97e-06
p@chr15:72766145..72766163,+	chr15:72766145..72766163,+	4.80691	2.81112	20.8197	5.05e-06
p@chrM:9833..9922,-	chrM:9833..9922,-	4.60848	3.31773	20.8187	5.05e-06
p@chr10:3847544..3847560,+	chr10:3847544..3847560,+	4.73012	2.7835	20.8162	5.06e-06
p3@CBLN3	chr14:24898871..24898876,-	4.4789	2.5836	20.8041	5.09e-06
p@chr18:74843308..74843321,-	chr18:74843308..74843321,-	4.58334	3.24584	20.7941	5.11e-06
p@chr5:765706..765711,+	chr5:765706..765711,+	6.26996	3.52511	20.7837	5.14e-06
p@chr2:92269597..92269622,+	chr2:92269597..92269622,+	5.67035	4.54177	20.7846	5.14e-06
p@chr17:79874727..79874731,+	chr17:79874727..79874731,+	6.0269	3.38916	20.7807	5.15e-06
p@chr9:80786687..80786703,-	chr9:80786687..80786703,-	4.98263	3.1648	20.766	5.19e-06
p@chr1:156186223..156186238,+	chr1:156186223..156186238,+	1.81072	6.76286	20.7635	5.2e-06
p3@C16orf62	chr16:19702589..19702620,+	2.68633	2.95628	20.7603	5.21e-06
p@chr18:57567071..57567085,-	chr18:57567071..57567085,-	4.4174	3.27817	20.7533	5.22e-06
p@chr17:54947711..54947726,+	chr17:54947711..54947726,+	5.37106	3.35331	20.7506	5.23e-06
p@chr2:191885246..191885296,+	chr2:191885246..191885296,+	2.35394	4.33485	20.7505	5.23e-06
p@chr1:147071419..147071423,-	chr1:147071419..147071423,-	6.59613	3.78956	20.746	5.24e-06
p2@HSPA1A,p2@HSPA1B	chr6:31795506..31795525,+	4.50949	10.1904	20.7413	5.26e-06
p@chr12:111028863..111028911,+	chr12:111028863..111028911,+	5.41878	3.00605	20.7375	5.27e-06
p@chr17:43291811..43291815,-	chr17:43291811..43291815,-	2.34139	3.77426	20.7302	5.29e-06
p@chr3:13493495..13493517,+	chr3:13493495..13493517,+	5.21387	2.88405	20.7171	5.32e-06
p2@uc004coy.2	chrM:14628..14668,+	3.84257	3.44445	20.7168	5.32e-06
p@chr4:82413187..82413206,-	chr4:82413187..82413206,-	4.1789	5.23212	20.7126	5.34e-06
p@chr7:98740098..98740150,-	chr7:98740098..98740150,-	5.49848	3.66195	20.7045	5.36e-06
p@chr5:137090205..137090208,+	chr5:137090205..137090208,+	5.49012	3.01557	20.7042	5.36e-06
p@chr15:45020865..45020879,-	chr15:45020865..45020879,-	4.81873	3.53558	20.6889	5.4e-06
p1@PLIN5	chr19:4535233..4535238,-	6.28494	3.53499	20.671	5.45e-06
p1@SHF	chr15:45480153..45480171,-	5.31024	3.16638	20.6733	5.45e-06
p@chr2:224821956..224821980,-	chr2:224821956..224821980,-	4.74895	3.56316	20.6735	5.45e-06
p1@SRPX	chrX:38080077..38080167,-	2.76997	2.77143	20.6734	5.45e-06
p1@AF321778	chr11:1295992..1295993,+	1.8418	4.35179	20.6712	5.45e-06
p4@CBX3P2	chr18:2655530..2655547,-	4.50798	2.68284	20.6704	5.46e-06
p@chr19:35530239..35530256,+	chr19:35530239..35530256,+	3.30553	2.24726	20.6657	5.47e-06
p@chr18:29523326..29523366,+	chr18:29523326..29523366,+	5.57133	3.04434	20.657	5.49e-06
p2@SLC25A33	chr1:9599540..9599560,+	2.48951	3.77229	20.6551	5.5e-06
p@chr1:154531519..154531585,+	chr1:154531519..154531585,+	4.16596	3.40456	20.652	5.51e-06
p1@ESPN	chr1:6484829..6484843,+	7.0849	4.57053	20.6456	5.53e-06
p@chr7:115665726..115665734,+	chr7:115665726..115665734,+	5.29004	2.93123	20.6354	5.56e-06
p4@SIAH1	chr16:48399789..48399804,-	4.9998	3.61779	20.6204	5.6e-06
p2@IER5	chr1:181057688..181057692,+	5.52476	3.06443	20.6118	5.62e-06
p1@BC012991	chr1:16161348..16161363,-	4.98376	3.76085	20.6132	5.62e-06
p@chr17:62207681..62207750,+	chr17:62207681..62207750,+	3.7354	3.3293	20.6085	5.63e-06
p3@MIR4461	chr5:134263568..134263573,+	3.17488	2.92812	20.5963	5.67e-06
p@chr1:149859755..149859771,+	chr1:149859755..149859771,+	3.62903	3.40634	20.5895	5.69e-06
p5@TNFRSF14	chr1:2487402..2487416,+	2.08458	5.17842	20.5842	5.71e-06
p@chr6:160110264..160110268,+	chr6:160110264..160110268,+	5.41781	3.31729	20.5755	5.73e-06
p@chr1:145114560..145114599,-	chr1:145114560..145114599,-	4.46356	3.24761	20.5594	5.78e-06
p@chr15:86127209..86127245,-	chr15:86127209..86127245,-	5.79494	3.66087	20.5426	5.83e-06
p@chr12:125154059..125154069,-	chr12:125154059..125154069,-	4.91125	3.20892	20.5423	5.83e-06
p@chr2:65657904..65657913,-	chr2:65657904..65657913,-	5.85898	3.37609	20.5313	5.87e-06
p@chr16:59667366..59667368,-	chr16:59667366..59667368,-	3.56932	2.58351	20.4908	5.99e-06
p@chr6:167507740..167507764,+	chr6:167507740..167507764,+	5.10839	3.08267	20.4621	6.08e-06
p6@TMEM39A	chr3:119188142..119188154,-	4.06118	3.34874	20.444	6.14e-06
p2@AFAP1	chr4:7941440..7941455,-	6.37688	3.56119	20.4411	6.15e-06
p@chr11:36171489..36171515,+	chr11:36171489..36171515,+	4.61016	3.00441	20.4385	6.16e-06
p@chrM:100..125,-	chrM:100..125,-	5.63139	3.29854	20.4302	6.18e-06
p@chr2:7017701..7017724,-	chr2:7017701..7017724,-	4.3917	3.08255	20.4282	6.19e-06
p@chr6:106328414..106328427,+	chr6:106328414..106328427,+	4.84706	2.73462	20.4034	6.27e-06
p@chr9:101573720..101573726,+	chr9:101573720..101573726,+	5.298	3.55119	20.3878	6.32e-06
p@chr2:36683661..36683695,+	chr2:36683661..36683695,+	3.74451	3.15844	20.3877	6.32e-06
p@chr12:95211957..95211972,-	chr12:95211957..95211972,-	4.76964	2.80104	20.3607	6.41e-06
p2@EGR1	chr5:137804484..137804498,+	3.38775	3.10298	20.3516	6.44e-06
p@chr8:16054579..16054589,-	chr8:16054579..16054589,-	4.15961	2.93231	20.3395	6.48e-06
p@chr22:39337869..39337888,+	chr22:39337869..39337888,+	4.44988	3.02723	20.3334	6.51e-06
p14@NCOA7	chr6:126240542..126240553,+	3.91502	2.60718	20.3302	6.52e-06
p1@ENST00000501976	chr4:100871681..100871699,+	5.48769	3.32795	20.3254	6.53e-06
p@chr4:185395947..185396014,+	chr4:185395947..185396014,+	3.08345	5.03348	20.3256	6.53e-06
p1@ENST00000438948	chr22:20287273..20287280,+	6.19767	3.44968	20.3192	6.55e-06
p@chr1:181057626..181057642,-	chr1:181057626..181057642,-	5.39888	3.16697	20.3147	6.57e-06
p@chr1:179245483..179245487,-	chr1:179245483..179245487,-	3.16452	2.89388	20.311	6.58e-06
p3@NR4A2	chr2:157199008..157199023,-	3.20267	4.18072	20.3028	6.61e-06
p@chr2:68614555..68614584,-	chr2:68614555..68614584,-	4.63687	2.65385	20.2883	6.66e-06
p@chr6:160137979..160138021,+	chr6:160137979..160138021,+	4.42402	3.11664	20.2847	6.67e-06
p@chr19:8008866..8008881,+	chr19:8008866..8008881,+	5.85593	3.43112	20.2834	6.68e-06
p@chrM:129..155,-	chrM:129..155,-	5.24809	3.02064	20.2806	6.69e-06
p@chr6:64062194..64062215,+	chr6:64062194..64062215,+	4.9069	2.92766	20.2716	6.72e-06
p@chr15:56331027..56331040,-	chr15:56331027..56331040,-	6.41811	4.51558	20.2586	6.76e-06
p@chr17:49198554..49198578,+	chr17:49198554..49198578,+	4.99326	5.0624	20.2497	6.8e-06
p@chr19:2273078..2273123,-	chr19:2273078..2273123,-	2.09765	3.91189	20.2399	6.83e-06
p@chr6:28983846..28983850,+	chr6:28983846..28983850,+	5.60974	3.08746	20.2369	6.84e-06
p1@TUFT1	chr1:151512775..151512792,+	3.52973	4.99024	20.2251	6.88e-06
p2@LOC646329	chr7:130598148..130598162,-	3.81253	3.04298	20.2027	6.97e-06
p@chr11:74109574..74109604,+	chr11:74109574..74109604,+	6.21347	4.23268	20.1592	7.13e-06
p1@SLC45A4	chr8:142318379..142318394,-	3.14775	6.86587	20.1493	7.16e-06
p5@APTX	chr9:33025026..33025046,-	4.65353	2.64693	20.1465	7.17e-06
p@chr15:51056872..51056887,+	chr15:51056872..51056887,+	4.91529	2.90692	20.1259	7.25e-06
p@chr3:152094533..152094541,-	chr3:152094533..152094541,-	4.19943	2.6331	20.0968	7.36e-06
p@chr1:147807168..147807184,+	chr1:147807168..147807184,+	5.54951	3.42628	20.0812	7.42e-06
p@chr11:61115514..61115529,-	chr11:61115514..61115529,-	4.28452	2.86365	20.0781	7.43e-06
p@chr6:28222032..28222038,-	chr6:28222032..28222038,-	5.49701	3.02784	20.0719	7.46e-06
p@chr2:191879071..191879085,+	chr2:191879071..191879085,+	4.42573	2.80897	20.0681	7.47e-06
p@chr10:3826854..3826861,-	chr10:3826854..3826861,-	5.29107	3.36636	20.0515	7.54e-06
p3@CLK1	chr2:201729344..201729359,-	3.69732	3.00887	20.0359	7.6e-06
p@chr1:19924278..19924326,+	chr1:19924278..19924326,+	5.5596	3.26554	20.0188	7.67e-06
p@chr2:242908264..242908277,+	chr2:242908264..242908277,+	4.94441	2.96016	20.0189	7.67e-06
p@chr7:151047008..151047012,-	chr7:151047008..151047012,-	5.31048	4.74538	20.0163	7.68e-06
p@chr1:161284049..161284066,-	chr1:161284049..161284066,-	4.65822	3.89812	20.0164	7.68e-06
p@chr10:91061620..91061642,-	chr10:91061620..91061642,-	4.31875	3.75365	20.015	7.68e-06
p@chr12:58241001..58241005,+	chr12:58241001..58241005,+	5.84982	3.82781	19.996	7.76e-06
p2@ARHGEF37	chr5:148931175..148931196,+	3.31188	3.20956	19.9948	7.77e-06
p1@SLC7A5P1	chr16:29625038..29625054,-	5.43281	4.23887	19.9758	7.84e-06
p@chr4:160199654..160199678,-	chr4:160199654..160199678,-	4.74282	3.38855	19.9692	7.87e-06
p@chr4:159718069..159718084,-	chr4:159718069..159718084,-	4.73071	3.23487	19.9636	7.89e-06
p@chr5:35319962..35319969,-	chr5:35319962..35319969,-	4.51835	2.60565	19.9578	7.92e-06
p@chr12:4665203..4665224,+	chr12:4665203..4665224,+	4.60339	3.14245	19.9326	8.02e-06
p@chr9:110400484..110400500,+	chr9:110400484..110400500,+	4.65774	5.51202	19.9144	8.1e-06
p2@AK000561	chrM:4909..4987,-	3.76366	3.92568	19.9088	8.12e-06
p3@USP11	chrX:47093208..47093230,+	3.03959	2.43873	19.9102	8.12e-06
p@chr2:37863062..37863089,+	chr2:37863062..37863089,+	4.40624	2.91478	19.9002	8.16e-06
p1@NXT2	chrX:108780419..108780470,+	2.16222	3.8923	19.8866	8.22e-06
p@chrM:10371..10407,-	chrM:10371..10407,-	4.02023	3.56159	19.883	8.23e-06
p5@SPG20	chr13:36919676..36919723,-	3.69411	4.2466	19.8843	8.23e-06
p@chr1:179050457..179050503,-	chr1:179050457..179050503,-	3.65317	2.40239	19.875	8.27e-06
p@chr2:61764351..61764360,+	chr2:61764351..61764360,+	4.82349	2.70283	19.8706	8.29e-06
p@chr7:12623037..12623067,+	chr7:12623037..12623067,+	3.94431	2.62867	19.8675	8.3e-06
p@chrM:13367..13411,-	chrM:13367..13411,-	4.34631	4.27375	19.8544	8.36e-06
p@chr20:44721463..44721471,+	chr20:44721463..44721471,+	5.97399	3.29243	19.8525	8.37e-06
p@chr16:10838131..10838165,+	chr16:10838131..10838165,+	4.80402	3.99359	19.8522	8.37e-06
p1@FOXA3	chr19:46367576..46367592,+	6.44305	3.64033	19.8407	8.42e-06
p@chr8:38708546..38708566,-	chr8:38708546..38708566,-	4.11503	3.09806	19.8234	8.49e-06
p@chr20:2451634..2451648,+	chr20:2451634..2451648,+	5.84315	3.23814	19.8205	8.51e-06
p1@BC030091	chr6:109704071..109704117,+	3.69927	3.06821	19.8148	8.53e-06
p@chr11:63298876..63298880,-	chr11:63298876..63298880,-	6.43776	3.67374	19.7619	8.77e-06
p@chr7:75924283..75924306,+	chr7:75924283..75924306,+	5.68897	3.12259	19.7526	8.81e-06
p@chrX:122980771..122980776,+	chrX:122980771..122980776,+	4.99746	5.19896	19.7392	8.88e-06
p@chr1:212719375..212719397,-	chr1:212719375..212719397,-	5.2818	3.08461	19.7341	8.9e-06
p@chr21:21367600..21367604,-	chr21:21367600..21367604,-	5.75353	3.26653	19.7217	8.96e-06
p@chr1:89740294..89740313,+	chr1:89740294..89740313,+	4.53568	2.82525	19.7194	8.97e-06
p@chr7:61969289..61969315,-	chr7:61969289..61969315,-	4.70171	2.63145	19.7042	9.04e-06
p1@ENST00000364351	chr20:34475579..34475584,+	2.34599	4.4373	19.7051	9.04e-06
p1@IRS2	chr13:110438914..110438937,-	3.11341	5.4732	19.7009	9.06e-06
p@chr11:65512100..65512106,+	chr11:65512100..65512106,+	5.45429	2.99326	19.693	9.09e-06
p@chr10:91056212..91056246,-	chr10:91056212..91056246,-	4.06568	2.75171	19.688	9.12e-06
p@chr1:167189728..167189737,-	chr1:167189728..167189737,-	5.54974	3.69946	19.6807	9.15e-06
p@chr8:19058511..19058517,+	chr8:19058511..19058517,+	4.31982	2.85401	19.6765	9.17e-06
p1@LOC100505783	chr20:42839727..42839752,+	4.04379	3.59667	19.6771	9.17e-06
p@chr4:17582238..17582249,+	chr4:17582238..17582249,+	3.88311	2.4591	19.6746	9.18e-06
p@chr20:2451608..2451622,+	chr20:2451608..2451622,+	5.92642	4.01738	19.6675	9.22e-06
p@chr6:160137288..160137312,-	chr6:160137288..160137312,-	5.01858	3.62718	19.6652	9.23e-06
p@chr8:90794406..90794433,-	chr8:90794406..90794433,-	3.92979	4.04119	19.6506	9.3e-06
p1@AIF1	chr6:31582990..31583096,+	2.39949	9.87579	19.6475	9.31e-06
p@chr7:128503395..128503414,+	chr7:128503395..128503414,+	2.51697	4.36687	19.6413	9.34e-06
p@chr5:106243999..106244001,-	chr5:106243999..106244001,-	2.38957	2.7478	19.6399	9.35e-06
p2@CRYBB1	chr22:27014043..27014073,-	2.22934	4.01436	19.6313	9.39e-06
p@chr10:134350824..134350839,-	chr10:134350824..134350839,-	5.44142	2.94881	19.6268	9.41e-06
p19@HNRNPU	chr1:245026181..245026208,-	5.58177	3.11842	19.6183	9.46e-06
p@chr8:19067159..19067172,+	chr8:19067159..19067172,+	4.06955	2.97785	19.6177	9.46e-06
p1@LRP2BP	chr4:186317034..186317083,-	4.84295	2.92205	19.5983	9.56e-06
p@chr1:172501527..172501562,-	chr1:172501527..172501562,-	4.73459	3.06248	19.5953	9.57e-06
p@chr11:57333833..57333847,+	chr11:57333833..57333847,+	4.51304	3.60624	19.5916	9.59e-06
p1@CYBASC3	chr11:61129335..61129364,-	1.93499	8.18324	19.5907	9.59e-06
p@chr18:3449303..3449387,-	chr18:3449303..3449387,-	3.46328	3.30944	19.588	9.61e-06
p@chr7:28549475..28549511,+	chr7:28549475..28549511,+	3.68261	3.0265	19.5807	9.64e-06
p@chr19:49339091..49339129,-	chr19:49339091..49339129,-	1.58999	3.9981	19.5796	9.65e-06
p@chr5:169724085..169724100,-	chr5:169724085..169724100,-	3.85195	2.92442	19.5634	9.73e-06
p1@HIST1H2AE	chr6:26217140..26217155,+	2.02644	6.17543	19.5553	9.77e-06
p@chr10:98406841..98406869,+	chr10:98406841..98406869,+	4.64632	3.44239	19.5531	9.78e-06
p1@CA8	chr8:61193947..61193965,-	6.11907	3.41111	19.542	9.84e-06
p@chr19:18485190..18485233,-	chr19:18485190..18485233,-	4.15861	3.40653	19.5297	9.9e-06
p@chr2:161933910..161933935,-	chr2:161933910..161933935,-	4.70853	3.06221	19.5282	9.91e-06
p@chr12:111868699..111868713,-	chr12:111868699..111868713,-	4.50905	2.57286	19.5216	9.95e-06
p@chr19:5791351..5791355,+	chr19:5791351..5791355,+	6.08225	4.3811	19.5199	9.96e-06
p@chr2:208528667..208528672,+	chr2:208528667..208528672,+	5.3519	2.97612	19.5154	9.98e-06
p@chr2:96812095..96812117,+	chr2:96812095..96812117,+	4.63104	2.91439	19.5121	1e-05
p@chr11:65695685..65695711,-	chr11:65695685..65695711,-	3.96066	3.036	19.5075	1e-05
p@chr12:121567370..121567391,+	chr12:121567370..121567391,+	4.81715	4.47349	19.4924	1.01e-05
p@chr2:197024922..197024973,-	chr2:197024922..197024973,-	4.58811	3.20188	19.4859	1.01e-05
p@chr7:644128..644187,-	chr7:644128..644187,-	4.50281	3.6933	19.4979	1.01e-05
p@chr17:1092157..1092161,-	chr17:1092157..1092161,-	3.8034	2.43001	19.4856	1.01e-05
p@chr19:13262509..13262544,-	chr19:13262509..13262544,-	3.72052	3.04589	19.4921	1.01e-05
p6@GCA	chr2:163175609..163175631,+	3.53803	4.88601	19.501	1.01e-05
p1@NR4A2	chr2:157189180..157189290,-	3.35384	4.40179	19.494	1.01e-05
p@chrY:10036084..10036118,+	chrY:10036084..10036118,+	1.76132	8.29455	19.4855	1.01e-05
p1@DNAJB4	chr1:78470614..78470635,+	3.44076	7.87885	19.4753	1.02e-05
p@chr19:46087867..46087879,+	chr19:46087867..46087879,+	5.72791	3.52617	19.4629	1.03e-05
p@chr8:109799654..109799661,-	chr8:109799654..109799661,-	4.69576	2.77235	19.4611	1.03e-05
p@chr14:55367865..55367896,+	chr14:55367865..55367896,+	4.69335	3.34894	19.4504	1.03e-05
p1@SNHG12	chr1:28908372..28908391,-	2.88446	7.15202	19.4482	1.03e-05
p@chr3:119357955..119357972,+	chr3:119357955..119357972,+	4.91532	3.14444	19.4322	1.04e-05
p@chr12:90125760..90125789,+	chr12:90125760..90125789,+	4.48641	2.60288	19.4323	1.04e-05
p@chr5:151129423..151129439,+	chr5:151129423..151129439,+	4.32666	3.52328	19.4338	1.04e-05
p1@RN5-8S6	chrY:10037751..10037770,+	2.16684	4.25366	19.4313	1.04e-05
p@chr1:108113112..108113127,-	chr1:108113112..108113127,-	1.90573	6.53045	19.44	1.04e-05
p@chr3:114343834..114343839,+	chr3:114343834..114343839,+	4.35923	4.30882	19.4166	1.05e-05
p@chr19:49375437..49375460,-	chr19:49375437..49375460,-	4.2467	2.73951	19.4186	1.05e-05
p4@C5orf4	chr5:154230211..154230225,-	2.8513	2.31135	19.4126	1.05e-05
p2@ENST00000554537	chr14:100704909..100704925,-	3.96623	3.06635	19.3917	1.06e-05
p@chr7:134836470..134836501,-	chr7:134836470..134836501,-	5.13036	2.99621	19.3823	1.07e-05
p@chr15:60547917..60547932,+	chr15:60547917..60547932,+	4.57599	2.60195	19.3844	1.07e-05
p@chr18:74840334..74840339,-	chr18:74840334..74840339,-	4.14901	2.80861	19.3834	1.07e-05
p13@C3orf58	chr3:143690308..143690314,+	5.19126	3.341	19.3401	1.09e-05
p4@LACTB	chr15:63414804..63414826,+	4.48041	4.53466	19.3513	1.09e-05
p@chr1:121485035..121485074,-	chr1:121485035..121485074,-	4.45575	3.95223	19.3267	1.1e-05
p1@ENST00000364829	chr1:144534036..144534038,+	3.99451	5.62953	19.3228	1.1e-05
p1@ID1	chr20:30193083..30193098,+	6.42344	5.77113	19.314	1.11e-05
p@chrM:16397..16424,-	chrM:16397..16424,-	5.3098	3.07146	19.3072	1.11e-05
p1@LEPREL1	chr3:189838670..189838704,-	4.46584	3.36928	19.3083	1.11e-05
p4@MECP2	chrX:153305741..153305753,-	4.38432	3.63769	19.3139	1.11e-05
p3@CKS1B	chr1:154947553..154947581,+	3.82451	2.79882	19.3165	1.11e-05
p@chr2:54053026..54053030,+	chr2:54053026..54053030,+	4.93232	2.91763	19.2955	1.12e-05
p1@ENST00000466893,p1@ENST00000475371	chr3:62304560..62304577,-	4.77809	2.91274	19.2916	1.12e-05
p@chrM:2343..2365,-	chrM:2343..2365,-	3.85384	5.21499	19.2996	1.12e-05
p@chr10:126847417..126847439,+	chr10:126847417..126847439,+	4.50271	3.55043	19.2721	1.13e-05
p@chrM:16492..16561,-	chrM:16492..16561,-	4.06368	3.66968	19.2821	1.13e-05
p@chr9:115892298..115892318,-	chr9:115892298..115892318,-	4.05328	3.04832	19.2582	1.14e-05
p@chr1:198626722..198626733,-	chr1:198626722..198626733,-	4.38404	2.5517	19.2471	1.15e-05
p1@TMEM216	chr11:61160049..61160092,+	2.0497	2.8908	19.2505	1.15e-05
p@chr16:84600375..84600405,-	chr16:84600375..84600405,-	2.17621	2.87335	19.2282	1.16e-05
p2@ENST00000501656,p2@uc001xvj.2	chr14:81687794..81687820,+	4.74463	2.64015	19.2128	1.17e-05
p@chr8:127570869..127570886,+	chr8:127570869..127570886,+	5.92773	3.29449	19.1957	1.18e-05
p@chr20:32142835..32142839,-	chr20:32142835..32142839,-	4.67557	3.32954	19.1879	1.18e-05
p@chr11:104904157..104904171,-	chr11:104904157..104904171,-	4.28849	2.69976	19.2018	1.18e-05
p5@VSIG4	chrX:65253611..65253626,-	2.43621	2.52064	19.1905	1.18e-05
p@chr14:103242630..103242652,+	chr14:103242630..103242652,+	5.47142	2.9954	19.185	1.19e-05
p1@HIST1H4C	chr6:26104154..26104169,+	2.38056	8.48189	19.1757	1.19e-05
p@chr1:89740255..89740266,+	chr1:89740255..89740266,+	5.2283	2.93101	19.164	1.2e-05
p@chr4:36325568..36325607,-	chr4:36325568..36325607,-	4.34831	2.53818	19.165	1.2e-05
p@chr3:46446660..46446696,-	chr3:46446660..46446696,-	4.22806	3.63401	19.1679	1.2e-05
p@chr3:171919322..171919326,-	chr3:171919322..171919326,-	3.87882	2.45549	19.1644	1.2e-05
p3@CREB1	chr2:208394817..208394834,+	2.88125	4.39871	19.1518	1.21e-05
p@chr18:60173702..60173740,+	chr18:60173702..60173740,+	4.62811	3.48139	19.1333	1.22e-05
p2@NANS	chr9:100807847..100807893,+	3.40875	3.67176	19.1369	1.22e-05
p2@SLC26A2	chr5:149340464..149340483,+	6.26364	3.96399	19.1224	1.23e-05
p@chr22:30680778..30680793,-	chr22:30680778..30680793,-	4.57808	2.57601	19.1094	1.23e-05
p@chr3:72150217..72150243,+	chr3:72150217..72150243,+	4.68675	2.63938	19.1008	1.24e-05
p@chr19:19080602..19080629,+	chr19:19080602..19080629,+	4.61653	2.62394	19.1078	1.24e-05
p4@ORAI1	chr12:122064575..122064586,+	4.09139	2.58199	19.0914	1.25e-05
p@chr12:120729630..120729633,-	chr12:120729630..120729633,-	5.10854	3.66719	19.0629	1.26e-05
p9@AIF1	chr6:31583295..31583313,+	2.54745	2.7257	19.0746	1.26e-05
p@chr2:26716760..26716766,+	chr2:26716760..26716766,+	5.37978	3.38912	19.0522	1.27e-05
p@chr15:52312023..52312076,-	chr15:52312023..52312076,-	3.03686	2.33695	19.048	1.27e-05
p@chr16:33963085..33963113,+	chr16:33963085..33963113,+	1.45763	7.38575	19.0619	1.27e-05
p@chr6:106328072..106328085,-	chr6:106328072..106328085,-	4.96214	2.9141	19.0436	1.28e-05
p@chr1:203258874..203258891,+	chr1:203258874..203258891,+	3.57938	2.78882	19.0416	1.28e-05
p@chr16:1525127..1525154,+	chr16:1525127..1525154,+	4.21275	3.0989	19.0325	1.29e-05
p@chr4:156387212..156387216,-	chr4:156387212..156387216,-	2.35159	2.92351	19.0082	1.3e-05
p2@ENST00000424181	chr1:173991633..173991655,+	4.9994	3.60584	18.9894	1.31e-05
p@chr1:24181014..24181027,-	chr1:24181014..24181027,-	3.26739	3.37238	19.0027	1.31e-05
p@chr8:79716568..79716591,-	chr8:79716568..79716591,-	4.38131	2.69895	18.9788	1.32e-05
p2@PCBP1-AS1	chr2:70314059..70314098,-	3.55114	3.13253	18.9611	1.33e-05
p1@ENST00000460226	chr1:154089436..154089442,+	3.14492	2.47048	18.9617	1.33e-05
p@chr12:121714866..121714887,-	chr12:121714866..121714887,-	4.06146	2.61477	18.9577	1.34e-05
p@chr20:39657101..39657106,-	chr20:39657101..39657106,-	5.48724	3.1292	18.9393	1.35e-05
p7@HOXB9	chr17:46703436..46703460,-	5.27874	3.03562	18.9433	1.35e-05
p4@CHCHD6	chr3:126675978..126675988,+	2.87691	2.41085	18.9375	1.35e-05
p3@CCT4	chr2:62115678..62115693,-	3.99325	4.15174	18.9087	1.37e-05
p@chr5:131826692..131826722,+	chr5:131826692..131826722,+	3.35797	3.46741	18.9082	1.37e-05
p1@HTR7P1	chr12:13153355..13153415,+	1.94541	4.11261	18.9053	1.37e-05
p@chr8:144107973..144107990,+	chr8:144107973..144107990,+	4.11721	3.39162	18.9026	1.38e-05
p1@PCDH10	chr4:134070439..134070456,+	6.28928	3.55073	18.8864	1.39e-05
p2@BC037882	chr3:160473236..160473242,-	4.91802	2.72206	18.8887	1.39e-05
p@chr7:6144244..6144262,-	chr7:6144244..6144262,-	4.52629	3.48366	18.8867	1.39e-05
p2@HIST1H4A,p2@HIST1H4B,p2@HIST1H4D,p2@HIST1H4E,p2@HIST1H4F,p2@HIST1H4H,p2@HIST1H4I,p2@HIST1H4J,p2@HIST1H4K,p2@HIST1H4L,p2@HIST2H4A,p2@HIST2H4B,p2@HIST4H4,p3@HIST1H4C	chr6:26027503..26027522,-	2.51417	7.67617	18.8841	1.39e-05
p2@RPL15	chr3:23958632..23958651,+	1.57235	5.478	18.8834	1.39e-05
p1@HIST3H2BB	chr1:228645796..228645822,+	2.31433	3.77342	18.8646	1.4e-05
p@chr9:129484982..129485002,+	chr9:129484982..129485002,+	5.3477	2.89741	18.8589	1.41e-05
p@chr2:26226078..26226126,+	chr2:26226078..26226126,+	3.45085	2.61999	18.8552	1.41e-05
p@chr16:21641062..21641067,-	chr16:21641062..21641067,-	5.41766	2.95302	18.8486	1.42e-05
p@chr11:117850736..117850768,+	chr11:117850736..117850768,+	4.22703	3.89034	18.8363	1.42e-05
p@chr9:115892263..115892281,-	chr9:115892263..115892281,-	4.62374	3.16344	18.8183	1.44e-05
p@chr13:32483542..32483546,+	chr13:32483542..32483546,+	3.97106	2.47415	18.8172	1.44e-05
p1@ADSSL1	chr14:105190558..105190573,+	6.6922	5.9956	18.8028	1.45e-05
p@chr14:50829596..50829602,+	chr14:50829596..50829602,+	5.4357	3.93381	18.7993	1.45e-05
p3@CRY1	chr12:107487287..107487302,-	3.75179	2.88702	18.7958	1.45e-05
p@chr1:212781839..212781852,-	chr1:212781839..212781852,-	3.68199	3.49204	18.7995	1.45e-05
p1@ENST00000474527	chr1:45238313..45238319,+	2.50141	3.20245	18.8001	1.45e-05
p1@HSBP1L1	chr18:77724629..77724652,+	2.08617	4.5705	18.8078	1.45e-05
p@chrM:732..757,+	chrM:732..757,+	1.7384	9.27539	18.8041	1.45e-05
p1@SNORA78	chr16:2015112..2015126,+	5.78791	3.66582	18.7936	1.46e-05
p@chr15:92614363..92614384,-	chr15:92614363..92614384,-	4.34064	2.70869	18.7827	1.46e-05
p1@TAGAP	chr6:159466012..159466030,-	2.11498	6.07765	18.7956	1.46e-05
p1@RPS12	chr6:133135704..133135711,+	1.83594	10.1029	18.7776	1.47e-05
p@chr19:16435475..16435483,-	chr19:16435475..16435483,-	5.25266	2.86719	18.7626	1.48e-05
p@chr4:15006795..15006806,+	chr4:15006795..15006806,+	4.68681	3.01538	18.7499	1.49e-05
p@chr16:11678229..11678248,+	chr16:11678229..11678248,+	4.4983	3.83256	18.7007	1.53e-05
p@chr3:71113099..71113113,+	chr3:71113099..71113113,+	4.28311	3.52379	18.704	1.53e-05
p@chrM:48..67,-	chrM:48..67,-	5.29598	3.06002	18.6854	1.54e-05
p@chr19:36231703..36231717,+	chr19:36231703..36231717,+	3.78039	2.89761	18.681	1.55e-05
p@chr4:10118705..10118722,+	chr4:10118705..10118722,+	3.78885	3.9413	18.6615	1.56e-05
p3@CPB1	chr3:148508845..148508889,+	3.14149	2.55386	18.6595	1.56e-05
p@chr3:12705793..12705819,+	chr3:12705793..12705819,+	3.28193	2.76303	18.6454	1.57e-05
p@chr8:39809864..39809875,+	chr8:39809864..39809875,+	3.55473	2.49229	18.6344	1.58e-05
p@chr6:108581708..108581720,+	chr6:108581708..108581720,+	5.07519	2.82396	18.6251	1.59e-05
p@chr1:121484540..121484563,-	chr1:121484540..121484563,-	4.45849	2.5339	18.6099	1.6e-05
p@chr6:138132741..138132793,+	chr6:138132741..138132793,+	4.53274	3.28996	18.5968	1.61e-05
p17@KDM2A	chr11:67007760..67007773,+	4.0877	4.57858	18.5855	1.62e-05
p2@ENST00000420694	chr13:30996358..30996371,-	5.51558	3.04405	18.5744	1.63e-05
p@chr10:3825673..3825701,+	chr10:3825673..3825701,+	4.50661	2.82029	18.5797	1.63e-05
p3@ING1	chr13:111365602..111365615,+	4.10702	3.7777	18.5752	1.63e-05
p@chr7:43909290..43909306,+	chr7:43909290..43909306,+	3.90626	2.45481	18.5796	1.63e-05
p1@LFNG	chr7:2559399..2559416,+	3.10856	8.00085	18.5839	1.63e-05
p@chrM:1387..1435,-	chrM:1387..1435,-	3.45358	3.43209	18.565	1.64e-05
p9@STT3B	chr3:31573628..31573666,+	4.49719	2.83517	18.5559	1.65e-05
p@chr17:80416337..80416373,-	chr17:80416337..80416373,-	3.29656	4.22552	18.5584	1.65e-05
p@chrM:10600..10633,-	chrM:10600..10633,-	3.29611	3.52986	18.5561	1.65e-05
p@chr2:37854897..37854907,-	chr2:37854897..37854907,-	4.8764	2.95732	18.5438	1.66e-05
p@chr1:121485345..121485375,+	chr1:121485345..121485375,+	4.84865	2.67709	18.5419	1.66e-05
p@chr4:169240030..169240058,+	chr4:169240030..169240058,+	3.9849	3.21452	18.5437	1.66e-05
p@chr10:14066559..14066580,+	chr10:14066559..14066580,+	3.84337	2.93755	18.5452	1.66e-05
p@chr12:50911520..50911543,-	chr12:50911520..50911543,-	5.67049	3.43805	18.5345	1.67e-05
p@chr21:44772878..44772893,+	chr21:44772878..44772893,+	4.77209	2.66332	18.5291	1.67e-05
p@chr4:17578605..17578635,-	chr4:17578605..17578635,-	4.00387	3.88249	18.5273	1.67e-05
p1@AK098674	chr16:89930250..89930272,-	5.0641	2.97134	18.5193	1.68e-05
p1@KCNQ1OT1	chr11:2721215..2721231,-	5.95478	5.21865	18.514	1.69e-05
p@chr11:76340834..76340846,+	chr11:76340834..76340846,+	3.55267	2.54306	18.5059	1.69e-05
p@chr6:163836917..163836950,-	chr6:163836917..163836950,-	2.55167	3.13607	18.5103	1.69e-05
p@chr5:100113601..100113606,+	chr5:100113601..100113606,+	5.02797	2.922	18.4976	1.7e-05
p1@ENST00000531617	chr17:72209411..72209425,-	3.86483	2.98152	18.4902	1.71e-05
p@chr1:36852255..36852266,+	chr1:36852255..36852266,+	3.51392	2.64091	18.4886	1.71e-05
p1@ENST00000362443	chr9:127649825..127649830,-	1.94657	6.3607	18.4915	1.71e-05
p@chr12:121628335..121628347,-	chr12:121628335..121628347,-	4.1909	2.90107	18.4796	1.72e-05
p@chr19:6530841..6530864,-	chr19:6530841..6530864,-	4.04272	3.77594	18.4797	1.72e-05
p@chr4:82425958..82425973,-	chr4:82425958..82425973,-	3.84338	2.85413	18.474	1.72e-05
p1@ENST00000437898	chr1:19536877..19536903,+	4.61468	5.18958	18.465	1.73e-05
p@chr3:46447407..46447421,+	chr3:46447407..46447421,+	4.12407	2.76988	18.4686	1.73e-05
p@chr15:63428095..63428128,-	chr15:63428095..63428128,-	4.94936	3.41058	18.4574	1.74e-05
p@chr10:98455355..98455373,-	chr10:98455355..98455373,-	4.1682	2.57739	18.4573	1.74e-05
p2@C19orf26	chr19:1237827..1237843,-	5.21337	3.34574	18.4422	1.75e-05
p@chr7:20498460..20498481,+	chr7:20498460..20498481,+	5.17544	2.89969	18.4446	1.75e-05
p@chr1:213244068..213244083,+	chr1:213244068..213244083,+	4.66132	2.82139	18.4399	1.75e-05
p@chr19:35927458..35927466,-	chr19:35927458..35927466,-	4.26152	2.49429	18.4353	1.76e-05
p5@GPBP1	chr5:56471592..56471640,+	3.60641	4.55137	18.4278	1.76e-05
p1@C3orf78	chr3:52570610..52570630,+	1.35061	7.96583	18.4116	1.78e-05
p@chr2:173147934..173147949,+	chr2:173147934..173147949,+	5.08005	4.09938	18.4018	1.79e-05
p@chr6:13274210..13274270,+	chr6:13274210..13274270,+	4.01144	2.66441	18.3993	1.79e-05
p@chr6:37178762..37178803,+	chr6:37178762..37178803,+	3.64185	2.29395	18.3965	1.79e-05
p@chr5:100113470..100113483,-	chr5:100113470..100113483,-	5.08727	2.99529	18.391	1.8e-05
p@chr18:2972158..2972178,-	chr18:2972158..2972178,-	3.97699	2.40382	18.3841	1.81e-05
p@chr22:18639119..18639125,+	chr22:18639119..18639125,+	5.22529	2.84042	18.3498	1.84e-05
p@chr9:137217884..137217916,-	chr9:137217884..137217916,-	4.74101	3.30954	18.3467	1.84e-05
p@chr13:31191263..31191288,+	chr13:31191263..31191288,+	4.20778	2.92789	18.3334	1.85e-05
p@chr20:10415315..10415340,+	chr20:10415315..10415340,+	3.31624	3.31088	18.3356	1.85e-05
p@chr1:241696682..241696689,-	chr1:241696682..241696689,-	4.91923	2.79319	18.3318	1.86e-05
p@chr17:33478266..33478282,-	chr17:33478266..33478282,-	2.1963	13.8628	18.3136	1.87e-05
p@chr12:10126796..10126815,+	chr12:10126796..10126815,+	4.0871	2.43087	18.3096	1.88e-05
p1@ENST00000478936	chr5:76900272..76900276,-	4.6374	3.50675	18.2971	1.89e-05
p1@RHOB	chr2:20646824..20646844,+	3.29289	6.8745	18.2984	1.89e-05
p@chr12:1704684..1704694,+	chr12:1704684..1704694,+	5.34536	3.02259	18.2861	1.9e-05
p2@BC033534	chr10:18947984..18947997,-	4.12685	3.36125	18.2854	1.9e-05
p@chr6:20319928..20319935,+	chr6:20319928..20319935,+	5.17277	3.12841	18.2632	1.92e-05
p1@TXNIP	chr1:145438482..145438501,+	2.63092	8.1149	18.2683	1.92e-05
p10@HIST1H4C,p10@HIST1H4F,p9@HIST1H4A,p9@HIST1H4B,p9@HIST1H4D,p9@HIST1H4E,p9@HIST1H4H,p9@HIST1H4I,p9@HIST1H4J,p9@HIST1H4K,p9@HIST1H4L,p9@HIST2H4A,p9@HIST2H4B,p9@HIST4H4	chr6:27791862..27791877,+	1.92812	5.46795	18.2719	1.92e-05
p3@VSIG4	chrX:65259900..65259909,-	2.22407	4.0851	18.2489	1.94e-05
p@chrX:44930006..44930012,+	chrX:44930006..44930012,+	4.75726	3.72055	18.2397	1.95e-05
p@chr8:43093088..43093110,+	chr8:43093088..43093110,+	5.65668	3.06925	18.2276	1.96e-05
p@chr4:107924538..107924555,-	chr4:107924538..107924555,-	2.1498	4.6899	18.2232	1.96e-05
p@chr8:91997647..91997650,+	chr8:91997647..91997650,+	5.25934	2.89683	18.2198	1.97e-05
p@chr5:14578356..14578362,+	chr5:14578356..14578362,+	5.07203	2.77572	18.2206	1.97e-05
p@chr6:143268876..143268901,+	chr6:143268876..143268901,+	4.30364	2.95019	18.2081	1.98e-05
p2@LOC100268168	chr5:172385601..172385607,-	4.18876	2.46008	18.2092	1.98e-05
p@chr3:10240898..10240924,-	chr3:10240898..10240924,-	4.86242	2.8094	18.2009	1.99e-05
p@chr14:23790406..23790417,-	chr14:23790406..23790417,-	4.68029	2.62037	18.1978	1.99e-05
p@chr9:110252263..110252316,+	chr9:110252263..110252316,+	4.43862	2.72218	18.1941	1.99e-05
p@chr2:143635061..143635089,-	chr2:143635061..143635089,-	4.06962	3.52401	18.1959	1.99e-05
p@chr17:63053123..63053164,+	chr17:63053123..63053164,+	3.47464	3.46016	18.196	1.99e-05
p@chr1:212458360..212458377,-	chr1:212458360..212458377,-	5.71904	3.14126	18.1852	2e-05
p@chr1:222828369..222828382,-	chr1:222828369..222828382,-	4.67074	3.73639	18.1905	2e-05
p@chr10:91056478..91056487,+	chr10:91056478..91056487,+	4.02284	2.86847	18.1801	2.01e-05
p2@GCFC1-AS1	chr21:34100469..34100483,+	3.63584	3.1538	18.1643	2.03e-05
p@chr2:152220338..152220345,+	chr2:152220338..152220345,+	4.70405	2.87897	18.1409	2.05e-05
p@chr3:5168452..5168471,-	chr3:5168452..5168471,-	4.85736	3.04259	18.1232	2.07e-05
p@chr7:111700086..111700089,-	chr7:111700086..111700089,-	4.65876	2.96911	18.1213	2.07e-05
p@chr4:17580389..17580422,-	chr4:17580389..17580422,-	4.09076	2.62778	18.1204	2.07e-05
p@chr7:116271267..116271301,+	chr7:116271267..116271301,+	4.60275	3.29346	18.1135	2.08e-05
p@chr12:1715266..1715270,-	chr12:1715266..1715270,-	4.30159	2.48351	18.1067	2.09e-05
p@chr19:49378758..49378867,+	chr19:49378758..49378867,+	3.38163	3.29827	18.1055	2.09e-05
p2@MXI1	chr10:111985713..111985774,+	1.69468	4.04117	18.1011	2.09e-05
p1@SERTAD1	chr19:40931891..40931908,-	2.42196	6.7101	18.0863	2.11e-05
p@chr2:68614594..68614611,-	chr2:68614594..68614611,-	4.85381	2.85767	18.0814	2.12e-05
p@chr7:111721158..111721171,-	chr7:111721158..111721171,-	4.01966	2.70565	18.0801	2.12e-05
p@chr5:17123970..17123976,-	chr5:17123970..17123976,-	5.49202	3.15703	18.0677	2.13e-05
p1@CHST8	chr19:34112850..34112868,+	5.62798	3.05706	18.0512	2.15e-05
p@chr10:82510229..82510235,+	chr10:82510229..82510235,+	4.61661	2.59835	18.0525	2.15e-05
p@chr8:22069222..22069228,+	chr8:22069222..22069228,+	3.8656	2.81052	18.0429	2.16e-05
p@chr3:155588108..155588124,-	chr3:155588108..155588124,-	5.05016	2.88225	18.0298	2.17e-05
p@chr1:222828387..222828403,-	chr1:222828387..222828403,-	4.74349	3.51316	18.0346	2.17e-05
p@chr2:9679614..9679651,+	chr2:9679614..9679651,+	3.95602	2.57722	18.0282	2.18e-05
p@chr21:15962412..15962422,+	chr21:15962412..15962422,+	4.43218	2.57216	18.017	2.19e-05
p@chr11:108368326..108368347,-	chr11:108368326..108368347,-	3.87081	3.114	18.0183	2.19e-05
p8@RBM6	chr3:49977918..49977934,+	5.41998	3.53772	18.0085	2.2e-05
p@chr17:40264305..40264325,+	chr17:40264305..40264325,+	4.24999	4.05709	18.003	2.21e-05
p@chr10:3825708..3825723,+	chr10:3825708..3825723,+	3.92745	2.38445	17.997	2.21e-05
p@chr5:65086507..65086520,+	chr5:65086507..65086520,+	3.87095	2.36463	17.9883	2.22e-05
p@chr7:2277154..2277172,+	chr7:2277154..2277172,+	3.33899	2.40665	17.9627	2.25e-05
p@chr3:9691844..9691850,-	chr3:9691844..9691850,-	4.64873	2.81329	17.954	2.26e-05
p3@TMSB4X	chrX:12993240..12993270,+	2.21004	5.16272	17.9582	2.26e-05
p@chr8:81397624..81397636,-	chr8:81397624..81397636,-	4.40882	2.52338	17.9509	2.27e-05
p@chr10:95187533..95187560,+	chr10:95187533..95187560,+	4.30003	2.61473	17.9516	2.27e-05
p@chr1:36767189..36767198,+	chr1:36767189..36767198,+	3.2946	2.18336	17.9451	2.27e-05
p@chr1:178569076..178569079,+	chr1:178569076..178569079,+	3.21079	2.46379	17.9309	2.29e-05
p1@ZCCHC12	chrX:117957779..117957795,+	5.369	2.90341	17.9243	2.3e-05
p@chr6:163836997..163837016,-	chr6:163836997..163837016,-	2.85744	2.87722	17.9207	2.3e-05
p@chr10:14227455..14227475,+	chr10:14227455..14227475,+	4.08843	3.96037	17.9149	2.31e-05
p6@NCOA7	chr6:126240463..126240489,+	3.316	4.78982	17.9006	2.33e-05
p@chr5:149340128..149340146,-	chr5:149340128..149340146,-	5.60588	3.60466	17.8938	2.34e-05
p@chr17:66016045..66016090,-	chr17:66016045..66016090,-	4.62796	2.69322	17.8941	2.34e-05
p@chr2:198455678..198455684,-	chr2:198455678..198455684,-	5.13199	2.81912	17.879	2.35e-05
p@chr18:74843519..74843533,+	chr18:74843519..74843533,+	3.1499	2.56431	17.8648	2.37e-05
p@chr1:40006230..40006243,-	chr1:40006230..40006243,-	4.85529	3.04296	17.8588	2.38e-05
p@chr7:75938317..75938322,-	chr7:75938317..75938322,-	5.32361	2.92069	17.8495	2.39e-05
p7@CTSZ	chr20:57581400..57581407,-	2.14455	2.77697	17.8494	2.39e-05
p@chr8:122651413..122651418,-	chr8:122651413..122651418,-	4.62419	2.59794	17.8409	2.4e-05
p@chr1:156718956..156718978,+	chr1:156718956..156718978,+	3.66231	2.59394	17.8426	2.4e-05
p@chr15:45480288..45480324,+	chr15:45480288..45480324,+	5.15829	2.8675	17.8231	2.42e-05
p@chr16:72821444..72821465,-	chr16:72821444..72821465,-	4.2599	4.54816	17.8268	2.42e-05
p@chr8:15585230..15585231,+	chr8:15585230..15585231,+	3.60421	3.32591	17.8102	2.44e-05
p@chr19:17518197..17518202,-	chr19:17518197..17518202,-	5.35344	3.07245	17.798	2.46e-05
p@chr7:22893867..22893887,+	chr7:22893867..22893887,+	3.4652	4.11728	17.7978	2.46e-05
p@chr1:24969453..24969482,-	chr1:24969453..24969482,-	4.35521	2.97459	17.79	2.47e-05
p@chr17:32635657..32635668,+	chr17:32635657..32635668,+	3.8236	2.35385	17.7873	2.47e-05
p@chr19:14628234..14628252,-	chr19:14628234..14628252,-	5.92437	3.43249	17.775	2.49e-05
p1@SNHG13	chr4:53578663..53578681,+	3.47826	4.86362	17.7702	2.49e-05
p1@PLA2G16	chr11:63381898..63381917,-	2.61446	2.3276	17.7752	2.49e-05
p1@PTGER3	chr1:71513487..71513506,-	5.105	3.38209	17.7575	2.51e-05
p@chr2:157199067..157199071,+	chr2:157199067..157199071,+	4.85992	2.98149	17.757	2.51e-05
p@chr12:116882349..116882360,+	chr12:116882349..116882360,+	4.46129	2.99949	17.7597	2.51e-05
p@chr3:46446874..46446890,+	chr3:46446874..46446890,+	4.33808	2.62391	17.7582	2.51e-05
p@chr16:3314693..3314719,+	chr16:3314693..3314719,+	4.14112	2.59888	17.7605	2.51e-05
p@chr3:194304587..194304615,-	chr3:194304587..194304615,-	3.1972	2.97593	17.7588	2.51e-05
p@chr15:42221753..42221762,+	chr15:42221753..42221762,+	4.5618	2.60041	17.7485	2.52e-05
p@chr2:102764484..102764500,-	chr2:102764484..102764500,-	5.07268	2.81778	17.7344	2.54e-05
p3@SENP8	chr15:72410660..72410679,+	4.89693	2.77575	17.7229	2.56e-05
p@chr11:117713280..117713292,+	chr11:117713280..117713292,+	4.68446	3.49746	17.714	2.57e-05
p4@AP1S2	chrX:15873352..15873376,-	2.43658	2.41026	17.7131	2.57e-05
p@chr11:122916265..122916270,-	chr11:122916265..122916270,-	5.08	2.78305	17.7045	2.58e-05
p@chr1:28975274..28975298,+	chr1:28975274..28975298,+	4.01721	2.69171	17.7076	2.58e-05
p@chrM:10235..10366,-	chrM:10235..10366,-	3.27969	4.02365	17.6956	2.59e-05
p@chr13:31736341..31736352,+	chr13:31736341..31736352,+	4.83469	2.71351	17.6771	2.62e-05
p@chr8:132839875..132839915,-	chr8:132839875..132839915,-	4.30385	2.58613	17.6781	2.62e-05
p@chr16:3314214..3314238,-	chr16:3314214..3314238,-	3.37469	2.53534	17.6789	2.62e-05
p@chr6:30181883..30181935,-	chr6:30181883..30181935,-	3.8333	2.73284	17.6675	2.63e-05
p@chr17:54991525..54991543,+	chr17:54991525..54991543,+	3.39606	7.1312	17.6716	2.63e-05
p@chr15:51912168..51912184,+	chr15:51912168..51912184,+	2.97488	2.61677	17.6572	2.65e-05
p1@ENST00000487735	chr10:88810003..88810004,+	2.92649	2.77335	17.6543	2.65e-05
p@chr7:102066516..102066531,+	chr7:102066516..102066531,+	4.1661	2.66496	17.6487	2.66e-05
p@chr12:65059521..65059526,+	chr12:65059521..65059526,+	5.62474	3.0768	17.6426	2.67e-05
p2@ENST00000440438	chr7:30590731..30590741,-	4.28957	3.19287	17.6427	2.67e-05
p2@DALRD3	chr3:49058930..49058944,-	3.77005	5.70731	17.626	2.69e-05
p@chr16:11350151..11350180,+	chr16:11350151..11350180,+	3.45711	3.97239	17.6135	2.71e-05
p@chr13:31752192..31752197,+	chr13:31752192..31752197,+	4.82846	2.65577	17.6059	2.72e-05
p@chr10:17707949..17707965,+	chr10:17707949..17707965,+	3.73539	2.32577	17.6062	2.72e-05
p@chr7:151330373..151330387,+	chr7:151330373..151330387,+	5.17073	3.33511	17.5959	2.73e-05
p3@GPR160	chr3:169755919..169755942,+	2.56952	2.33759	17.5973	2.73e-05
p@chr2:105654287..105654314,-	chr2:105654287..105654314,-	6.34162	3.52603	17.591	2.74e-05
p@chr10:92762645..92762660,+	chr10:92762645..92762660,+	4.44775	2.79758	17.5926	2.74e-05
p@chr8:38240119..38240138,+	chr8:38240119..38240138,+	4.04362	3.09549	17.5776	2.76e-05
p@chr2:64431419..64431435,-	chr2:64431419..64431435,-	3.99908	2.97879	17.5747	2.76e-05
p1@TAX1BP3	chr17:3571863..3571881,-	2.19105	6.85257	17.5761	2.76e-05
p@chr17:7077743..7077758,-	chr17:7077743..7077758,-	2.44091	2.57048	17.5669	2.77e-05
p@chr3:10233835..10233851,-	chr3:10233835..10233851,-	4.80019	3.13118	17.5617	2.78e-05
p@chr11:59394491..59394492,-	chr11:59394491..59394492,-	4.39325	2.67359	17.5649	2.78e-05
p3@COX19	chr7:1014746..1014766,-	4.85175	3.02309	17.5591	2.79e-05
p@chr6:31803636..31803641,+	chr6:31803636..31803641,+	3.18816	4.26923	17.5544	2.79e-05
p@chr13:48832265..48832325,+	chr13:48832265..48832325,+	1.88218	3.80331	17.5534	2.79e-05
p@chr1:159895402..159895417,+	chr1:159895402..159895417,+	5.64902	3.12931	17.5475	2.8e-05
p@chr22:29993459..29993465,-	chr22:29993459..29993465,-	4.50498	3.70848	17.5481	2.8e-05
p@chr12:25539120..25539152,-	chr12:25539120..25539152,-	3.75206	4.29547	17.5521	2.8e-05
p@chr6:31171864..31171888,+	chr6:31171864..31171888,+	3.34333	2.48262	17.5472	2.8e-05
p@chr2:70141766..70141830,-	chr2:70141766..70141830,-	4.05348	2.57595	17.5441	2.81e-05
p@chr1:156427135..156427151,-	chr1:156427135..156427151,-	3.96972	2.92645	17.5361	2.82e-05
p@chr2:152220434..152220469,+	chr2:152220434..152220469,+	3.7743	4.51525	17.5369	2.82e-05
p@chr6:47445804..47445846,-	chr6:47445804..47445846,-	3.86783	2.68325	17.5291	2.83e-05
p@chr3:105086887..105086900,+	chr3:105086887..105086900,+	3.87611	2.88013	17.5162	2.85e-05
p@chr2:92269498..92269517,+	chr2:92269498..92269517,+	4.49945	2.52121	17.4958	2.88e-05
p@chr12:133337363..133337377,+	chr12:133337363..133337377,+	4.43908	3.01573	17.4881	2.89e-05
p@chr6:24929671..24929689,-	chr6:24929671..24929689,-	4.32209	2.6122	17.4855	2.9e-05
p@chr2:69059323..69059343,-	chr2:69059323..69059343,-	3.50416	2.58184	17.4826	2.9e-05
p@chr10:27531947..27531980,-	chr10:27531947..27531980,-	3.34144	2.56245	17.4855	2.9e-05
p@chr12:50850348..50850370,+	chr12:50850348..50850370,+	2.94605	3.78966	17.4846	2.9e-05
p@chr19:42070768..42070771,-	chr19:42070768..42070771,-	2.48042	3.27309	17.4847	2.9e-05
p1@TGFB2	chr1:218518669..218518689,+	3.82509	3.70891	17.4741	2.91e-05
p@chr9:75747283..75747322,-	chr9:75747283..75747322,-	4.14359	2.4373	17.4717	2.92e-05
p2@SEPP1	chr5:42807162..42807221,-	2.67705	3.09274	17.4702	2.92e-05
p@chr2:135810303..135810329,+	chr2:135810303..135810329,+	3.70344	2.54078	17.4618	2.93e-05
p@chr8:18987180..18987186,+	chr8:18987180..18987186,+	3.66378	2.7406	17.457	2.94e-05
p@chr4:159718235..159718257,+	chr4:159718235..159718257,+	3.53117	2.88242	17.4558	2.94e-05
p@chr5:137802624..137802791,-	chr5:137802624..137802791,-	3.17146	2.20329	17.4546	2.94e-05
p@chrM:3200..3222,-	chrM:3200..3222,-	2.40351	4.20987	17.4571	2.94e-05
p@chr2:191879091..191879111,+	chr2:191879091..191879111,+	3.70954	2.5581	17.4485	2.95e-05
p@chr19:50143842..50143854,+	chr19:50143842..50143854,+	5.58297	4.92452	17.4463	2.96e-05
p@chr11:66445589..66445601,+	chr11:66445589..66445601,+	5.69698	3.10057	17.4257	2.99e-05
p@chr3:10234033..10234113,+	chr3:10234033..10234113,+	4.48047	3.03236	17.4066	3.02e-05
p@chr2:97152020..97152047,+	chr2:97152020..97152047,+	4.21681	5.30453	17.4059	3.02e-05
p@chr8:11755021..11755054,+	chr8:11755021..11755054,+	3.67363	3.13159	17.4042	3.02e-05
p@chr8:39809254..39809285,-	chr8:39809254..39809285,-	3.88941	2.74361	17.3957	3.04e-05
p@chr8:59508822..59508855,+	chr8:59508822..59508855,+	4.66746	2.84518	17.3622	3.09e-05
p@chr1:29270212..29270216,-	chr1:29270212..29270216,-	3.56151	2.73277	17.3554	3.1e-05
p@chr12:3982744..3982748,+	chr12:3982744..3982748,+	5.54014	3.20879	17.3513	3.11e-05
p@chr16:87887449..87887473,+	chr16:87887449..87887473,+	5.11702	3.66884	17.352	3.11e-05
p5@AF275801	chrM:5028..5039,+	1.96225	3.76667	17.3489	3.11e-05
p@chrM:2276..2308,-	chrM:2276..2308,-	2.71551	4.08542	17.3452	3.12e-05
p@chr2:61991643..61991660,+	chr2:61991643..61991660,+	5.0318	3.45152	17.3367	3.13e-05
p@chr10:3790567..3790572,-	chr10:3790567..3790572,-	4.74946	2.64798	17.3361	3.13e-05
p@chr20:9438168..9438171,+	chr20:9438168..9438171,+	3.87553	2.37278	17.3401	3.13e-05
p@chr20:49100264..49100284,+	chr20:49100264..49100284,+	3.67883	2.75022	17.3352	3.13e-05
p@chr17:33478143..33478177,+	chr17:33478143..33478177,+	2.5323	3.61493	17.3399	3.13e-05
p6@DTNB	chr2:25872736..25872782,-	3.25035	2.72534	17.3308	3.14e-05
p@chr20:35847068..35847100,+	chr20:35847068..35847100,+	4.19457	3.09697	17.3141	3.17e-05
p@chr13:110790722..110790730,+	chr13:110790722..110790730,+	3.99381	2.47524	17.2978	3.2e-05
p1@uc002stl.2	chr2:89185050..89185069,+	4.50964	2.68847	17.29	3.21e-05
p@chr19:18058573..18058588,-	chr19:18058573..18058588,-	4.23547	2.46037	17.2893	3.21e-05
p1@NGFR	chr17:47572647..47572662,+	5.93229	3.25353	17.2847	3.22e-05
p@chr5:147184865..147184888,+	chr5:147184865..147184888,+	4.62749	2.84145	17.2725	3.24e-05
p2@AB462505	chrM:2812..2839,+	2.14851	11.08	17.2742	3.24e-05
p@chr15:66084990..66085007,+	chr15:66084990..66085007,+	4.24697	2.568	17.2645	3.25e-05
p@chr3:8906565..8906569,+	chr3:8906565..8906569,+	5.00217	5.37841	17.2542	3.27e-05
p@chr15:63961074..63961079,+	chr15:63961074..63961079,+	4.74398	2.81737	17.2524	3.27e-05
p@chr1:121485374..121485399,-	chr1:121485374..121485399,-	4.79572	2.65986	17.243	3.29e-05
p@chr6:58777668..58777693,-	chr6:58777668..58777693,-	4.35408	2.48654	17.2357	3.3e-05
p@chr8:56885500..56885529,-	chr8:56885500..56885529,-	4.52722	2.93257	17.2233	3.32e-05
p@chr16:23847153..23847161,-	chr16:23847153..23847161,-	5.42403	2.93738	17.2211	3.33e-05
p@chr21:45148474..45148510,-	chr21:45148474..45148510,-	4.32391	3.32756	17.2215	3.33e-05
p@chr7:148224682..148224688,-	chr7:148224682..148224688,-	5.02697	2.78443	17.211	3.34e-05
p@chr5:150473690..150473760,-	chr5:150473690..150473760,-	4.14608	3.65217	17.2148	3.34e-05
p@chr8:130848379..130848382,-	chr8:130848379..130848382,-	4.68827	2.60921	17.2046	3.36e-05
p@chr17:41855770..41855816,+	chr17:41855770..41855816,+	3.45473	2.48889	17.2003	3.36e-05
p3@CRYM	chr16:21314360..21314392,-	3.18316	3.6609	17.1958	3.37e-05
p1@CXCL14	chr5:134914673..134914692,-	5.09584	2.77747	17.1935	3.38e-05
p@chr3:119357804..119357833,-	chr3:119357804..119357833,-	3.80831	2.96545	17.1912	3.38e-05
p@chr1:212716379..212716394,+	chr1:212716379..212716394,+	4.23949	2.46983	17.187	3.39e-05
p7@LGALS3	chr14:55605037..55605051,+	2.45647	3.19709	17.1868	3.39e-05
p@chr2:64994997..64995008,-	chr2:64994997..64995008,-	3.95904	2.47849	17.1734	3.41e-05
p4@CCDC91	chr12:28343911..28343933,+	3.80439	2.34489	17.1728	3.41e-05
p@chr6:89719754..89719769,+	chr6:89719754..89719769,+	4.53416	5.42438	17.1621	3.43e-05
p@chr16:87498185..87498196,+	chr16:87498185..87498196,+	3.66155	2.30458	17.147	3.46e-05
p1@MAFA	chr8:144512897..144512903,-	4.87941	3.07573	17.1428	3.47e-05
p@chr2:114132743..114132770,+	chr2:114132743..114132770,+	4.38069	2.7318	17.1402	3.47e-05
p@chr7:44270183..44270185,+	chr7:44270183..44270185,+	2.1614	3.075	17.1417	3.47e-05
p@chr7:75544218..75544238,-	chr7:75544218..75544238,-	5.86695	3.17757	17.1226	3.5e-05
p@chr8:90814269..90814274,+	chr8:90814269..90814274,+	3.45866	4.39573	17.1254	3.5e-05
p@chr6:30181374..30181395,+	chr6:30181374..30181395,+	3.22652	2.33791	17.1233	3.5e-05
p@chr10:70287374..70287409,+	chr10:70287374..70287409,+	4.77381	2.83507	17.1153	3.52e-05
p1@CXorf21	chrX:30595876..30595890,-	2.74231	5.4224	17.0965	3.55e-05
p@chr10:106111406..106111417,+	chr10:106111406..106111417,+	3.86899	2.44243	17.0851	3.57e-05
p@chr5:169723789..169723800,+	chr5:169723789..169723800,+	4.08727	2.50391	17.0767	3.59e-05
p@chr11:60361859..60361861,+	chr11:60361859..60361861,+	2.66519	5.2751	17.0678	3.61e-05
p1@DSEL	chr18:65183945..65184027,-	4.38693	3.22388	17.0592	3.62e-05
p@chr15:59492344..59492348,-	chr15:59492344..59492348,-	4.38108	3.02855	17.0614	3.62e-05
p@chr4:20253519..20253549,+	chr4:20253519..20253549,+	5.14752	4.15123	17.0485	3.64e-05
p@chr5:137802614..137802705,+	chr5:137802614..137802705,+	3.45264	2.53413	17.0486	3.64e-05
p@chr18:74843261..74843274,-	chr18:74843261..74843274,-	4.45538	2.51741	17.0459	3.65e-05
p@chr7:157129414..157129491,-	chr7:157129414..157129491,-	3.77661	3.65248	17.0381	3.66e-05
p1@MIR4479	chr9:139781212..139781241,+	4.34325	2.49645	17.0318	3.68e-05
p@chr11:65430782..65430797,+	chr11:65430782..65430797,+	3.90711	3.72273	17.0309	3.68e-05
p@chr11:95964219..95964234,+	chr11:95964219..95964234,+	4.1596	2.54406	17.025	3.69e-05
p1@SYNM	chr15:99645277..99645292,+	5.8084	3.5883	17.0105	3.72e-05
p@chr2:224761614..224761626,-	chr2:224761614..224761626,-	4.24962	2.82243	17.0024	3.73e-05
p1@ENST00000454320	chr6:26044177..26044185,+	4.21044	3.32536	17.0016	3.73e-05
p@chr18:9475794..9475826,-	chr18:9475794..9475826,-	5.20657	3.69813	17.0013	3.74e-05
p@chr2:28939425..28939450,+	chr2:28939425..28939450,+	4.4924	2.55964	16.9976	3.74e-05
p@chrM:12727..12771,-	chrM:12727..12771,-	3.10506	4.41624	16.9976	3.74e-05
p5@SETDB2	chr13:50018594..50018612,+	3.86331	2.53315	16.9936	3.75e-05
p2@ENST00000423112	chr9:3526503..3526519,+	3.77776	3.6196	16.9921	3.75e-05
p@chr4:122617242..122617280,-	chr4:122617242..122617280,-	4.23079	3.86977	16.981	3.78e-05
p@chr19:1105174..1105259,+	chr19:1105174..1105259,+	2.01411	3.07413	16.9777	3.78e-05
p@chr17:73021411..73021419,+	chr17:73021411..73021419,+	5.7352	3.13559	16.9745	3.79e-05
p21@HSP90AA1	chr14:102552762..102552776,-	4.69849	2.85792	16.9534	3.83e-05
p@chr12:58335075..58335078,-	chr12:58335075..58335078,-	5.00396	2.73298	16.9502	3.84e-05
p@chr19:54370936..54370939,-	chr19:54370936..54370939,-	4.78294	2.63004	16.932	3.87e-05
p@chr5:159886246..159886253,-	chr5:159886246..159886253,-	3.89451	3.00877	16.9357	3.87e-05
p5@LDOC1L	chr22:44894027..44894039,-	1.77425	2.84793	16.9291	3.88e-05
p@chr1:59250046..59250065,+	chr1:59250046..59250065,+	3.22309	2.94765	16.9179	3.9e-05
p@chrM:12009..12047,-	chrM:12009..12047,-	2.41782	4.42146	16.9168	3.91e-05
p@chr20:1878296..1878313,-	chr20:1878296..1878313,-	3.899	3.98288	16.9088	3.92e-05
p@chr15:45003175..45003207,-	chr15:45003175..45003207,-	4.15009	3.4441	16.9051	3.93e-05
p9@AZI2	chr3:28389922..28389953,-	3.50773	2.7496	16.9032	3.93e-05
p1@ENST00000535817	chr11:62599754..62599767,+	4.98347	3.02027	16.8933	3.95e-05
p@chr16:3313692..3313718,-	chr16:3313692..3313718,-	4.26504	3.31923	16.8955	3.95e-05
p1@HIST1H2BB	chr6:26043932..26043947,-	2.09947	4.01312	16.8938	3.95e-05
p@chr16:67278433..67278447,-	chr16:67278433..67278447,-	4.61408	2.77872	16.8895	3.96e-05
p2@GAPT	chr5:57787254..57787271,+	2.49207	2.70662	16.8833	3.97e-05
p@chr5:171788582..171788605,-	chr5:171788582..171788605,-	3.80152	3.02581	16.8745	3.99e-05
p@chr19:14116676..14116682,+	chr19:14116676..14116682,+	5.19454	3.20762	16.8681	4.01e-05
p@chr15:59469780..59469790,+	chr15:59469780..59469790,+	3.35925	2.59822	16.8625	4.02e-05
p1@MIR17HG	chr13:91999932..91999950,+	3.29819	3.97569	16.8534	4.04e-05
p@chr6:42508741..42508749,+	chr6:42508741..42508749,+	2.64261	4.60267	16.8535	4.04e-05
p@chr7:42928540..42928555,+	chr7:42928540..42928555,+	3.92512	2.44988	16.8467	4.05e-05
p@chr17:7077590..7077615,-	chr17:7077590..7077615,-	3.13062	2.14216	16.8405	4.07e-05
p@chr7:7298478..7298482,-	chr7:7298478..7298482,-	4.03927	2.43019	16.8333	4.08e-05
p@chr6:24721544..24721549,+	chr6:24721544..24721549,+	4.24299	3.71431	16.8295	4.09e-05
p@chr4:82425766..82425775,-	chr4:82425766..82425775,-	5.279	3.16973	16.8266	4.1e-05
p@chr11:36171319..36171349,-	chr11:36171319..36171349,-	4.00977	2.65601	16.8268	4.1e-05
p16@NKIRAS2	chr17:40168540..40168552,+	3.83592	2.34681	16.821	4.11e-05
p@chr1:156134999..156135021,-	chr1:156134999..156135021,-	3.33303	2.81716	16.8199	4.11e-05
p@chr3:101405675..101405733,+	chr3:101405675..101405733,+	2.80054	2.84247	16.819	4.11e-05
p1@RPL9P7	chrX:23855458..23855463,-	2.24088	5.07198	16.8184	4.11e-05
p1@SPIN4	chrX:62571187..62571217,-	2.70572	3.00386	16.813	4.12e-05
p1@RHOV	chr15:41166414..41166443,-	5.70707	3.26086	16.8098	4.13e-05
p@chrM:12608..12692,-	chrM:12608..12692,-	3.2651	4.51844	16.8123	4.13e-05
p@chr10:92923145..92923147,+	chr10:92923145..92923147,+	4.84995	3.07238	16.8055	4.14e-05
p@chr1:224676909..224676915,-	chr1:224676909..224676915,-	4.75337	3.13523	16.8062	4.14e-05
p@chr20:23331287..23331302,-	chr20:23331287..23331302,-	4.60301	2.67736	16.8069	4.14e-05
p3@CHCHD6	chr3:126675939..126675962,+	2.48532	3.24723	16.8044	4.14e-05
p@chr1:183447230..183447241,-	chr1:183447230..183447241,-	4.92714	2.71126	16.8031	4.15e-05
p@chr7:139932933..139932953,-	chr7:139932933..139932953,-	4.57042	3.20846	16.8011	4.15e-05
p@chr18:3451475..3451509,-	chr18:3451475..3451509,-	2.83048	2.57072	16.7995	4.15e-05
p1@FZD9	chr7:72848092..72848130,+	4.78803	3.30605	16.7908	4.17e-05
p@chr20:61077248..61077265,+	chr20:61077248..61077265,+	3.62106	3.76177	16.7926	4.17e-05
p@chr6:26157065..26157123,-	chr6:26157065..26157123,-	2.51037	2.74377	16.7877	4.18e-05
p1@DLL1	chr6:170600013..170600017,-	3.44914	4.5253	16.7697	4.22e-05
p16@HSPA8	chr11:122933691..122933706,-	3.9724	2.38055	16.7497	4.26e-05
p5@uc004coq.3	chrM:824..857,-	3.55549	3.16129	16.7529	4.26e-05
p@chr4:82413890..82413932,-	chr4:82413890..82413932,-	4.75078	3.0826	16.7409	4.28e-05
p1@SNORA73B	chr1:28835067..28835078,+	4.67216	3.27703	16.7413	4.28e-05
p1@SNORD104	chr17:62223320..62223340,+	3.20086	6.21815	16.7216	4.33e-05
p@chr8:90996227..90996242,-	chr8:90996227..90996242,-	3.55867	2.42933	16.7123	4.35e-05
p1@ZNF331	chr19:54058073..54058088,+	3.49295	2.32924	16.7097	4.36e-05
p@chr3:122465158..122465160,+	chr3:122465158..122465160,+	3.28504	2.20504	16.7064	4.36e-05
p1@ZCWPW2	chr3:28390187..28390245,+	2.59574	4.06008	16.7037	4.37e-05
p@chr5:180248280..180248289,+	chr5:180248280..180248289,+	3.97706	2.47918	16.7012	4.38e-05
p@chr20:5059216..5059253,-	chr20:5059216..5059253,-	3.26717	2.37156	16.6979	4.38e-05
p@chr22:38598859..38598870,-	chr22:38598859..38598870,-	3.10043	2.45664	16.7008	4.38e-05
p@chr13:20749325..20749337,-	chr13:20749325..20749337,-	4.17675	2.53904	16.6884	4.4e-05
p@chr20:48207482..48207483,-	chr20:48207482..48207483,-	3.82925	2.35575	16.6905	4.4e-05
p1@SCARNA2	chr1:109642799..109642834,+	2.15813	9.66417	16.6917	4.4e-05
p1@WDR83OS	chr19:12780211..12780249,-	1.25429	7.183	16.6871	4.41e-05
p@chr9:37198039..37198051,+	chr9:37198039..37198051,+	3.3456	2.23085	16.6788	4.43e-05
p@chr7:151033644..151033667,+	chr7:151033644..151033667,+	4.57765	3.99692	16.6663	4.46e-05
p@chr7:66093620..66093638,-	chr7:66093620..66093638,-	3.58151	3.97465	16.6576	4.48e-05
p@chr7:50420339..50420354,+	chr7:50420339..50420354,+	4.6849	2.64708	16.6383	4.52e-05
p4@C4orf36	chr4:87857347..87857366,-	2.82816	2.79166	16.6382	4.52e-05
p@chr7:138915769..138915786,-	chr7:138915769..138915786,-	3.56752	2.46278	16.6327	4.54e-05
p@chr6:138046053..138046069,-	chr6:138046053..138046069,-	4.4034	2.8214	16.6238	4.56e-05
p@chr2:7004221..7004260,+	chr2:7004221..7004260,+	3.74906	3.13337	16.6115	4.59e-05
p@chrM:988..1012,+	chrM:988..1012,+	2.37717	10.2103	16.6095	4.59e-05
p@chr10:104402942..104402947,-	chr10:104402942..104402947,-	4.23352	3.27294	16.604	4.61e-05
p@chrX:108744478..108744483,-	chrX:108744478..108744483,-	4.25273	2.77562	16.5984	4.62e-05
p@chr12:113344634..113344654,-	chr12:113344634..113344654,-	3.57565	3.48272	16.593	4.63e-05
p4@CYBASC3	chr11:61124266..61124283,-	2.53524	2.52674	16.5926	4.63e-05
p@chr19:34625510..34625523,+	chr19:34625510..34625523,+	5.28882	3.15734	16.5903	4.64e-05
p1@ENST00000513755,p1@uc003kfk.2	chr5:77656175..77656253,-	1.55136	4.0233	16.5854	4.65e-05
p@chr7:104653610..104653661,+	chr7:104653610..104653661,+	2.3264	3.24323	16.5816	4.66e-05
p@chr8:103877055..103877060,+	chr8:103877055..103877060,+	3.59125	2.35977	16.5757	4.67e-05
p18@BC006482	chrM:16173..16187,-	4.06827	2.4987	16.5729	4.68e-05
p@chr6:160115454..160115481,-	chr6:160115454..160115481,-	3.62621	2.83166	16.5681	4.69e-05
p@chr1:168148677..168148693,+	chr1:168148677..168148693,+	4.39115	2.78755	16.5606	4.71e-05
p2@MAPK6	chr15:52312113..52312157,+	1.73536	3.89948	16.5632	4.71e-05
p@chr1:89664712..89664727,+	chr1:89664712..89664727,+	3.83232	3.3383	16.5524	4.73e-05
p1@ENST00000429901	chr7:130792843..130792864,-	3.03999	3.50797	16.5435	4.75e-05
p@chr4:89303860..89303880,-	chr4:89303860..89303880,-	3.79058	2.91312	16.5382	4.77e-05
p@chr9:15306169..15306172,+	chr9:15306169..15306172,+	3.66991	2.46724	16.5328	4.78e-05
p1@CSRP2	chr12:77272786..77272806,-	4.31296	5.32519	16.5307	4.79e-05
p@chr1:186803696..186803701,-	chr1:186803696..186803701,-	4.26445	2.47022	16.5299	4.79e-05
p@chr17:74553281..74553330,+	chr17:74553281..74553330,+	3.97006	4.10978	16.5295	4.79e-05
p@chr3:10215939..10215981,+	chr3:10215939..10215981,+	4.31508	2.97399	16.5263	4.8e-05
p1@TCTE3	chr6:170151603..170151713,-	3.05854	4.0011	16.525	4.8e-05
p@chr19:52288526..52288540,+	chr19:52288526..52288540,+	3.96811	2.91292	16.5172	4.82e-05
p@chr1:952959..952965,-	chr1:952959..952965,-	5.16221	2.82437	16.5097	4.84e-05
p@chr5:131833993..131834005,-	chr5:131833993..131834005,-	3.61234	3.13682	16.5038	4.86e-05
p@chr19:5828338..5828354,+	chr19:5828338..5828354,+	5.09178	3.36537	16.4978	4.87e-05
p@chr16:84600281..84600315,-	chr16:84600281..84600315,-	2.63485	2.78421	16.4952	4.88e-05
p4@C20orf111	chr20:42839138..42839152,-	4.64823	3.02985	16.4885	4.89e-05
p@chr7:105987145..105987173,-	chr7:105987145..105987173,-	3.37776	2.9513	16.4829	4.91e-05
p@chr10:35931215..35931231,-	chr10:35931215..35931231,-	4.80953	2.94753	16.4766	4.93e-05
p12@MED15	chr22:20850316..20850336,+	4.85248	3.68619	16.4725	4.94e-05
p@chr1:121484726..121484747,+	chr1:121484726..121484747,+	4.27588	2.45831	16.4683	4.95e-05
p@chr4:100079771..100079775,+	chr4:100079771..100079775,+	4.87168	2.68895	16.4517	4.99e-05
p5@EPM2A	chr6:146056341..146056355,-	4.314	2.78266	16.4378	5.03e-05
p1@ADORA3	chr1:112031415..112031459,-	2.95889	2.86117	16.4339	5.04e-05
p4@FAM117B	chr2:203499571..203499575,+	4.9803	2.73542	16.4281	5.05e-05
p@chr10:3878118..3878157,-	chr10:3878118..3878157,-	3.79917	3.01281	16.4288	5.05e-05
p2@ZNF365	chr10:64018918..64018936,+	4.4722	4.23851	16.4252	5.06e-05
p@chr7:105925850..105925963,+	chr7:105925850..105925963,+	3.04055	3.9288	16.4273	5.06e-05
p@chr20:1517945..1517963,-	chr20:1517945..1517963,-	2.26329	2.79287	16.4252	5.06e-05
p@chr16:21301464..21301470,+	chr16:21301464..21301470,+	5.64822	3.071	16.4123	5.1e-05
p@chr11:47788148..47788185,-	chr11:47788148..47788185,-	4.39863	2.85116	16.4091	5.1e-05
p@chr8:39809826..39809842,+	chr8:39809826..39809842,+	4.2633	3.27826	16.3995	5.13e-05
p@chr6:114179935..114179962,-	chr6:114179935..114179962,-	3.69202	5.39624	16.3972	5.14e-05
p@chr1:213243998..213244016,+	chr1:213243998..213244016,+	4.7037	3.36367	16.3829	5.18e-05
p@chrM:13640..13698,-	chrM:13640..13698,-	2.37236	5.3742	16.3797	5.18e-05
p2@KLHL25	chr15:86338110..86338132,-	4.62289	3.01148	16.3703	5.21e-05
p@chr1:121484852..121484888,-	chr1:121484852..121484888,-	4.36462	3.01625	16.37	5.21e-05
p3@OSGEP	chr14:20923195..20923270,-	3.15902	2.61625	16.3695	5.21e-05
p@chr2:37896373..37896377,-	chr2:37896373..37896377,-	2.79362	2.53544	16.355	5.25e-05
p@chr21:16236883..16236908,+	chr21:16236883..16236908,+	3.44219	2.53133	16.3525	5.26e-05
p@chr22:24129670..24129675,+	chr22:24129670..24129675,+	4.88668	2.83617	16.3448	5.28e-05
p@chr21:9827350..9827373,-	chr21:9827350..9827373,-	1.82833	4.26333	16.3373	5.3e-05
p@chr9:91933575..91933588,-	chr9:91933575..91933588,-	4.58858	2.54571	16.3238	5.34e-05
p@chr7:99980290..99980296,+	chr7:99980290..99980296,+	4.05197	3.0537	16.3167	5.36e-05
p@chr1:40627282..40627307,-	chr1:40627282..40627307,-	4.56558	2.66835	16.3086	5.38e-05
p@chr4:17580404..17580415,+	chr4:17580404..17580415,+	3.65406	2.43584	16.305	5.39e-05
p2@TMC8	chr17:76136828..76136842,+	4.87814	3.41768	16.2941	5.42e-05
p@chr1:180354964..180354966,+	chr1:180354964..180354966,+	2.45936	2.833	16.2947	5.42e-05
p@chr16:86227253..86227256,-	chr16:86227253..86227256,-	2.18453	3.59321	16.2945	5.42e-05
p@chr3:196625613..196625636,+	chr3:196625613..196625636,+	4.32656	3.19003	16.2896	5.44e-05
p@chr5:142315484..142315504,+	chr5:142315484..142315504,+	4.05187	2.58853	16.2871	5.44e-05
p2@PARP16	chr15:65592968..65592974,-	4.57393	2.65273	16.2754	5.48e-05
p@chr10:74855380..74855399,+	chr10:74855380..74855399,+	4.56703	2.73429	16.2738	5.48e-05
p@chr3:107712374..107712398,+	chr3:107712374..107712398,+	3.27068	2.3505	16.2746	5.48e-05
p1@CRYAB	chr11:111782484..111782501,-	5.5068	3.10534	16.2724	5.49e-05
p@chr19:11805736..11805752,-	chr19:11805736..11805752,-	5.35906	2.9072	16.2629	5.51e-05
p@chr8:43095227..43095249,-	chr8:43095227..43095249,-	4.82584	2.65227	16.2639	5.51e-05
p4@SETDB2	chr13:50018494..50018520,+	2.72563	3.48189	16.2584	5.53e-05
p@chr2:236577684..236577686,+	chr2:236577684..236577686,+	2.42112	2.71925	16.2558	5.53e-05
p@chr5:169740418..169740442,-	chr5:169740418..169740442,-	4.53067	3.10684	16.2546	5.54e-05
p@chr9:96160530..96160536,+	chr9:96160530..96160536,+	4.7818	2.79593	16.2514	5.55e-05
p@chr19:2678248..2678258,-	chr19:2678248..2678258,-	4.4938	2.54186	16.2474	5.56e-05
p@chr1:154599875..154599889,+	chr1:154599875..154599889,+	3.72071	2.31466	16.2455	5.56e-05
p1@ENST00000442889	chr1:6845035..6845053,-	3.46652	2.61598	16.248	5.56e-05
p@chr6:14122160..14122174,-	chr6:14122160..14122174,-	3.92368	2.9329	16.2303	5.61e-05
p@chr6:74162133..74162135,+	chr6:74162133..74162135,+	3.68693	2.46481	16.2222	5.63e-05
p@chr19:45350840..45350859,-	chr19:45350840..45350859,-	4.21388	5.00086	16.2191	5.64e-05
p@chr19:51640447..51640452,-	chr19:51640447..51640452,-	3.58014	2.91846	16.2036	5.69e-05
p@chr13:41557163..41557168,+	chr13:41557163..41557168,+	4.26794	2.51586	16.2011	5.7e-05
p@chr11:58347074..58347141,-	chr11:58347074..58347141,-	3.6677	2.92217	16.1998	5.7e-05
p@chr1:160712631..160712644,+	chr1:160712631..160712644,+	3.34898	3.58544	16.2009	5.7e-05
p2@APOC1	chr19:45417848..45417869,+	1.91894	4.32771	16.1875	5.74e-05
p3@ZC3HAV1	chr7:138794320..138794331,-	4.2905	2.74008	16.1835	5.75e-05
p@chr13:43566523..43566534,+	chr13:43566523..43566534,+	3.72593	2.38977	16.1797	5.76e-05
p1@DEDD2	chr19:42721819..42721883,-	2.54988	5.90986	16.1751	5.77e-05
p@chr2:114132776..114132797,+	chr2:114132776..114132797,+	3.86331	2.43318	16.166	5.8e-05
p@chr1:40006573..40006589,-	chr1:40006573..40006589,-	5.17295	3.29889	16.1595	5.82e-05
p@chr5:169734995..169735004,+	chr5:169734995..169735004,+	3.6809	2.75656	16.1563	5.83e-05
p@chr2:143591891..143591932,+	chr2:143591891..143591932,+	3.9768	2.65058	16.1542	5.84e-05
p1@HIST2H2AB	chr1:149859507..149859521,-	1.68772	4.89125	16.1539	5.84e-05
p@chr15:45879471..45879525,-	chr15:45879471..45879525,-	3.59277	3.07662	16.1497	5.85e-05
p@chr3:48701494..48701546,-	chr3:48701494..48701546,-	3.43015	2.56868	16.1482	5.86e-05
p@chr6:163777532..163777542,+	chr6:163777532..163777542,+	4.5014	2.65777	16.1451	5.87e-05
p@chr4:169401783..169401794,+	chr4:169401783..169401794,+	3.76403	2.49425	16.1431	5.87e-05
p@chr7:43909711..43909725,+	chr7:43909711..43909725,+	3.72203	2.31731	16.1416	5.88e-05
p2@FLJ31945	chr13:50699938..50699958,+	4.02386	2.66934	16.1368	5.89e-05
p1@ENST00000420694	chr13:30996373..30996399,-	4.00997	4.01691	16.133	5.9e-05
p@chr14:103587601..103587623,+	chr14:103587601..103587623,+	2.53507	2.31358	16.1345	5.9e-05
p1@LNP1	chr3:100120375..100120431,+	3.98059	2.86845	16.1241	5.93e-05
p@chr10:14083240..14083244,-	chr10:14083240..14083244,-	4.58245	2.79875	16.1171	5.95e-05
p@chr5:71146851..71146906,+	chr5:71146851..71146906,+	1.66959	7.61012	16.1154	5.96e-05
p@chr3:101569410..101569422,-	chr3:101569410..101569422,-	4.22874	2.69218	16.1118	5.97e-05
p@chr13:44466348..44466361,+	chr13:44466348..44466361,+	2.46085	4.17252	16.1122	5.97e-05
p1@NEFM	chr8:24771265..24771282,+	5.46453	3.35662	16.1077	5.98e-05
p@chr1:145114514..145114556,-	chr1:145114514..145114556,-	3.51486	2.41327	16.0934	6.03e-05
p6@APOM	chr6:31620000..31620025,+	5.42935	3.36168	16.0894	6.04e-05
p@chr16:30669911..30669936,-	chr16:30669911..30669936,-	4.94869	3.40967	16.0906	6.04e-05
p@chr14:102414895..102414943,+	chr14:102414895..102414943,+	3.27044	3.30154	16.0913	6.04e-05
p@chr4:159718188..159718234,+	chr4:159718188..159718234,+	3.30197	3.05977	16.0761	6.08e-05
p1@CH25H	chr10:90967063..90967082,-	3.15098	5.45737	16.0781	6.08e-05
p@chr2:143635133..143635144,-	chr2:143635133..143635144,-	3.65878	2.30003	16.0736	6.09e-05
p@chr14:21736615..21736637,+	chr14:21736615..21736637,+	3.64163	2.5749	16.0746	6.09e-05
p@chr6:140161199..140161234,+	chr6:140161199..140161234,+	3.50521	2.40779	16.0733	6.09e-05
p@chr12:95211935..95211951,-	chr12:95211935..95211951,-	4.3838	3.27006	16.058	6.14e-05
p1@RPL22L1	chr3:170587974..170587993,-	1.61212	5.55821	16.0572	6.15e-05
p@chr8:20056145..20056156,-	chr8:20056145..20056156,-	3.28277	2.40152	16.0496	6.17e-05
p3@uc004coq.3	chrM:753..802,-	2.71417	3.99541	16.0503	6.17e-05
p@chr19:4832054..4832058,+	chr19:4832054..4832058,+	4.20678	3.13309	16.0426	6.19e-05
p1@JTB	chr1:153950116..153950158,-	1.15533	7.19271	16.0448	6.19e-05
p@chr17:57903151..57903160,+	chr17:57903151..57903160,+	3.90341	3.04861	16.0419	6.2e-05
p@chr17:57921459..57921462,+	chr17:57921459..57921462,+	2.6484	2.84605	16.0223	6.26e-05
p@chr4:139936586..139936628,-	chr4:139936586..139936628,-	4.1289	3.50808	16.0122	6.29e-05
p@chr5:142382347..142382353,-	chr5:142382347..142382353,-	4.80906	3.90265	16.0114	6.3e-05
p@chr9:26954235..26954278,-	chr9:26954235..26954278,-	3.33059	3.57864	16.008	6.31e-05
p3@BANF1	chr11:65769789..65769851,+	1.71856	4.17135	16.0045	6.32e-05
p@chr9:100684450..100684473,-	chr9:100684450..100684473,-	4.21172	3.57903	16.0025	6.33e-05
p1@VTRNA1-1	chr5:140090854..140090887,+	4.31712	2.73977	15.9989	6.34e-05
p6@CDK19	chr6:111137049..111137066,-	3.66179	2.83623	15.9959	6.35e-05
p3@HSPB1	chr7:75932978..75933029,+	1.6799	5.01304	15.9964	6.35e-05
p@chr17:34193236..34193241,-	chr17:34193236..34193241,-	3.15742	2.15587	15.9831	6.39e-05
p@chr2:64419549..64419555,+	chr2:64419549..64419555,+	4.453	2.82444	15.9602	6.47e-05
p8@MECP2	chrX:153305763..153305772,-	3.65291	2.37169	15.9591	6.47e-05
p@chr8:39809795..39809810,+	chr8:39809795..39809810,+	3.57703	2.92156	15.9527	6.49e-05
p@chr5:162931802..162931815,+	chr5:162931802..162931815,+	3.68095	2.65515	15.9457	6.52e-05
p@chr22:36044314..36044343,-	chr22:36044314..36044343,-	3.50158	2.96129	15.945	6.52e-05
p1@TMEM2	chr9:74383419..74383437,-	2.91598	6.70508	15.9309	6.57e-05
p@chr1:212781812..212781829,-	chr1:212781812..212781829,-	3.57917	3.38049	15.9233	6.6e-05
p@chr2:64431320..64431331,-	chr2:64431320..64431331,-	3.70257	2.38731	15.9184	6.61e-05
p@chr11:61115786..61115797,+	chr11:61115786..61115797,+	4.3951	2.62744	15.9048	6.66e-05
p@chr20:9438212..9438239,+	chr20:9438212..9438239,+	4.55176	3.78044	15.902	6.67e-05
p11@SAR1A	chr10:71921983..71922014,-	4.088	2.49008	15.8966	6.69e-05
p1@MFGE8	chr15:89456602..89456618,-	4.37398	4.42174	15.8944	6.7e-05
p@chr9:97021590..97021594,-	chr9:97021590..97021594,-	4.30756	2.69339	15.893	6.7e-05
p@chr7:112758720..112758727,+	chr7:112758720..112758727,+	4.72955	3.03538	15.8916	6.71e-05
p1@LOC100506428	chr21:37528608..37528625,-	3.00338	4.19292	15.8899	6.71e-05
p@chrX:119695560..119695571,+	chrX:119695560..119695571,+	3.6265	2.8863	15.8864	6.73e-05
p@chr9:126842686..126842691,+	chr9:126842686..126842691,+	2.15635	4.54466	15.8849	6.73e-05
p4@PLP2	chrX:49028196..49028207,+	1.49851	4.49954	15.8816	6.74e-05
p@chr9:123883947..123883956,-	chr9:123883947..123883956,-	4.70899	2.61881	15.8783	6.75e-05
p@chr17:36857453..36857464,+	chr17:36857453..36857464,+	2.91533	2.4613	15.8791	6.75e-05
p@chr8:39809811..39809824,+	chr8:39809811..39809824,+	3.83239	2.70509	15.8741	6.77e-05
p1@MS4A14,p1@MS4A7	chr11:60145997..60146040,+	1.82106	8.5076	15.8714	6.78e-05
p@chr22:50063053..50063059,-	chr22:50063053..50063059,-	5.7327	3.31591	15.8692	6.79e-05
p1@LOC730101	chr6:52529219..52529236,+	4.33527	4.6787	15.8599	6.82e-05
p@chrM:10660..10715,-	chrM:10660..10715,-	4.16451	4.5367	15.8602	6.82e-05
p@chr2:98629199..98629212,-	chr2:98629199..98629212,-	3.3906	2.75334	15.8609	6.82e-05
p1@RPLP0	chr12:120638905..120638915,-	1.59192	7.40064	15.8572	6.83e-05
p@chr7:152160715..152160728,-	chr7:152160715..152160728,-	5.52427	5.3152	15.8553	6.84e-05
p@chr19:13958207..13958232,+	chr19:13958207..13958232,+	4.16808	2.73549	15.8538	6.84e-05
p@chr12:113854350..113854369,+	chr12:113854350..113854369,+	3.82599	2.49351	15.8487	6.86e-05
p@chr6:89744612..89744637,+	chr6:89744612..89744637,+	3.76909	2.62913	15.8482	6.86e-05
p1@HAS3	chr16:69140122..69140126,+	5.31881	2.88825	15.846	6.87e-05
p@chr3:39219302..39219324,-	chr3:39219302..39219324,-	3.78352	2.33791	15.847	6.87e-05
p@chr13:51210053..51210059,+	chr13:51210053..51210059,+	3.71101	2.38311	15.8475	6.87e-05
p@chr2:69664206..69664223,+	chr2:69664206..69664223,+	4.78422	2.93657	15.8416	6.89e-05
p@chr11:57333685..57333698,-	chr11:57333685..57333698,-	3.94155	3.04153	15.8375	6.9e-05
p@chr2:25585090..25585112,+	chr2:25585090..25585112,+	3.88874	2.88182	15.8386	6.9e-05
p@chr7:138794678..138794693,+	chr7:138794678..138794693,+	4.24699	3.21659	15.8292	6.93e-05
p1@GPR160	chr3:169755771..169755797,+	1.73679	4.89205	15.8251	6.95e-05
p2@AKAP12	chr6:151646800..151646817,+	5.53027	3.14064	15.8186	6.97e-05
p@chr3:122512795..122512814,+	chr3:122512795..122512814,+	4.31221	2.5866	15.8202	6.97e-05
p2@ZNF92	chr7:64838786..64838809,+	3.25673	4.34367	15.8176	6.98e-05
p@chr7:23313997..23314023,+	chr7:23313997..23314023,+	2.67093	5.1125	15.8033	7.03e-05
p@chr10:91061647..91061665,-	chr10:91061647..91061665,-	3.708	2.81852	15.8004	7.04e-05
p@chr4:159731425..159731439,-	chr4:159731425..159731439,-	3.49721	2.50851	15.7961	7.05e-05
p4@SOAT1	chr1:179263308..179263313,+	3.01683	2.50752	15.7856	7.09e-05
p@chr17:57696563..57696586,-	chr17:57696563..57696586,-	3.51213	3.02707	15.7782	7.12e-05
p1@SIK1	chr21:44846999..44847017,-	2.81262	2.88778	15.7793	7.12e-05
p@chr10:88280840..88280849,+	chr10:88280840..88280849,+	4.37129	2.96473	15.7627	7.18e-05
p1@IFFO2	chr1:19283116..19283132,-	4.13262	3.65326	15.7551	7.21e-05
p@chr14:55575101..55575116,-	chr14:55575101..55575116,-	3.31378	2.29173	15.7547	7.21e-05
p@chr14:23548123..23548142,+	chr14:23548123..23548142,+	3.57403	2.27557	15.7522	7.22e-05
p@chr2:102339525..102339536,-	chr2:102339525..102339536,-	5.0443	2.74557	15.7469	7.24e-05
p@chr18:47834751..47834755,+	chr18:47834751..47834755,+	4.66988	2.58859	15.7442	7.25e-05
p@chr2:61991361..61991380,-	chr2:61991361..61991380,-	3.85771	3.13892	15.7382	7.27e-05
p@chr11:72525102..72525122,-	chr11:72525102..72525122,-	4.63215	4.98412	15.7305	7.3e-05
p@chr1:89740530..89740544,+	chr1:89740530..89740544,+	3.85204	2.35181	15.7302	7.3e-05
p@chr21:16135497..16135534,-	chr21:16135497..16135534,-	2.28604	3.17041	15.7314	7.3e-05
p1@ULBP2	chr6:150263142..150263171,+	4.65266	3.43189	15.7278	7.31e-05
p@chr12:53611652..53611666,+	chr12:53611652..53611666,+	4.37578	2.73878	15.727	7.32e-05
p@chr4:768133..768138,+	chr4:768133..768138,+	5.08948	2.76374	15.7228	7.33e-05
p1@ENST00000531661,p1@uc004amx.2	chr9:86323167..86323259,+	3.1798	2.72837	15.7208	7.34e-05
p@chr10:106111386..106111401,+	chr10:106111386..106111401,+	4.41696	3.00634	15.7193	7.35e-05
p3@MAPK6	chr15:52312159..52312192,+	2.21781	3.80359	15.7151	7.36e-05
p@chr2:68593534..68593556,-	chr2:68593534..68593556,-	3.39456	2.23035	15.709	7.39e-05
p4@ING1	chr13:111368228..111368238,+	5.10638	3.06209	15.7038	7.41e-05
p@chr7:7298606..7298634,+	chr7:7298606..7298634,+	3.40777	2.23353	15.6968	7.44e-05
p@chr8:20058587..20058603,+	chr8:20058587..20058603,+	3.32355	2.47871	15.6951	7.44e-05
p@chr15:51057575..51057606,-	chr15:51057575..51057606,-	3.54843	2.92485	15.6933	7.45e-05
p@chr3:156806472..156806494,-	chr3:156806472..156806494,-	3.28787	3.51256	15.6905	7.46e-05
p@chr6:144029100..144029115,+	chr6:144029100..144029115,+	2.81832	2.28923	15.6914	7.46e-05
p@chr9:103191654..103191674,-	chr9:103191654..103191674,-	3.6162	2.37085	15.6869	7.47e-05
p3@SNAP23	chr15:42787452..42787465,+	3.89623	2.35973	15.6864	7.48e-05
p@chr15:45930121..45930131,+	chr15:45930121..45930131,+	3.77625	2.86574	15.6849	7.48e-05
p1@FGFR3	chr4:1795012..1795028,+	5.38779	2.90341	15.6816	7.49e-05
p@chr1:149194568..149194572,+	chr1:149194568..149194572,+	4.11137	2.52138	15.6706	7.54e-05
p@chr10:71929959..71930011,-	chr10:71929959..71930011,-	3.76517	3.78701	15.6621	7.57e-05
p@chr1:100817729..100817766,-	chr1:100817729..100817766,-	4.46585	2.51845	15.6598	7.58e-05
p@chr20:10451208..10451243,+	chr20:10451208..10451243,+	4.33613	2.58742	15.6584	7.59e-05
p@chr13:41591558..41591570,+	chr13:41591558..41591570,+	4.32623	3.16888	15.6586	7.59e-05
p@chr17:66288263..66288286,+	chr17:66288263..66288286,+	2.83735	2.22455	15.6437	7.65e-05
p2@PARK2	chr6:163148760..163148773,-	5.14861	2.93777	15.6414	7.66e-05
p3@JUN	chr1:59249688..59249703,-	2.42586	4.43162	15.6382	7.67e-05
p1@LOC730227	chr1:203274418..203274461,-	3.01884	3.1714	15.6319	7.69e-05
p@chr11:117686309..117686329,+	chr11:117686309..117686329,+	4.06787	2.69873	15.618	7.75e-05
p@chr18:3448924..3448950,-	chr18:3448924..3448950,-	3.51883	2.53458	15.6146	7.77e-05
p2@CCDC159	chr19:11457233..11457257,+	1.9675	3.81257	15.6144	7.77e-05
p4@GCA	chr2:163175533..163175583,+	2.41425	5.56527	15.6038	7.81e-05
p@chr6:167508510..167508523,-	chr6:167508510..167508523,-	4.46483	2.67637	15.6001	7.82e-05
p@chr5:1102724..1102762,+	chr5:1102724..1102762,+	4.34879	2.58976	15.6003	7.82e-05
p@chr3:194293392..194293416,+	chr3:194293392..194293416,+	3.84624	4.73652	15.5982	7.83e-05
p1@NR1D1	chr17:38256822..38256851,-	2.94932	3.37618	15.5997	7.83e-05
p@chr5:90677550..90677572,-	chr5:90677550..90677572,-	4.10913	2.47816	15.5963	7.84e-05
p@chr16:84600344..84600356,-	chr16:84600344..84600356,-	2.71591	2.33667	15.596	7.84e-05
p1@ENST00000460796	chr3:156892978..156893024,+	2.0974	3.70368	15.5893	7.87e-05
p@chr5:138609368..138609374,-	chr5:138609368..138609374,-	3.88541	2.34517	15.5814	7.9e-05
p@chr3:194821777..194821808,-	chr3:194821777..194821808,-	3.74577	2.39823	15.5775	7.92e-05
p@chr22:50978112..50978137,-	chr22:50978112..50978137,-	4.01552	2.80768	15.574	7.93e-05
p@chr6:158185494..158185504,-	chr6:158185494..158185504,-	4.1727	2.44195	15.5717	7.94e-05
p@chr1:225620131..225620138,+	chr1:225620131..225620138,+	5.41809	2.94377	15.5672	7.96e-05
p@chrX:44856754..44856760,-	chrX:44856754..44856760,-	4.29909	3.94994	15.5646	7.97e-05
p@chr1:151253709..151253725,-	chr1:151253709..151253725,-	4.57333	2.75905	15.5572	8e-05
p1@CYR61	chr1:86046433..86046453,+	5.52502	3.22999	15.5543	8.02e-05
p1@HSPA4L	chr4:128703425..128703496,+	4.69205	3.40121	15.5539	8.02e-05
p3@GLCCI1	chr7:8008444..8008460,+	3.76409	3.1657	15.5506	8.03e-05
p@chr7:61969256..61969284,+	chr7:61969256..61969284,+	4.24251	2.43718	15.5459	8.05e-05
p5@AB462505	chrM:2852..2863,+	1.87801	8.34933	15.5475	8.05e-05
p@chr3:46152883..46152893,+	chr3:46152883..46152893,+	3.43031	2.30326	15.5426	8.07e-05
p@chr17:78830394..78830415,-	chr17:78830394..78830415,-	3.8427	2.339	15.535	8.1e-05
p@chr10:73648981..73649002,+	chr10:73648981..73649002,+	3.6392	2.87779	15.5346	8.1e-05
p@chr8:56902038..56902051,+	chr8:56902038..56902051,+	4.14269	3.02918	15.5084	8.21e-05
p@chrX:45666257..45666289,+	chrX:45666257..45666289,+	3.95703	2.62681	15.4998	8.25e-05
p@chr19:49842573..49842602,+	chr19:49842573..49842602,+	2.34879	2.47103	15.501	8.25e-05
p@chrM:11771..11794,-	chrM:11771..11794,-	3.35987	2.66401	15.4962	8.27e-05
p10@uc004coz.1	chrM:16229..16242,+	4.15338	3.24666	15.4926	8.28e-05
p@chr10:3893751..3893765,+	chr10:3893751..3893765,+	3.67729	2.29957	15.494	8.28e-05
p@chr6:72044743..72044756,+	chr6:72044743..72044756,+	4.91269	2.96825	15.4909	8.29e-05
p@chr6:160122979..160123008,+	chr6:160122979..160123008,+	3.83115	3.0042	15.49	8.29e-05
p@chr10:13342181..13342207,+	chr10:13342181..13342207,+	4.15853	2.52445	15.4837	8.32e-05
p@chr2:191979419..191979439,+	chr2:191979419..191979439,+	3.95398	2.73374	15.4843	8.32e-05
p@chr2:7017669..7017690,-	chr2:7017669..7017690,-	3.64321	2.65759	15.4818	8.33e-05
p@chr12:121716436..121716441,+	chr12:121716436..121716441,+	3.354	3.05976	15.4797	8.34e-05
p@chr17:28804950..28804965,-	chr17:28804950..28804965,-	4.54128	3.47666	15.4769	8.35e-05
p@chr1:2477831..2477845,+	chr1:2477831..2477845,+	2.88287	4.67739	15.477	8.35e-05
p@chr6:111727374..111727385,-	chr6:111727374..111727385,-	4.72978	2.75121	15.4748	8.36e-05
p@chr15:52024012..52024022,-	chr15:52024012..52024022,-	3.74875	2.62605	15.4744	8.36e-05
p@chr7:155109664..155109679,+	chr7:155109664..155109679,+	3.41133	2.2271	15.4707	8.38e-05
p@chr19:42722228..42722246,+	chr19:42722228..42722246,+	4.16774	2.59715	15.4683	8.39e-05
p@chr10:74086541..74086546,+	chr10:74086541..74086546,+	3.92311	2.51504	15.4694	8.39e-05
p1@POLR2A	chr17:7387677..7387691,+	2.54603	9.44536	15.4657	8.4e-05
p@chr21:43934704..43934725,-	chr21:43934704..43934725,-	4.29513	3.11138	15.4645	8.41e-05
p@chr11:9285638..9285680,+	chr11:9285638..9285680,+	3.9895	2.39668	15.4645	8.41e-05
p15@TMEM39A	chr3:119188104..119188112,-	4.17778	3.14194	15.4557	8.45e-05
p1@ENST00000498581	chr8:56755296..56755334,-	2.00792	5.80024	15.4499	8.47e-05
p@chrM:6372..6425,-	chrM:6372..6425,-	2.53403	3.31788	15.4456	8.49e-05
p@chr15:98047631..98047644,+	chr15:98047631..98047644,+	4.81625	2.68907	15.4434	8.5e-05
p3@HIPK3	chr11:33280100..33280171,+	3.7617	3.30745	15.4329	8.55e-05
p@chr12:120729183..120729187,-	chr12:120729183..120729187,-	4.46231	2.79067	15.4188	8.61e-05
p2@ENST00000449882	chr10:91461133..91461151,-	4.12786	2.39987	15.4035	8.68e-05
p1@SLC19A2	chr1:169455172..169455226,-	1.68795	4.12378	15.4012	8.69e-05
p@chr1:241696941..241696973,+	chr1:241696941..241696973,+	3.94708	2.61851	15.3848	8.77e-05
p@chr12:121530901..121530907,-	chr12:121530901..121530907,-	5.16866	2.79414	15.3717	8.83e-05
p@chr16:3202894..3202899,+	chr16:3202894..3202899,+	4.24488	2.52772	15.3714	8.83e-05
p@chr4:82426647..82426662,+	chr4:82426647..82426662,+	3.58456	2.4328	15.3708	8.83e-05
p3@PPM1D	chr17:58677704..58677719,+	4.95933	3.31372	15.3628	8.87e-05
p@chr20:52240022..52240054,-	chr20:52240022..52240054,-	3.86993	2.92017	15.357	8.9e-05
p@chr5:36278025..36278036,-	chr5:36278025..36278036,-	4.3773	3.73357	15.3506	8.93e-05
p@chr15:57211413..57211425,-	chr15:57211413..57211425,-	3.60398	2.2812	15.3462	8.95e-05
p@chr18:60193965..60193978,-	chr18:60193965..60193978,-	4.12141	2.55235	15.3423	8.97e-05
p1@ENST00000413039,p1@ENST00000429600,p1@ENST00000458296	chr6:32811888..32811906,+	1.84933	4.38235	15.3363	9e-05
p@chr8:39809295..39809319,-	chr8:39809295..39809319,-	4.25382	2.69487	15.3339	9.01e-05
p@chr10:23737770..23737776,-	chr10:23737770..23737776,-	3.57974	2.27532	15.322	9.07e-05
p@chr17:8076170..8076173,-	chr17:8076170..8076173,-	3.79017	2.4204	15.3104	9.12e-05
p@chr5:16456339..16456355,+	chr5:16456339..16456355,+	4.02831	2.54746	15.3095	9.13e-05
p@chr22:29195508..29195526,+	chr22:29195508..29195526,+	3.46299	3.92603	15.309	9.13e-05
p1@CDKN1C	chr11:2906995..2907013,-	4.88108	4.63343	15.3051	9.15e-05
p@chr11:76340667..76340677,-	chr11:76340667..76340677,-	3.58758	2.27708	15.3039	9.15e-05
p@chr5:169734924..169734941,+	chr5:169734924..169734941,+	4.12086	2.72299	15.3007	9.17e-05
p@chr2:64419520..64419530,+	chr2:64419520..64419530,+	3.72326	2.4003	15.2938	9.2e-05
p3@KLF4	chr9:110252074..110252079,-	2.9877	2.20225	15.2952	9.2e-05
p@chr8:119073091..119073105,-	chr8:119073091..119073105,-	4.13926	5.70271	15.287	9.23e-05
p@chr10:3878103..3878116,-	chr10:3878103..3878116,-	3.98842	2.86051	15.2855	9.24e-05
p4@NCOA7	chr6:126240442..126240459,+	3.2164	5.1508	15.2833	9.25e-05
p@chr17:41466011..41466040,+	chr17:41466011..41466040,+	4.59013	3.39618	15.2811	9.26e-05
p@chr8:43094657..43094703,+	chr8:43094657..43094703,+	5.22874	2.82105	15.2794	9.27e-05
p@chr10:3894738..3894767,+	chr10:3894738..3894767,+	3.86647	2.36208	15.2769	9.28e-05
p1@DBF4	chr7:87505787..87505857,+	2.46157	4.88265	15.2765	9.29e-05
p@chr3:12925163..12925168,+	chr3:12925163..12925168,+	4.63014	2.5772	15.2568	9.38e-05
p4@PHF7	chr3:52444749..52444760,+	3.96604	2.43639	15.2551	9.39e-05
p@chr9:74870069..74870075,-	chr9:74870069..74870075,-	4.75862	2.76512	15.2541	9.4e-05
p@chr20:48392137..48392142,+	chr20:48392137..48392142,+	4.65581	3.2325	15.2539	9.4e-05
p@chr16:57096417..57096432,-	chr16:57096417..57096432,-	4.30499	2.87815	15.2538	9.4e-05
p@chr1:151955447..151955490,+	chr1:151955447..151955490,+	2.41651	2.60223	15.2536	9.4e-05
p@chr2:69084387..69084405,-	chr2:69084387..69084405,-	2.90904	2.50239	15.2407	9.46e-05
p6@EBAG9	chr8:110552831..110552867,+	2.62802	3.42383	15.2339	9.5e-05
p@chr17:74610496..74610501,-	chr17:74610496..74610501,-	4.80839	2.64358	15.2296	9.52e-05
p@chr13:48830309..48830344,+	chr13:48830309..48830344,+	1.94782	3.27102	15.2278	9.53e-05
p1@ENST00000307533,p1@ENST00000444232	chr4:6675172..6675178,+	3.75558	2.72411	15.223	9.55e-05
p@chr18:2972215..2972224,-	chr18:2972215..2972224,-	4.17062	2.47129	15.2171	9.58e-05
p1@LOC646329	chr7:130598117..130598139,-	3.12187	3.33197	15.2103	9.62e-05
p@chr9:110513210..110513227,+	chr9:110513210..110513227,+	4.7743	2.64397	15.2069	9.63e-05
p1@MIR3188	chr19:18392894..18392911,+	4.3618	3.49177	15.2081	9.63e-05
p1@ACTL10	chr20:32254740..32254757,+	4.0704	2.37863	15.1933	9.7e-05
p@chr10:4556996..4557014,+	chr10:4556996..4557014,+	3.94062	2.57544	15.189	9.73e-05
p2@ENST00000429214	chr10:38146697..38146720,+	4.32788	2.93926	15.1872	9.74e-05
p2@AF271776	chrM:9324..9378,-	2.94463	3.45436	15.1852	9.75e-05
p@chr19:50991727..50991812,-	chr19:50991727..50991812,-	2.20635	2.70628	15.1804	9.77e-05
p@chr14:52780797..52780821,-	chr14:52780797..52780821,-	2.90891	2.7269	15.1714	9.82e-05
p2@CHCHD6	chr3:126675882..126675901,+	2.35366	4.85958	15.1714	9.82e-05
p1@PID1	chr2:230135937..230136016,-	2.30491	4.87603	15.1711	9.82e-05
p@chr5:137802485..137802611,-	chr5:137802485..137802611,-	3.14349	2.22539	15.1664	9.84e-05
p@chr17:34419918..34419934,+	chr17:34419918..34419934,+	3.98574	2.45986	15.1639	9.86e-05
p@chr13:33112524..33112542,+	chr13:33112524..33112542,+	3.85172	2.83926	15.1625	9.86e-05
p1@EGR4	chr2:73520667..73520683,-	5.58411	5.1211	15.1602	9.88e-05
p@chr12:113416072..113416107,-	chr12:113416072..113416107,-	3.44825	2.96885	15.16	9.88e-05
p@chr1:64935804..64935832,+	chr1:64935804..64935832,+	4.67576	3.75992	15.156	9.9e-05
p@chr16:22309943..22309949,-	chr16:22309943..22309949,-	4.20525	2.59417	15.149	9.94e-05
p@chr12:121634956..121634990,+	chr12:121634956..121634990,+	3.56793	2.52741	15.145	9.96e-05
p@chr10:3825193..3825232,-	chr10:3825193..3825232,-	2.89189	2.48092	15.1403	9.98e-05
p@chr20:57571822..57571834,-	chr20:57571822..57571834,-	2.09515	2.81143	15.1413	9.98e-05
p@chr10:126605254..126605281,-	chr10:126605254..126605281,-	4.40454	2.78767	15.1389	9.99e-05
p1@AK126600	chr12:57480999..57481035,-	3.56033	2.47989	15.137	0.0001
p@chrM:719..730,+	chrM:719..730,+	1.74222	7.82982	15.1369	0.0001
p@chr4:156536533..156536549,+	chr4:156536533..156536549,+	2.90289	6.56959	15.1314	0.000100279
p@chrX:65252487..65252505,-	chrX:65252487..65252505,-	3.36018	2.3408	15.1311	0.000100296
p@chr7:7222000..7222019,-	chr7:7222000..7222019,-	3.17249	2.7747	15.1259	0.000100577
p@chr1:145396966..145396971,-	chr1:145396966..145396971,-	5.6288	3.21362	15.1245	0.000100647
p@chr6:138046279..138046290,+	chr6:138046279..138046290,+	3.95528	3.09132	15.122	0.000100782
p@chr8:29208479..29208496,+	chr8:29208479..29208496,+	4.48121	2.67092	15.1209	0.000100842
p1@ENST00000487238	chr3:156893031..156893048,+	2.90174	2.90636	15.1206	0.000100856
p@chr19:45088950..45088954,-	chr19:45088950..45088954,-	4.8511	2.69324	15.1129	0.000101269
p2@LRRC28	chr15:99791716..99791728,+	4.0243	2.9193	15.1082	0.000101522
p@chr3:183202443..183202449,+	chr3:183202443..183202449,+	4.93092	3.44138	15.0903	0.000102487
p1@ENST00000444125	chr9:132099194..132099208,+	2.01457	4.54158	15.0889	0.000102563
p15@NISCH	chr3:52525071..52525085,+	2.78808	2.25491	15.0877	0.000102631
p1@ZNF860	chr3:32023232..32023273,+	3.84334	2.41841	15.0769	0.00010322
p@chr19:45981949..45981970,-	chr19:45981949..45981970,-	3.89326	2.49911	15.0735	0.000103407
p@chr6:3254635..3254642,+	chr6:3254635..3254642,+	4.70318	2.58942	15.069	0.000103651
p@chr20:17486158..17486163,+	chr20:17486158..17486163,+	4.20354	2.51965	15.0597	0.000104165
p@chr9:27281184..27281190,+	chr9:27281184..27281190,+	4.25367	2.43706	15.059	0.000104202
p@chr21:9827000..9827013,+	chr21:9827000..9827013,+	2.34924	14.2983	15.0588	0.000104216
p1@SORBS1	chr10:97321120..97321163,-	4.43728	3.27023	15.058	0.000104258
p@chr11:59435901..59435941,-	chr11:59435901..59435941,-	3.36645	3.96627	15.0576	0.000104281
p5@CHCHD6	chr3:126675836..126675847,+	2.45607	2.42055	15.0576	0.000104281
p@chr1:241705812..241705823,+	chr1:241705812..241705823,+	4.19276	2.41118	15.055	0.000104421
p@chr1:151955512..151955568,+	chr1:151955512..151955568,+	1.9314	2.74946	15.0508	0.000104658
p@chr1:121484620..121484648,-	chr1:121484620..121484648,-	3.25449	2.21464	15.0448	0.000104989
p1@ENST00000365439	chr2:39356052..39356080,-	3.90374	2.37557	15.0426	0.00010511
p@chr17:77826841..77826845,+	chr17:77826841..77826845,+	4.13367	2.95773	15.0373	0.000105407
p1@ULBP3	chr6:150390249..150390268,-	4.99612	2.69488	15.0284	0.000105907
p@chr2:114649026..114649044,-	chr2:114649026..114649044,-	3.89873	2.59941	15.0209	0.000106329
p1@LY86	chr6:6588941..6588960,+	1.82057	7.48944	15.0174	0.000106525
p@chr7:2059648..2059670,+	chr7:2059648..2059670,+	3.83164	3.24059	15.0137	0.000106736
p@chr6:34664896..34664902,+	chr6:34664896..34664902,+	4.09355	2.64285	15.0127	0.000106788
p@chr8:56887983..56887998,-	chr8:56887983..56887998,-	3.25681	2.4995	15.0118	0.00010684
p1@PPP1R15A	chr19:49375669..49375684,+	2.55261	10.735	15.0078	0.000107067
p2@AK026170	chrM:2239..2254,+	2.05189	11.3608	15.0062	0.000107157
p@chr6:14328876..14328879,+	chr6:14328876..14328879,+	3.15785	2.81323	15.0008	0.000107467
p@chr1:36852293..36852310,+	chr1:36852293..36852310,+	2.95349	3.15303	14.9976	0.000107649
p3@AB462505	chrM:2880..2896,+	1.59544	9.15643	14.9934	0.000107888
p@chr12:9101998..9102013,-	chr12:9101998..9102013,-	2.74423	6.13997	14.988	0.000108199
p@chr7:22894581..22894602,-	chr7:22894581..22894602,-	3.0604	2.28018	14.9857	0.000108331
p@chr18:59561635..59561651,-	chr18:59561635..59561651,-	5.77135	3.09849	14.9837	0.000108445
p@chr11:64039133..64039136,+	chr11:64039133..64039136,+	3.20987	2.41261	14.9798	0.000108671
p@chr11:118559232..118559237,-	chr11:118559232..118559237,-	4.70593	2.57933	14.9644	0.000109557
p@chr7:37729974..37730010,-	chr7:37729974..37730010,-	3.49366	2.76028	14.9637	0.000109598
p3@MS4A7	chr11:60145967..60145978,+	1.81594	4.61078	14.9636	0.000109605
p@chr6:170362042..170362067,-	chr6:170362042..170362067,-	3.31293	2.21474	14.955	0.000110106
p1@ENST00000445184,p1@ENST00000450686	chr7:104653471..104653515,-	2.52321	3.80685	14.951	0.000110342
p2@C1orf61	chr1:156391550..156391569,-	5.39611	4.68195	14.949	0.000110459
p@chr22:39350300..39350313,+	chr22:39350300..39350313,+	3.12074	2.48793	14.942	0.000110869
p@chr7:61968977..61968993,-	chr7:61968977..61968993,-	4.60819	2.56035	14.9395	0.000111015
p1@ENST00000443294,p1@uc001gyi.1,p1@uc001gyj.2	chr1:202830647..202830660,-	4.34286	2.45845	14.9393	0.000111028
p4@BC006482	chrM:15915..15965,-	4.42864	4.52747	14.939	0.000111046
p@chrX:100352882..100352899,-	chrX:100352882..100352899,-	4.42712	2.51803	14.9372	0.000111148
p@chr15:45875981..45876000,-	chr15:45875981..45876000,-	3.65335	2.28914	14.935	0.000111277
p1@GADD45B	chr19:2476116..2476132,+	2.28329	9.27531	14.9325	0.000111427
p@chr5:55290384..55290438,-	chr5:55290384..55290438,-	3.87903	3.16167	14.9256	0.000111834
p1@SNHG6	chr8:67837765..67837782,-	1.35583	7.41046	14.924	0.000111932
p@chr6:13303532..13303601,+	chr6:13303532..13303601,+	3.56058	2.90739	14.9175	0.000112314
p@chr3:39219514..39219537,+	chr3:39219514..39219537,+	3.65628	3.46762	14.9155	0.000112434
p@chr20:5070936..5070953,-	chr20:5070936..5070953,-	4.14316	2.4111	14.9058	0.000113017
p@chr7:37857069..37857073,+	chr7:37857069..37857073,+	3.50204	2.25461	14.9019	0.000113249
p@chr5:171788957..171788968,+	chr5:171788957..171788968,+	3.43294	2.2434	14.9016	0.000113268
p@chr1:41023512..41023518,-	chr1:41023512..41023518,-	4.84978	2.64424	14.8992	0.000113409
p@chr6:143268241..143268254,+	chr6:143268241..143268254,+	4.42763	2.74737	14.8939	0.000113733
p1@REV3L	chr6:111804341..111804383,-	3.03078	4.85549	14.8931	0.000113778
p@chr6:160122906..160122923,+	chr6:160122906..160122923,+	4.01509	2.50523	14.8832	0.000114376
p@chr16:70838983..70838988,-	chr16:70838983..70838988,-	4.40984	2.60955	14.8765	0.000114785
p@chr17:30721855..30721859,+	chr17:30721855..30721859,+	3.66557	2.42445	14.8744	0.000114913
p1@ZNFX1-AS1	chr20:47895175..47895182,+	1.84772	8.17238	14.8728	0.000115009
p2@DUSP23	chr1:159750776..159750808,+	1.67576	3.76636	14.8722	0.000115043
p1@C21orf91	chr21:19191661..19191681,-	2.15652	4.7847	14.8699	0.000115189
p1@HSPA1A,p1@HSPA1B	chr6:31783311..31783328,+	3.11769	11.7198	14.8697	0.000115201
p@chr1:70876737..70876758,-	chr1:70876737..70876758,-	4.53057	2.55223	14.8687	0.000115258
p@chr5:36087233..36087241,+	chr5:36087233..36087241,+	2.14675	3.9376	14.8622	0.000115658
p1@BST1	chr4:15704679..15704733,+	1.46489	4.11139	14.8616	0.000115697
p1@HS3ST2	chr16:22825475..22825496,+	2.34618	8.16525	14.8596	0.000115817
p1@ENST00000448595	chr2:99388349..99388378,-	2.44189	2.81536	14.8593	0.000115838
p@chr2:161201683..161201694,+	chr2:161201683..161201694,+	3.73033	2.76116	14.8453	0.000116699
p1@AB593171	chr17:71188904..71188918,-	4.86774	2.68589	14.8251	0.000117953
p1@DDIT3	chr12:57914286..57914304,-	2.34699	6.62226	14.8214	0.000118186
p1@RNF141	chr11:10562710..10562782,-	1.88428	5.01047	14.8151	0.000118581
p@chr15:98047409..98047425,-	chr15:98047409..98047425,-	3.9792	2.48445	14.814	0.000118652
p3@C5orf41	chr5:172483414..172483425,+	3.31347	2.57256	14.8127	0.000118735
p1@BPGM	chr7:134331597..134331615,+	3.22183	6.1804	14.8125	0.000118748
p@chr16:57095500..57095513,+	chr16:57095500..57095513,+	3.76315	2.40213	14.8056	0.000119181
p1@EPPK1	chr8:144952631..144952636,-	5.44881	2.97705	14.7971	0.000119722
p@chr5:40490525..40490537,-	chr5:40490525..40490537,-	3.25608	2.39035	14.7901	0.000120164
p@chr12:58335137..58335151,-	chr12:58335137..58335151,-	4.75989	2.70432	14.784	0.000120553
p@chr12:118811016..118811026,+	chr12:118811016..118811026,+	4.42891	2.71797	14.7785	0.000120906
p@chr1:22379709..22379722,-	chr1:22379709..22379722,-	4.41858	2.47389	14.7741	0.000121189
p@chr17:34417758..34417779,+	chr17:34417758..34417779,+	3.17757	2.3663	14.7682	0.000121567
p@chr5:56469358..56469387,-	chr5:56469358..56469387,-	4.68081	2.95878	14.7672	0.00012163
p1@SOX8	chr16:1031762..1031781,+	5.04275	2.72082	14.7663	0.000121692
p3@ALPK1	chr4:113206315..113206336,+	3.47024	2.80487	14.7656	0.000121737
p@chr11:66079886..66079899,-	chr11:66079886..66079899,-	4.90676	2.69262	14.7459	0.000123017
p@chr7:45232505..45232513,-	chr7:45232505..45232513,-	3.80912	2.32036	14.743	0.000123207
p1@ENST00000512642	chr5:271590..271618,-	2.50142	2.29467	14.7393	0.000123448
p@chr17:8838459..8838499,-	chr17:8838459..8838499,-	3.28562	2.278	14.7265	0.00012429
p@chr2:152220472..152220523,+	chr2:152220472..152220523,+	3.79169	4.99211	14.7196	0.000124744
p1@ENST00000448978	chr19:54960199..54960242,-	2.86897	2.58412	14.7179	0.000124855
p@chr17:79325381..79325386,-	chr17:79325381..79325386,-	4.10579	2.73422	14.717	0.000124914
p@chr13:36919786..36919809,+	chr13:36919786..36919809,+	4.10854	2.65171	14.7166	0.000124939
p@chr17:1092345..1092349,+	chr17:1092345..1092349,+	3.56378	2.33947	14.7157	0.000125004
p@chr5:169723736..169723779,+	chr5:169723736..169723779,+	3.61008	2.70099	14.7111	0.000125309
p@chr17:54993065..54993074,-	chr17:54993065..54993074,-	3.05153	2.15792	14.7108	0.000125324
p10@FKBP4	chr12:2905221..2905228,+	4.87177	2.65257	14.7094	0.000125421
p@chr17:17598211..17598220,+	chr17:17598211..17598220,+	4.58152	2.94421	14.7072	0.000125569
p@chr19:56116608..56116632,-	chr19:56116608..56116632,-	5.07265	2.90479	14.707	0.000125577
p@chr4:185251474..185251501,+	chr4:185251474..185251501,+	3.36235	2.30503	14.7066	0.000125603
p1@RNU5F-1	chr1:45187567..45187581,-	3.02735	9.69934	14.7062	0.000125629
p@chr12:121566981..121567019,+	chr12:121566981..121567019,+	3.78332	2.69537	14.7043	0.000125761
p1@uc004coq.3	chrM:389..415,-	1.76846	5.56439	14.7002	0.000126036
p@chr13:48830350..48830397,+	chr13:48830350..48830397,+	2.03177	3.6691	14.6858	0.000127
p@chr11:5706411..5706429,+	chr11:5706411..5706429,+	3.96482	2.69339	14.6855	0.00012702
p@chr17:7739644..7739661,-	chr17:7739644..7739661,-	3.50423	2.73353	14.6846	0.000127081
p1@ERRFI1	chr1:8086360..8086378,-	3.74498	4.81773	14.6827	0.000127209
p2@RORB	chr9:77112225..77112238,+	4.18189	2.41806	14.6764	0.000127634
p6@C3orf78	chr3:52570638..52570641,+	1.67681	3.03895	14.6763	0.000127638
p@chr20:25291585..25291599,+	chr20:25291585..25291599,+	3.64048	2.43386	14.6733	0.000127843
p@chr3:46438036..46438046,+	chr3:46438036..46438046,+	4.19509	2.60389	14.6693	0.000128117
p@chr1:145455329..145455354,-	chr1:145455329..145455354,-	3.54859	2.54677	14.669	0.000128137
p@chr18:3449274..3449291,-	chr18:3449274..3449291,-	3.1456	2.17172	14.6653	0.000128387
p@chr19:35811409..35811425,-	chr19:35811409..35811425,-	3.30424	2.63288	14.663	0.000128547
p@chr17:63053165..63053185,+	chr17:63053165..63053185,+	3.24063	3.26235	14.6608	0.000128694
p@chr5:64331677..64331684,+	chr5:64331677..64331684,+	4.26005	2.58242	14.6569	0.000128961
p@chrX:40572265..40572269,+	chrX:40572265..40572269,+	2.89989	3.42861	14.6435	0.000129879
p@chr3:150481386..150481403,+	chr3:150481386..150481403,+	3.35994	3.18866	14.6355	0.000130431
p@chr5:65222334..65222358,-	chr5:65222334..65222358,-	2.19542	2.58254	14.6292	0.000130871
p@chr10:31320413..31320420,-	chr10:31320413..31320420,-	3.42612	2.5808	14.626	0.000131091
p5@TIFAB	chr5:134788131..134788156,-	2.79451	2.33249	14.6205	0.000131476
p@chr10:3846783..3846798,-	chr10:3846783..3846798,-	2.99842	2.14031	14.6129	0.000132005
p@chr22:42015156..42015164,+	chr22:42015156..42015164,+	3.36646	2.34302	14.6112	0.00013213
p@chr10:3827738..3827754,+	chr10:3827738..3827754,+	2.31053	7.27914	14.6008	0.000132861
p@chr1:115212843..115212862,+	chr1:115212843..115212862,+	5.00111	2.68134	14.5974	0.000133097
p1@ENST00000363009	chr1:147735749..147735753,+	3.21826	3.99349	14.5892	0.00013368
p@chr6:31782588..31782612,+	chr6:31782588..31782612,+	3.57651	2.56895	14.5822	0.000134175
p3@BC006482	chrM:15712..15759,-	2.62039	3.92476	14.5818	0.000134202
p@chr10:121302323..121302347,+	chr10:121302323..121302347,+	4.60127	2.73122	14.5752	0.000134678
p@chr7:87257566..87257571,-	chr7:87257566..87257571,-	4.4152	2.46466	14.5737	0.000134782
p@chr7:20240088..20240105,-	chr7:20240088..20240105,-	4.8681	2.80015	14.5612	0.000135682
p@chr5:169739998..169740034,+	chr5:169739998..169740034,+	3.65385	2.44701	14.5592	0.000135822
p6@AB462505	chrM:2777..2784,+	2.07842	7.11519	14.5563	0.000136035
p2@SIK1	chr21:44846975..44846992,-	3.94558	2.34484	14.5542	0.000136183
p11@uc004coz.1	chrM:15766..15769,+	2.79386	2.80637	14.5541	0.000136192
p@chr7:77050554..77050601,+	chr7:77050554..77050601,+	1.72134	4.21695	14.5512	0.000136399
p@chr10:3846839..3846853,+	chr10:3846839..3846853,+	4.03461	2.73741	14.5512	0.000136401
p@chr4:17581982..17581998,-	chr4:17581982..17581998,-	3.85901	2.34838	14.5476	0.000136662
p1@CDKN2AIP	chr4:184365780..184365797,+	2.06112	4.57022	14.5469	0.000136711
p@chr5:1138370..1138374,-	chr5:1138370..1138374,-	3.90158	2.34618	14.5429	0.000137007
p@chr4:129732493..129732499,-	chr4:129732493..129732499,-	6.16152	3.372	14.5398	0.000137231
p2@HTATIP2	chr11:20385666..20385757,+	2.16302	3.55306	14.5396	0.000137244
p1@PATL2	chr15:45003504..45003582,-	1.75671	5.13555	14.5273	0.000138141
p@chr11:59523323..59523367,+	chr11:59523323..59523367,+	4.08755	2.78138	14.5237	0.000138408
p@chr17:67323406..67323418,+	chr17:67323406..67323418,+	4.70202	2.67065	14.5166	0.000138929
p@chr19:1354782..1354798,-	chr19:1354782..1354798,-	4.25484	2.4275	14.5118	0.000139287
p@chr6:138132795..138132808,+	chr6:138132795..138132808,+	4.43139	2.68012	14.5102	0.000139401
p@chr1:145116942..145116972,+	chr1:145116942..145116972,+	3.0144	2.3065	14.5085	0.000139532
p2@RNU11	chr1:28975204..28975220,+	3.71926	2.91325	14.5057	0.000139737
p1@VAMP1	chr12:6579833..6579850,-	3.57701	5.0374	14.5055	0.000139749
p@chr6:13274416..13274435,+	chr6:13274416..13274435,+	3.40337	2.23078	14.5036	0.000139889
p16@HSP90AB1	chr6:44215640..44215666,+	3.62135	2.49476	14.5005	0.00014012
p1@HPS5	chr11:18343669..18343721,-	2.12196	6.32513	14.4973	0.000140357
p3@CLEC7A	chr12:10282727..10282741,-	1.66618	3.72519	14.4899	0.000140912
p@chr15:63752217..63752220,+	chr15:63752217..63752220,+	4.32364	2.44638	14.4762	0.000141945
p@chr4:111437122..111437129,-	chr4:111437122..111437129,-	4.39398	2.4988	14.4679	0.000142566
p7@uc004coz.1	chrM:16001..16012,+	1.97499	6.1973	14.4604	0.000143134
p1@ADAMTS17	chr15:100882172..100882186,-	5.28216	2.8476	14.4531	0.000143693
p5@RGS12	chr4:3371934..3371949,+	2.67965	2.19504	14.4512	0.000143839
p@chr4:140098602..140098616,+	chr4:140098602..140098616,+	4.69979	2.71054	14.4508	0.000143866
p@chr1:25756820..25756837,+	chr1:25756820..25756837,+	5.16278	2.94073	14.45	0.00014393
p@chr1:234738697..234738710,+	chr1:234738697..234738710,+	3.90307	2.35169	14.4426	0.0001445
p@chr19:37095638..37095647,-	chr19:37095638..37095647,-	4.9895	2.74245	14.4394	0.000144744
p@chr6:18153391..18153394,+	chr6:18153391..18153394,+	4.70059	2.81782	14.4389	0.000144784
p@chr18:21154260..21154292,+	chr18:21154260..21154292,+	3.14879	2.18035	14.4376	0.000144879
p@chr7:139025262..139025267,-	chr7:139025262..139025267,-	3.83612	2.32229	14.4342	0.000145141
p@chr15:66085177..66085226,+	chr15:66085177..66085226,+	4.32071	3.0424	14.4285	0.000145584
p@chr17:57923578..57923582,+	chr17:57923578..57923582,+	3.29604	2.4627	14.4278	0.000145635
p2@C11orf65	chr11:108338193..108338213,-	3.63194	2.81499	14.4229	0.000146013
p@chr19:49842010..49842054,+	chr19:49842010..49842054,+	1.94387	3.11573	14.4227	0.000146029
p@chr16:87308886..87308887,+	chr16:87308886..87308887,+	3.12771	2.38566	14.4216	0.000146113
p@chr11:95963953..95963986,-	chr11:95963953..95963986,-	3.6098	2.3512	14.4211	0.000146159
p2@ALDH16A1	chr19:49956885..49956905,+	3.16083	3.22412	14.4189	0.000146326
p@chr19:11805757..11805770,-	chr19:11805757..11805770,-	4.43656	2.47695	14.4185	0.000146356
p@chr2:143631805..143631823,-	chr2:143631805..143631823,-	4.31885	5.34154	14.4148	0.000146649
p@chr11:46368771..46368778,-	chr11:46368771..46368778,-	4.33997	2.48151	14.4095	0.000147059
p1@CLEC7A	chr12:10282742..10282817,-	2.05055	6.79634	14.4035	0.00014753
p@chr13:111173206..111173222,-	chr13:111173206..111173222,-	3.13307	2.33338	14.4013	0.000147704
p@chr17:29923862..29923868,-	chr17:29923862..29923868,-	4.33929	3.14764	14.3982	0.000147947
p7@BC006482	chrM:15819..15846,-	2.66586	3.2856	14.396	0.000148118
p@chr7:76822513..76822555,+	chr7:76822513..76822555,+	4.10311	2.61742	14.3927	0.000148378
p3@C3orf78	chr3:52570657..52570676,+	1.41955	4.46544	14.392	0.000148433
p1@CDA	chr1:20915530..20915635,+	1.97633	6.47413	14.3879	0.000148758
p1@BC040571	chr11:89956308..89956368,+	4.00172	2.54661	14.3833	0.00014912
p@chr17:27621396..27621421,+	chr17:27621396..27621421,+	4.07798	2.68727	14.3741	0.00014985
p1@EAF2	chr3:121554046..121554091,+	1.67966	5.08028	14.3656	0.000150523
p1@BC032036	chr4:6911398..6911444,-	3.53554	2.83596	14.3651	0.000150567
p1@AF090094	chr19:2271473..2271503,+	1.92233	3.46542	14.3605	0.00015094
p@chr12:121628711..121628725,+	chr12:121628711..121628725,+	3.69976	2.37236	14.3563	0.000151277
p2@MYCL1	chr1:40367668..40367684,-	3.54121	3.27535	14.3524	0.000151587
p3@FBXO48	chr2:68694341..68694353,-	4.24366	2.62861	14.3439	0.000152276
p@chr17:10055364..10055380,-	chr17:10055364..10055380,-	4.19517	2.42638	14.3406	0.000152537
p1@ENST00000516983	chr14:68212188..68212190,-	2.72427	2.46269	14.3391	0.000152661
p@chr12:90127565..90127586,-	chr12:90127565..90127586,-	3.96867	2.57465	14.3389	0.00015268
p@chr12:296845..296850,-	chr12:296845..296850,-	4.50735	2.52388	14.3382	0.000152734
p@chr2:70352301..70352342,+	chr2:70352301..70352342,+	3.51973	3.02785	14.3246	0.000153838
p1@ARRDC2	chr19:18118972..18118992,+	3.0153	3.53464	14.3243	0.000153867
p@chr4:159691107..159691129,+	chr4:159691107..159691129,+	4.79819	4.73021	14.3232	0.000153953
p@chr17:16283980..16283993,-	chr17:16283980..16283993,-	3.86543	2.33274	14.3213	0.000154109
p@chr19:49376263..49376332,-	chr19:49376263..49376332,-	2.96545	2.49343	14.3182	0.000154364
p@chr16:33963426..33963440,+	chr16:33963426..33963440,+	1.74158	5.54823	14.3173	0.000154439
p@chr1:53586916..53586917,+	chr1:53586916..53586917,+	3.0134	2.35532	14.3154	0.000154598
p2@CLK3	chr15:74890824..74890860,+	3.28619	3.62908	14.3035	0.000155576
p1@C17orf103	chr17:21156710..21156728,-	3.22877	3.97683	14.2997	0.000155887
p10@AZI2	chr3:28389885..28389920,-	3.01932	2.97398	14.2979	0.000156036
p@chrX:151315105..151315109,+	chrX:151315105..151315109,+	3.96328	2.58107	14.2971	0.000156108
p@chr13:49550282..49550336,-	chr13:49550282..49550336,-	2.42592	3.44593	14.2967	0.000156134
p1@HIST1H1C	chr6:26056695..26056701,-	1.75468	8.40312	14.2903	0.000156667
p@chr13:34116863..34116880,+	chr13:34116863..34116880,+	4.36747	2.76026	14.2859	0.000157037
p@chr6:138187823..138187867,-	chr6:138187823..138187867,-	3.67365	2.69244	14.2808	0.000157459
p1@ASNS	chr7:97501713..97501727,-	3.55251	3.17516	14.2798	0.000157546
p@chr5:169727902..169727919,+	chr5:169727902..169727919,+	3.00038	2.32589	14.2728	0.000158138
p@chr1:59247385..59247391,-	chr1:59247385..59247391,-	2.96475	2.22648	14.2708	0.000158302
p@chr20:10451023..10451060,-	chr20:10451023..10451060,-	3.82857	2.4868	14.269	0.000158449
p3@RGS12	chr4:3371907..3371932,+	2.42607	3.88809	14.2668	0.00015864
p1@FOXJ1	chr17:74137321..74137337,-	4.78216	2.5984	14.2655	0.000158746
p@chr14:70722346..70722353,+	chr14:70722346..70722353,+	5.14163	3.64941	14.2615	0.000159087
p@chr10:90753989..90754005,-	chr10:90753989..90754005,-	3.85997	2.90098	14.2614	0.000159093
p@chr2:143632239..143632248,+	chr2:143632239..143632248,+	3.49858	2.32266	14.2584	0.000159352
p@chr11:118663532..118663559,-	chr11:118663532..118663559,-	3.62163	2.7518	14.2579	0.000159389
p@chr9:35579377..35579384,+	chr9:35579377..35579384,+	4.46383	2.5082	14.2556	0.000159582
p@chr19:16695359..16695379,+	chr19:16695359..16695379,+	2.71836	2.75359	14.2459	0.000160414
p5@ADORA3	chr1:112032375..112032406,-	2.71322	2.2864	14.2398	0.000160933
p1@SLC16A6	chr17:66287258..66287276,-	2.40427	3.76723	14.2275	0.000161983
p@chr6:26224576..26224579,+	chr6:26224576..26224579,+	3.53456	2.37524	14.2228	0.000162389
p@chr12:111020479..111020516,-	chr12:111020479..111020516,-	4.06816	3.00256	14.2209	0.000162552
p7@AFF1	chr4:87857474..87857489,+	2.40616	4.31091	14.2201	0.000162621
p4@SLC38A6	chr14:61448920..61448942,+	1.95786	5.31931	14.2185	0.000162764
p@chr1:228962859..228962883,-	chr1:228962859..228962883,-	3.0721	2.69167	14.2146	0.000163099
p1@CTNNBIP1	chr1:9970227..9970356,-	1.44552	4.58578	14.2106	0.00016345
p@chr3:42067315..42067341,+	chr3:42067315..42067341,+	4.17346	2.41938	14.2101	0.00016349
p@chr14:105143676..105143707,+	chr14:105143676..105143707,+	3.67648	2.35971	14.2072	0.000163747
p@chr6:13814513..13814524,+	chr6:13814513..13814524,+	3.88657	2.67693	14.2054	0.0001639
p@chr6:15402847..15402891,+	chr6:15402847..15402891,+	3.37851	2.23181	14.1998	0.000164387
p@chr10:64468595..64468621,+	chr10:64468595..64468621,+	3.48104	2.32177	14.1974	0.000164599
p@chr6:45678520..45678537,+	chr6:45678520..45678537,+	4.18752	2.5436	14.1955	0.000164764
p@chrM:14747..14817,-	chrM:14747..14817,-	4.59519	2.75545	14.1946	0.00016484
p1@PIGF	chr2:46844159..46844209,-	1.56945	4.81704	14.1881	0.000165411
p@chr1:181065796..181065797,+	chr1:181065796..181065797,+	3.40813	2.29803	14.1871	0.000165499
p@chr5:56469296..56469320,-	chr5:56469296..56469320,-	3.99733	2.5342	14.1849	0.000165697
p@chr11:109958890..109958905,-	chr11:109958890..109958905,-	2.0466	3.93496	14.1836	0.000165808
p@chrM:13014..13040,-	chrM:13014..13040,-	2.55041	3.81287	14.1802	0.000166106
p1@ENST00000418839	chr3:172312492..172312516,-	3.07952	2.41871	14.1763	0.00016645
p@chr1:241696750..241696772,-	chr1:241696750..241696772,-	4.01819	2.57451	14.1728	0.000166761
p@chr1:33458073..33458092,-	chr1:33458073..33458092,-	3.04853	3.29766	14.1725	0.000166787
p@chr6:160137532..160137545,+	chr6:160137532..160137545,+	3.31674	2.96565	14.1724	0.0001668
p@chr7:48009999..48010016,+	chr7:48009999..48010016,+	3.47512	3.01641	14.1719	0.000166843
p@chr22:24910757..24910772,-	chr22:24910757..24910772,-	3.67282	2.55494	14.1713	0.000166896
p3@CNNM2	chr10:104678102..104678119,+	4.6052	3.4661	14.1643	0.000167517
p@chr8:43092918..43092946,-	chr8:43092918..43092946,-	4.85507	2.651	14.1567	0.000168195
p9@uc004coz.1	chrM:16183..16194,+	3.40949	3.03826	14.155	0.000168347
p1@CACNA2D2	chr3:50541057..50541072,-	4.53821	2.51994	14.1545	0.000168397
p2@HIST1H2AK,p2@HIST1H2AM,p3@HIST1H2AG,p3@HIST1H2AH,p3@HIST1H2AI,p3@HIST1H2AL	chr6:27806140..27806160,-	2.06914	3.66374	14.1458	0.000169176
p@chrX:139014487..139014499,+	chrX:139014487..139014499,+	3.93563	2.81787	14.1447	0.000169272
p@chr19:46684982..46684996,+	chr19:46684982..46684996,+	4.65952	2.81896	14.1406	0.000169642
p@chr11:68847839..68847855,+	chr11:68847839..68847855,+	4.42884	3.54757	14.1381	0.000169864
p@chr2:191879122..191879144,+	chr2:191879122..191879144,+	3.3674	2.35103	14.1379	0.000169888
p@chr17:14212903..14212926,+	chr17:14212903..14212926,+	2.96966	2.58631	14.1373	0.000169939
p@chr1:65468254..65468276,+	chr1:65468254..65468276,+	2.95158	2.2936	14.1366	0.00017
p@chr17:32583293..32583323,-	chr17:32583293..32583323,-	2.90179	2.85273	14.1358	0.000170078
p1@ENST00000410818	chr16:19509930..19509934,+	1.75321	4.23533	14.134	0.000170236
p1@ING3	chr7:120590822..120590857,+	1.38237	4.41084	14.1326	0.000170369
p1@SNHG8	chr4:119199904..119199923,+	1.86622	5.83743	14.1285	0.000170737
p@chr10:98408292..98408304,+	chr10:98408292..98408304,+	4.05497	2.52609	14.1282	0.000170765
p@chr14:23340854..23340869,-	chr14:23340854..23340869,-	3.71984	2.79975	14.1265	0.000170918
p@chr7:92461561..92461575,+	chr7:92461561..92461575,+	4.23784	2.64176	14.1209	0.000171432
p1@ACBD7	chr10:15130767..15130782,-	4.59903	2.54567	14.1137	0.000172082
p@chr18:72162817..72162822,+	chr18:72162817..72162822,+	3.24605	2.18464	14.113	0.000172146
p@chrM:10138..10169,-	chrM:10138..10169,-	5.92823	3.47638	14.106	0.000172793
p@chr12:93800048..93800052,-	chr12:93800048..93800052,-	2.60277	2.21468	14.1014	0.000173214
p@chr14:73360967..73360973,+	chr14:73360967..73360973,+	4.54986	2.53018	14.0998	0.00017336
p@chr10:3846909..3846924,+	chr10:3846909..3846924,+	2.91568	2.38139	14.0991	0.000173431
p1@IL17RB	chr3:53880588..53880603,+	5.0991	2.88443	14.0911	0.00017417
p4@HIST1H3A,p4@HIST1H3B,p4@HIST1H3C,p4@HIST1H3D,p4@HIST1H3E,p4@HIST1H3F,p4@HIST1H3G,p4@HIST1H3I,p4@HIST1H3J,p5@HIST1H3H	chr6:27840112..27840133,-	1.83059	6.57527	14.0875	0.000174503
p@chr1:108600447..108600460,+	chr1:108600447..108600460,+	3.04164	2.53149	14.0872	0.000174525
p@chr3:156535071..156535089,+	chr3:156535071..156535089,+	3.43242	2.23425	14.0869	0.000174555
p@chr1:212854790..212854795,+	chr1:212854790..212854795,+	3.45831	2.24002	14.0869	0.000174559
p3@CASP1	chr11:104905579..104905599,-	3.01098	2.78601	14.0852	0.000174712
p2@ENST00000554254	chr14:62217749..62217763,-	3.38702	3.21885	14.0763	0.000175543
p1@ENST00000412065	chr2:211036266..211036298,+	3.71182	2.42926	14.0694	0.000176185
p@chr17:38264469..38264494,-	chr17:38264469..38264494,-	3.89777	2.40475	14.0659	0.000176512
p@chr14:60716181..60716209,-	chr14:60716181..60716209,-	3.84627	2.31619	14.0653	0.000176571
p1@AP1S2	chrX:15872914..15872980,-	1.57943	7.28719	14.0635	0.00017674
p1@RAD51AP2	chr2:17699691..17699708,-	4.70366	2.58264	14.0579	0.000177272
p@chr7:23296584..23296598,+	chr7:23296584..23296598,+	2.40965	4.82532	14.0434	0.000178641
p@chrM:2223..2241,-	chrM:2223..2241,-	2.74992	4.76608	14.0399	0.000178971
p@chr3:105087208..105087226,+	chr3:105087208..105087226,+	3.2038	3.1192	14.0373	0.000179217
p@chr19:18303555..18303576,-	chr19:18303555..18303576,-	3.6512	2.35227	14.0319	0.000179738
p@chr9:135988316..135988339,+	chr9:135988316..135988339,+	3.07526	2.28861	14.0279	0.000180119
p@chr8:56901893..56901904,-	chr8:56901893..56901904,-	4.14762	3.36385	14.0255	0.000180344
p@chr18:72695430..72695454,+	chr18:72695430..72695454,+	3.34941	2.21491	14.0254	0.000180359
p2@SLC35A5	chr3:112280877..112280901,+	1.45741	4.24203	14.0029	0.000182525
p@chr17:8620771..8620777,-	chr17:8620771..8620777,-	4.68044	2.57562	14.0007	0.000182743
p2@CLEC7A	chr12:10282846..10282863,-	1.83206	4.28053	13.9995	0.000182862
p@chr6:58779028..58779078,+	chr6:58779028..58779078,+	4.15346	2.89645	13.9983	0.000182972
p@chr5:32444782..32444787,+	chr5:32444782..32444787,+	3.85435	2.329	13.9966	0.000183143
p@chr1:234535009..234535013,+	chr1:234535009..234535013,+	3.59109	2.27517	13.9963	0.000183169
p@chr19:1105678..1105710,-	chr19:1105678..1105710,-	2.01024	2.7392	13.9938	0.000183419
p1@CU692482	chr19:1104048..1104077,+	1.36461	10.54	13.9922	0.000183575
p1@LOC100289533	chr18:21977277..21977318,+	2.24345	2.92879	13.9895	0.000183838
p1@FOXD1	chr5:72744594..72744609,-	4.1917	2.48404	13.9891	0.000183876
p@chr17:8838535..8838596,-	chr17:8838535..8838596,-	3.21268	3.04041	13.9802	0.000184744
p@chr17:7484875..7484887,+	chr17:7484875..7484887,+	1.86074	4.38084	13.9792	0.000184843
p1@ASL	chr7:65540799..65540829,+	2.59225	5.02161	13.9759	0.000185168
p@chr4:159731469..159731482,-	chr4:159731469..159731482,-	3.14576	2.59296	13.9708	0.000185671
p@chr12:31882192..31882231,+	chr12:31882192..31882231,+	3.23373	2.83199	13.9698	0.000185771
p1@POU3F1	chr1:38512457..38512474,-	4.2338	3.65002	13.9693	0.000185821
p@chr4:117220167..117220178,+	chr4:117220167..117220178,+	5.18697	2.97645	13.9689	0.000185858
p11@BC006482	chrM:16152..16172,-	4.58959	2.66944	13.9628	0.000186469
p5@GCA	chr2:163175584..163175606,+	2.86813	5.08048	13.9611	0.000186635
p@chr22:22222194..22222207,+	chr22:22222194..22222207,+	4.54177	2.53463	13.9601	0.000186729
p@chr11:110247484..110247488,-	chr11:110247484..110247488,-	3.78216	2.66781	13.9561	0.000187133
p@chr11:61115800..61115811,+	chr11:61115800..61115811,+	3.56319	2.53394	13.9533	0.000187407
p@chr2:176982078..176982095,+	chr2:176982078..176982095,+	4.71782	2.60905	13.9487	0.000187872
p@chr10:61633103..61633114,+	chr10:61633103..61633114,+	4.26715	2.63777	13.9474	0.000188
p6@HIST1H2BC,p6@HIST1H2BF,p6@HIST1H2BG,p6@HIST1H2BI,p7@HIST1H2BE	chr6:26216881..26216895,-	2.86991	2.94857	13.9458	0.000188161
p@chrM:1775..1803,-	chrM:1775..1803,-	3.38365	3.58182	13.9399	0.000188753
p8@BC006482	chrM:15847..15868,-	3.13921	3.12122	13.9365	0.000189089
p@chr2:168146495..168146501,-	chr2:168146495..168146501,-	4.02245	2.3752	13.9363	0.000189112
p@chr7:104652927..104652977,-	chr7:104652927..104652977,-	3.15786	2.54962	13.9345	0.000189289
p1@ENST00000500009,p1@uc003hro.2	chr4:89206076..89206103,+	3.35615	2.80411	13.9275	0.000189993
p@chr13:47128179..47128209,-	chr13:47128179..47128209,-	3.29335	2.67536	13.9239	0.000190364
p@chr16:2560210..2560219,+	chr16:2560210..2560219,+	3.30899	2.53444	13.9202	0.000190738
p@chr6:105936998..105937003,+	chr6:105936998..105937003,+	3.8616	2.58427	13.919	0.000190858
p@chr3:101569325..101569334,-	chr3:101569325..101569334,-	3.65329	2.28805	13.9187	0.000190893
p@chr6:45678495..45678517,+	chr6:45678495..45678517,+	4.08668	2.63996	13.9167	0.000191095
p4@uc004coz.1	chrM:16145..16159,+	2.64009	3.44339	13.9065	0.000192135
p@chr4:159731587..159731603,+	chr4:159731587..159731603,+	3.061	2.34937	13.9052	0.000192265
p@chrX:45629661..45629677,-	chrX:45629661..45629677,-	2.69205	5.5694	13.9047	0.00019232
p@chr5:142782970..142782976,+	chr5:142782970..142782976,+	3.82857	2.89542	13.9045	0.000192338
p@chr12:121648772..121648821,+	chr12:121648772..121648821,+	2.72705	3.45133	13.8957	0.000193236
p12@BC006482	chrM:15618..15638,-	3.12135	2.76301	13.8888	0.000193949
p1@ENST00000548626	chr12:69747591..69747611,-	2.23061	2.75192	13.8878	0.000194057
p@chr12:10127611..10127618,+	chr12:10127611..10127618,+	4.07915	2.49611	13.887	0.000194137
p@chr5:171730976..171730979,+	chr5:171730976..171730979,+	4.36818	2.78024	13.8869	0.000194151
p1@AP3B2	chr15:83378614..83378634,-	4.3348	2.98349	13.8869	0.000194151
p@chr7:80963063..80963113,+	chr7:80963063..80963113,+	1.95279	5.36368	13.8809	0.000194769
p@chr16:33963702..33963740,+	chr16:33963702..33963740,+	1.91318	7.32366	13.8702	0.000195878
p@chr5:90676967..90677000,+	chr5:90676967..90677000,+	3.17047	2.72965	13.8669	0.000196222
p1@ENST00000443631	chr9:131486712..131486747,+	1.99283	4.48586	13.8668	0.000196238
p@chr3:122399603..122399629,-	chr3:122399603..122399629,-	3.95293	2.72617	13.8627	0.000196666
p1@ABHD5	chr3:43732420..43732436,+	2.31648	6.09244	13.8581	0.000197142
p@chr2:203879190..203879238,-	chr2:203879190..203879238,-	3.83244	2.33372	13.8564	0.000197323
p10@TGIF1	chr18:3449330..3449344,+	3.69055	3.16862	13.8454	0.000198478
p@chr1:221915746..221915770,+	chr1:221915746..221915770,+	3.63702	3.5841	13.8442	0.000198613
p@chr2:206563930..206563954,+	chr2:206563930..206563954,+	4.59566	3.17051	13.8409	0.000198955
p@chr8:22935538..22935539,+	chr8:22935538..22935539,+	2.42058	2.84297	13.8328	0.000199814
p@chr17:78866874..78866904,+	chr17:78866874..78866904,+	3.4197	2.29698	13.8313	0.00019998
p@chr5:167744014..167744018,+	chr5:167744014..167744018,+	2.61649	2.7019	13.8301	0.00020011
p6@CREB5	chr7:28449015..28449024,+	2.88597	2.37959	13.8274	0.00020039
p6@AIF1	chr6:31584212..31584228,+	2.11064	3.47032	13.8252	0.000200629
p9@HOXB2	chr17:46620898..46620927,-	3.16536	2.2984	13.8223	0.000200941
p@chr4:159690858..159690869,-	chr4:159690858..159690869,-	3.60779	2.57913	13.8148	0.00020174
p@chr10:60027998..60028009,+	chr10:60027998..60028009,+	4.36952	2.47868	13.8147	0.000201755
p6@AKT1S1	chr19:50381093..50381105,-	4.4173	3.36385	13.8129	0.000201944
p7@MAT2B	chr5:162932959..162932977,+	4.00084	2.3529	13.8068	0.000202598
p@chr1:160712592..160712604,+	chr1:160712592..160712604,+	3.03967	2.30592	13.7948	0.000203896
p1@BC029589	chr10:101381173..101381230,+	2.80109	2.8926	13.7854	0.000204921
p2@MS4A14,p2@MS4A7	chr11:60145948..60145960,+	1.79531	4.30081	13.7815	0.000205346
p2@COTL1	chr16:84651647..84651667,-	1.65812	5.78328	13.7797	0.00020555
p@chr10:63752743..63752761,+	chr10:63752743..63752761,+	3.38682	2.47242	13.7753	0.000206027
p@chr17:40896787..40896812,+	chr17:40896787..40896812,+	3.74882	2.42925	13.7733	0.000206247
p1@FRAT1	chr10:99079008..99079060,+	3.63563	2.96165	13.7714	0.000206455
p@chr3:101280588..101280626,-	chr3:101280588..101280626,-	4.04172	2.66322	13.7712	0.000206476
p1@EPB41L4A-AS1	chr5:111496554..111496581,+	1.46313	4.87039	13.7674	0.000206896
p@chr19:2271842..2271911,+	chr19:2271842..2271911,+	1.3716	4.15725	13.7631	0.000207374
p@chr2:16839486..16839497,-	chr2:16839486..16839497,-	3.58102	2.34888	13.7621	0.000207475
p@chr16:85833874..85833901,+	chr16:85833874..85833901,+	3.40992	2.22951	13.7607	0.000207633
p17@BC006482	chrM:15340..15352,-	4.22664	2.61912	13.7502	0.000208799
p1@BC009316	chrM:2616..2628,+	2.20582	9.41183	13.7488	0.00020896
p@chr5:138930120..138930127,+	chr5:138930120..138930127,+	4.6193	2.56033	13.7484	0.000208995
p@chr7:112430192..112430208,+	chr7:112430192..112430208,+	3.82883	2.37596	13.7436	0.000209535
p1@FKBP1A-SDCBP2	chr20:1306037..1306075,+	1.62997	3.69044	13.7401	0.00020993
p@chr19:1354802..1354842,-	chr19:1354802..1354842,-	3.84485	2.95392	13.7372	0.000210247
p@chr6:45678447..45678466,+	chr6:45678447..45678466,+	3.41453	2.36878	13.7323	0.000210803
p@chr3:113473473..113473515,-	chr3:113473473..113473515,-	4.18645	2.44387	13.7319	0.000210847
p@chr3:46412794..46412814,-	chr3:46412794..46412814,-	2.17465	2.56512	13.7296	0.000211099
p@chr14:21776910..21776928,-	chr14:21776910..21776928,-	4.20207	2.76007	13.7253	0.000211587
p@chr8:104092154..104092160,-	chr8:104092154..104092160,-	4.2071	6.17702	13.7209	0.000212085
p@chr19:49843537..49843640,+	chr19:49843537..49843640,+	2.13218	3.07405	13.711	0.000213198
p@chrM:3374..3393,-	chrM:3374..3393,-	3.84866	2.31174	13.7037	0.000214029
p@chrM:11850..11887,-	chrM:11850..11887,-	1.95847	4.31542	13.6992	0.000214542
p3@TAGAP	chr6:159465957..159465968,-	2.53546	2.79147	13.699	0.000214569
p@chr10:60145031..60145045,-	chr10:60145031..60145045,-	3.31624	2.57869	13.6929	0.000215269
p@chr19:8115456..8115460,-	chr19:8115456..8115460,-	4.52912	2.51038	13.6909	0.000215499
p@chr11:356339..356370,-	chr11:356339..356370,-	3.28343	2.93052	13.6848	0.000216194
p5@NDUFV3	chr21:44299816..44299831,+	4.04359	2.36091	13.6822	0.000216495
p3@AP1S2	chrX:15872889..15872896,-	2.40405	2.56314	13.6814	0.00021659
[truncated: 6,822 more rows]
